# Supplementary material for: A conserved expression signature predicts growth rate and reveals cell & lineage-specific differences
Source: PLoS Comput Biol. 2021 Nov 11;17(11):e1009582. doi: 10.1371/journal.pcbi.1009582 (PMC8610284; doi:10.1371/journal.pcbi.1009582)
Supplement: S3 Table — (TSV) [file pcbi.1009582.s012.tsv]

human_entrez	human_symbol	cor_fib_1	cor_fib_2	mean_cor_fib	cor_esc_1	cor_esc_2	mean_cor_esc	mean_cor_fib_esc
2773	GNAI3	1	1	1	1	1	1	1
8318	CDC45	-1	-1	-1	1	0.5	0.75	-0.125
10389	SCML2	-1	-1	-1	-1	-1	-1	-1
350	APOH	0.5	-1	-0.25	0	0	0	-0.125
26502	NARF	-1	-1	-1	-0.5	-0.5	-0.5	-0.75
858	CAV2	-1	-0.5	-0.75	-0.5	0.5	0	-0.375
1316	KLF6	-1	-1	-1	-0.5	0.5	0	-0.5
22955	SCMH1	-1	-1	-1	-0.5	-0.5	-0.5	-0.75
9377	COX5A	-0.5	0.5	0	-0.5	0.5	0	0
6909	TBX2	-1	-1	-1	-1	-1	-1	-1
9496	TBX4	0.5	-0.5	0	-1	-1	-1	-0.5
390927	ZNF793	0	0	0	0	0	0	0
4804	NGFR	-1	0.866025403784439	-0.0669872981077806	-0.5	1	0.25	0.0915063509461097
7473	WNT3	0	0	0	1	0.5	0.75	0.375
7483	WNT9A	-0.5	-1	-0.75	-0.5	-0.5	-0.5	-0.625
2241	FER	1	0.5	0.75	0.5	1	0.75	0.75
23214	XPO6	1	1	1	0.5	-0.5	0	0.5
7030	TFE3	1	1	1	1	1	1	1
8313	AXIN2	-1	-1	-1	0.5	1	0.75	-0.125
221927	BRAT1	-0.5	0.5	0	-0.5	-1	-0.75	-0.375
2768	GNA12	-0.5	0.5	0	-0.5	1	0.25	0.125
5002	SLC22A18	-0.5	-0.5	-0.5	-0.5	-0.5	-0.5	-0.5
3689	ITGB2	0	0	0	0	-0.5	-0.25	-0.125
120379	PIH1D2	-0.5	-1	-0.75	0.5	0.5	0.5	-0.125
1737	DLAT	-0.5	-1	-0.75	1	1	1	0.125
6392	SDHD	0.5	1	0.75	0.5	1	0.75	0.75
8074	FGF23	-1	-1	-1	-0.5	0.5	0	-0.5
2251	FGF6	-1	-0.5	-0.75	0	0	0	-0.375
894	CCND2	-0.5	-0.5	-0.5	-1	-1	-1	-0.75
57720	GPR107	-1	0.5	-0.25	-1	-1	-1	-0.625
259232	NALCN	0.5	0.5	0.5	-0.5	-0.5	-0.5	0
388419	BTBD17	0	0	0	1	-0.5	0.25	0.125
55106	SLFN12	0.5	-0.5	0	-1	0.5	-0.25	-0.125
7054	TH	0.866025403784439	0	0.433012701892219	-0.866025403784439	0	-0.433012701892219	0
3630	INS	0	0	0	0	0	0	0
6340	SCNN1G	0	0	0	0	0	0	0
1821	DRP2	1	1	1	-0.5	-1	-0.75	0.125
10077	TSPAN32	0.5	0.5	0.5	-0.5	-0.5	-0.5	0
9355	LHX2	-1	-1	-1	0.5	-0.5	0	-0.5
29121	CLEC2D	1	0.5	0.75	1	-1	0	0.375
2766	GMPR	1	0.5	0.75	-1	-1	-1	-0.125
2741	GLRA1	0	0	0	0	-1	-0.5	-0.25
11043	MID2	-0.5	-1	-0.75	0.5	-1	-0.25	-0.5
7706	TRIM25	0.5	-0.5	0	1	0.5	0.75	0.375
8526	DGKE	-1	-1	-1	0.5	-0.5	0	-0.5
59342	SCPEP1	-1	-0.5	-0.75	1	1	1	0.125
4335	MNT	0.5	-0.5	0	0.5	-1	-0.25	-0.125
51020	HDDC2	1	1	1	-0.5	0.5	0	0.5
7164	TPD52L1	-1	-1	-1	-1	-1	-1	-1
10400	PEMT	1	0.5	0.75	0.5	-0.5	0	0.375
999	CDH1	-0.5	-1	-0.75	-0.5	-0.5	-0.5	-0.625
1002	CDH4	-0.866025403784439	1	0.0669872981077806	0.5	1	0.75	0.40849364905389
1159	CKMT1B	-0.866025403784439	-1	-0.933012701892219	-1	-1	-1	-0.96650635094611
255877	BCL6B	-1	0.5	-0.25	0.5	-0.5	0	-0.125
10462	CLEC10A	-1	-0.5	-0.75	1	0.5	0.75	0
239	ALOX12	0.5	1	0.75	-0.5	0.5	0	0.375
421	ARVCF	-1	-1	-1	-0.5	0.5	0	-0.5
1312	COMT	-1	-0.5	-0.75	-1	-1	-1	-0.875
8634	RTCA	0.5	1	0.75	1	1	1	0.875
1629	DBT	1	1	1	-1	-0.5	-0.75	0.125
9802	DAZAP2	1	1	1	-1	1	0	0.5
28985	MCTS1	1	0.5	0.75	-0.5	-1	-0.75	0
28954	REM1	1	1	1	0.5	-1	-0.25	0.375
56163	RNF17	-0.866025403784439	0	-0.433012701892219	-0.5	-1	-0.75	-0.59150635094611
83605	CCM2	-1	-1	-1	0.5	0.5	0.5	-0.25
9238	TBRG4	1	1	1	-1	0.5	-0.25	0.375
7113	TMPRSS2	0	0	0	-0.866025403784439	-0.866025403784439	-0.866025403784439	-0.433012701892219
4599	MX1	-1	-1	-1	0.5	0.5	0.5	-0.25
2191	FAP	1	0.5	0.75	0.5	0.5	0.5	0.625
2641	GCG	0.866025403784439	0	0.433012701892219	0	0.866025403784439	0.433012701892219	0.433012701892219
4704	NDUFA9	0.5	-0.5	0	-0.5	-0.5	-0.5	-0.25
25975	EGFL6	-1	0.5	-0.25	-1	0.5	-0.25	-0.25
3932	LCK	-0.5	-1	-0.75	1	1	1	0.125
81629	TSSK3	-0.5	0	-0.25	-0.5	-1	-0.75	-0.5
83992	CTTNBP2	0.866025403784439	0	0.433012701892219	0.5	-1	-0.25	0.0915063509461097
2589	GALNT1	0.5	0.5	0.5	1	0.5	0.75	0.625
4617	MYF5	-0.866025403784439	-0.5	-0.683012701892219	0	0	0	-0.34150635094611
23609	MKRN2	-0.5	-1	-0.75	-0.5	0.5	0	-0.375
5468	PPARG	1	1	1	0	0	0	0.5
5894	RAF1	-1	-1	-1	-1	1	0	-0.5
1731	SEPTIN1	1	0.5	0.75	-1	-0.5	-0.75	0
5155	PDGFB	1	1	1	-0.5	-0.5	-0.5	0.25
94	ACVRL1	1	1	1	-0.5	-0.5	-0.5	0.25
160622	GRASP	1	1	1	-1	-0.5	-0.75	0.125
91	ACVR1B	1	1	1	-1	-1	-1	0
146691	TOM1L2	-1	-1	-1	-1	-1	-1	-1
10223	GPA33	0	0	0	-1	-0.5	-0.75	-0.375
25946	ZNF385A	1	1	1	-1	-0.5	-0.75	0.125
3678	ITGA5	1	1	1	0.5	0.5	0.5	0.75
2555	GABRA2	0	0	0	0	0	0	0
79084	WDR77	1	1	1	1	1	1	1
140	ADORA3	1	-1	0	0.5	0.5	0.5	0.25
515	ATP5PB	1	1	1	-1	1	0	0.5
6662	SOX9	-0.5	0.5	0	0.5	0.5	0.5	0.25
3184	HNRNPD	1	1	1	1	1	1	1
6993	DYNLT1	1	1	1	-1	0.5	-0.25	0.375
10438	C1D	-1	0.5	-0.25	1	1	1	0.375
2760	GM2A	1	0.5	0.75	-0.5	1	0.25	0.5
1183	CLCN4	1	1	1	0.5	-0.5	0	0.5
2916	GRM6	1	-1	0	-0.866025403784439	0.866025403784439	0	0
10505	SEMA4F	-0.5	-0.5	-0.5	-0.5	-1	-0.75	-0.625
3099	HK2	0.5	0.5	0.5	-0.5	0.5	0	0.25
399687	MYO18A	1	1	1	-1	-1	-1	0
124925	SEZ6	1	-0.5	0.25	-1	-0.5	-0.75	-0.25
23498	HAAO	1	-1	0	1	0.5	0.75	0.375
1043	CD52	0	0	0	-0.5	-0.5	-0.5	-0.25
116236	ABHD15	-0.5	-1	-0.75	0.5	0.5	0.5	-0.125
3216	HOXB6	-0.5	-1	-0.75	0	0.866025403784439	0.433012701892219	-0.15849364905389
84695	LOXL3	1	1	1	-0.5	-0.5	-0.5	0.25
9623	TCL1B	-0.866025403784439	0.866025403784439	0	-1	-0.5	-0.75	-0.375
696	BTN1A1	0.5	0.5	0.5	-0.5	1	0.25	0.375
8850	KAT2B	-1	-1	-1	0.5	0.5	0.5	-0.25
5869	RAB5B	-0.5	-0.5	-0.5	-1	-0.5	-0.75	-0.625
1411	CRYBA1	-0.5	0.5	0	0.5	0.5	0.5	0.25
326	AIRE	-0.5	-1	-0.75	-1	-1	-1	-0.875
102723996	FP565260.3	-1	-1	-1	-0.5	-0.5	-0.5	-0.75
6687	SPG7	-1	-1	-1	-1	-1	-1	-1
6818	SULT1A3	-0.5	0	-0.25	1	0.5	0.75	0.25
6137	RPL13	1	1	1	-1	-0.5	-0.75	0.125
5119	CHMP1A	-1	-0.5	-0.75	-1	-0.5	-0.75	-0.75
6117	RPA1	-1	-1	-1	1	1	1	0
5176	SERPINF1	-1	-0.5	-0.75	1	1	1	0.125
10426	TUBGCP3	-1	-1	-1	0.5	0.5	0.5	-0.25
4988	OPRM1	0.5	0	0.25	0.866025403784439	0.5	0.683012701892219	0.46650635094611
661	POLR3D	1	1	1	-1	-0.5	-0.75	0.125
6932	TCF7	1	1	1	1	0.5	0.75	0.875
1654	DDX3X	1	0.5	0.75	1	0.5	0.75	0.75
3594	IL12RB1	1	1	1	-0.5	0.5	0	0.5
6528	SLC5A5	1	-0.5	0.25	1	-0.5	0.25	0.25
3782	KCNN3	1	1	1	-1	-0.5	-0.75	0.125
9098	USP6	-0.5	-0.5	-0.5	-1	-0.5	-0.75	-0.625
762	CA4	0	0	0	0	0	0	0
114112	TXNRD3	0.5	-1	-0.25	-0.5	0.5	0	-0.125
356	FASLG	0	0	0	0	-0.5	-0.25	-0.125
57473	ZNF512B	-1	-1	-1	-1	-1	-1	-1
80331	DNAJC5	-0.5	-0.5	-0.5	-1	0.5	-0.25	-0.375
7165	TPD52L2	-1	-0.5	-0.75	-0.5	1	0.25	-0.25
2332	FMR1	1	0.5	0.75	1	0.5	0.75	0.75
53335	BCL11A	-1	-1	-1	0.5	0.5	0.5	-0.25
3565	IL4	-0.5	1	0.25	0.5	1	0.75	0.5
11264	PXMP4	-1	-1	-1	1	-0.5	0.25	-0.375
1741	DLG3	0.5	1	0.75	1	0.5	0.75	0.75
54584	GNB1L	-0.5	-1	-0.75	-1	-0.5	-0.75	-0.75
1621	DBH	0	0	0	0	0.866025403784439	0.433012701892219	0.21650635094611
4320	MMP11	1	0.5	0.75	-1	-1	-1	-0.125
6598	SMARCB1	1	1	1	-1	1	0	0.5
29802	VPREB3	0	0	0	0.5	-0.5	0	0
9026	HIP1R	-1	-1	-1	-0.5	-1	-0.75	-0.875
55695	NSUN5	0.5	1	0.75	1	-0.5	0.25	0.5
116447	TOP1MT	0.5	1	0.75	-1	-0.5	-0.75	0
3206	HOXA10	-1	-1	-1	-1	-0.5	-0.75	-0.875
3201	HOXA4	-1	-0.5	-0.75	-1	-1	-1	-0.875
8926	SNURF	0.5	1	0.75	1	-0.5	0.25	0.5
4323	MMP14	-0.5	-0.5	-0.5	-0.5	1	0.25	-0.125
9056	SLC7A7	0.866025403784439	0	0.433012701892219	-0.5	-1	-0.75	-0.15849364905389
5018	OXA1L	1	0.5	0.75	-1	1	0	0.375
63897	HEATR6	0.5	0.5	0.5	0.5	1	0.75	0.625
6362	CCL18	0	0	0	0	-0.866025403784439	-0.433012701892219	-0.21650635094611
3386	ICAM4	0.5	1	0.75	0.5	0.5	0.5	0.625
3608	ILF2	0.5	1	0.75	1	0.5	0.75	0.75
26097	CHTOP	0.5	0.5	0.5	-0.5	1	0.25	0.375
23557	SNAPIN	0.5	-0.5	0	-0.5	-0.5	-0.5	-0.25
6275	S100A4	1	1	1	0.5	0.5	0.5	0.75
6274	S100A3	-0.5	0.5	0	0.866025403784439	0	0.433012701892219	0.21650635094611
6276	S100A5	0.5	0.5	0.5	0	0	0	0.25
6277	S100A6	1	1	1	-1	-0.5	-0.75	0.125
6329	SCN4A	1	-0.5	0.25	0.5	-0.5	0	0.125
3384	ICAM2	0	0	0	-0.5	-0.5	-0.5	-0.25
5598	MAPK7	-0.5	-0.5	-0.5	-0.5	-0.5	-0.5	-0.5
22905	EPN2	-1	-1	-1	-1	-0.5	-0.75	-0.875
27077	B9D1	1	0.5	0.75	-1	0.5	-0.25	0.25
10427	SEC24B	0.5	-0.5	0	-0.5	-1	-0.75	-0.375
23138	N4BP3	-0.5	-1	-0.75	-0.5	0.5	0	-0.375
64777	RMND5B	-1	-1	-1	-1	-0.5	-0.75	-0.875
55651	NHP2	1	0.5	0.75	1	0.5	0.75	0.75
9605	VPS9D1	0.5	-0.5	0	-1	-0.5	-0.75	-0.375
92822	ZNF276	-1	-0.5	-0.75	-1	-1	-1	-0.875
338761	C1QL4	0	0	0	-0.5	0.5	0	0
10227	MFSD10	-0.5	-0.5	-0.5	-0.5	0.5	0	-0.25
7798	LUZP1	-1	-1	-1	0.5	-0.5	0	-0.5
9058	SLC13A2	0	0	0	-1	1	0	0
83892	KCTD10	-1	-0.5	-0.75	-1	0.5	-0.25	-0.5
26073	POLDIP2	1	1	1	-0.5	0.5	0	0.5
645832	SEBOX	0	0	0	0	0	0	0
90410	IFT20	1	1	1	0.5	0.5	0.5	0.75
1291	COL6A1	0.5	0.5	0.5	0.5	1	0.75	0.625
54039	PCBP3	0.5	0.5	0.5	-1	-0.5	-0.75	-0.125
29124	LGALS13	-1	-1	-1	-1	-1	-1	-1
369	ARAF	-0.5	-1	-0.75	-1	-0.5	-0.75	-0.75
5199	CFP	1	-0.5	0.25	-1	-0.5	-0.75	-0.25
7076	TIMP1	1	1	1	-0.5	0.5	0	0.5
8409	UXT	0.5	0.5	0.5	-0.5	1	0.25	0.375
26505	CNNM3	-1	-1	-1	-0.5	-0.5	-0.5	-0.75
81562	LMAN2L	0.5	0.5	0.5	-1	1	0	0.25
8888	MCM3AP	0.5	1	0.75	0.5	-1	-0.25	0.25
5116	PCNT	-1	-0.5	-0.75	0.5	1	0.75	0
10841	FTCD	0.5	0.5	0.5	-0.5	0.5	0	0.25
4084	MXD1	-1	-1	-1	-1	-1	-1	-1
64396	GMCL2	-1	-1	-1	0.5	1	0.75	-0.125
11017	SNRNP27	-1	-1	-1	-0.5	0.5	0	-0.5
4938	OAS1	-1	-1	-1	-1	-1	-1	-1
4952	OCRL	1	-0.5	0.25	1	-0.5	0.25	0.25
801	CALM1	0.5	1	0.75	1	1	1	0.875
56894	AGPAT3	1	1	1	1	0.5	0.75	0.875
1811	SLC26A3	0.5	-0.5	0	-0.5	-0.5	-0.5	-0.25
10501	SEMA6B	1	0.5	0.75	-0.5	-0.5	-0.5	0.125
29128	UHRF1	-0.5	-0.5	-0.5	1	1	1	0.25
91039	DPP9	1	1	1	1	0.5	0.75	0.875
10266	RAMP2	0.5	1	0.75	-0.5	-1	-0.75	0
51599	LSR	0	0.5	0.25	-0.5	-0.5	-0.5	-0.125
57655	GRAMD1A	1	1	1	-1	-1	-1	0
3249	HPN	0.5	-0.5	0	-1	-0.5	-0.75	-0.375
2565	GABRG1	0	0	0	0	0.866025403784439	0.433012701892219	0.21650635094611
1152	CKB	-0.5	-1	-0.75	-1	-0.5	-0.75	-0.75
6667	SP1	-0.5	-0.5	-0.5	-1	-1	-1	-0.75
3695	ITGB7	0.5	1	0.75	0.5	-0.5	0	0.375
60314	C12orf10	1	0.5	0.75	0.5	0.5	0.5	0.625
5916	RARG	1	0.5	0.75	-1	-0.5	-0.75	0
5204	PFDN5	1	1	1	-1	-0.5	-0.75	0.125
1948	EFNB2	-1	-1	-1	0.5	0.5	0.5	-0.25
51018	RRP15	1	1	1	1	1	1	1
8153	RND2	0.5	0.5	0.5	0.5	1	0.75	0.625
63826	SRR	0.5	-0.5	0	-1	-0.5	-0.75	-0.375
81493	SYNC	0.5	0.5	0.5	-0.5	-0.5	-0.5	0
252995	FNDC5	-0.5	-0.5	-0.5	-0.5	-1	-0.75	-0.625
54	ACP5	0.5	-1	-0.25	-0.5	-0.5	-0.5	-0.375
1264	CNN1	1	1	1	-1	-1	-1	0
26268	FBXO9	-1	-0.5	-0.75	-0.5	0.5	0	-0.375
55610	VPS50	1	-1	0	1	-1	0	0
3035	HARS1	1	1	1	-0.5	0.5	0	0.5
153527	ZMAT2	1	0.5	0.75	-1	0.5	-0.25	0.25
11065	UBE2C	-1	-1	-1	-1	1	0	-0.5
23381	SMG5	-0.5	-0.5	-0.5	-0.5	0.5	0	-0.25
7203	CCT3	1	1	1	1	1	1	1
112770	GLMP	1	0.5	0.75	-1	-0.5	-0.75	0
4209	MEF2D	1	1	1	-0.5	0.5	0	0.5
84283	TMEM79	0.5	0.5	0.5	1	0.5	0.75	0.625
27044	SND1	0.5	0.5	0.5	0.5	-0.5	0	0.25
80781	COL18A1	1	1	1	1	-0.5	0.25	0.625
6573	SLC19A1	1	1	1	-1	0.5	-0.25	0.375
3837	KPNB1	0.5	0.5	0.5	1	0.5	0.75	0.625
9520	NPEPPS	1	0.5	0.75	0.5	-0.5	0	0.375
30009	TBX21	0	0	0	0.5	0.5	0.5	0.25
124995	MRPL10	-1	0.5	-0.25	0.5	0.5	0.5	0.125
1595	CYP51A1	1	1	1	1	1	1	1
22980	TCF25	-1	-1	-1	-1	-1	-1	-1
84617	TUBB6	-1	-1	-1	0.5	1	0.75	-0.125
54849	DEF8	-1	1	0	-1	-0.5	-0.75	-0.375
4222	MEOX1	1	0.5	0.75	0.5	0	0.25	0.5
50964	SOST	0	0	0	1	0.5	0.75	0.375
7080	NKX2-1	-0.5	0.5	0	0	0.5	0.25	0.125
5083	PAX9	-0.5	-0.5	-0.5	-0.5	-0.5	-0.5	-0.5
153572	IRX2	1	-0.5	0.25	1	0.5	0.75	0.5
1277	COL1A1	-1	-0.5	-0.75	0.5	0.5	0.5	-0.125
3675	ITGA3	0.5	0.5	0.5	-0.5	-0.5	-0.5	0
6442	SGCA	-0.5	-0.5	-0.5	0.5	1	0.75	0.125
1747	DLX3	0.5	-0.5	0	0.5	1	0.75	0.375
2305	FOXM1	-1	-0.5	-0.75	-0.5	1	0.25	-0.25
55846	ITFG2	-0.5	-1	-0.75	-1	-1	-1	-0.875
83714	NRIP2	-1	-1	-1	0.5	-1	-0.25	-0.625
7289	TULP3	-1	-1	-1	-1	-0.5	-0.75	-0.875
2968	GTF2H4	1	1	1	1	1	1	1
203068	TUBB	-1	-1	-1	-1	0.5	-0.25	-0.625
22936	ELL2	-1	-1	-1	-0.5	-1	-0.75	-0.875
3728	JUP	-1	-1	-1	0.5	1	0.75	-0.125
60681	FKBP10	1	0.5	0.75	-0.5	0.5	0	0.375
317719	KLHL10	0.5	0.5	0.5	-0.5	0.5	0	0.25
3110	MNX1	0	0	0	1	-0.5	0.25	0.125
64434	NOM1	1	1	1	0.5	1	0.75	0.875
57222	ERGIC1	1	1	1	-1	-1	-1	0
8711	TNK1	0.5	-0.5	0	-1	-1	-1	-0.5
9744	ACAP1	0.5	-1	-0.25	-1	-0.5	-0.75	-0.5
6920	TCEA3	0.5	0.5	0.5	-0.5	-0.5	-0.5	0
1448	CSN3	1	-0.5	0.25	1	0.5	0.75	0.5
3475	IFRD1	-0.5	-1	-0.75	1	0.5	0.75	0
23012	STK38L	-1	-1	-1	-1	-0.5	-0.75	-0.875
7862	BRPF1	-0.5	-1	-0.75	-0.5	-0.5	-0.5	-0.625
231	AKR1B1	1	1	1	-0.5	0.5	0	0.5
3229	HOXC13	1	1	1	-1	-0.5	-0.75	0.125
3227	HOXC11	1	0.5	0.75	-0.5	-1	-0.75	0
3224	HOXC8	0.5	0.5	0.5	0.5	-0.5	0	0.25
3223	HOXC6	1	0.5	0.75	-1	-0.5	-0.75	0
1652	DDT	1	1	1	-0.5	0.5	0	0.5
6898	TAT	0	0	0	0	0.866025403784439	0.433012701892219	0.21650635094611
91862	MARVELD3	-1	-1	-1	-1	-1	-1	-1
8886	DDX18	1	1	1	1	1	1	1
5412	UBL3	-0.5	1	0.25	-0.5	-0.5	-0.5	-0.125
65983	GRAMD2B	-0.5	-0.5	-0.5	-0.5	-1	-0.75	-0.625
9521	EEF1E1	0.5	0.5	0.5	0.5	1	0.75	0.625
207	AKT1	-0.5	0.5	0	1	0.5	0.75	0.375
24146	CLDN15	0.5	1	0.75	1	0.5	0.75	0.75
3603	IL16	-0.5	0.5	0	-0.5	1	0.25	0.125
10312	TCIRG1	1	1	1	-1	-0.5	-0.75	0.125
4669	NAGLU	-1	-1	-1	0.5	-1	-0.25	-0.625
80347	COASY	0.5	0.5	0.5	-1	0.5	-0.25	0.125
6608	SMO	0.5	0.5	0.5	-1	-1	-1	-0.25
340348	TSPAN33	-1	-1	-1	0.5	-0.5	0	-0.5
51340	CRNKL1	0.5	0.5	0.5	1	0.5	0.75	0.625
54453	RIN2	-0.5	-0.5	-0.5	-1	-1	-1	-0.75
2346	FOLH1	0	0	0	0.5	-1	-0.25	-0.125
26973	CHORDC1	-1	-0.5	-0.75	1	0.5	0.75	0
51493	RTCB	1	1	1	0.5	0.5	0.5	0.75
11137	PWP1	1	1	1	1	1	1	1
25793	FBXO7	-1	-1	-1	-0.5	-0.5	-0.5	-0.75
826	CAPNS1	0.5	1	0.75	-0.5	-0.5	-0.5	0.125
4037	LRP3	1	1	1	0.5	-1	-0.25	0.375
147409	DSG4	0	0	0	0	0	0	0
344191	EVX2	0	0	0	0	0.5	0.25	0.125
3239	HOXD13	0	0	0	1	0.5	0.75	0.375
3238	HOXD12	0	0	0	0	-0.5	-0.25	-0.125
2348	FOLR1	0.5	0.5	0.5	-1	-1	-1	-0.25
81570	CLPB	1	1	1	-1	-0.5	-0.75	0.125
989	SEPTIN7	-1	-1	-1	1	0.5	0.75	-0.125
55146	ZDHHC4	0.5	-0.5	0	-0.5	-0.5	-0.5	-0.25
5879	RAC1	1	1	1	1	0.5	0.75	0.875
8021	NUP214	1	0.5	0.75	0.5	-0.5	0	0.375
83543	AIF1L	-0.5	0.5	0	1	1	1	0.5
1359	CPA3	0	0	0	-0.866025403784439	0	-0.433012701892219	-0.21650635094611
4052	LTBP1	-1	0.5	-0.25	-1	-0.5	-0.75	-0.5
7360	UGP2	1	1	1	1	1	1	1
81033	KCNH6	0	0	0	-1	-1	-1	-0.5
55621	TRMT1	0.5	-0.5	0	-1	-1	-1	-0.5
112939	NACC1	-1	1	0	1	1	1	0.5
4784	NFIX	-1	-0.5	-0.75	-0.5	-1	-0.75	-0.75
6510	SLC1A5	1	1	1	1	1	1	1
7317	UBA1	1	1	1	1	0.5	0.75	0.875
7450	VWF	-1	-0.5	-0.75	-1	-1	-1	-0.875
54414	SIAE	-1	-1	-1	-0.5	-0.5	-0.5	-0.75
23584	VSIG2	0	0.866025403784439	0.433012701892219	1	-1	0	0.21650635094611
90952	ESAM	-1	-1	-1	1	-0.5	0.25	-0.375
53340	SPA17	0.5	0.5	0.5	-0.5	-0.5	-0.5	0
9130	FAM50A	1	0.5	0.75	-1	-0.5	-0.75	0
2010	EMD	1	1	1	0.5	1	0.75	0.875
51204	TACO1	0.5	-0.5	0	-1	1	0	0
2899	GRIK3	-1	-0.5	-0.75	-1	-1	-1	-0.875
2892	GRIA3	1	1	1	-1	-1	-1	0
4861	NPAS1	0	0	0	0.866025403784439	-0.5	0.183012701892219	0.0915063509461097
57568	SIPA1L2	1	0.5	0.75	-1	-1	-1	-0.125
23431	AP4E1	-1	-1	-1	-0.5	-0.5	-0.5	-0.75
644	BLVRA	-0.5	-0.5	-0.5	-0.5	1	0.25	-0.125
57595	PDZD4	-1	-1	-1	1	1	1	0
26576	SRPK3	0.5	-0.5	0	-1	0.5	-0.25	-0.125
3421	IDH3G	1	1	1	-1	-0.5	-0.75	0.125
139728	PNCK	-0.866025403784439	-0.5	-0.683012701892219	-0.5	-1	-0.75	-0.71650635094611
6748	SSR4	1	0.5	0.75	-1	-0.5	-0.75	0
10134	BCAP31	1	1	1	-1	1	0	0.5
25940	FAM98A	1	0.5	0.75	1	0.5	0.75	0.75
4053	LTBP2	-1	-0.5	-0.75	-1	-0.5	-0.75	-0.75
4297	KMT2A	-0.5	-0.5	-0.5	-0.5	-0.5	-0.5	-0.5
56912	IFT46	-1	-1	-1	-1	-1	-1	-1
84866	TMEM25	-1	-1	-1	0.5	1	0.75	-0.125
917	CD3G	0	0	0	-0.5	0.5	0	0
79090	TRAPPC6A	-1	-1	-1	-1	-0.5	-0.75	-0.875
6830	SUPT6H	0.5	1	0.75	1	0.5	0.75	0.75
10615	SPAG5	-1	-0.5	-0.75	-0.5	1	0.25	-0.25
8456	FOXN1	-0.5	-1	-0.75	1	-0.5	0.25	-0.25
9094	UNC119	1	1	1	-0.5	-0.5	-0.5	0.25
83871	RAB34	0.5	1	0.75	-0.5	0.5	0	0.375
6388	SDF2	0.5	1	0.75	-1	0.5	-0.25	0.25
898	CCNE1	-1	-1	-1	1	1	1	0
11077	HSF2BP	1	0.5	0.75	-0.5	1	0.25	0.5
4607	MYBPC3	0	0	0	-0.5	-1	-0.75	-0.375
5702	PSMC3	0.5	1	0.75	1	0.5	0.75	0.75
53	ACP2	-0.5	-1	-0.75	1	-0.5	0.25	-0.25
5913	RAPSN	-0.5	-0.5	-0.5	-0.5	0.5	0	-0.25
91252	SLC39A13	-1	-0.5	-0.75	-1	-1	-1	-0.875
10659	CELF2	-1	-1	-1	-1	-1	-1	-1
10062	NR1H3	1	1	1	1	0.5	0.75	0.875
1643	DDB2	1	-1	0	-1	-1	-1	-0.5
6688	SPI1	-1	0.866025403784439	-0.0669872981077806	-0.5	-0.5	-0.5	-0.28349364905389
10291	SF3A1	1	1	1	1	1	1	1
6778	STAT6	1	0.5	0.75	-0.5	-0.5	-0.5	0.125
1047	CLGN	0	0	0	0.5	-0.5	0	0
9476	NAPSA	0.5	0.5	0.5	-1	1	0	0.25
51231	VRK3	0.5	1	0.75	-1	0.5	-0.25	0.25
56006	SMG9	-1	-1	-1	-0.5	0.5	0	-0.5
22976	PAXIP1	-1	-0.5	-0.75	1	1	1	0.125
64795	RMND5A	-1	-1	-1	1	0.5	0.75	-0.125
4343	MOV10	1	1	1	1	0.5	0.75	0.875
333926	PPM1J	1	1	1	-1	-0.5	-0.75	0.125
389	RHOC	1	0.5	0.75	-1	-0.5	-0.75	0
401137	PRR27	0	0	0	0	0	0	0
7005	TEAD3	-1	-1	-1	-0.5	-1	-0.75	-0.875
5467	PPARD	1	1	1	-1	-1	-1	0
50619	DEF6	0.5	-1	-0.25	-1	-0.5	-0.75	-0.5
5178	PEG3	0.5	-0.5	0	1	0.5	0.75	0.375
79006	METRN	0.5	1	0.75	1	0.5	0.75	0.75
64788	LMF1	0.5	0.5	0.5	-0.5	-1	-0.75	-0.125
64428	CIAO3	0.5	0.5	0.5	-1	-1	-1	-0.25
51129	ANGPTL4	1	1	1	-0.5	1	0.25	0.625
10926	DBF4	-0.5	-0.5	-0.5	1	1	1	0.25
1616	DAXX	0.5	1	0.75	0.5	1	0.75	0.75
51293	CD320	1	1	1	0.5	1	0.75	0.875
79711	IPO4	1	1	1	-0.5	1	0.25	0.625
9985	REC8	-1	0.5	-0.25	-1	-1	-1	-0.625
10379	IRF9	-1	-1	-1	-1	-1	-1	-1
51292	GMPR2	0.5	-0.5	0	-0.5	0.5	0	0
115817	DHRS1	-0.5	-0.5	-0.5	0.5	1	0.75	0.125
1463	NCAN	0.5	-0.5	0	-0.5	-1	-0.75	-0.375
54929	TMEM161A	-1	-1	-1	-1	1	0	-0.5
93436	ARMC6	-0.5	-1	-0.75	-1	0.5	-0.25	-0.5
729991	BORCS8	0.5	0.5	0.5	1	-0.5	0.25	0.375
284439	SLC25A42	0.5	-1	-0.25	-1	-1	-1	-0.625
51429	SNX9	0.5	1	0.75	0.5	0.5	0.5	0.625
8498	RANBP3	0.5	1	0.75	-1	-0.5	-0.75	0
2063	NR2F6	-1	-0.5	-0.75	-0.5	1	0.25	-0.25
55850	USE1	0.5	0.5	0.5	-1	0.5	-0.25	0.125
79629	OCEL1	1	0.5	0.75	1	1	1	0.875
9149	DYRK1B	0.5	0.5	0.5	-1	-1	-1	-0.25
673	BRAF	-1	-1	-1	0.5	-0.5	0	-0.5
4708	NDUFB2	1	0.5	0.75	-0.5	-0.5	-0.5	0.125
6596	HLTF	-1	0.5	-0.25	1	0.5	0.75	0.25
24148	PRPF6	0.5	-0.5	0	-0.5	-0.5	-0.5	-0.25
10287	RGS19	-1	1	0	1	-1	0	0
8601	RGS20	-1	-0.5	-0.75	-1	-1	-1	-0.875
171586	ABHD3	1	-0.5	0.25	-1	-1	-1	-0.375
6632	SNRPD1	0.5	-0.5	0	1	1	1	0.5
84260	TCHP	-1	-0.5	-0.75	-1	-1	-1	-0.875
7074	TIAM1	-0.5	-1	-0.75	-0.5	-1	-0.75	-0.75
7249	TSC2	0.5	0.5	0.5	-1	-0.5	-0.75	-0.125
6123	RPL3L	-0.866025403784439	0	-0.433012701892219	-0.5	0.5	0	-0.21650635094611
9351	SLC9A3R2	0.5	0.5	0.5	-1	0.5	-0.25	0.125
22827	PUF60	1	1	1	-1	0.5	-0.25	0.375
83549	UCK1	-1	-1	-1	-1	0.5	-0.25	-0.625
85477	SCIN	0.866025403784439	0	0.433012701892219	-1	-0.5	-0.75	-0.15849364905389
64375	IKZF4	-1	-1	-1	-1	-1	-1	-1
84299	MIEN1	1	1	1	-1	1	0	0.5
5444	PON1	0	0	0	0	0	0	0
558	AXL	1	1	1	0.5	0.5	0.5	0.75
7040	TGFB1	0.5	1	0.75	1	1	1	0.875
90324	CCDC97	1	1	1	0.5	-1	-0.25	0.375
26993	AKAP8L	1	1	1	-1	-0.5	-0.75	0.125
6469	SHH	-1	-0.5	-0.75	0.5	1	0.75	0
84306	PDCD2L	1	1	1	-1	0.5	-0.25	0.375
2962	GTF2F1	1	1	1	0.5	0.5	0.5	0.75
8192	CLPP	0.5	1	0.75	-1	-1	-1	-0.125
84266	ALKBH7	0.5	1	0.75	-1	1	0	0.375
5623	PSPN	0.5	1	0.75	-1	1	0	0.375
79958	DENND1C	0.866025403784439	0	0.433012701892219	-1	-0.5	-0.75	-0.15849364905389
10001	MED6	-1	-0.5	-0.75	-1	-0.5	-0.75	-0.75
5587	PRKD1	-1	-1	-1	-0.5	0.5	0	-0.5
3937	LCP2	-0.5	1	0.25	-1	-1	-1	-0.375
1434	CSE1L	-0.5	0.5	0	1	0.5	0.75	0.375
51126	NAA20	1	-0.5	0.25	-0.5	1	0.25	0.25
8575	PRKRA	0.5	1	0.75	-1	-0.5	-0.75	0
51661	FKBP7	0.5	0.5	0.5	0.5	0.5	0.5	0.5
65977	PLEKHA3	-1	-1	-1	0.5	0.5	0.5	-0.25
10652	YKT6	1	1	1	0.5	1	0.75	0.875
9031	BAZ1B	-0.5	0.5	0	0.5	-0.5	0	0
5190	PEX6	1	0.5	0.75	-0.5	-1	-0.75	0
4201	MEA1	1	0.5	0.75	0.5	-0.5	0	0.375
27232	GNMT	0.5	0.5	0.5	0.5	-0.5	0	0.25
2906	GRIN2D	-0.5	-1	-0.75	-0.5	-0.5	-0.5	-0.625
10945	KDELR1	1	1	1	0.5	1	0.75	0.875
55260	TMEM143	1	0.5	0.75	0.5	-0.5	0	0.375
3714	JAG2	-1	-1	-1	-1	-1	-1	-1
90135	BTBD6	-1	-0.5	-0.75	-0.5	-0.5	-0.5	-0.625
256281	NUDT14	-1	-0.5	-0.75	-1	-1	-1	-0.875
54749	EPDR1	-0.5	-0.5	-0.5	-1	0.5	-0.25	-0.375
2314	FLII	1	0.5	0.75	-1	1	0	0.375
7156	TOP3A	-1	-1	-1	-1	-1	-1	-1
84971	ATG4D	-1	-0.5	-0.75	-1	-0.5	-0.75	-0.75
81890	QTRT1	0.5	1	0.75	-1	-0.5	-0.75	0
729359	PLIN4	0.5	1	0.75	0.5	1	0.75	0.75
84717	HDGFL2	-0.5	-0.5	-0.5	-1	-0.5	-0.75	-0.625
10036	CHAF1A	-0.5	-1	-0.75	1	1	1	0.125
141	ADPRH	-1	-1	-1	-1	0.5	-0.25	-0.625
55254	TMEM39A	-0.5	0.5	0	-1	0.5	-0.25	-0.125
51300	TIMMDC1	-1	-1	-1	-0.5	-1	-0.75	-0.875
51365	PLA1A	0.5	-0.5	0	-0.5	-0.5	-0.5	-0.25
4171	MCM2	-1	-1	-1	1	1	1	0
131601	TPRA1	-1	-1	-1	-0.5	0.5	0	-0.5
4664	NAB1	-1	-1	-1	-1	-0.5	-0.75	-0.875
976	ADGRE5	1	1	1	-0.5	-0.5	-0.5	0.25
23765	IL17RA	-1	-0.5	-0.75	0.5	1	0.75	0
3912	LAMB1	1	1	1	0.5	-1	-0.25	0.375
3780	KCNN1	1	1	1	0.5	0.5	0.5	0.75
27106	ARRDC2	-1	-0.5	-0.75	-1	-0.5	-0.75	-0.75
10842	PPP1R17	-0.5	0	-0.25	-0.866025403784439	0.866025403784439	0	-0.125
948	CD36	0.5	-1	-0.25	0	0	0	-0.125
5609	MAP2K7	-1	-0.5	-0.75	-1	-1	-1	-0.875
10469	TIMM44	0.5	0.5	0.5	-1	-0.5	-0.75	-0.125
161	AP2A2	1	1	1	1	0.5	0.75	0.875
11284	PNKP	0.5	1	0.75	1	0.5	0.75	0.75
81857	MED25	-1	-0.5	-0.75	-1	-0.5	-0.75	-0.75
4059	BCAM	-1	-1	-1	0.5	1	0.75	-0.125
1209	CLPTM1	0.5	0.5	0.5	0.5	0.5	0.5	0.5
5971	RELB	0.5	1	0.75	0.5	0.5	0.5	0.625
10452	TOMM40	1	1	1	0.5	1	0.75	0.875
348	APOE	1	1	1	-1	-0.5	-0.75	0.125
344	APOC2	0	0	0	0.5	1	0.75	0.375
26959	HBP1	-0.5	-0.5	-0.5	-1	-1	-1	-0.75
5577	PRKAR2B	1	1	1	-1	-1	-1	0
1027	CDKN1B	-1	-1	-1	-1	-0.5	-0.75	-0.875
9314	KLF4	-1	-1	-1	-1	-1	-1	-1
8907	AP1M1	-0.5	-0.5	-0.5	0.5	1	0.75	0.125
4218	RAB8A	-1	-0.5	-0.75	1	1	1	0.125
3151	HMGN2	-0.5	-0.5	-0.5	1	1	1	0.25
26017	FAM32A	1	0.5	0.75	-0.5	-0.5	-0.5	0.125
1999	ELF3	0.5	0	0.25	-1	-1	-1	-0.375
83930	STARD3NL	-1	-0.5	-0.75	1	1	1	0.125
6794	STK11	0.5	1	0.75	0.5	-0.5	0	0.375
1943	EFNA2	-1	-1	-1	-0.5	1	0.25	-0.375
513	ATP5F1D	1	1	1	-1	-0.5	-0.75	0.125
5536	PPP5C	0.5	0.5	0.5	-1	0.5	-0.25	0.125
51755	CDK12	-0.5	-0.5	-0.5	0.5	-0.5	0	-0.25
3991	LIPE	0.5	0.5	0.5	1	1	1	0.75
5049	PAFAH1B2	-1	-1	-1	0.5	0.5	0.5	-0.25
11138	TBC1D8	-0.5	-0.5	-0.5	-1	-1	-1	-0.75
55571	CNOT11	1	1	1	0.5	-0.5	0	0.5
55810	FOXJ2	-1	-1	-1	-1	-0.5	-0.75	-0.875
6717	SRI	0.5	0.5	0.5	-1	-1	-1	-0.25
9993	DGCR2	0.5	0.5	0.5	0.5	0.5	0.5	0.5
3661	IRF3	1	-0.5	0.25	0.5	-0.5	0	0.125
83596	BCL2L12	0.5	0.5	0.5	0.5	0.5	0.5	0.5
84954	MPND	1	0.5	0.75	-1	-0.5	-0.75	0
6455	SH3GL1	0.5	0.5	0.5	-1	0.5	-0.25	0.125
10148	EBI3	0.866025403784439	0	0.433012701892219	-1	-0.5	-0.75	-0.15849364905389
55702	YJU2	1	1	1	-0.5	-0.5	-0.5	0.25
5903	RANBP2	1	0.5	0.75	1	0.5	0.75	0.75
10913	EDAR	-1	-0.5	-0.75	1	0	0.5	-0.125
2869	GRK5	-1	-1	-1	0.5	0.5	0.5	-0.25
1857	DVL3	-1	-1	-1	0.5	1	0.75	-0.125
55324	ABCF3	0.5	0.5	0.5	-0.5	0.5	0	0.25
8893	EIF2B5	1	0.5	0.75	1	1	1	0.875
9266	CYTH2	-0.5	-0.5	-0.5	-0.5	-1	-0.75	-0.625
6820	SULT2B1	-0.5	1	0.25	-1	0.5	-0.25	0
770	CA11	1	0.5	0.75	1	-0.5	0.25	0.5
9229	DLGAP1	0.5	0.5	0.5	0.5	1	0.75	0.625
5324	PLAG1	1	1	1	-1	-0.5	-0.75	0.125
3055	HCK	1	0.5	0.75	-1	0.5	-0.25	0.25
51073	MRPL4	0.5	0.5	0.5	-1	0.5	-0.25	0.125
9817	KEAP1	-1	-0.5	-0.75	0.5	-0.5	0	-0.375
10053	AP1M2	0	0	0	-1	-1	-1	-0.5
2734	GLG1	-0.5	-0.5	-0.5	0.5	-0.5	0	-0.25
148229	ATP8B3	1	0.5	0.75	0.5	0.5	0.5	0.625
55643	BTBD2	1	1	1	-1	0.5	-0.25	0.375
1455	CSNK1G2	1	0.5	0.75	0.5	0.5	0.5	0.625
81926	ABHD17A	1	0.5	0.75	-1	-0.5	-0.75	0
126308	MOB3A	1	1	1	-0.5	-1	-0.75	0.125
784	CACNB3	0.5	0.5	0.5	-1	-1	-1	-0.25
85478	CCDC65	1	0.5	0.75	-0.5	-0.5	-0.5	0.125
51303	FKBP11	1	1	1	-0.5	-1	-0.75	0.125
9416	DDX23	1	1	1	1	1	1	1
23646	PLD3	-1	-0.5	-0.75	-1	-0.5	-0.75	-0.75
2901	GRIK5	-0.5	0.5	0	1	0	0.5	0.25
973	CD79A	0.5	0.5	0.5	-1	-0.5	-0.75	-0.125
10567	RABAC1	0.5	-0.5	0	-1	0.5	-0.25	-0.125
2117	ETV3	-0.5	-1	-0.75	-1	-1	-1	-0.875
5589	PRKCSH	1	0.5	0.75	-0.5	1	0.25	0.5
1995	ELAVL3	0.5	-1	-0.25	1	1	1	0.375
5865	RAB3B	1	1	1	-0.5	-0.5	-0.5	0.25
338596	ST8SIA6	0	0	0	-0.5	-1	-0.75	-0.375
2217	FCGRT	0.5	-0.5	0	0.5	1	0.75	0.375
51070	NOSIP	1	1	1	0.5	1	0.75	0.875
55011	PIH1D1	-1	-0.5	-0.75	-0.5	0.5	0	-0.375
6205	RPS11	1	1	1	-1	0.5	-0.25	0.375
6829	SUPT5H	0.5	1	0.75	0.5	-0.5	0	0.375
10683	DLL3	0.5	-0.5	0	1	-0.5	0.25	0.125
54623	PAF1	1	-0.5	0.25	-1	-1	-1	-0.375
92609	TIMM50	-0.5	0.5	0	-0.5	1	0.25	0.125
55588	MED29	1	1	1	-1	-0.5	-0.75	0.125
636	BICD1	1	0.5	0.75	0.5	-1	-0.25	0.25
23385	NCSTN	-1	-0.5	-0.75	-1	0.5	-0.25	-0.5
5824	PEX19	0.5	-0.5	0	0.5	-0.5	0	0
9796	PHYHIP	-1	-1	-1	-0.5	0.5	0	-0.5
1395	CRHR2	0	0.5	0.25	-0.5	-1	-0.75	-0.25
4051	CYP4F3	0	0	0	0	0	0	0
3614	IMPDH1	-0.5	-0.5	-0.5	0.5	0.5	0.5	0
1089	CEACAM4	1	0.5	0.75	-1	-1	-1	-0.125
5625	PRODH	1	1	1	-0.5	-0.5	-0.5	0.25
8220	ESS2	-1	-1	-1	-0.5	1	0.25	-0.375
6576	SLC25A1	-0.5	-0.5	-0.5	-1	0.5	-0.25	-0.375
8214	DGCR6	1	-0.5	0.25	-0.5	-0.5	-0.5	-0.125
780	DDR1	0.5	1	0.75	-1	-1	-1	-0.125
8870	IER3	0.5	0.5	0.5	-0.5	-0.5	-0.5	0
2354	FOSB	-1	-0.5	-0.75	0	-0.866025403784439	-0.433012701892219	-0.59150635094611
89953	KLC4	1	1	1	-0.5	1	0.25	0.625
2067	ERCC1	1	1	1	-0.5	0.5	0	0.5
1586	CYP17A1	0	-0.866025403784439	-0.433012701892219	0	0	0	-0.21650635094611
57412	AS3MT	1	1	1	-0.5	-0.5	-0.5	0.25
9454	HOMER3	-1	-1	-1	-1	-0.5	-0.75	-0.875
23373	CRTC1	-0.5	-1	-0.75	-1	-0.5	-0.75	-0.75
200312	RNF215	0.5	-1	-0.25	-0.5	-0.5	-0.5	-0.375
23541	SEC14L2	1	-1	0	-1	-0.5	-0.75	-0.375
57099	AVEN	1	0.5	0.75	0.5	1	0.75	0.75
1356	CP	-0.5	-0.5	-0.5	0.5	0.5	0.5	0
54677	CROT	0.5	0.5	0.5	1	-1	0	0.25
6195	RPS6KA1	-0.5	-0.5	-0.5	1	1	1	0.25
794	CALB2	0	0	0	1	1	1	0.5
23020	SNRNP200	1	1	1	1	0.5	0.75	0.875
9391	CIAO1	0.5	-0.5	0	-1	-0.5	-0.75	-0.375
3036	HAS1	0.5	1	0.75	0	-0.5	-0.25	0.25
10629	TAF6L	1	1	1	-1	-0.5	-0.75	0.125
51141	INSIG2	0.5	-0.5	0	-0.5	0.5	0	0
23633	KPNA6	-1	0.5	-0.25	0.5	0.5	0.5	0.125
4121	MAN1A1	-1	-1	-1	-0.5	-1	-0.75	-0.875
80271	ITPKC	1	1	1	-0.5	0.5	0	0.5
79934	COQ8B	1	1	1	-0.5	-0.5	-0.5	0.25
10902	BRD8	0.5	-0.5	0	-1	-1	-1	-0.5
10112	KIF20A	0.5	0.5	0.5	1	1	1	0.75
2193	FARSA	1	1	1	0.5	1	0.75	0.875
2639	GCDH	-0.5	0.5	0	-1	-0.5	-0.75	-0.375
23139	MAST2	-1	-1	-1	0.5	-1	-0.25	-0.625
1777	DNASE2	0.5	-1	-0.25	-1	-1	-1	-0.625
5886	RAD23A	-1	-1	-1	-1	0.5	-0.25	-0.625
811	CALR	1	0.5	0.75	1	1	1	0.875
256126	SYCE2	0.5	0.5	0.5	0.5	1	0.75	0.625
10725	NFAT5	-0.5	-0.5	-0.5	0.5	-0.5	0	-0.25
28987	NOB1	1	0.5	0.75	0.5	0.5	0.5	0.625
1728	NQO1	0.5	1	0.75	-1	-1	-1	-0.125
8541	PPFIA3	0	-0.5	-0.25	-0.5	1	0.25	0
2997	GYS1	1	1	1	0.5	1	0.75	0.875
10856	RUVBL2	1	1	1	-0.5	1	0.25	0.625
64130	LIN7B	-0.5	-0.5	-0.5	-0.5	0.5	0	-0.25
581	BAX	0.5	1	0.75	-1	1	0	0.375
3575	IL7R	0.5	-1	-0.25	0	-0.5	-0.25	-0.25
7019	TFAM	1	1	1	1	1	1	1
1949	EFNB3	-0.5	-1	-0.75	0.5	0.5	0.5	-0.125
23531	MMD	-1	-0.5	-0.75	-1	-1	-1	-0.875
3131	HLF	-0.5	-0.5	-0.5	-1	-0.5	-0.75	-0.625
26355	FAM162A	0.5	0.5	0.5	-1	-0.5	-0.75	-0.125
6132	RPL8	1	1	1	-1	-0.5	-0.75	0.125
2913	GRM3	0	0	0	0.5	-0.5	0	0
23635	SSBP2	1	1	1	-0.5	-0.5	-0.5	0.25
55120	FANCL	-1	-1	-1	1	1	1	0
57795	BRINP2	1	1	1	1	0.5	0.75	0.875
2947	GSTM3	1	-1	0	0.5	-0.5	0	0
2946	GSTM2	1	0.5	0.75	-0.5	-1	-0.75	0
2944	GSTM1	1	1	1	-1	-1	-1	0
6774	STAT3	0.5	0.5	0.5	-1	-0.5	-0.75	-0.125
6776	STAT5A	1	1	1	-0.5	-1	-0.75	0.125
284119	CAVIN1	0.5	1	0.75	1	1	1	0.875
4296	MAP3K11	1	1	1	-0.5	-0.5	-0.5	0.25
208	AKT2	1	1	1	0.5	1	0.75	0.875
9093	DNAJA3	-0.5	-0.5	-0.5	-0.5	0.5	0	-0.25
3163	HMOX2	0.5	-0.5	0	-0.5	-0.5	-0.5	-0.25
29965	CDIP1	-0.5	0.5	0	-1	-1	-1	-0.5
51776	MAP3K20	-0.5	-0.5	-0.5	-1	-1	-1	-0.75
51503	CWC15	1	1	1	1	0.5	0.75	0.875
50509	COL5A3	1	1	1	-0.5	-1	-0.75	0.125
1786	DNMT1	-1	-1	-1	0.5	0.5	0.5	-0.25
692312	PPAN-P2RY11	1	1	1	-1	-1	-1	0
23452	ANGPTL2	1	0.5	0.75	-0.5	-1	-0.75	0
777	CACNA1E	-1	-0.5	-0.75	0.5	0.5	0.5	-0.125
774	CACNA1B	-0.5	-1	-0.75	-0.5	-1	-0.75	-0.75
93587	TRMT10A	0.5	0.5	0.5	-0.5	1	0.25	0.375
2115	ETV1	1	1	1	1	0.5	0.75	0.875
90990	KIFC2	-1	-0.5	-0.75	0.5	-0.5	0	-0.375
5660	PSAP	0.5	-0.5	0	-1	-1	-1	-0.5
8517	IKBKG	-1	-1	-1	-0.5	-0.5	-0.5	-0.75
5076	PAX2	0	0	0	0.5	0.5	0.5	0.25
10352	WARS2	0.5	1	0.75	1	-0.5	0.25	0.5
1822	ATN1	-1	-1	-1	1	0.5	0.75	-0.125
11331	PHB2	1	1	1	1	1	1	1
5777	PTPN6	1	0.5	0.75	-0.5	1	0.25	0.5
2026	ENO2	1	0.5	0.75	-1	-0.5	-0.75	0
10436	EMG1	1	1	1	-0.5	1	0.25	0.625
10162	LPCAT3	1	0.5	0.75	-1	-1	-1	-0.125
9296	ATP6V1F	-1	-1	-1	-1	-0.5	-0.75	-0.875
3593	IL12B	0	-0.866025403784439	-0.433012701892219	0	0.866025403784439	0.433012701892219	0
1184	CLCN5	1	0.5	0.75	-0.5	-1	-0.75	0
1182	CLCN3	-0.5	-0.5	-0.5	-1	-0.5	-0.75	-0.625
64344	HIF3A	-1	-0.5	-0.75	-0.5	-0.5	-0.5	-0.625
257202	GPX6	0	0	0	0.5	1	0.75	0.375
5137	PDE1C	0	-0.5	-0.25	-0.5	0.5	0	-0.125
27340	UTP20	1	0.5	0.75	1	0.5	0.75	0.75
121599	SPIC	-1	-0.5	-0.75	-0.5	-0.5	-0.5	-0.625
9729	KIAA0408	1	0.5	0.75	-1	-0.5	-0.75	0
8452	CUL3	0.5	0.5	0.5	1	1	1	0.75
6750	SST	0	0	0	0	0	0	0
3589	IL11	-0.5	0.5	0	-1	0.5	-0.25	-0.125
9215	LARGE1	-1	-1	-1	-1	-1	-1	-1
54606	DDX56	1	1	1	-0.5	0.5	0	0.5
222068	TMED4	-1	-1	-1	-1	0.5	-0.25	-0.625
136227	COL26A1	-0.5	1	0.25	-1	1	0	0.125
637	BID	-0.5	-1	-0.75	-0.5	1	0.25	-0.25
5899	RALB	1	1	1	0.5	1	0.75	0.875
5501	PPP1CC	1	1	1	1	0.5	0.75	0.875
55171	TBCCD1	-0.5	-1	-0.75	-0.5	-0.5	-0.5	-0.625
6320	CLEC11A	1	0.5	0.75	-1	-0.5	-0.75	0
388569	ZNF324B	1	-0.5	0.25	1	-0.5	0.25	0.25
9846	GAB2	-1	-1	-1	-1	-1	-1	-1
23603	CORO1C	-1	-0.5	-0.75	0.5	1	0.75	0
8887	TAX1BP1	-0.5	-1	-0.75	0.5	1	0.75	0
1510	CTSE	0	0	0	0	0.866025403784439	0.433012701892219	0.21650635094611
57447	NDRG2	1	-0.5	0.25	1	0.5	0.75	0.5
64745	METTL17	1	-1	0	-0.5	1	0.25	0.125
55701	ARHGEF40	-1	-0.5	-0.75	0.5	-1	-0.25	-0.5
10908	PNPLA6	-1	0.5	-0.25	-0.5	-1	-0.75	-0.5
57192	MCOLN1	-1	-1	-1	-1	-1	-1	-1
23370	ARHGEF18	-1	-1	-1	-1	-1	-1	-1
5586	PKN2	-1	0.5	-0.25	1	0.5	0.75	0.25
945	CD33	-0.5	-0.5	-0.5	0.5	0.5	0.5	0
2109	ETFB	1	1	1	-1	-0.5	-0.75	0.125
4818	NKG7	0	0	0	0	0	0	0
6813	STXBP2	-1	-1	-1	-1	-1	-1	-1
126006	PCP2	0.5	1	0.75	-0.5	1	0.25	0.5
8910	SGCE	-1	-1	-1	-0.5	1	0.25	-0.375
1124	AC004593.2	0	-0.5	-0.25	-1	-0.5	-0.75	-0.5
51741	WWOX	-0.5	-0.5	-0.5	-0.5	0.5	0	-0.25
7884	SLBP	-1	-1	-1	1	1	1	0
7299	TYR	-1	1	0	1	0.5	0.75	0.375
2692	GHRHR	0	0	0	0	0	0	0
358	AQP1	0.5	1	0.75	-0.866025403784439	0.5	-0.183012701892219	0.28349364905389
10620	ARID3B	-0.5	0.5	0	-0.5	-0.5	-0.5	-0.25
1265	CNN2	-1	-0.5	-0.75	0.5	1	0.75	0
5434	POLR2E	1	1	1	0.5	0.5	0.5	0.75
154664	ABCA13	1	0	0.5	-0.5	0.5	0	0.25
4650	MYO9B	-1	-1	-1	-1	-1	-1	-1
9734	HDAC9	-0.5	-1	-0.75	-0.5	-0.5	-0.5	-0.625
4063	LY9	0	0	0	-1	0.5	-0.25	-0.125
51744	CD244	0	0	0	1	-0.5	0.25	0.125
2015	ADGRE1	0	0	0	0	0	0	0
51537	MTFP1	-0.5	0.5	0	1	0.5	0.75	0.375
51715	RAB23	-1	-1	-1	-0.5	-0.5	-0.5	-0.75
8766	RAB11A	-0.5	0.5	0	-0.5	0.5	0	0
8892	EIF2B2	1	0.5	0.75	0.5	0.5	0.5	0.625
1743	DLST	-1	0.5	-0.25	1	1	1	0.375
5228	PGF	1	1	1	-1	-0.5	-0.75	0.125
9706	ULK2	-1	-1	-1	-0.5	-1	-0.75	-0.875
6369	CCL24	0.5	-0.5	0	-1	-1	-1	-0.5
1609	DGKQ	1	0.5	0.75	-1	-1	-1	-0.125
400581	GRAPL	-1	-0.5	-0.75	-0.5	-0.5	-0.5	-0.625
5449	POU1F1	0.5	-1	-0.25	1	-1	0	-0.125
25978	CHMP2B	-1	-1	-1	1	-0.5	0.25	-0.375
8985	PLOD3	-1	0.5	-0.25	-1	0.5	-0.25	-0.25
1174	AP1S1	1	1	1	-0.5	1	0.25	0.625
5603	MAPK13	1	1	1	-1	-1	-1	0
6732	SRPK1	-1	-0.5	-0.75	0.5	-0.5	0	-0.375
5077	PAX3	-0.5	0.5	0	-0.5	-0.5	-0.5	-0.25
3930	LBR	-1	-0.5	-0.75	1	1	1	0.125
1382	CRABP2	1	1	1	-0.5	-1	-0.75	0.125
10763	NES	-1	0.5	-0.25	0.5	0.5	0.5	0.125
63827	BCAN	-0.5	-0.5	-0.5	-0.5	0.5	0	-0.25
60484	HAPLN2	0	0	0	0	0.866025403784439	0.433012701892219	0.21650635094611
5546	PRCC	1	1	1	-1	0.5	-0.25	0.375
51093	RRNAD1	-0.5	-0.5	-0.5	-1	-1	-1	-0.75
3068	HDGF	1	1	1	0.5	1	0.75	0.875
83733	SLC25A18	0.5	-0.5	0	1	-0.5	0.25	0.125
7064	THOP1	0.5	1	0.75	0.5	-0.5	0	0.375
9546	APBA3	0.5	1	0.75	-1	0.5	-0.25	0.25
4145	MATK	0.5	1	0.75	-1	-0.5	-0.75	0
51588	PIAS4	0.5	0.5	0.5	-1	-0.5	-0.75	-0.125
5604	MAP2K1	-1	-1	-1	-0.5	0.5	0	-0.5
6449	SGTA	1	1	1	-1	1	0	0.5
27231	NMRK2	-0.5	0.5	0	-1	0.5	-0.25	-0.125
729515	TMEM242	1	1	1	0.5	-0.5	0	0.5
113878	DTX2	-1	0.5	-0.25	-1	0.5	-0.25	-0.25
22932	POMZP3	-0.5	-1	-0.75	0.5	0.5	0.5	-0.125
3315	HSPB1	-1	-1	-1	-1	-0.5	-0.75	-0.875
100271927	RASA4B	-1	-1	-1	-0.5	-0.5	-0.5	-0.75
6861	SYT5	-1	-0.5	-0.75	1	1	1	0.125
3181	HNRNPA2B1	0.5	-0.5	0	1	1	1	0.5
53828	FXYD4	0	0	0	-0.5	0.5	0	0
81576	CCDC130	-0.5	-0.5	-0.5	-1	-1	-1	-0.75
84245	MRI1	0.5	0.5	0.5	-0.5	-0.5	-0.5	0
5567	PRKACB	-0.5	0.5	0	0.5	-0.5	0	0
6448	SGSH	-0.5	-1	-0.75	-0.5	-1	-0.75	-0.75
26038	CHD5	1	0.5	0.75	-1	-1	-1	-0.125
1476	CSTB	1	1	1	-1	0.5	-0.25	0.375
10603	SH2B2	0.5	-0.5	0	0	0	0	0
5830	PEX5	1	0.5	0.75	1	1	1	0.875
51528	JKAMP	-1	0.5	-0.25	-0.5	1	0.25	0
960	CD44	0.5	0.5	0.5	0.5	0.5	0.5	0.5
6506	SLC1A2	-1	-1	-1	0.5	0.5	0.5	-0.25
440275	EIF2AK4	1	1	1	1	-0.5	0.25	0.625
9948	WDR1	-1	1	0	0.5	0.5	0.5	0.25
56606	SLC2A9	1	-0.5	0.25	-0.5	-0.5	-0.5	-0.125
8840	CCN4	1	1	1	0.5	-0.5	0	0.5
10397	NDRG1	1	1	1	0.5	1	0.75	0.875
160140	C11orf65	-1	-0.5	-0.75	-1	0.5	-0.25	-0.5
4125	MAN2B1	-0.5	-1	-0.75	-1	-1	-1	-0.875
688	KLF5	-1	-1	-1	-1	-1	-1	-1
84292	WDR83	-0.5	-0.5	-0.5	-1	-0.5	-0.75	-0.625
7001	PRDX2	1	0.5	0.75	1	1	1	0.875
5430	POLR2A	0.5	0.5	0.5	1	0.5	0.75	0.625
6462	SHBG	0	-0.866025403784439	-0.433012701892219	0	0.866025403784439	0.433012701892219	0
26168	SENP3	0.5	-1	-0.25	1	1	1	0.375
10699	CORIN	-1	-0.866025403784439	-0.933012701892219	1	-0.5	0.25	-0.34150635094611
84725	PLEKHA8	-0.5	-0.5	-0.5	1	0.5	0.75	0.125
57818	G6PC2	0	0	0	0	0	0	0
57405	SPC25	-1	-1	-1	-1	1	0	-0.5
146754	DNAH2	-1	-0.5	-0.75	-1	-0.5	-0.75	-0.75
54101	RIPK4	-0.866025403784439	0	-0.433012701892219	-1	-0.5	-0.75	-0.59150635094611
7353	UFD1	1	-0.5	0.25	-0.5	0.5	0	0.125
57336	ZNF287	-0.5	-0.5	-0.5	-0.5	-0.5	-0.5	-0.5
5618	PRLR	1	1	1	-0.5	-0.5	-0.5	0.25
3954	LETM1	-0.5	-0.5	-0.5	0.5	1	0.75	0.125
29979	UBQLN1	-1	0.5	-0.25	1	0.5	0.75	0.25
2264	FGFR4	0.5	0.866025403784439	0.683012701892219	-0.5	-1	-0.75	-0.0334936490538903
57863	CADM3	0.5	0	0.25	0.5	-1	-0.25	0
2205	FCER1A	0	0	0	0	0	0	0
25828	TXN2	1	1	1	-1	0.5	-0.25	0.375
23581	CASP14	0.5	-0.5	0	-1	-1	-1	-0.5
6511	SLC1A6	-1	-1	-1	-0.5	-0.5	-0.5	-0.75
6507	SLC1A3	0.5	1	0.75	1	1	1	0.875
51185	CRBN	0.5	-1	-0.25	0.5	1	0.75	0.25
3568	IL5RA	0	0	0	0	0	0	0
2956	MSH6	-0.5	0.5	0	1	0.5	0.75	0.375
80204	FBXO11	1	0.5	0.75	1	0.5	0.75	0.75
51085	MLXIPL	0.5	0.5	0.5	-1	-1	-1	-0.25
26608	TBL2	-1	-1	-1	1	0.5	0.75	-0.125
114049	BUD23	0.5	1	0.75	0.5	0.5	0.5	0.625
4811	NID1	-1	-1	-1	1	0.5	0.75	-0.125
4174	MCM5	-1	-1	-1	1	1	1	0
3162	HMOX1	-0.5	0.5	0	-1	0.5	-0.25	-0.125
23164	MPRIP	-1	-1	-1	0.5	1	0.75	-0.125
23152	CIC	-1	-1	-1	-0.5	-0.5	-0.5	-0.75
5050	PAFAH1B3	1	0.5	0.75	-1	1	0	0.375
9466	IL27RA	-1	-1	-1	-0.5	-0.5	-0.5	-0.75
5566	PRKACA	-1	-1	-1	0.5	1	0.75	-0.125
55723	ASF1B	-1	-1	-1	1	1	1	0
93408	MYL10	0.5	0.5	0.5	0	0.866025403784439	0.433012701892219	0.46650635094611
10212	DDX39A	0.5	1	0.75	1	1	1	0.875
3337	DNAJB1	-1	-1	-1	-0.5	1	0.25	-0.375
4438	MSH4	1	-0.5	0.25	-1	0.5	-0.25	0
55230	USP40	1	0.5	0.75	0.5	-0.5	0	0.375
2128	EVX1	0.5	0.866025403784439	0.683012701892219	-1	-1	-1	-0.15849364905389
55709	KBTBD4	-1	-0.5	-0.75	-1	1	0	-0.375
10658	CELF1	0.5	0.5	0.5	0.5	0.5	0.5	0.5
4722	NDUFS3	0.5	-0.5	0	-0.5	1	0.25	0.125
5447	POR	1	1	1	0.5	1	0.75	0.875
3480	IGF1R	-1	-1	-1	-0.5	-1	-0.75	-0.875
3643	INSR	-1	-1	-1	-0.5	-1	-0.75	-0.875
2208	FCER2	0.5	0.5	0.5	0.5	0.5	0.5	0.5
1553	CYP2A13	0	0	0	0	0.5	0.25	0.125
495	ATP4A	0	0	0	0.5	0.5	0.5	0.25
10155	TRIM28	1	1	1	1	1	1	1
9040	UBE2M	1	1	1	-0.5	0.5	0	0.5
115	ADCY9	-1	-0.5	-0.75	0.5	-1	-0.25	-0.5
4208	MEF2C	0	1	0.5	0	0	0	0.25
9646	CTR9	1	1	1	1	-0.5	0.25	0.625
1982	EIF4G2	1	1	1	1	0.5	0.75	0.875
10335	MRVI1	-1	-1	-1	-0.5	-0.5	-0.5	-0.75
5130	PCYT1A	-1	-1	-1	-0.5	0.5	0	-0.5
9640	ZNF592	-1	-1	-1	-0.5	0.5	0	-0.5
5710	PSMD4	1	1	1	0.5	-0.5	0	0.5
29765	TMOD4	0.5	-0.5	0	-0.5	-0.5	-0.5	-0.25
3645	INSRR	0.5	-0.5	0	0	-0.5	-0.25	-0.125
56344	CABP5	-1	-1	-1	-0.5	-1	-0.75	-0.875
58533	SNX6	0.5	0.5	0.5	-0.5	-0.5	-0.5	0
10797	MTHFD2	-1	-1	-1	1	1	1	0
3815	KIT	0	-0.866025403784439	-0.433012701892219	1	0.5	0.75	0.15849364905389
84134	TOMM40L	1	1	1	1	1	1	1
9970	NR1I3	-1	0.5	-0.25	-0.5	-0.5	-0.5	-0.375
336	APOA2	0.5	0.5	0.5	-0.866025403784439	0.5	-0.183012701892219	0.15849364905389
9924	PAN2	0.5	-1	-0.25	-1	-1	-1	-0.625
1431	CS	1	1	1	1	1	1	1
272	AMPD3	1	0.5	0.75	-0.5	-0.5	-0.5	0.125
10286	BCAS2	-0.5	-1	-0.75	-1	0.5	-0.25	-0.5
4068	SH2D1A	-0.866025403784439	0.5	-0.183012701892219	-1	1	0	-0.0915063509461097
10664	CTCF	-1	-0.5	-0.75	0.5	1	0.75	0
50855	PARD6A	-1	-1	-1	1	-0.5	0.25	-0.375
181	AGRP	0.5	-0.5	0	-1	-1	-1	-0.5
5816	PVALB	0	0	0	0	-0.866025403784439	-0.433012701892219	-0.21650635094611
7023	TFAP4	1	1	1	-0.5	-0.5	-0.5	0.25
5902	RANBP1	-0.5	-0.5	-0.5	1	1	1	0.25
919	CD247	-0.5	0.5	0	-0.5	1	0.25	0.125
5993	RFX5	-1	-0.5	-0.75	-1	-1	-1	-0.875
5692	PSMB4	1	1	1	-1	1	0	0.5
4317	MMP8	0.866025403784439	0	0.433012701892219	0	0	0	0.21650635094611
7782	SLC30A4	1	1	1	-0.5	-1	-0.75	0.125
58472	SQOR	1	1	1	0.5	0.5	0.5	0.75
26258	BLOC1S6	1	0.5	0.75	-1	-0.5	-0.75	0
23173	METAP1	1	1	1	1	1	1	1
56927	GPR108	1	1	1	-1	-0.5	-0.75	0.125
8740	TNFSF14	0	0	0	0	0.866025403784439	0.433012701892219	0.21650635094611
2627	GATA6	-1	-0.5	-0.75	-0.5	0.5	0	-0.375
26156	RSL1D1	1	1	1	1	1	1	1
1260	CNGA2	0	0	0	0	0	0	0
324	APC	-0.5	-0.5	-0.5	1	-0.5	0.25	-0.125
7905	REEP5	-0.5	-0.5	-0.5	-0.5	0.5	0	-0.25
51614	ERGIC3	-0.5	-0.5	-0.5	-1	-1	-1	-0.75
55245	UQCC1	1	1	1	-1	1	0	0.5
23626	SPO11	0	0.866025403784439	0.433012701892219	-1	0.5	-0.25	0.0915063509461097
10499	NCOA2	-0.5	-1	-0.75	1	-1	0	-0.375
5617	PRL	0.5	-1	-0.25	0.5	0.5	0.5	0.125
7200	TRH	-1	-1	-1	-0.5	0.5	0	-0.5
7182	NR2C2	-1	-1	-1	0.5	-0.5	0	-0.5
7181	NR2C1	-1	-1	-1	-0.5	-0.5	-0.5	-0.75
55627	SMPD4	-1	-0.5	-0.75	0.5	1	0.75	0
5189	PEX1	-0.5	0.5	0	-1	-1	-1	-0.5
5013	OTX1	-0.5	-1	-0.75	-0.5	0.5	0	-0.375
222658	KCTD20	-0.5	0.5	0	1	0.5	0.75	0.375
3682	ITGAE	-0.5	-1	-0.75	1	-0.5	0.25	-0.25
1497	CTNS	-1	-0.5	-0.75	-1	-1	-1	-0.875
5026	P2RX5	1	1	1	-1	-1	-1	0
23729	SHPK	-1	-1	-1	-1	-0.5	-0.75	-0.875
7442	TRPV1	-0.5	0.5	0	0	1	0.5	0.25
2049	EPHB3	-1	-0.5	-0.75	0.5	0.5	0.5	-0.125
7286	TUFT1	0.5	-0.5	0	-0.5	-0.5	-0.5	-0.25
1773	DNASE1	0.5	0.5	0.5	1	-0.5	0.25	0.375
10131	TRAP1	1	1	1	-1	-1	-1	0
79903	NAA60	-0.5	-1	-0.75	0.5	0.5	0.5	-0.125
646174	C16orf90	-0.5	-1	-0.75	-1	-0.5	-0.75	-0.75
338692	ANKRD13D	1	1	1	-0.5	-0.5	-0.5	0.25
7306	TYRP1	-0.5	-0.866025403784439	-0.683012701892219	-0.866025403784439	0	-0.433012701892219	-0.558012701892219
7175	TPR	-1	-0.5	-0.75	1	0.5	0.75	0
5132	PDC	0.5	-0.5	0	-0.866025403784439	0.5	-0.183012701892219	-0.0915063509461097
54953	ODR4	-1	-1	-1	1	-0.5	0.25	-0.375
10216	PRG4	0.5	-0.5	0	0.5	-0.5	0	0
9704	DHX34	1	1	1	-1	-1	-1	0
11133	KPTN	1	1	1	-0.5	0.5	0	0.5
8775	NAPA	1	1	1	-1	-1	-1	0
10011	SRA1	0.5	-1	-0.25	-0.5	1	0.25	0
10241	CALCOCO2	-0.5	-0.5	-0.5	-1	-0.5	-0.75	-0.625
11267	SNF8	-1	1	0	1	0.5	0.75	0.375
1155	TBCB	1	1	1	0.5	0.5	0.5	0.75
51763	INPP5K	-1	-0.5	-0.75	-1	-1	-1	-0.875
1399	CRKL	-1	-1	-1	1	0.5	0.75	-0.125
107983993	UPK3BL2	0.5	-0.866025403784439	-0.183012701892219	0.5	-0.5	0	-0.0915063509461097
54869	EPS8L1	1	-1	0	0.5	0.5	0.5	0.25
9685	CLINT1	0.5	1	0.75	0.5	0.5	0.5	0.625
10279	PRSS16	-0.5	-1	-0.75	1	-0.5	0.25	-0.25
54901	CDKAL1	-0.5	-1	-0.75	1	-0.5	0.25	-0.25
5654	HTRA1	-1	-1	-1	-0.5	-1	-0.75	-0.875
7709	ZBTB17	0.5	-0.5	0	-1	-1	-1	-0.5
1187	CLCNKA	1	0.866025403784439	0.933012701892219	-1	-0.5	-0.75	0.0915063509461097
348487	FAM131C	-1	-0.5	-0.75	0.5	1	0.75	0
54751	FBLIM1	-1	-0.5	-0.75	-1	0.5	-0.25	-0.5
27129	HSPB7	-0.5	-0.5	-0.5	-0.5	0.5	0	-0.25
2057	EPOR	-1	-1	-1	-0.5	1	0.25	-0.375
126075	CCDC159	-1	-1	-1	-0.5	1	0.25	-0.375
92597	MOB1B	-1	0.5	-0.25	1	0.5	0.75	0.25
525	ATP6V1B1	0.5	0.866025403784439	0.683012701892219	0	0	0	0.34150635094611
11023	VAX1	0	0	0	0.866025403784439	0.866025403784439	0.866025403784439	0.433012701892219
526	ATP6V1B2	-0.5	-0.5	-0.5	0.5	1	0.75	0.125
58513	EPS15L1	-0.5	-1	-0.75	-1	-0.5	-0.75	-0.75
7011	TEP1	0.5	-0.5	0	-1	-0.5	-0.75	-0.375
91875	TTC5	-1	-1	-1	-0.5	-0.5	-0.5	-0.75
55644	OSGEP	-1	-1	-1	0.5	0.5	0.5	-0.25
14	AAMP	1	1	1	0.5	1	0.75	0.875
64114	TMBIM1	-1	-0.5	-0.75	-1	-0.5	-0.75	-0.75
10109	ARPC2	1	1	1	-0.5	0.5	0	0.5
9757	KMT2B	1	0.5	0.75	-0.5	-0.5	-0.5	0.125
27033	ZBTB32	1	1	1	-0.5	0.5	0	0.5
2116	ETV2	0	0	0	0.5	0.5	0.5	0.25
11045	UPK1A	0.5	-1	-0.25	0.5	1	0.75	0.25
10430	TMEM147	1	1	1	-1	1	0	0.5
6203	RPS9	1	1	1	-1	0.5	-0.25	0.375
29844	TFPT	1	0.5	0.75	-0.5	0.5	0	0.375
56241	SUSD2	-1	-1	-1	-1	-1	-1	-1
2687	GGT5	1	-0.5	0.25	-1	-0.5	-0.75	-0.25
92086	GGTLC1	1	0.5	0.75	-0.5	-1	-0.75	0
1397	CRIP2	-1	-1	-1	-1	-0.5	-0.75	-0.875
1396	CRIP1	-1	-1	-1	-0.5	-0.5	-0.5	-0.75
863	CBFA2T3	1	0.5	0.75	-1	0.5	-0.25	0.25
2192	FBLN1	0.5	0.5	0.5	-0.5	-1	-0.75	-0.125
10857	PGRMC1	-1	-1	-1	-0.5	-1	-0.75	-0.875
23464	GCAT	1	1	1	1	0.5	0.75	0.875
7010	TEK	-1	-1	-1	-1	-0.5	-0.75	-0.875
4352	MPL	0	0	0	-1	-0.866025403784439	-0.933012701892219	-0.46650635094611
64834	ELOVL1	-1	-0.5	-0.75	-1	1	0	-0.375
112950	MED8	-0.5	-1	-0.75	-0.5	1	0.25	-0.25
81888	HYI	-0.5	-0.5	-0.5	-1	-1	-1	-0.75
991	CDC20	0.5	0.5	0.5	1	1	1	0.75
9507	ADAMTS4	-1	-1	-1	0.5	-0.5	0	-0.5
81607	NECTIN4	0	0	0	-1	-1	-1	-0.5
5202	PFDN2	1	0.5	0.75	-0.5	0.5	0	0.375
55905	RNF114	0.5	1	0.75	-0.5	0.5	0	0.375
63932	CXorf56	-1	-0.5	-0.75	-1	-0.5	-0.75	-0.75
9148	NEURL1	1	1	1	-1	-1	-1	0
6723	SRM	1	1	1	1	1	1	1
1969	EPHA2	0.5	1	0.75	-1	-0.5	-0.75	0
10432	RBM14	1	1	1	1	1	1	1
89	ACTN3	0.5	-0.5	0	1	-1	0	0
254359	ZDHHC24	0.5	-0.5	0	-0.5	1	0.25	0.125
142680	SLC34A3	0	-0.866025403784439	-0.433012701892219	-1	-1	-1	-0.71650635094611
27158	NDOR1	0.5	0.5	0.5	-1	-1	-1	-0.25
26012	NSMF	-0.5	0.5	0	-1	-0.5	-0.75	-0.375
5163	PDK1	-1	-0.5	-0.75	1	-1	0	-0.375
5725	PTBP1	1	1	1	1	1	1	1
4597	MVD	1	0.5	0.75	-0.5	0.5	0	0.375
1535	CYBA	0.5	-0.5	0	-0.5	-1	-0.75	-0.375
3699	ITIH3	0.5	-0.5	0	-1	0.5	-0.25	-0.125
375346	STIMATE	-1	-1	-1	-1	-1	-1	-1
51460	SFMBT1	-1	-1	-1	0.5	0.5	0.5	-0.25
3697	ITIH1	0.5	-1	-0.25	0	0.866025403784439	0.433012701892219	0.0915063509461097
3549	IHH	-1	0.5	-0.25	-1	1	0	-0.125
53632	PRKAG3	0.5	0.5	0.5	-1	0.5	-0.25	0.125
1412	CRYBA2	0.5	-0.5	0	0.5	-0.5	0	0
540	ATP7B	1	1	1	1	1	1	1
6521	SLC4A1	0	0.866025403784439	0.433012701892219	1	-0.5	0.25	0.34150635094611
10900	RUNDC3A	1	-0.5	0.25	-1	-0.5	-0.75	-0.25
6508	SLC4A3	-1	-1	-1	-1	0.5	-0.25	-0.625
81620	CDT1	-1	-0.5	-0.75	0.5	1	0.75	0
862	RUNX1T1	-0.5	-1	-0.75	0.5	-1	-0.25	-0.5
333929	SNAI3	0	0	0	-0.5	-0.5	-0.5	-0.25
353	APRT	1	1	1	-1	0.5	-0.25	0.375
2965	GTF2H1	1	1	1	-1	-0.5	-0.75	0.125
3077	HFE	-0.5	-1	-0.75	-0.5	1	0.25	-0.25
84696	ABHD1	0	0	0	0	0	0	0
8884	SLC5A6	-0.5	-0.5	-0.5	-0.5	-0.5	-0.5	-0.5
150921	TCF23	-1	1	0	0.866025403784439	0.866025403784439	0.866025403784439	0.433012701892219
4868	NPHS1	-0.5	1	0.25	-1	-1	-1	-0.375
333	APLP1	-1	-1	-1	-0.5	-1	-0.75	-0.875
54870	QRICH1	-1	-0.5	-0.75	-1	-1	-1	-0.875
54681	P4HTM	-1	0.5	-0.25	-1	-0.5	-0.75	-0.5
10869	USP19	-1	-0.5	-0.75	0.5	0.5	0.5	-0.125
5422	POLA1	-1	-1	-1	0.5	0.5	0.5	-0.25
998	CDC42	-0.5	0.5	0	-0.5	0.5	0	0
5316	PKNOX1	-1	-0.5	-0.75	-0.5	0.5	0	-0.375
9856	KIAA0319	-0.5	-0.5	-0.5	-1	-0.5	-0.75	-0.625
51053	GMNN	-0.5	-0.5	-0.5	0.5	1	0.75	0.125
55856	ACOT13	1	-0.5	0.25	-0.5	-0.5	-0.5	-0.125
1594	CYP27B1	0.5	0.5	0.5	-0.5	-0.5	-0.5	0
1019	CDK4	1	1	1	-0.5	1	0.25	0.625
2583	B4GALNT1	-0.5	-0.5	-0.5	-0.5	-1	-0.75	-0.625
4234	METTL1	1	1	1	-0.5	0.5	0	0.5
6302	TSPAN31	1	0.5	0.75	-1	1	0	0.375
3799	KIF5B	-1	-0.5	-0.75	1	0.5	0.75	0
113174	SAAL1	-0.5	0.5	0	1	-0.5	0.25	0.125
121278	TPH2	0.5	-0.5	0	-0.5	-1	-0.75	-0.375
25984	KRT23	-0.866025403784439	0	-0.433012701892219	-0.5	-1	-0.75	-0.59150635094611
1267	CNP	-1	-1	-1	-1	-1	-1	-1
83538	TTC25	0.5	-0.5	0	1	1	1	0.5
55959	SULF2	0.5	0.5	0.5	-0.5	0.5	0	0.25
6648	SOD2	1	1	1	0.5	1	0.75	0.875
55374	TMCO6	-0.5	-1	-0.75	-0.5	0.5	0	-0.375
10617	STAMBP	-0.5	-0.5	-0.5	-1	-0.5	-0.75	-0.625
2145	EZH1	-0.5	-0.5	-0.5	-1	-0.5	-0.75	-0.625
9001	HAP1	-1	-1	-1	-1	-1	-1	-1
10609	P3H4	1	0.5	0.75	-1	0.5	-0.25	0.25
1499	CTNNB1	0.5	1	0.75	0.5	1	0.75	0.75
10289	EIF1B	-0.5	-0.5	-0.5	0.5	0.5	0.5	0
9622	KLK4	0	0	0	0	0.866025403784439	0.433012701892219	0.21650635094611
8646	CHRD	-0.5	-1	-0.75	0.5	-0.5	0	-0.375
5708	PSMD2	1	1	1	1	1	1	1
9143	SYNGR3	-1	1	0	1	0.5	0.75	0.375
7407	VARS1	1	1	1	1	1	1	1
80737	VWA7	-0.5	-1	-0.75	1	-0.5	0.25	-0.25
3305	HSPA1L	0.5	0.5	0.5	0.5	0.5	0.5	0.5
80736	SLC44A4	0.5	0	0.25	1	0.5	0.75	0.5
4439	MSH5	-1	-0.5	-0.75	1	-0.5	0.25	-0.25
7920	ABHD16A	-1	0.5	-0.25	-1	0.5	-0.25	-0.25
4758	NEU1	0.5	-1	-0.25	-1	-1	-1	-0.625
23564	DDAH2	-1	-1	-1	-1	0.5	-0.25	-0.625
1192	CLIC1	0.5	1	0.75	-1	0.5	-0.25	0.25
57819	LSM2	-0.5	-0.5	-0.5	1	1	1	0.25
5426	POLE	-1	-1	-1	0.5	-0.5	0	-0.5
477	ATP1A2	-0.5	0.5	0	-0.5	1	0.25	0.125
480	ATP1A4	0	0	0	0	0	0	0
844	CASQ1	1	-0.5	0.25	-1	1	0	0.125
6804	STX1A	-1	-1	-1	0.5	-1	-0.25	-0.625
57758	SCUBE2	-1	-1	-1	-0.5	-1	-0.75	-0.875
740	MRPL49	0.5	0.5	0.5	-0.5	0.5	0	0.25
163259	DENND2C	0.5	-1	-0.25	-1	-1	-1	-0.625
4140	MARK3	-1	-1	-1	-1	-1	-1	-1
57798	GATAD1	-1	0.5	-0.25	1	1	1	0.375
56144	PCDHA4	-1	-1	-1	-0.5	0	-0.25	-0.625
4074	M6PR	-1	-1	-1	-1	1	0	-0.5
56262	LRRC8A	-1	-0.5	-0.75	-0.5	-1	-0.75	-0.75
4161	MC5R	-1	-0.5	-0.75	0.5	0.5	0.5	-0.125
5518	PPP2R1A	1	1	1	1	1	1	1
2178	FANCE	-1	0.5	-0.25	-1	0.5	-0.25	-0.25
26277	TINF2	-1	-1	-1	-1	-0.5	-0.75	-0.875
283629	TSSK4	1	1	1	0.5	0.5	0.5	0.75
404037	HAPLN4	-0.5	-1	-0.75	-1	-1	-1	-0.875
56931	DUS3L	1	1	1	-0.5	0.5	0	0.5
84705	GTPBP3	-0.5	-0.5	-0.5	-1	-1	-1	-0.75
7046	TGFBR1	-1	-1	-1	1	0.5	0.75	-0.125
9456	HOMER1	-1	0.5	-0.25	1	-0.5	0.25	0
5889	RAD51C	-1	-1	-1	1	-1	0	-0.5
2561	GABRB2	-1	0.5	-0.25	1	-0.5	0.25	0
857	CAV1	0.5	0.5	0.5	1	0.5	0.75	0.625
10776	ARPP19	-1	-1	-1	1	0.5	0.75	-0.125
598	BCL2L1	-0.5	-0.5	-0.5	-1	-0.5	-0.75	-0.625
8570	KHSRP	0.5	1	0.75	1	0.5	0.75	0.75
1734	DIO2	-0.866025403784439	0	-0.433012701892219	0	0	0	-0.21650635094611
115098	CCDC124	1	0.5	0.75	-0.5	0.5	0	0.375
10575	CCT4	1	1	1	1	1	1	1
126129	CPT1C	-1	-1	-1	-1	-1	-1	-1
117581	TWIST2	0.5	0.5	0.5	0	-0.866025403784439	-0.433012701892219	0.0334936490538903
79027	ZNF655	0.5	0.5	0.5	-1	-0.5	-0.75	-0.125
387	RHOA	-1	-0.5	-0.75	1	1	1	0.125
57178	ZMIZ1	-0.5	-0.5	-0.5	0.5	0.5	0.5	0
342850	ANKRD62	-1	-0.5	-0.75	-0.5	-0.5	-0.5	-0.625
126133	ALDH16A1	1	1	1	0.5	-0.5	0	0.5
10949	HNRNPA0	-1	1	0	1	1	1	0.5
5639	PRRG2	-0.5	0.5	0	1	0.5	0.75	0.375
3187	HNRNPH1	0.5	0.5	0.5	1	-0.5	0.25	0.375
112752	IFT43	-1	-1	-1	-0.5	-1	-0.75	-0.875
3399	ID3	-1	-1	-1	-1	1	0	-0.5
8557	TCAP	0.5	-0.5	0	0.5	-1	-0.25	-0.125
8289	ARID1A	-1	-1	-1	-0.5	-0.5	-0.5	-0.75
9244	CRLF1	-1	-1	-1	-0.5	1	0.25	-0.375
6176	RPLP1	0.5	1	0.75	-1	0.5	-0.25	0.25
85438	CABS1	0	0	0	1	-1	0	0
54511	HMGCLL1	-1	-0.5	-0.75	-0.5	-1	-0.75	-0.75
148014	TTC9B	0.5	-0.5	0	-0.5	0.5	0	0
401	PHOX2A	0.866025403784439	0	0.433012701892219	0.5	1	0.75	0.59150635094611
79575	ABHD8	-1	-0.5	-0.75	0.5	1	0.75	0
64792	IFT22	0.5	1	0.75	1	1	1	0.875
7976	FZD3	1	1	1	0.5	-0.5	0	0.5
342918	C19orf81	-0.5	-0.5	-0.5	-0.5	-0.5	-0.5	-0.5
58526	MID1IP1	-0.5	-1	-0.75	1	1	1	0.125
1175	AP2S1	1	1	1	-1	-1	-1	0
53834	FGFRL1	-1	-1	-1	-0.5	-0.5	-0.5	-0.75
79173	C19orf57	-1	-0.5	-0.75	-1	-0.5	-0.75	-0.75
2274	FHL2	-1	-0.5	-0.75	1	0.5	0.75	0
284361	EMC10	0.5	0.5	0.5	-1	0.5	-0.25	0.125
9746	CLSTN3	0.5	-1	-0.25	-1	-1	-1	-0.625
84261	FBXW9	-0.5	-1	-0.75	-1	-0.5	-0.75	-0.75
23360	FNBP4	0.5	-0.5	0	-0.5	0.5	0	0
79603	CERS4	-0.5	-1	-0.75	-1	-0.5	-0.75	-0.75
79634	SCRN3	1	0.5	0.75	-0.5	0.5	0	0.375
51808	PHAX	0.5	0.5	0.5	1	-0.5	0.25	0.375
7088	TLE1	1	1	1	1	0.5	0.75	0.875
84957	RELT	-0.5	-0.5	-0.5	-0.5	1	0.25	-0.125
6629	SNRPB2	1	1	1	1	1	1	1
7316	UBC	0.5	0.5	0.5	-0.5	-1	-0.75	-0.125
26121	PRPF31	1	1	1	1	0.5	0.75	0.875
29950	SERTAD1	0.5	0.5	0.5	-0.5	0.5	0	0.25
23589	CARHSP1	-1	-1	-1	0.5	1	0.75	-0.125
2004	ELK3	1	1	1	-1	-0.5	-0.75	0.125
64224	HERPUD2	-1	-1	-1	0.5	1	0.75	-0.125
112724	RDH13	1	0.5	0.75	0.5	1	0.75	0.75
8747	ADAM21	0.5	0.5	0.5	-1	-0.5	-0.75	-0.125
10204	NUTF2	0.5	1	0.75	-1	0.5	-0.25	0.25
2523	FUT1	0.5	-0.866025403784439	-0.183012701892219	1	0.866025403784439	0.933012701892219	0.375
10092	ARPC5	-1	-0.5	-0.75	1	0.5	0.75	0
146310	RNF151	-1	1	0	-1	0.5	-0.25	-0.125
1993	ELAVL2	1	1	1	1	-0.5	0.25	0.625
5452	POU2F2	0.5	0.5	0.5	0.5	0.5	0.5	0.5
4257	MGST1	-0.5	0.5	0	0.5	-0.5	0	0
4781	NFIB	0.5	1	0.75	0.5	-0.5	0	0.375
9177	HTR3B	0.5	0.5	0.5	0.5	0.5	0.5	0.5
57111	RAB25	-1	-0.5	-0.75	-1	-1	-1	-0.875
56893	UBQLN4	1	1	1	-0.5	-0.5	-0.5	0.25
54715	RBFOX1	1	0.5	0.75	-0.866025403784439	0.5	-0.183012701892219	0.28349364905389
6134	RPL10	1	1	1	-1	0.5	-0.25	0.375
6210	RPS15A	1	1	1	-1	0.5	-0.25	0.375
29781	NCAPH2	0.5	1	0.75	-0.5	1	0.25	0.5
204851	HIPK1	-0.5	-0.5	-0.5	1	0.5	0.75	0.125
51704	GPRC5B	1	1	1	0.5	-1	-0.25	0.375
10905	MAN1A2	-0.5	-1	-0.75	1	0.5	0.75	0
122664	TPPP2	0	0	0	0	0	0	0
97	ACYP1	1	-0.5	0.25	-0.5	1	0.25	0.25
9332	CD163	0	0	0	0	0	0	0
10014	HDAC5	1	0.5	0.75	-1	-0.5	-0.75	0
5898	RALA	0.5	0.5	0.5	0.5	-1	-0.25	0.125
10143	CLEC3A	0	0	0	0	0	0	0
7419	VDAC3	-1	-1	-1	-0.5	0.5	0	-0.5
6512	SLC1A7	-0.5	-0.5	-0.5	1	0.5	0.75	0.125
6944	VPS72	0.5	0.5	0.5	0.5	0.5	0.5	0.5
2551	GABPA	-1	0.5	-0.25	1	0.5	0.75	0.25
655	BMP7	0.5	-0.5	0	-1	-0.5	-0.75	-0.375
8655	DYNLL1	1	0.5	0.75	1	0.5	0.75	0.75
5082	PDCL	-0.5	0.5	0	-0.5	-0.5	-0.5	-0.25
25829	TMEM184B	0.5	1	0.75	-1	-1	-1	-0.125
27156	RSPH14	1	0	0.5	0.866025403784439	0.5	0.683012701892219	0.59150635094611
4771	NF2	-1	-1	-1	1	-1	0	-0.5
164633	CABP7	-0.5	0	-0.25	-0.5	1	0.25	0
55954	ZMAT5	1	-0.5	0.25	-1	-0.5	-0.75	-0.25
2130	EWSR1	1	1	1	-0.5	-0.5	-0.5	0.25
162	AP1B1	-0.5	0.5	0	-1	0.5	-0.25	-0.125
91319	DERL3	0.5	0.5	0.5	-0.5	0.5	0	0.25
25774	GSTT4	0	0.866025403784439	0.433012701892219	1	0.5	0.75	0.59150635094611
6899	TBX1	0.5	-0.866025403784439	-0.183012701892219	0.5	1	0.75	0.28349364905389
2780	GNAT2	0.5	1	0.75	0.5	0.5	0.5	0.625
23786	BCL2L13	-1	-0.5	-0.75	1	0.5	0.75	0
54058	C21orf58	0	0	0	-0.5	0.5	0	0
84221	SPATC1L	0.5	0	0.25	-1	0.5	-0.25	0
165545	DQX1	-1	-1	-1	-1	0.5	-0.25	-0.625
6355	CCL8	1	-1	0	0.866025403784439	0	0.433012701892219	0.21650635094611
80856	LNPK	-1	-0.5	-0.75	0.5	0.5	0.5	-0.125
92340	PRR29	0	0	0	-1	0.866025403784439	-0.0669872981077806	-0.0334936490538903
389827	MYMK	0	-1	-0.5	0	0	0	-0.25
642968	FAM163B	0	0	0	-1	1	0	0
29850	TRPM5	-1	0.5	-0.25	1	0.5	0.75	0.25
430	ASCL2	0	0	0	-1	-0.5	-0.75	-0.375
5919	RARRES2	0	0	0	0	0	0	0
754	PTTG1IP	1	-0.5	0.25	-1	0.5	-0.25	0
7226	TRPM2	0.5	-1	-0.25	-0.5	-0.5	-0.5	-0.375
7327	UBE2G2	0.5	1	0.75	0.5	1	0.75	0.75
4353	MPO	0.5	-1	-0.25	0.5	-1	-0.25	-0.25
4025	LPO	0.866025403784439	0	0.433012701892219	1	-0.5	0.25	0.34150635094611
4233	MET	1	1	1	0.5	0.5	0.5	0.75
387700	SLC16A12	0.5	0.5	0.5	-0.5	-0.5	-0.5	0
6854	SYN2	1	-0.5	0.25	-0.866025403784439	0	-0.433012701892219	-0.0915063509461097
2002	ELK1	0.5	0.5	0.5	-1	-1	-1	-0.25
89796	NAV1	-1	-0.5	-0.75	-0.5	-1	-0.75	-0.75
3842	TNPO1	-0.5	0.5	0	1	0.5	0.75	0.375
4654	MYOD1	0	0	0	1	-0.5	0.25	0.125
340990	OTOG	0	0	0	-0.5	-0.5	-0.5	-0.25
8731	RNMT	1	1	1	1	1	1	1
3784	KCNQ1	0.866025403784439	-0.5	0.183012701892219	0	0	0	0.0915063509461097
6727	SRP14	1	-0.5	0.25	0.5	1	0.75	0.5
1025	CDK9	-0.5	-0.5	-0.5	-0.5	0.5	0	-0.25
27433	TOR2A	-0.5	-0.5	-0.5	-1	0.5	-0.25	-0.375
2356	FPGS	1	1	1	-1	0.5	-0.25	0.375
57496	MRTFB	-0.5	-1	-0.75	-1	-1	-1	-0.875
23468	CBX5	-0.5	-0.5	-0.5	0.5	-0.5	0	-0.25
54959	ODAM	0	0	0	0	0	0	0
164668	APOBEC3H	-1	-0.5	-0.75	1	1	1	0.125
55808	ST6GALNAC1	1	-0.5	0.25	-0.5	0.5	0	0.125
54457	TAF7L	-0.5	-0.5	-0.5	-1	-1	-1	-0.75
1757	SARDH	0.5	1	0.75	0.5	0.866025403784439	0.683012701892219	0.71650635094611
7410	VAV2	-0.5	-0.5	-0.5	-1	-1	-1	-0.75
56154	TEX15	-1	-0.5	-0.75	-1	-1	-1	-0.875
5516	PPP2CB	-1	-1	-1	1	1	1	0
50486	G0S2	0.5	0	0.25	0.5	0.5	0.5	0.375
55929	DMAP1	1	1	1	-1	0.5	-0.25	0.375
84647	PLA2G12B	-0.866025403784439	0	-0.433012701892219	0.5	-0.5	0	-0.21650635094611
90550	MCU	0.5	1	0.75	1	1	1	0.875
170392	OIT3	-1	-0.5	-0.75	0	0	0	-0.375
56159	TEX11	-0.5	0.5	0	0.5	1	0.75	0.375
613	BCR	1	1	1	0.5	-1	-0.25	0.375
3750	KCND1	0.5	-0.5	0	-1	-0.5	-0.75	-0.375
7024	TFCP2	0.5	0.5	0.5	-0.5	-1	-0.75	-0.125
11281	POU6F2	0.5	0	0.25	1	-0.5	0.25	0.25
5463	POU6F1	1	0.5	0.75	-1	-1	-1	-0.125
7342	UBP1	-1	-0.5	-0.75	0.5	-1	-0.25	-0.5
81788	NUAK2	0.5	0.5	0.5	-1	-0.5	-0.75	-0.125
22858	ICK	-0.5	-0.5	-0.5	0.5	1	0.75	0.125
6390	SDHB	1	0.5	0.75	-1	-1	-1	-0.125
84701	COX4I2	0.866025403784439	1	0.933012701892219	1	-1	0	0.46650635094611
116841	SNAP47	1	0.5	0.75	-0.5	-1	-0.75	0
89780	WNT3A	0	0	0	-0.5	1	0.25	0.125
2531	KDSR	-0.5	0.5	0	-1	-1	-1	-0.5
9525	VPS4B	-1	-0.5	-0.75	0.5	0.5	0.5	-0.125
6230	RPS25	1	1	1	-0.5	0.5	0	0.5
55998	NXF5	0.5	1	0.75	-0.5	-1	-0.75	0
6901	TAZ	1	0.5	0.75	-1	-1	-1	-0.125
124602	KIF19	0	0	0	-0.5	1	0.25	0.125
224	ALDH3A2	-1	-1	-1	-0.5	-0.5	-0.5	-0.75
51364	ZMYND10	-0.5	-0.5	-0.5	-0.5	-0.5	-0.5	-0.5
11070	TMEM115	-1	-0.5	-0.75	-1	-0.5	-0.75	-0.75
8692	HYAL2	1	1	1	-1	-0.5	-0.75	0.125
7866	IFRD2	0.5	0.5	0.5	1	0.5	0.75	0.625
3373	HYAL1	-0.5	0.5	0	-1	-1	-1	-0.5
11334	TUSC2	-0.5	0.5	0	-1	-1	-1	-0.5
10641	NPRL2	-1	-0.5	-0.75	-1	-0.5	-0.75	-0.75
10991	SLC38A3	0.5	-1	-0.25	-0.5	0.5	0	-0.125
9254	CACNA2D2	1	-1	0	-0.5	-0.5	-0.5	-0.25
11186	RASSF1	-1	-1	-1	-0.5	1	0.25	-0.375
55040	EPN3	1	0.5	0.75	-0.5	0.5	0	0.375
7732	RNF112	0	0	0	-1	-0.5	-0.75	-0.375
6520	SLC3A2	-1	-0.5	-0.75	-1	1	0	-0.375
10482	NXF1	0.5	0.5	0.5	-1	-0.5	-0.75	-0.125
6811	STX5	1	1	1	-1	-0.5	-0.75	0.125
55244	SLC47A1	0	-0.5	-0.25	-0.5	0.5	0	-0.125
128344	PIFO	0	0	0	-0.5	-0.5	-0.5	-0.25
23495	TNFRSF13B	0	0	0	0.5	-1	-0.25	-0.125
84501	SPIRE2	-0.5	-0.5	-0.5	-1	-0.5	-0.75	-0.625
5629	PROX1	0	0	0	1	-0.5	0.25	0.125
125950	RAVER1	-1	-1	-1	1	0.5	0.75	-0.125
9703	KIAA0100	-1	-0.5	-0.75	1	0.5	0.75	0
79074	C2orf49	0.5	1	0.75	1	1	1	0.875
144110	TMEM86A	1	0.5	0.75	-1	-0.5	-0.75	0
26254	OPTC	0.5	-1	-0.25	0.5	-0.5	0	-0.125
56155	TEX14	-0.5	-1	-0.75	-1	-1	-1	-0.875
3430	IFI35	-1	-1	-1	-0.5	-1	-0.75	-0.875
201299	RDM1	-1	-1	-1	-1	0.5	-0.25	-0.625
4738	NEDD8	1	1	1	-0.5	0.5	0	0.5
9527	GOSR1	-1	-0.5	-0.75	-1	-1	-1	-0.875
122704	MRPL52	1	0.5	0.75	-0.5	-0.5	-0.5	0.125
122258	SPACA7	0	0	0	0	0	0	0
55683	KANSL3	-1	-1	-1	-1	-0.5	-0.75	-0.875
2070	EYA4	-1	-1	-1	-0.866025403784439	0.5	-0.183012701892219	-0.59150635094611
253738	EBF3	0.866025403784439	0.5	0.683012701892219	-0.5	-1	-0.75	-0.0334936490538903
4661	MYT1	0	0	0	0.5	0.5	0.5	0.25
11124	FAF1	-1	-1	-1	0.5	-0.5	0	-0.5
128229	TSACC	-1	-1	-1	-0.5	0.5	0	-0.5
79066	METTL16	0.5	1	0.75	1	0.5	0.75	0.75
1618	DAZL	-0.866025403784439	0.866025403784439	0	-1	-0.5	-0.75	-0.375
84992	PIGY	-1	-0.5	-0.75	-0.5	1	0.25	-0.25
58517	RBM25	1	0.5	0.75	-1	-1	-1	-0.125
5664	PSEN2	-0.5	0.5	0	-1	-1	-1	-0.5
30	ACAA1	-1	-0.5	-0.75	-1	0.5	-0.25	-0.5
5333	PLCD1	-0.5	-1	-0.75	-0.5	-0.5	-0.5	-0.625
3992	FADS1	-0.5	0.5	0	0.5	1	0.75	0.375
64327	LMBR1	-1	-1	-1	-1	-1	-1	-1
8795	TNFRSF10B	1	1	1	-1	-1	-1	0
833	CARS1	1	1	1	-1	0.5	-0.25	0.375
7262	PHLDA2	0	0	0	-1	-0.5	-0.75	-0.375
136991	ASZ1	0.5	-0.5	0	-1	-0.5	-0.75	-0.375
7472	WNT2	0.5	-0.5	0	0	0.866025403784439	0.433012701892219	0.21650635094611
2554	GABRA1	0	0	0	0.866025403784439	-0.5	0.183012701892219	0.0915063509461097
392862	GRID2IP	0.866025403784439	0.866025403784439	0.866025403784439	1	-0.5	0.25	0.558012701892219
11015	KDELR3	1	1	1	-1	1	0	0.5
284067	CFAP97D1	-0.5	0	-0.25	-0.866025403784439	0	-0.433012701892219	-0.34150635094611
51074	APIP	-0.5	-0.5	-0.5	1	-0.5	0.25	-0.125
8050	PDHX	-0.5	-0.5	-0.5	1	-1	0	-0.25
55697	VAC14	-1	-0.5	-0.75	1	1	1	0.125
255231	MCOLN2	1	0.5	0.75	0	0.866025403784439	0.433012701892219	0.59150635094611
6523	SLC5A1	0.866025403784439	0	0.433012701892219	-1	-0.5	-0.75	-0.15849364905389
84335	AKT1S1	1	1	1	-0.5	0.5	0	0.5
84897	TBRG1	0.5	-0.5	0	0.5	0.5	0.5	0.25
116337	PANX3	-0.5	-0.866025403784439	-0.683012701892219	0	0.866025403784439	0.433012701892219	-0.125
122622	ADSS1	1	1	1	-0.5	0.5	0	0.5
161502	CFAP161	-0.866025403784439	0	-0.433012701892219	0	0.866025403784439	0.433012701892219	0
2972	BRF1	-1	-1	-1	-0.5	-1	-0.75	-0.875
7434	VIPR2	-1	-1	-1	-0.5	0.866025403784439	0.183012701892219	-0.40849364905389
4953	ODC1	1	1	1	1	1	1	1
54974	THG1L	1	1	1	1	0.5	0.75	0.875
8761	PABPC4	1	1	1	1	0.5	0.75	0.875
90332	EXOC3L2	0	0.5	0.25	0.5	-0.5	0	0.125
162979	ZNF296	1	1	1	-0.5	-0.5	-0.5	0.25
440503	PLIN5	-0.5	-0.5	-0.5	0.5	-0.5	0	-0.25
57794	SUGP1	-0.5	0.5	0	-1	-0.5	-0.75	-0.375
63946	DMRTC2	0	0	0	0.5	0.5	0.5	0.25
27294	DHDH	0.5	-0.5	0	0.5	0.5	0.5	0.25
1360	CPB1	0	-0.5	-0.25	0.5	-0.866025403784439	-0.183012701892219	-0.21650635094611
284427	SLC25A41	-0.866025403784439	0	-0.433012701892219	0.5	-0.5	0	-0.21650635094611
79187	FSD1	-1	-1	-1	-1	-1	-1	-1
390940	PINLYP	0	0	0	-0.5	-0.5	-0.5	-0.25
80199	FUZ	-0.5	-0.5	-0.5	0.5	0.5	0.5	0
57731	AC020929.1	-1	1	0	-1	-0.5	-0.75	-0.375
5223	PGAM1	1	1	1	0.5	1	0.75	0.875
7813	EVI5	-0.5	0.5	0	-1	-0.5	-0.75	-0.375
115704	EVI5L	-1	-1	-1	-1	-1	-1	-1
6618	SNAPC2	-0.5	0.5	0	-0.5	0.5	0	0
28964	GIT1	-1	-0.5	-0.75	-0.5	0.5	0	-0.375
51228	GLTP	-1	-1	-1	1	1	1	0
663	BNIP2	-1	-1	-1	-0.5	1	0.25	-0.375
904	CCNT1	1	0.5	0.75	1	-0.5	0.25	0.5
91179	SCARF2	-1	-0.5	-0.75	-1	-1	-1	-0.875
84103	C4orf17	0	0	0	0	-0.5	-0.25	-0.125
84312	BRMS1L	-1	-1	-1	-1	-1	-1	-1
51586	MED15	-0.5	-0.5	-0.5	-0.5	0.5	0	-0.25
79947	DHDDS	-1	-1	-1	-1	-0.5	-0.75	-0.875
55057	CRYBG2	0.5	-0.5	0	-0.5	-0.5	-0.5	-0.25
91544	UBXN11	0.5	1	0.75	-1	-0.5	-0.75	0
116255	MOGAT1	1	0	0.5	0	0.866025403784439	0.433012701892219	0.46650635094611
647310	TEX22	0.5	-1	-0.25	0	0.866025403784439	0.433012701892219	0.0915063509461097
7478	WNT8A	0.866025403784439	0	0.433012701892219	-0.5	-0.5	-0.5	-0.0334936490538903
93643	TJAP1	-1	-1	-1	-1	1	0	-0.5
26298	EHF	0.5	-0.5	0	-1	-0.5	-0.75	-0.375
79923	NANOG	1	-0.5	0.25	-1	-0.5	-0.75	-0.25
153339	TMEM167A	-0.5	1	0.25	1	1	1	0.625
79689	STEAP4	0	0	0	0.5	0.866025403784439	0.683012701892219	0.34150635094611
136647	MPLKIP	0.5	-0.5	0	1	0.5	0.75	0.375
3832	KIF11	-1	-0.5	-0.75	-1	-1	-1	-0.875
6119	RPA3	-0.5	-0.5	-0.5	-1	-0.5	-0.75	-0.625
197259	MLKL	-0.5	-1	-0.75	-0.5	-0.5	-0.5	-0.625
8929	PHOX2B	0	0	0	0	0.5	0.25	0.125
23534	TNPO3	0.5	0.5	0.5	0.5	0.5	0.5	0.5
56729	RETN	1	-1	0	-0.5	-1	-0.75	-0.375
93650	ACP4	0	1	0.5	0.5	0.5	0.5	0.5
64072	CDH23	1	1	1	-0.5	0.5	0	0.5
6193	RPS5	1	1	1	-1	-0.5	-0.75	0.125
79883	PODNL1	1	1	1	-0.5	-0.5	-0.5	0.25
22859	ADGRL1	-1	-1	-1	-1	-1	-1	-1
154810	AMOTL1	-0.5	-0.5	-0.5	-1	-1	-1	-0.75
2119	ETV5	1	1	1	-1	-0.5	-0.75	0.125
147744	TMEM190	0	1	0.5	1	-1	0	0.25
81577	GFOD2	1	1	1	0.5	0.5	0.5	0.75
84080	ENKD1	-1	-1	-1	-0.5	1	0.25	-0.375
388284	C16orf86	-0.5	-1	-0.75	-0.5	-0.5	-0.5	-0.625
9114	ATP6V0D1	-1	0.5	-0.25	-1	-1	-1	-0.625
5802	PTPRS	1	0.5	0.75	-1	-1	-1	-0.125
254428	SLC41A1	1	1	1	-0.5	1	0.25	0.625
402665	IGLON5	0.5	0.5	0.5	0.5	0.5	0.5	0.5
10642	IGF2BP1	0.5	-0.5	0	1	0.5	0.75	0.375
124872	B4GALNT2	-1	-1	-1	0.5	0.5	0.5	-0.25
92999	ZBTB47	-1	-0.5	-0.75	-0.5	-0.5	-0.5	-0.625
25920	NELFB	0.5	-0.5	0	0.5	1	0.75	0.375
79092	CARD14	-1	1	0	-0.5	-1	-0.75	-0.375
84286	TMEM175	-1	-0.5	-0.75	-0.5	-0.5	-0.5	-0.625
8537	BCAS1	0.5	0	0.25	-1	-0.5	-0.75	-0.25
128989	TANGO2	1	-0.5	0.25	-0.5	-0.5	-0.5	-0.125
8854	ALDH1A2	0.866025403784439	1	0.933012701892219	-0.5	0.5	0	0.46650635094611
4720	NDUFS2	1	0.5	0.75	-0.5	0.5	0	0.375
169166	SNX31	0.5	0	0.25	-1	-1	-1	-0.375
51374	ATRAID	-0.5	-0.5	-0.5	0.5	0.5	0.5	0
790	CAD	1	1	1	1	0.5	0.75	0.875
80851	SH3BP5L	-1	-0.5	-0.75	-0.5	0.5	0	-0.375
84896	ATAD1	1	1	1	1	0.5	0.75	0.875
5728	PTEN	1	1	1	1	-0.5	0.25	0.625
399814	C10orf120	-0.866025403784439	-1	-0.933012701892219	-1	0.5	-0.25	-0.59150635094611
8682	PEA15	0.5	0.5	0.5	0.5	1	0.75	0.625
100652748	TIMM23B	0.5	0.5	0.5	1	1	1	0.75
79626	TNFAIP8L2	0.5	1	0.75	-0.5	0.5	0	0.375
51095	TRNT1	-1	0.5	-0.25	1	1	1	0.375
10919	EHMT2	0.5	1	0.75	-0.5	1	0.25	0.5
84337	ELOF1	-0.5	0.5	0	0.5	1	0.75	0.375
10025	MED16	1	1	1	0.5	1	0.75	0.875
6482	ST3GAL1	1	1	1	0.5	1	0.75	0.875
91304	TMEM259	1	1	1	-1	-1	-1	0
81790	RNF170	-1	-1	-1	-0.5	-0.5	-0.5	-0.75
25999	CLIP3	-0.5	1	0.25	1	0.5	0.75	0.5
4633	MYL2	0	0	0	0.5	-0.5	0	0
9191	DEDD	0.5	0.5	0.5	-1	-1	-1	-0.25
199675	MCEMP1	0	0	0	0	0.866025403784439	0.433012701892219	0.21650635094611
4817	NIT1	-1	-0.5	-0.75	-0.5	-0.5	-0.5	-0.625
5079	PAX5	0	-1	-0.5	-1	-0.5	-0.75	-0.625
63977	PRDM15	0.5	0.5	0.5	-0.5	-0.5	-0.5	0
165918	RNF168	-1	-1	-1	1	0.5	0.75	-0.125
255758	TCTEX1D2	1	0.5	0.75	-1	1	0	0.375
11261	CHP1	1	1	1	0.5	0.5	0.5	0.75
59341	TRPV4	-0.5	-0.5	-0.5	-1	-1	-1	-0.75
26249	KLHL3	0.5	0.5	0.5	0.5	-1	-0.25	0.125
51030	TVP23B	-0.5	1	0.25	-0.5	0.5	0	0.125
7266	DNAJC7	1	0.5	0.75	-0.5	1	0.25	0.5
201181	ZNF385C	0.5	-0.5	0	1	-1	0	0
27101	CACYBP	1	0.5	0.75	1	1	1	0.875
23059	CLUAP1	1	1	1	-1	-0.5	-0.75	0.125
125150	ZSWIM7	1	-0.5	0.25	-1	-0.5	-0.75	-0.25
9487	PIGL	-1	0.5	-0.25	-0.5	-0.5	-0.5	-0.375
4695	NDUFA2	1	0.5	0.75	-0.5	-0.5	-0.5	0.125
51025	PAM16	1	0.5	0.75	-0.5	0.5	0	0.375
84662	GLIS2	-1	-1	-1	0.5	1	0.75	-0.125
1345	COX6C	1	1	1	-0.5	0.5	0	0.5
80114	BICC1	0.5	-0.5	0	-0.5	-1	-0.75	-0.375
65264	UBE2Z	0.5	0.5	0.5	0.5	1	0.75	0.625
2695	GIP	0	0	0	0	-0.5	-0.25	-0.125
84910	TMEM87B	1	0.5	0.75	0.5	-0.5	0	0.375
64682	ANAPC1	-0.5	0.5	0	1	0.5	0.75	0.375
10461	MERTK	1	1	1	-0.5	-0.5	-0.5	0.25
7251	TSG101	0.5	0.5	0.5	0.5	1	0.75	0.625
11234	HPS5	0.5	1	0.75	1	-0.5	0.25	0.5
4216	MAP3K4	1	1	1	0.5	0.5	0.5	0.75
9780	PIEZO1	-1	-1	-1	-1	-1	-1	-1
640	BLK	0	0	0	0	0	0	0
115992	RNF166	-1	-0.5	-0.75	-1	-0.5	-0.75	-0.75
23243	ANKRD28	1	0.5	0.75	1	0.5	0.75	0.75
283373	ANKRD52	1	0.5	0.75	0.5	-0.5	0	0.375
27039	PKD2L2	-1	-0.5	-0.75	-1	-1	-1	-0.875
6728	SRP19	0.5	-0.5	0	0.5	1	0.75	0.375
165530	CLEC4F	0	0	0	0.5	0.866025403784439	0.683012701892219	0.34150635094611
115825	WDFY2	0.5	1	0.75	0.5	1	0.75	0.75
64145	RBSN	-1	-1	-1	0.5	1	0.75	-0.125
64432	MRPS25	0.5	-1	-0.25	-0.5	-1	-0.75	-0.5
1716	DGUOK	-0.5	-0.5	-0.5	-0.5	1	0.25	-0.125
23261	CAMTA1	0.5	-0.5	0	-0.5	-0.5	-0.5	-0.25
1435	CSF1	1	1	1	-0.5	-1	-0.75	0.125
85369	STRIP1	1	0.5	0.75	-0.5	-0.5	-0.5	0.125
547	KIF1A	-0.5	-0.5	-0.5	1	0.5	0.75	0.125
257	ALX3	1	1	1	-1	1	0	0.5
8402	SLC25A11	-1	-0.5	-0.75	-1	0.5	-0.25	-0.5
1145	CHRNE	0.866025403784439	-0.5	0.183012701892219	0.5	-0.866025403784439	-0.183012701892219	0
56942	CMC2	-0.5	-0.5	-0.5	1	-0.5	0.25	-0.125
55743	CHFR	-0.5	-0.5	-0.5	-1	-1	-1	-0.75
388551	CEACAM16	0	0	0	-1	0	-0.5	-0.25
3199	HOXA2	-0.5	-0.5	-0.5	-0.866025403784439	-0.5	-0.683012701892219	-0.59150635094611
10863	ADAM28	-0.5	-0.5	-0.5	0.5	1	0.75	0.125
79998	ANKRD53	0.5	-0.5	0	-1	0.5	-0.25	-0.125
84498	FAM120B	1	0.5	0.75	-1	-1	-1	-0.125
6908	TBP	1	0.5	0.75	-1	-0.5	-0.75	0
5689	PSMB1	1	1	1	-1	-0.5	-0.75	0.125
5134	PDCD2	1	1	1	-1	-0.5	-0.75	0.125
28514	DLL1	-0.5	-0.5	-0.5	1	0.5	0.75	0.125
8996	NOL3	-0.5	-0.5	-0.5	-1	-0.5	-0.75	-0.625
29109	FHOD1	1	1	1	-0.5	0.5	0	0.5
25894	AC040160.1	1	1	1	-1	1	0	0.5
6553	SLC9A5	-1	-1	-1	-0.5	-1	-0.75	-0.875
79767	ELMO3	1	0.5	0.75	-1	-0.5	-0.75	0
6781	STC1	-1	-1	-1	-0.5	-0.5	-0.5	-0.75
653319	KIAA0895L	-0.5	-0.5	-0.5	-1	-1	-1	-0.75
51673	TPPP3	1	0.5	0.75	1	1	1	0.875
4437	MSH3	-1	-0.5	-0.75	1	1	1	0.125
11093	ADAMTS13	0	0	0	0	-0.866025403784439	-0.433012701892219	-0.21650635094611
29100	TMEM208	1	0.5	0.75	-1	0.5	-0.25	0.25
1874	E2F4	0.5	1	0.75	0.5	1	0.75	0.75
6836	SURF4	1	0.5	0.75	1	1	1	0.875
6835	SURF2	1	1	1	-0.5	-0.5	-0.5	0.25
4189	DNAJB9	-1	-1	-1	1	0.5	0.75	-0.125
92345	NAF1	-0.5	0.5	0	1	0.5	0.75	0.375
7525	YES1	-0.5	0.5	0	0.5	-0.5	0	0
5500	PPP1CB	-1	-0.5	-0.75	1	0.5	0.75	0
26003	GORASP2	1	0.5	0.75	1	1	1	0.875
116461	TSEN15	-0.5	-0.5	-0.5	1	0.5	0.75	0.125
729330	OC90	0	-0.866025403784439	-0.433012701892219	-1	-1	-1	-0.71650635094611
23167	EFR3A	-0.5	0.5	0	-1	-0.5	-0.75	-0.375
51693	TRAPPC2L	-0.5	-0.5	-0.5	-1	-0.5	-0.75	-0.625
197322	ACSF3	-1	1	0	-1	-0.5	-0.75	-0.375
55308	DDX19A	-1	-1	-1	0.5	1	0.75	-0.125
2588	GALNS	-1	-0.5	-0.75	0.5	-1	-0.25	-0.5
2624	GATA2	1	1	1	-1	-1	-1	0
733	C8G	0.5	-0.5	0	-1	-0.5	-0.75	-0.375
954	ENTPD2	-0.5	-1	-0.75	-0.5	-1	-0.75	-0.75
55684	RABL6	-1	-0.5	-0.75	0.5	0.5	0.5	-0.125
8721	EDF1	0.5	0.5	0.5	-0.5	-0.5	-0.5	0
9022	CLIC3	0.5	0.5	0.5	-0.5	-0.5	-0.5	0
56654	NPDC1	-1	-1	-1	-1	-1	-1	-1
54461	FBXW5	-1	-1	-1	-1	-1	-1	-1
10165	SLC25A13	0.5	0.5	0.5	1	0.5	0.75	0.625
7329	UBE2I	1	1	1	-0.5	1	0.25	0.625
115939	TSR3	1	1	1	-1	0.5	-0.25	0.375
64718	UNKL	0.5	0.5	0.5	-0.5	0.5	0	0.25
79705	LRRK1	1	1	1	-0.5	-0.5	-0.5	0.25
220	ALDH1A3	1	1	1	-0.5	0.5	0	0.5
87	ACTN1	-1	-1	-1	-1	0.5	-0.25	-0.625
22933	SIRT2	1	1	1	-0.5	-0.5	-0.5	0.25
3191	HNRNPL	0.5	1	0.75	-0.5	0.5	0	0.375
9221	NOLC1	1	1	1	1	1	1	1
64921	CASD1	-1	-1	-1	-0.5	-1	-0.75	-0.875
154043	CNKSR3	-1	-1	-1	0.5	0.5	0.5	-0.25
8776	MTMR1	-0.5	-0.5	-0.5	1	0.5	0.75	0.125
3149	HMGB3	0.5	1	0.75	1	1	1	0.875
4133	MAP2	-1	-0.5	-0.75	1	-0.5	0.25	-0.25
1573	CYP2J2	-0.5	-0.5	-0.5	0.5	-0.5	0	-0.25
25934	NIPSNAP3A	-1	-1	-1	0.5	0.5	0.5	-0.25
19	ABCA1	-1	-1	-1	-1	-0.5	-0.75	-0.875
8270	LAGE3	0.5	0.5	0.5	-0.5	0.5	0	0.25
8266	UBL4A	1	1	1	0.5	1	0.75	0.875
2664	GDI1	-0.5	-1	-0.75	-1	-1	-1	-0.875
23328	SASH1	-1	-1	-1	-0.5	-1	-0.75	-0.875
4616	GADD45B	-1	-1	-1	-0.5	-0.5	-0.5	-0.75
114836	SLAMF6	1	-0.5	0.25	0.5	1	0.75	0.5
6504	SLAMF1	0.5	0.5	0.5	0.5	-0.5	0	0.25
84885	ZDHHC12	-0.5	-0.5	-0.5	-1	1	0	-0.25
2021	ENDOG	-0.5	1	0.25	-0.5	-0.5	-0.5	-0.125
1536	CYBB	0	0.866025403784439	0.433012701892219	0.5	0.5	0.5	0.46650635094611
51125	GOLGA7	-1	-1	-1	-0.5	0.5	0	-0.5
7504	XK	-0.5	0.5	0	0.5	-0.5	0	0
26577	PCOLCE2	1	1	1	0.5	1	0.75	0.875
962	CD48	0	0	0	0	0	0	0
10845	CLPX	-0.5	0.5	0	-1	1	0	0
80305	TRABD	0.5	1	0.75	-1	0.5	-0.25	0.25
54456	MOV10L1	0	0	0	-0.5	-1	-0.75	-0.375
414918	DENND6B	1	0.5	0.75	-1	-1	-1	-0.125
9308	CD83	0.5	-0.5	0	1	0.5	0.75	0.375
57393	CLTRN	0	0	0	0	-1	-0.5	-0.25
59272	ACE2	0.5	-1	-0.25	0	0	0	-0.125
3002	GZMB	0	0	0	0	0	0	0
2999	GZMH	0	0	0	0	0.5	0.25	0.125
177	AGER	-0.5	1	0.25	-0.5	-0.5	-0.5	-0.125
1388	ATF6B	1	1	1	-1	1	0	0.5
80864	EGFL8	-1	0.5	-0.25	-0.5	-0.5	-0.5	-0.375
9374	PPT2	-0.5	0.5	0	0.5	1	0.75	0.375
80863	PRRT1	1	1	1	-1	-1	-1	0
6048	RNF5	1	0.5	0.75	0.5	1	0.75	0.75
148753	FAM163A	0.5	1	0.75	1	-1	0	0.375
11094	CACFD1	0.5	1	0.75	-1	-0.5	-0.75	0
3097	HIVEP2	-0.5	-1	-0.75	-0.5	0.5	0	-0.375
352999	C6orf58	0	0	0	0	0	0	0
405	ARNT	-0.5	-1	-0.75	0.5	1	0.75	0
3673	ITGA2	0.5	0.5	0.5	-0.866025403784439	1	0.0669872981077806	0.28349364905389
4338	MOCS2	-1	-0.5	-0.75	0.5	-0.5	0	-0.375
26151	NAT9	-1	0.5	-0.25	-1	-0.5	-0.75	-0.5
4023	LPL	-0.5	-1	-0.75	1	0.5	0.75	0
8992	ATP6V0E1	0.5	-1	-0.25	-1	-0.5	-0.75	-0.5
1482	NKX2-5	0	0	0	0.5	0.5	0.5	0.25
24149	ZNF318	-0.5	0.5	0	1	-1	0	0
84630	TTBK1	0.5	1	0.75	0.5	0.5	0.5	0.625
6722	SRF	-1	-0.5	-0.75	0.5	1	0.75	0
2625	GATA3	1	1	1	-0.5	0.5	0	0.5
140628	GATA5	-1	0.5	-0.25	-0.5	0.5	0	-0.125
3911	LAMA5	-1	-1	-1	-1	-1	-1	-1
256227	STEAP1B	1	1	1	-0.5	-1	-0.75	0.125
261729	STEAP2	1	0.5	0.75	-0.5	-0.5	-0.5	0.125
3312	HSPA8	0.5	1	0.75	-1	1	0	0.375
84947	SERAC1	0.5	0.5	0.5	-1	-1	-1	-0.25
158833	AWAT1	0	0	0	0	0	0	0
51248	PDZD11	1	1	1	0.5	1	0.75	0.875
64983	MRPL32	-0.5	0.5	0	-0.5	1	0.25	0.125
9869	SETDB1	1	0.5	0.75	-0.5	-1	-0.75	0
8416	ANXA9	0.5	1	0.75	-0.5	-0.5	-0.5	0.125
9915	ARNT2	0.866025403784439	1	0.933012701892219	0.5	-1	-0.25	0.34150635094611
58497	PRUNE1	-1	-1	-1	0.5	1	0.75	-0.125
29956	CERS2	1	1	1	-1	-0.5	-0.75	0.125
126206	NLRP5	0	-0.866025403784439	-0.433012701892219	-1	0.5	-0.25	-0.34150635094611
830	CAPZA2	-1	-1	-1	1	1	1	0
51177	PLEKHO1	0.5	0.5	0.5	1	0.5	0.75	0.625
11311	VPS45	1	1	1	0.5	-0.5	0	0.5
9129	PRPF3	1	1	1	-0.5	1	0.25	0.625
81611	ANP32E	-0.5	0.5	0	1	1	1	0.5
51107	APH1A	1	0.5	0.75	-0.5	0.5	0	0.375
23118	TAB2	-0.5	-1	-0.75	0.5	-0.5	0	-0.375
85313	PPIL4	1	0.5	0.75	0.5	0.5	0.5	0.625
10175	CNIH1	1	0.5	0.75	0.5	1	0.75	0.75
2059	EPS8	0.5	1	0.75	-1	-1	-1	-0.125
6837	MED22	0.5	0.5	0.5	1	1	1	0.75
28	ABO	0	0	0	-0.5	-0.5	-0.5	-0.25
6834	SURF1	1	0.5	0.75	-1	1	0	0.375
80306	MED28	-1	-1	-1	-0.5	0.5	0	-0.5
5860	QDPR	1	-0.5	0.25	0.5	0.5	0.5	0.375
2796	GNRH1	-0.5	-1	-0.75	-0.5	0.5	0	-0.375
7143	TNR	-1	1	0	0.5	-0.5	0	0
8878	SQSTM1	1	1	1	-0.5	-0.5	-0.5	0.25
4780	NFE2L2	1	1	1	-0.5	-0.5	-0.5	0.25
6258	RXRG	-0.5	0.5	0	0.5	-0.5	0	0
6256	RXRA	1	1	1	0.5	0.5	0.5	0.75
54507	ADAMTSL4	1	1	1	-1	-0.5	-0.75	0.125
922	CD5L	0	0	0	0	0	0	0
5635	PRPSAP1	1	0.5	0.75	0.5	-0.5	0	0.375
27146	FAM184B	-1	0.5	-0.25	-0.5	-0.5	-0.5	-0.375
64151	NCAPG	-1	-0.5	-0.75	1	1	1	0.125
254251	LCORL	-1	-0.5	-0.75	1	0.5	0.75	0
4048	LTA4H	1	1	1	-0.5	-1	-0.75	0.125
144193	AMDHD1	-0.866025403784439	-0.866025403784439	-0.866025403784439	-0.866025403784439	0.5	-0.183012701892219	-0.524519052838329
11034	DSTN	-1	-1	-1	0.5	0.5	0.5	-0.25
9555	MACROH2A1	-1	0.5	-0.25	-1	0.5	-0.25	-0.25
84163	GTF2IRD2	-1	-1	-1	-1	-0.5	-0.75	-0.875
51027	BOLA1	0.5	0.5	0.5	0.5	-0.5	0	0.25
729438	CASTOR2	-1	-1	-1	1	-1	0	-0.5
2210	FCGR1B	0	-0.5	-0.25	0	0	0	-0.125
653361	NCF1	-0.5	-0.5	-0.5	0.5	1	0.75	0.125
7481	WNT11	-0.5	-1	-0.75	-1	-1	-1	-0.875
159	ADSS2	1	1	1	1	0.5	0.75	0.875
200159	C1orf100	0	-0.5	-0.25	0.866025403784439	0	0.433012701892219	0.0915063509461097
55540	IL17RB	0.5	-1	-0.25	-0.5	0.5	0	-0.125
776	CACNA1D	-1	-1	-1	-0.5	-0.5	-0.5	-0.75
55349	CHDH	-1	-0.5	-0.75	0	-0.5	-0.25	-0.5
93973	ACTR8	0.5	-0.5	0	-0.5	0.5	0	0
80313	LRRC27	-1	-1	-1	1	0.5	0.75	-0.125
282974	STK32C	-0.5	-0.5	-0.5	-1	-1	-1	-0.75
2339	FNTA	-1	0.5	-0.25	0.5	0.5	0.5	0.125
23517	MTREX	0.5	1	0.75	1	0.5	0.75	0.75
3929	LBP	-0.5	0.5	0	-0.5	0.5	0	0
9620	CELSR1	0.5	-0.5	0	-1	-1	-1	-0.5
2313	FLI1	-1	-1	-1	1	1	1	0
90627	STARD13	1	0.5	0.75	0.5	-0.5	0	0.375
10178	TENM1	-1	-0.5	-0.75	-0.5	0.5	0	-0.375
57172	CAMK1G	1	0.5	0.75	1	-1	0	0.375
27042	UTP25	1	1	1	1	1	1	1
3290	HSD11B1	-0.5	-0.5	-0.5	0	0	0	-0.25
255928	SYT14	0.5	-0.866025403784439	-0.183012701892219	-0.5	-0.5	-0.5	-0.34150635094611
79836	LONRF3	-0.5	-0.5	-0.5	1	0.5	0.75	0.125
514	ATP5F1E	1	0.5	0.75	-0.5	0.5	0	0.375
51497	NELFCD	-0.5	0.5	0	1	0.5	0.75	0.375
81027	TUBB1	0	0	0	0	0	0	0
1522	CTSZ	-1	-0.5	-0.75	-1	-1	-1	-0.875
51012	PRELID3B	-1	-1	-1	1	1	1	0
56256	SERTAD4	1	1	1	0.5	-0.5	0	0.5
7319	UBE2A	-0.5	0.5	0	-0.5	-0.5	-0.5	-0.25
292	SLC25A5	1	1	1	1	1	1	1
23439	ATP1B4	0	0	0	0	0	0	0
79144	PPDPF	1	-0.5	0.25	-0.5	-0.5	-0.5	-0.125
3785	KCNQ2	-0.5	0.5	0	0.5	-0.5	0	0
1917	EEF1A2	0.866025403784439	0	0.433012701892219	-0.5	-0.5	-0.5	-0.0334936490538903
57642	COL20A1	0.5	0.5	0.5	-1	-1	-1	-0.25
5358	PLS3	-0.5	1	0.25	1	0.5	0.75	0.5
744	MPPED2	0.5	1	0.75	-0.5	-1	-0.75	0
79576	NKAP	-1	-0.5	-0.75	1	0.5	0.75	0
4694	NDUFA1	1	0.5	0.75	-1	-0.5	-0.75	0
7490	WT1	0.5	-1	-0.25	1	-0.5	0.25	0
1871	E2F3	-0.5	-1	-0.75	1	0.5	0.75	0
1378	CR1	1	1	1	1	1	1	1
8496	PPFIBP1	-1	-1	-1	-1	-0.5	-0.75	-0.875
4179	CD46	0.5	-0.5	0	-0.5	-1	-0.75	-0.375
947	CD34	0.5	0.5	0.5	-0.5	-1	-0.75	-0.125
55848	PLGRKT	1	0.5	0.75	-1	0.5	-0.25	0.25
29126	CD274	-0.5	-0.5	-0.5	0.5	-1	-0.25	-0.375
80380	PDCD1LG2	0	0	0	0	0	0	0
2971	GTF3A	1	1	1	1	-0.5	0.25	0.625
219402	MTIF3	-0.5	1	0.25	0.5	-0.5	0	0.125
222484	LNX2	1	1	1	-1	-1	-1	0
29949	IL19	0.866025403784439	0	0.433012701892219	0	0	0	0.21650635094611
8444	DYRK3	0.5	1	0.75	1	0.5	0.75	0.75
9261	MAPKAPK2	1	1	1	1	1	1	1
3586	IL10	0	0	0	0	0	0	0
3920	LAMP2	-0.5	-0.5	-0.5	-1	-0.5	-0.75	-0.625
25814	ATXN10	1	1	1	-1	-0.5	-0.75	0.125
80020	FOXRED2	1	1	1	-0.5	-1	-0.75	0.125
8664	EIF3D	1	1	1	-0.5	1	0.25	0.625
3021	H3-3B	-1	-1	-1	-0.5	0.5	0	-0.5
10762	NUP50	0.5	0.5	0.5	1	0.5	0.75	0.625
112885	PHF21B	0.5	0.5	0.5	-0.5	-0.5	-0.5	0
338323	NLRP14	0	0	0	-1	-1	-1	-0.5
11020	IFT27	1	0.5	0.75	-0.5	-1	-0.75	0
11252	PACSIN2	1	1	1	0.5	1	0.75	0.875
23170	TTLL12	1	1	1	-1	1	0	0.5
638	BIK	-0.5	-0.5	-0.5	-0.5	-0.5	-0.5	-0.5
80274	SCUBE1	0	0.866025403784439	0.433012701892219	0.5	-1	-0.25	0.0915063509461097
9878	TOX4	1	0.5	0.75	-0.5	1	0.25	0.5
51023	MRPS18C	1	1	1	0.5	0.5	0.5	0.75
23213	SULF1	-1	-0.5	-0.75	0.5	0.5	0.5	-0.125
6431	SRSF6	0.5	0.5	0.5	-1	1	0	0.25
5335	PLCG1	-0.5	-0.5	-0.5	-1	-1	-1	-0.75
23510	KCTD2	-0.5	-0.5	-0.5	-1	-0.5	-0.75	-0.625
164656	TMPRSS6	-0.5	0.5	0	-0.5	0.5	0	0
54442	KCTD5	-0.5	-0.5	-0.5	1	1	1	0.25
94026	POM121L2	1	0	0.5	-0.5	0.5	0	0.25
54465	ETAA1	-1	-1	-1	1	1	1	0
8785	MATN4	-1	-0.5	-0.75	0.5	0.5	0.5	-0.125
6590	SLPI	0.866025403784439	0.5	0.683012701892219	0	0	0	0.34150635094611
6406	SEMG1	0	0	0	0	0	0	0
11317	RBPJL	-0.5	1	0.25	-0.5	0.5	0	0.125
6385	SDC4	-1	0.5	-0.25	-1	-1	-1	-0.625
83446	CCDC70	0	0	0	0	0	0	0
3597	IL13RA1	1	1	1	-1	-1	-1	0
4077	NBR1	-0.5	-1	-0.75	1	0.5	0.75	0
9267	CYTH1	-1	-0.5	-0.75	0.5	-1	-0.25	-0.5
390	RND3	-1	-1	-1	-0.5	0.5	0	-0.5
672	BRCA1	-1	-1	-1	0.5	0.5	0.5	-0.25
2520	GAST	0	0	0	0	0	0	0
8506	CNTNAP1	-0.5	-0.5	-0.5	0.5	0.5	0.5	0
115024	NT5C3B	0.5	1	0.75	-1	-0.5	-0.75	0
28958	COA3	1	0.5	0.75	-0.5	0.5	0	0.375
124626	ZPBP2	0	-0.866025403784439	-0.433012701892219	1	-0.5	0.25	-0.0915063509461097
9862	MED24	0.5	0.5	0.5	-1	1	0	0.25
284110	GSDMA	-0.5	0.5	0	0.5	0.5	0.5	0.25
5709	PSMD3	1	1	1	1	1	1	1
5394	EXOSC10	-1	-1	-1	1	1	1	0
51031	GLOD4	0.5	-0.5	0	-0.5	0.5	0	0
55275	VPS53	1	0.5	0.75	-1	0.5	-0.25	0.25
57551	TAOK1	0.5	0.5	0.5	0.5	-0.5	0	0.25
116092	DNTTIP1	0.5	1	0.75	-1	-1	-1	-0.125
7125	TNNC2	1	-0.5	0.25	-1	0.5	-0.25	0
10005	ACOT8	0.5	-1	-0.25	-1	-1	-1	-0.625
146894	CD300LG	0.5	-0.5	0	0.5	-1	-0.25	-0.125
391253	SPINT4	0	0	0	0	0	0	0
5697	PYY	0	0	0	-0.866025403784439	0	-0.433012701892219	-0.21650635094611
4355	MPP2	0.5	1	0.75	-0.5	0.5	0	0.375
5539	PPY	0	0	0	0	0	0	0
7448	VTN	0	0	0	-0.866025403784439	0.866025403784439	0	0
51701	NLK	1	-0.5	0.25	-1	-1	-1	-0.375
9618	TRAF4	-1	-1	-1	-1	0.5	-0.25	-0.625
230	ALDOC	1	1	1	-1	-0.5	-0.75	0.125
342667	STAC2	1	1	1	-1	-0.5	-0.75	0.125
6143	RPL19	1	1	1	-1	-0.5	-0.75	0.125
284086	NEK8	-1	-1	-1	-1	-0.5	-0.75	-0.875
785	CACNB4	-0.5	-1	-0.75	-1	-0.5	-0.75	-0.75
57125	PLXDC1	-1	-1	-1	-0.5	0.5	0	-0.5
221079	ARL5B	-0.5	-0.5	-0.5	1	0.5	0.75	0.125
7756	ZNF207	1	1	1	0.5	0.5	0.5	0.75
5717	PSMD11	1	1	1	1	1	1	1
114897	C1QTNF1	-0.5	-0.5	-0.5	0.5	1	0.75	0.125
51268	PIPOX	-1	-1	-1	-1	-1	-1	-1
7077	TIMP2	-1	-0.5	-0.75	-1	1	0	-0.375
124245	ZC3H18	-1	-1	-1	0.5	0.5	0.5	-0.25
7155	TOP2B	1	0.5	0.75	1	-0.5	0.25	0.5
5915	RARB	-1	1	0	-1	-1	-1	-0.5
3487	IGFBP4	-0.5	-1	-0.75	0.5	0.5	0.5	-0.125
990	CDC6	-1	-0.5	-0.75	1	1	1	0.125
23512	SUZ12	-1	-0.5	-0.75	0.5	-0.5	0	-0.375
79915	ATAD5	-1	-0.5	-0.75	0.5	0.5	0.5	-0.125
51379	CRLF3	0.5	-0.5	0	1	1	1	0.5
342574	KRT27	0	0	0	0	0	0	0
84951	TNS4	1	1	1	1	0.5	0.75	0.875
7126	TNFAIP1	-0.5	-1	-0.75	0.5	1	0.75	0
29	ABR	1	1	1	-1	-1	-1	0
84440	RAB11FIP4	1	0.5	0.75	0.5	1	0.75	0.75
958	CD40	0.5	0.5	0.5	-1	-0.5	-0.75	-0.125
51006	SLC35C2	0.5	0.5	0.5	-1	-0.5	-0.75	-0.125
55713	ZNF334	1	1	1	-0.5	-1	-0.75	0.125
63916	ELMO2	-1	-1	-1	-0.5	-0.5	-0.5	-0.75
26118	WSB1	-1	-0.5	-0.75	-0.5	0.5	0	-0.375
79183	TTPAL	-1	-1	-1	1	-0.5	0.25	-0.375
55288	RHOT1	1	0.5	0.75	-0.5	0.5	0	0.375
3174	HNF4G	0	0	0	0	0	0	0
162494	RHBDL3	-0.5	-1	-0.75	-0.5	-1	-0.75	-0.75
100	ADA	-0.5	-1	-0.75	-0.5	0.5	0	-0.375
10955	SERINC3	-0.5	0.5	0	-0.5	-1	-0.75	-0.375
9489	PGS1	1	0.5	0.75	-1	-0.5	-0.75	0
332	BIRC5	-0.5	-0.5	-0.5	1	1	1	0.25
125061	AFMID	-1	-1	-1	-1	0.5	-0.25	-0.625
27296	TP53TG5	0.5	0.5	0.5	0.5	-0.5	0	0.25
51604	PIGT	-0.5	0.5	0	-1	0.5	-0.25	-0.125
10406	WFDC2	0	-0.866025403784439	-0.433012701892219	-1	-0.5	-0.75	-0.59150635094611
2118	ETV4	1	1	1	1	0.5	0.75	0.875
100526773	EPPIN-WFDC6	0	0	0	-0.866025403784439	-0.5	-0.683012701892219	-0.34150635094611
55861	DBNDD2	-0.5	-0.5	-0.5	-0.5	-0.5	-0.5	-0.5
4318	MMP9	1	0.5	0.75	-0.5	-0.5	-0.5	0.125
57468	SLC12A5	-0.5	-0.5	-0.5	-1	-0.5	-0.75	-0.625
84514	GHDC	-1	0.5	-0.25	-1	-0.5	-0.75	-0.5
5360	PLTP	-1	-1	-1	-1	-0.5	-0.75	-0.875
10723	SLC12A7	-0.5	0.5	0	-1	-1	-1	-0.5
5476	CTSA	-1	-0.5	-0.75	-1	-1	-1	-0.875
90204	ZSWIM1	-1	0.5	-0.25	-1	-0.5	-0.75	-0.5
6560	SLC12A4	-1	-0.5	-0.75	-0.5	-0.5	-0.5	-0.625
128497	SPATA25	-0.5	-0.5	-0.5	-0.5	0.5	0	-0.25
4641	MYO1C	-1	-1	-1	0.5	1	0.75	-0.125
1398	CRK	-0.5	0.5	0	0.5	0.5	0.5	0.25
1350	COX7C	0.5	1	0.75	-1	0.5	-0.25	0.25
5306	PITPNA	1	1	1	-1	0.5	-0.25	0.375
6945	MLX	1	-0.5	0.25	-1	-0.5	-0.75	-0.25
162427	RETREG3	-1	-1	-1	-1	-0.5	-0.75	-0.875
57158	JPH2	-1	-1	-1	-0.5	-1	-0.75	-0.875
79132	DHX58	-1	-0.5	-0.75	0.5	0.5	0.5	-0.125
5868	RAB5A	1	0.5	0.75	0.5	0.5	0.5	0.625
94086	HSPB9	1	1	1	1	-0.5	0.25	0.625
28511	NKIRAS2	-0.5	-0.5	-0.5	-1	0.5	-0.25	-0.375
5527	PPP2R5C	-1	-0.5	-0.75	-0.5	-0.5	-0.5	-0.625
51098	IFT52	1	-1	0	-0.5	1	0.25	0.125
4605	MYBL2	-1	-1	-1	-1	0.5	-0.25	-0.625
10110	SGK2	0.5	-0.5	0	-0.5	-1	-0.75	-0.375
2139	EYA2	0.866025403784439	0	0.433012701892219	-0.5	-0.5	-0.5	-0.0334936490538903
9334	B4GALT5	1	1	1	1	-1	0	0.5
78997	GDAP1L1	-1	-0.5	-0.75	-0.5	0	-0.25	-0.5
3172	HNF4A	0	0	0	0.5	-1	-0.25	-0.125
5740	PTGIS	0	0	0	-1	-0.5	-0.75	-0.375
93664	CADPS2	0.5	1	0.75	-1	-0.5	-0.75	0
55661	DDX27	0.5	-1	-0.25	1	1	1	0.375
9265	CYTH3	1	1	1	-1	-1	-1	0
27128	CYTH4	0	0	0	-1	1	0	0
5881	RAC3	-0.5	-0.5	-0.5	0.5	-0.5	0	-0.25
27341	RRP7A	1	1	1	-1	-0.5	-0.75	0.125
1727	CYB5R3	1	1	1	-1	-1	-1	0
57508	INTS2	-0.5	-0.5	-0.5	-0.5	-0.5	-0.5	-0.5
23389	MED13L	-1	-1	-1	-0.5	-0.5	-0.5	-0.75
8344	H2BC6	1	0.5	0.75	0.5	-1	-0.25	0.25
80115	BAIAP2L2	1	1	1	-0.5	-1	-0.75	0.125
7975	MAFK	0.5	1	0.75	-0.5	-0.5	-0.5	0.125
5469	MED1	0.5	0.5	0.5	-0.5	-1	-0.75	-0.125
2065	ERBB3	0.5	0.5	0.5	0.5	-0.5	0	0.25
10948	STARD3	1	1	1	-1	-0.5	-0.75	0.125
22806	IKZF3	0	0	0	-1	1	0	0
4242	MFNG	0.866025403784439	-0.5	0.183012701892219	-0.5	0.5	0	0.0915063509461097
81671	VMP1	1	1	1	-1	0.5	-0.25	0.375
51377	UCHL5	-0.5	0.5	0	0.5	0.5	0.5	0.25
6738	RO60	-0.5	0.5	0	1	-0.5	0.25	0.125
6789	STK4	-1	-0.5	-0.75	1	0.5	0.75	0
5376	PMP22	-1	-1	-1	0.5	0.5	0.5	-0.25
2661	GDF9	0	-0.866025403784439	-0.433012701892219	-0.866025403784439	0.5	-0.183012701892219	-0.308012701892219
54819	ZCCHC10	-0.5	-0.5	-0.5	1	1	1	0.25
6910	TBX5	0.5	0.5	0.5	-1	0.5	-0.25	0.125
5694	PSMB6	1	1	1	-0.5	0.5	0	0.5
9552	SPAG7	0.5	1	0.75	0.5	0.5	0.5	0.625
5216	PFN1	0.5	0.5	0.5	0.5	0.5	0.5	0.5
10953	TOMM34	1	1	1	-1	0.5	-0.25	0.375
7529	YWHAB	-1	-1	-1	0.5	0.5	0.5	-0.25
8844	KSR1	-0.5	-0.5	-0.5	-1	-1	-1	-0.75
2878	GPX3	0.5	-0.5	0	-1	-1	-1	-0.5
309	ANXA6	0.5	0.5	0.5	-0.5	-1	-0.75	-0.125
3595	IL12RB2	1	0.5	0.75	-0.5	0.5	0	0.375
7566	ZNF18	-1	-0.5	-0.75	-1	-0.5	-0.75	-0.75
3838	KPNA2	-1	-1	-1	-1	-1	-1	-1
64750	SMURF2	0.5	0.5	0.5	1	0.5	0.75	0.625
90799	CEP95	0.5	-0.5	0	1	-0.5	0.25	0.125
7716	VEZF1	-1	-1	-1	-1	-1	-1	-1
404093	CUEDC1	-1	-1	-1	-1	-0.5	-0.75	-0.875
6426	SRSF1	1	0.5	0.75	1	0.5	0.75	0.75
51225	ABI3	-0.5	-1	-0.75	0.5	-0.5	0	-0.375
134549	SHROOM1	1	0.5	0.75	0.5	1	0.75	0.75
11127	KIF3A	1	1	1	-0.5	-1	-0.75	0.125
23176	SEPTIN8	-0.5	-1	-0.75	1	1	1	0.125
9110	MTMR4	-1	0.5	-0.25	1	1	1	0.375
79922	MRM1	-0.5	-0.5	-0.5	-0.5	-1	-0.75	-0.625
4137	MAPT	0	1	0.5	-0.5	0.5	0	0.25
284058	KANSL1	-1	-0.5	-0.75	-1	-1	-1	-0.875
79018	GID4	-0.5	-0.5	-0.5	1	1	1	0.25
4430	MYO1B	-1	-1	-1	-0.5	0.5	0	-0.5
79665	DHX40	1	1	1	0.5	-1	-0.25	0.375
388403	YPEL2	-0.5	-1	-0.75	-0.5	-0.5	-0.5	-0.625
8165	AKAP1	0.5	-0.5	0	-1	-1	-1	-0.5
25926	NOL11	0.5	1	0.75	0.5	1	0.75	0.75
51009	DERL2	-0.5	-0.5	-0.5	1	-0.5	0.25	-0.125
708	C1QBP	0.5	1	0.75	1	1	1	0.875
84268	RPAIN	-1	-1	-1	0.5	0.5	0.5	-0.25
728392	AC055839.2	0.5	-0.5	0	-1	-1	-1	-0.5
64849	SLC13A3	0.866025403784439	0	0.433012701892219	0.866025403784439	-1	-0.0669872981077806	0.183012701892219
9196	KCNAB3	-0.5	-1	-0.75	-0.5	1	0.25	-0.25
1107	CHD3	1	-0.5	0.25	1	0.5	0.75	0.5
23135	KDM6B	0.5	1	0.75	-1	0.5	-0.25	0.25
124773	C17orf64	0.866025403784439	0.866025403784439	0.866025403784439	-0.5	-0.5	-0.5	0.183012701892219
10513	APPBP2	-1	0.5	-0.25	1	0.5	0.75	0.25
7484	WNT9B	0	0	0	-0.866025403784439	-1	-0.933012701892219	-0.46650635094611
136	ADORA2B	0.5	-0.5	0	-0.5	-1	-0.75	-0.375
9611	NCOR1	0.5	0.5	0.5	-0.5	-0.5	-0.5	0
51393	TRPV2	-1	0.5	-0.25	0.5	-1	-0.25	-0.25
201161	CENPV	1	-1	0	0.5	1	0.75	0.375
7703	PCGF2	0.5	-1	-0.25	-1	1	0	-0.125
54883	CWC25	0.5	0.5	0.5	-0.5	-1	-0.75	-0.125
388381	C17orf98	0.5	-0.5	0	-0.5	-0.5	-0.5	-0.25
8396	PIP4K2B	1	1	1	1	1	1	1
4591	TRIM37	-1	-0.5	-0.75	1	-0.5	0.25	-0.25
51087	YBX2	-0.5	-1	-0.75	-0.5	-1	-0.75	-0.75
23399	CTDNEP1	1	0.5	0.75	1	0.5	0.75	0.75
23587	ELP5	0.5	0.5	0.5	0.5	1	0.75	0.625
6517	SLC2A4	-0.5	-1	-0.75	1	0.5	0.75	0
11337	GABARAP	1	0.5	0.75	-1	0.5	-0.25	0.25
1366	CLDN7	1	1	1	-1	-0.5	-0.75	0.125
79142	PHF23	1	0.5	0.75	0.5	1	0.75	0.75
37	ACADVL	1	1	1	-1	-1	-1	0
8701	DNAH11	-0.5	-1	-0.75	-0.5	-1	-0.75	-0.75
10146	G3BP1	0.5	0.5	0.5	1	1	1	0.75
475	ATOX1	0.5	1	0.75	-1	-0.5	-0.75	0
2742	GLRA2	0.866025403784439	0	0.433012701892219	0.5	-1	-0.25	0.0915063509461097
6678	SPARC	-1	-1	-1	-1	1	0	-0.5
125170	MIEF2	-0.5	-1	-0.75	-0.5	-1	-0.75	-0.75
6926	TBX3	0.5	1	0.75	-1	-1	-1	-0.125
9313	MMP20	0	0	0	0	-0.866025403784439	-0.433012701892219	-0.21650635094611
4316	MMP7	0	0	0	0	0	0	0
1394	LINC02210-CRHR1	0	0	0	0	-0.866025403784439	-0.433012701892219	-0.21650635094611
11072	DUSP14	-1	-0.5	-0.75	0.5	0.5	0.5	-0.125
6871	TADA2A	-0.5	-0.5	-0.5	-1	-1	-1	-0.75
10320	IKZF1	0	0	0	0.5	-1	-0.25	-0.125
55163	PNPO	1	1	1	-0.5	-0.5	-0.5	0.25
9382	COG1	-0.5	0.5	0	0.5	-0.5	0	0
10951	CBX1	-1	-0.5	-0.75	1	0.5	0.75	0
80279	CDK5RAP3	-0.5	-0.5	-0.5	-1	-0.5	-0.75	-0.625
51226	COPZ2	1	0.5	0.75	-0.5	-0.5	-0.5	0.125
51629	SLC25A39	1	1	1	1	0.5	0.75	0.875
6668	SP2	-1	-0.5	-0.75	-1	-1	-1	-0.875
26574	AATF	1	1	1	0.5	0.5	0.5	0.75
3975	LHX1	0.866025403784439	0.866025403784439	0.866025403784439	1	-0.5	0.25	0.558012701892219
1778	DYNC1H1	-1	-1	-1	0.5	-0.5	0	-0.5
642843	CPSF4L	1	1	1	-1	-1	-1	0
5193	PEX12	1	1	1	-1	-1	-1	0
81565	NDEL1	-0.5	-0.5	-0.5	-1	0.5	-0.25	-0.375
399512	SLC25A35	0.5	-0.5	0	0.5	0.5	0.5	0.25
57659	ZBTB4	-1	-1	-1	-0.5	1	0.25	-0.375
407977	TNFSF12-TNFSF13	1	-0.5	0.25	-0.5	1	0.25	0.25
9526	MPDU1	-0.5	-1	-0.75	-1	1	0	-0.375
9513	FXR2	-1	-1	-1	0.5	1	0.75	-0.125
518	ATP5MC3	0.5	1	0.75	1	1	1	0.875
643664	SLC35G6	0.5	-0.5	0	1	0.5	0.75	0.375
2180	ACSL1	1	1	1	1	0.5	0.75	0.875
23461	ABCA5	-1	-1	-1	-0.5	-0.5	-0.5	-0.75
114826	SMYD4	-1	-1	-1	-0.5	-0.5	-0.5	-0.75
4046	LSP1	1	1	1	1	1	1	1
118813	ZFYVE27	0.5	0.5	0.5	-1	-1	-1	-0.25
60370	AVPI1	1	1	1	-1	-0.5	-0.75	0.125
6425	SFRP5	0	0	0	-0.5	0.5	0	0
4629	MYH11	-1	-1	-1	-0.5	0.5	0	-0.5
5892	RAD51D	-0.5	0.5	0	-1	-0.5	-0.75	-0.375
54752	FNDC8	0.5	1	0.75	-1	0.5	-0.25	0.25
146862	UNC45B	0	0	0	-1	-1	-1	-0.5
79646	PANK3	-0.5	-0.5	-0.5	1	0.5	0.75	0.125
5917	RARS1	1	1	1	1	1	1	1
23286	WWC1	-1	-0.5	-0.75	-0.5	-0.5	-0.5	-0.625
3396	MRPL58	1	0.5	0.75	-0.5	0.5	0	0.375
347741	OTOP3	-0.866025403784439	0	-0.433012701892219	0	0	0	-0.21650635094611
25830	SULT4A1	-0.866025403784439	0	-0.433012701892219	-1	-1	-1	-0.71650635094611
150379	PNPLA5	0	0	0	0	0.866025403784439	0.433012701892219	0.21650635094611
84311	MRPL45	0.5	0.5	0.5	0.5	1	0.75	0.625
4151	MB	0	0.866025403784439	0.433012701892219	0.5	0.5	0.5	0.46650635094611
3659	IRF1	0.5	-0.5	0	1	1	1	0.5
6584	SLC22A5	0.5	1	0.75	-1	-0.5	-0.75	0
8974	P4HA2	-0.5	-0.5	-0.5	-1	-1	-1	-0.75
408	ARRB1	1	-0.5	0.25	-0.5	-0.5	-0.5	-0.125
3562	IL3	0	0	0	0	-0.866025403784439	-0.433012701892219	-0.21650635094611
1437	CSF2	0.866025403784439	0.866025403784439	0.866025403784439	0	0	0	0.433012701892219
9032	TM4SF5	0	0	0	0.5	-1	-0.25	-0.125
58191	CXCL16	-1	-0.5	-0.75	-1	-0.5	-0.75	-0.75
27043	PELP1	1	0.5	0.75	-0.5	1	0.25	0.5
400569	MED11	1	-1	0	-1	-0.5	-0.75	-0.375
246	ALOX15	0	0	0	1	-1	0	0
256957	HEATR9	0	-0.866025403784439	-0.433012701892219	0	0	0	-0.21650635094611
6351	CCL4	0	0	0	0	0	0	0
256302	NATD1	-0.5	-1	-0.75	-1	1	0	-0.375
5606	MAP2K3	1	1	1	-0.5	0.5	0	0.5
7533	YWHAH	-1	-1	-1	1	1	1	0
3211	HOXB1	-1	0.5	-0.25	-0.5	0.5	0	-0.125
9733	SART3	-0.5	0.5	0	0.5	0.5	0.5	0.25
1870	E2F2	-1	-1	-1	0.5	1	0.75	-0.125
79731	NARS2	0.5	1	0.75	-0.5	0.5	0	0.375
84912	SLC35B4	-1	0.5	-0.25	-0.5	-0.5	-0.5	-0.375
25981	DNAH1	-0.5	-1	-0.75	1	0.5	0.75	0
55152	DALRD3	1	0.5	0.75	-1	-0.5	-0.75	0
51024	FIS1	1	1	1	0.5	-0.5	0	0.5
5351	PLOD1	1	0.5	0.75	0.5	1	0.75	0.75
9545	RAB3D	-1	-1	-1	0.5	-0.5	0	-0.5
113655	MFSD3	1	0.5	0.75	-1	-0.5	-0.75	0
79751	SLC25A22	1	-0.5	0.25	-1	-0.5	-0.75	-0.25
537	ATP6AP1	1	1	1	-1	-0.5	-0.75	0.125
1774	DNASE1L1	0.5	-1	-0.25	1	-1	0	-0.125
218	ALDH3A1	0.5	1	0.75	-0.5	-1	-0.75	0
9805	SCRN1	-1	-1	-1	-1	-1	-1	-1
81688	C6orf62	-0.5	1	0.25	1	0.5	0.75	0.5
51477	ISYNA1	1	1	1	-0.5	-0.5	-0.5	0.25
23438	HARS2	1	-0.5	0.25	-1	-1	-1	-0.375
10369	CACNG2	0.5	1	0.75	1	-0.5	0.25	0.5
54958	TMEM160	-0.5	0.5	0	-1	0.5	-0.25	-0.125
5878	RAB5C	1	0.5	0.75	-1	-0.5	-0.75	0
51657	STYXL1	-0.5	0.5	0	1	-0.5	0.25	0.125
4191	MDH2	1	1	1	-1	0.5	-0.25	0.375
81502	HM13	1	1	1	0.5	1	0.75	0.875
153830	RNF145	1	0.5	0.75	1	0.5	0.75	0.75
6324	SCN1B	-1	-1	-1	-1	-0.5	-0.75	-0.875
529	ATP6V1E1	0.5	-0.5	0	-1	-0.5	-0.75	-0.375
63922	CHTF18	-1	-1	-1	-1	0.5	-0.25	-0.625
56956	LHX9	1	1	1	-0.5	-0.5	-0.5	0.25
64850	ETNPPL	0.866025403784439	-0.5	0.183012701892219	-0.5	1	0.25	0.21650635094611
83694	RPS6KL1	1	-1	0	-0.5	-0.5	-0.5	-0.25
54776	PPP1R12C	-0.5	1	0.25	-1	-1	-1	-0.375
55201	MAP1S	-1	0.5	-0.25	-0.5	1	0.25	0
1800	DPEP1	-0.5	-1	-0.75	-0.5	0	-0.25	-0.5
92305	TMEM129	-1	-1	-1	-0.5	1	0.25	-0.375
161424	NOP9	-1	-0.5	-0.75	1	1	1	0.125
3292	HSD17B1	-1	-1	-1	0.5	-0.5	0	-0.5
535	ATP6V0A1	-0.5	-0.5	-0.5	-1	-1	-1	-0.75
29893	PSMC3IP	0.5	-0.5	0	1	1	1	0.5
2886	GRB7	0	1	0.5	-1	-0.5	-0.75	-0.125
124056	NOXO1	-1	-0.5	-0.75	-1	0.5	-0.25	-0.5
8639	AOC3	-1	-1	-1	0.5	-0.5	0	-0.5
57592	ZNF687	1	1	1	0.5	0.5	0.5	0.75
54857	GDPD2	-0.5	-1	-0.75	-1	-0.5	-0.75	-0.75
28974	C19orf53	1	0.5	0.75	-1	0.5	-0.25	0.25
284904	SEC14L4	0.5	-0.5	0	-1	-1	-1	-0.5
808	CALM3	1	1	1	1	1	1	1
8533	COPS3	0.5	0.5	0.5	-1	0.5	-0.25	0.125
23770	FKBP8	-1	-0.5	-0.75	-1	0.5	-0.25	-0.5
2865	FFAR3	0	0	0	-0.5	-0.5	-0.5	-0.25
7919	DDX39B	-0.5	-0.5	-0.5	-1	0.5	-0.25	-0.375
10755	GIPC1	-1	-1	-1	-1	-0.5	-0.75	-0.875
116238	TLCD1	1	0.5	0.75	-1	-1	-1	-0.125
57048	PLSCR3	-1	-0.5	-0.75	-1	-1	-1	-0.875
5731	PTGER1	-1	-0.5	-0.75	0.5	0.5	0.5	-0.125
56949	XAB2	-0.5	1	0.25	-1	-0.5	-0.75	-0.25
11140	CDC37	1	0.5	0.75	-1	0.5	-0.25	0.25
5867	RAB4A	-1	-1	-1	-1	0.5	-0.25	-0.625
9322	TRIP10	1	-1	0	1	0.5	0.75	0.375
970	CD70	0	0	0	0	0.866025403784439	0.433012701892219	0.21650635094611
10980	COPS6	1	1	1	1	0.5	0.75	0.875
7314	UBB	-1	-1	-1	-1	-0.5	-0.75	-0.875
9179	AP4M1	1	1	1	-0.5	0.5	0	0.5
2992	GYG1	-1	-1	-1	-0.5	-1	-0.75	-0.875
57333	RCN3	0.5	0.5	0.5	0.5	0.5	0.5	0.5
6535	SLC6A8	1	1	1	-1	-1	-1	0
1820	ARID3A	1	1	1	1	1	1	1
5166	PDK4	-1	-1	-1	-0.5	-1	-0.75	-0.875
80700	UBXN6	1	1	1	1	-0.5	0.25	0.625
56005	MYDGF	1	1	1	-1	0.5	-0.25	0.375
[truncated: 14,745 more rows]
