# Supplementary material for: A conserved expression signature predicts growth rate and reveals cell & lineage-specific differences
Source: PLoS Comput Biol. 2021 Nov 11;17(11):e1009582. doi: 10.1371/journal.pcbi.1009582 (PMC8610284; doi:10.1371/journal.pcbi.1009582)
Supplement: S4 Table — (XLSX) [file pcbi.1009582.s013.xlsx]

## Sheet: Sheet 1
proliferation_signature
