# Supplementary material for: A conserved expression signature predicts growth rate and reveals cell & lineage-specific differences
Source: PLoS Comput Biol. 2021 Nov 11;17(11):e1009582. doi: 10.1371/journal.pcbi.1009582 (PMC8610284; doi:10.1371/journal.pcbi.1009582)
Supplement: S8 Table — (XLSX) [file pcbi.1009582.s017.xlsx]

## Sheet: FIB AND ESC (CFSE)
GSEA result of fibroblasts and ESCs sorted by proliferation rate(CFSE). Positive NES(normalized enrichment socre) means enriched in fast proliferating cells.
GENE SET NAME	GENE SET SIZE	NES FIB	NOM.p.val FIB	FDR.q.val FIB	NES ESC	NOM.p.val ESC	FDR.q.val ESC
HALLMARK_MYC_TARGETS_V1	184	2.35908	0	0	3.06246	0	0
MORF_G22P1	162	2.4118	0	0	2.65204	0	0
GCM_APEX1	102	2.46867	0	0	2.49887	0	0
MORF_ERH	106	2.24528	0	8.79218e-05	2.70538	0	0
MORF_CSNK2B	272	2.37768	0	0	2.5256	0	0
GCM_ACTG1	105	2.62653	0	0	2.27375	0	0.000671047
MORF_ANP32B	182	2.46288	0	0	2.41167	0	5.67828e-05
MORF_RAN	245	2.71562	0	0	2.15769	0	0.00273346
GNF2_XRCC5	70	2.12791	0	0.00038619	2.71204	0	0
GNF2_NPM1	58	2.61706	0	0	2.1807	0	0.00221804
MORF_FBL	129	2.36891	0	0	2.40473	0	5.54923e-05
ZHOU_CELL_CYCLE_GENES_IN_IR_RESPONSE_6HR	84	-2.42258	0	0	1.61968	0	0.0954092
WHITFIELD_CELL_CYCLE_G1_S	129	-1.5584	0.0013369	0.0767056	2.51262	0	0
GNF2_APEX1	84	2.09005	0	0.000642454	2.71311	0	0
GNF2_FBL	120	2.66901	0	0	2.11153	0	0.00443826
MORF_SOD1	262	2.43379	0	0	2.29105	0	0.000593542
GCM_PPP1CC	54	2.20865	0	0.000127142	2.45214	0	0
GO_PRERIBOSOME	57	2.70862	0	0	1.99402	0	0.0111869
MORF_RAD21	168	2.06004	0	0.000955273	2.58234	0	0
REACTOME_PEPTIDE_CHAIN_ELONGATION	56	3.10808	0	0	-1.19674	0.193729	0.689499
MODULE_91	37	2.27807	0	4.18682e-05	2.33395	0	0.000239076
GNF2_ELAC2	44	1.96113	0	0.00355897	2.67153	0	0
WHITFIELD_CELL_CYCLE_LITERATURE	44	-2.15451	0	6.42148e-05	1.70574	0	0.0656851
KOBAYASHI_EGFR_SIGNALING_24HR_DN	248	-2.09544	0	0.000153569	1.75076	0	0.0508288
GO_TYPE_I_INTERFERON_RECEPTOR_BINDING	16	-1.44062	0.0638655	0.140316	2.54227	0	0
REACTOME_ACTIVATION_OF_ATR_IN_RESPONSE_TO_REPLICATION_STRESS	35	-1.52474	0.0251968	0.0916293	2.39116	0	0.000104769
GCM_CSNK2B	88	2.46116	0	0	2.108	0	0.00460074
RB_P107_DN.V1_UP	137	-2.21745	0	2.57336e-05	1.63024	0	0.0913514
ZHANG_TLX_TARGETS_36HR_DN	183	-2.20004	0	6.98077e-05	1.64152	0	0.0864769
ISHIDA_E2F_TARGETS	51	-2.43121	0	0	1.48228	0.0243902	0.168954
MORF_PCNA	77	1.9528	0	0.00391741	2.65426	0	0
MORF_UBE2I	211	2.59802	0	0	1.98733	0	0.0117961
SGCGSSAAA_E2F1DP2_01	157	-1.42353	0.0158103	0.150982	2.47798	0	0
MORF_HDAC1	243	2.22467	0	0.000124749	2.32019	0	0.000318782
GNF2_SMC4L1	82	-2.00825	0	0.000679623	1.73388	0	0.0560983
REACTOME_DNA_STRAND_ELONGATION	29	-1.51676	0.0240385	0.0944653	2.27982	0	0.000665454
REACTOME_MRNA_SPLICING	99	2.07172	0	0.000862186	2.47741	0	0
STEIN_ESRRA_TARGETS_RESPONSIVE_TO_ESTROGEN_DN	40	-1.60397	0.0060241	0.0585318	2.12869	0	0.00376011
MORI_IMMATURE_B_LYMPHOCYTE_DN	87	-2.1267	0	7.39385e-05	1.59463	0	0.10838
MORF_EIF3S2	235	2.29962	0	3.44047e-05	2.22007	0	0.00149357
E2F4DP2_01	221	-1.562	0	0.0755979	2.16064	0	0.00258605
GNF2_RAN	79	1.8931	0	0.00756458	2.66108	0	0
E2F_02	221	-1.55694	0	0.0771716	2.14127	0	0.00323103
KONG_E2F3_TARGETS	94	-2.38518	0	0	1.38571	0	0.229361
MORF_UBE2N	88	1.92256	0	0.00553756	2.61516	0	0
PYEON_HPV_POSITIVE_TUMORS_UP	84	-2.10109	0	0.000133279	1.56645	0	0.122061
CROONQUIST_IL6_DEPRIVATION_DN	97	-2.14276	0	6.10567e-05	1.52076	0	0.146877
E2F1DP2_01	221	-1.57983	0.00118624	0.068796	2.06195	0	0.00701329
GNF2_DENR	46	2.00364	0	0.00210523	2.5093	0	0
ROSTY_CERVICAL_CANCER_PROLIFERATION_CLUSTER	136	-2.43355	0	0	1.32271	0	0.282556
GO_STRAND_DISPLACEMENT	26	-2.18029	0	6.07023e-05	1.47604	0.0307692	0.171379
E2F1DP1_01	221	-1.57283	0	0.0711634	2.0292	0	0.0091893
MODULE_198	292	-1.48139	0.00118624	0.114455	2.14516	0	0.00313003
PENG_RAPAMYCIN_RESPONSE_DN	231	2.42229	0	0	2.05604	0	0.00724704
BILANGES_SERUM_AND_RAPAMYCIN_SENSITIVE_GENES	53	2.80533	0	0	-1.12909	0.290503	0.789683
GSE15750_DAY6_VS_DAY10_TRAF6KO_EFF_CD8_TCELL_UP	194	-2.60802	0	0	1.20759	0	0.398383
BURTON_ADIPOGENESIS_3	101	-2.08749	0	0.000179768	1.49686	0	0.159233
KEGG_RIBOSOME	60	3.03723	0	0	-1.01554	0.456858	0.974052
REN_BOUND_BY_E2F	56	-1.99483	0	0.000859227	1.54565	0.00952381	0.132398
E2F4DP1_01	224	-1.60384	0	0.0585349	1.91883	0	0.0186555
E2F1_Q3	233	-1.59394	0	0.0629536	1.93061	0	0.0168701
GCM_PSME1	75	2.37444	0	0	2.09522	0	0.00502173
WINNEPENNINCKX_MELANOMA_METASTASIS_UP	155	-1.82751	0	0.0093371	1.67641	0	0.0747924
GSE13547_CTRL_VS_ANTI_IGM_STIM_BCELL_12H_UP	179	-2.44669	0	0	1.2393	0	0.361954
MODULE_28	32	2.26027	0	5.93382e-05	2.18165	0	0.00218549
GO_NATURAL_KILLER_CELL_ACTIVATION_INVOLVED_IN_IMMUNE_RESPONSE	22	-1.31126	0.122977	0.246291	2.28243	0	0.000676017
REACTOME_G0_AND_EARLY_G1	23	-1.94704	0	0.00185441	1.53625	0.0253807	0.138276
MORF_BUB3	266	1.91728	0	0.00587357	2.5576	0	0
MORF_EIF3S6	107	2.46942	0	0	1.97313	0	0.0129319
GO_TELOMERE_MAINTENANCE_VIA_RECOMBINATION	31	-1.72341	0.00474683	0.0236445	1.72099	0	0.0607006
MODULE_252	227	-1.53131	0.00120337	0.088591	1.93263	0	0.0167102
KEGG_DNA_REPLICATION	34	-1.29141	0.125	0.268175	2.29031	0	0.000583649
GO_DNA_SYNTHESIS_INVOLVED_IN_DNA_REPAIR	72	-2.02501	0	0.000490331	1.45209	0.0133333	0.181331
FUJII_YBX1_TARGETS_DN	196	-1.95379	0	0.00169559	1.4986	0	0.159328
CHR10Q24	100	2.07494	0	0.000811901	-1.41106	0.0116402	0.403134
GNF2_PCNA	67	-2.24389	0	0	1.2952	0.0769231	0.308232
E2F_Q3	217	-1.68158	0	0.0335819	1.72529	0	0.059163
GO_MONOCYTE_CHEMOTAXIS	25	1.88794	0	0.00798248	-1.53614	0.0221675	0.289649
GNF2_GLTSCR2	22	2.5412	0	0	-1.14105	0.293017	0.768804
GNF2_RFC4	59	-1.71874	0	0.024523	1.68462	0.00869565	0.0718969
BENPORATH_PROLIFERATION	142	-1.74265	0	0.0202988	1.65369	0	0.0826287
GNF2_FEN1	56	-1.95072	0	0.00175151	1.47519	0.0363636	0.171664
HALLMARK_G2M_CHECKPOINT	194	-1.91841	0	0.00286011	1.47664	0	0.171552
GNF2_RRM1	85	-1.99493	0	0.000866387	1.40972	0.0338983	0.211481
CHR22Q13	161	2.32751	0	1.20848e-05	-1.20828	0.11373	0.67386
MISSIAGLIA_REGULATED_BY_METHYLATION_DN	111	-1.88083	0	0.00493045	1.49241	0.0212766	0.162447
E2F_Q6_01	229	-1.66868	0	0.0372599	1.67824	0	0.0744019
MARKEY_RB1_ACUTE_LOF_UP	225	-1.90827	0	0.00331463	1.46276	0	0.178183
MODULE_57	55	-1.82035	0	0.0100999	1.5279	0	0.143967
GCM_TPT1	46	3.00463	0	0	-0.920001	0.6125	1
PUJANA_BRCA2_PCC_NETWORK	396	-1.70709	0	0.0274262	1.6162	0	0.0972544
E2F_Q4_01	225	-1.69946	0	0.0290135	1.61998	0	0.0956309
KEGG_GLYCOLYSIS_GLUCONEOGENESIS	60	2.03429	0	0.00132977	-1.34996	0.0539054	0.470113
GO_PROSTATE_GLAND_MORPHOGENESIS	23	-2.04862	0	0.000345687	1.33447	0.0869565	0.269766
REACTOME_CELL_CYCLE_MITOTIC	303	-1.8465	0	0.00740216	1.4679	0	0.176082
GO_REPLICATION_FORK	60	-1.63034	0.0057971	0.0491371	1.66207	0	0.0796459
MORF_PPP1CA	155	2.33147	0	1.22134e-05	2.07307	0	0.00635147
GSE40666_WT_VS_STAT1_KO_CD8_TCELL_WITH_IFNA_STIM_90MIN_DN	198	-1.72442	0	0.0234239	1.56187	0	0.124605
GO_MITOTIC_RECOMBINATION	40	-1.81277	0	0.0110521	1.48023	0.0205479	0.169882
GSE39556_CD8A_DC_VS_NK_CELL_MOUSE_3H_POST_POLYIC_INJ_UP	191	-2.24178	0	0	1.19128	0	0.417223
GO_REGULATION_OF_GRANULOCYTE_CHEMOTAXIS	33	1.60927	0.0153846	0.060259	-1.65377	0.0034642	0.14972
GSE10239_NAIVE_VS_DAY4.5_EFF_CD8_TCELL_DN	197	-1.68356	0	0.0332865	1.57202	0	0.120438
MODULE_54	248	-2.02914	0	0.000467953	1.30047	0	0.303478
REACTOME_LAGGING_STRAND_SYNTHESIS	18	-1.49398	0.0457516	0.106239	1.75955	0.0181818	0.0486505
CHRXQ28	86	1.52011	0.00334448	0.0957705	-1.72882	0	0.0739801
PID_ATR_PATHWAY	38	-1.52887	0.0151745	0.0896573	1.71332	0.00680272	0.0629872
GO_CELL_CYCLE_PHASE_TRANSITION	247	-1.98577	0	0.000988405	1.31242	0	0.291722
WANG_RESPONSE_TO_GSK3_INHIBITOR_SB216763_DN	348	-1.32737	0.00573394	0.230346	1.94308	0	0
MOLENAAR_TARGETS_OF_CCND1_AND_CDK4_DN	55	-2.42539	0	0	1.06173	0.284404	0.586469
GO_DNA_STRAND_ELONGATION	29	-1.51865	0.0231125	0.0934987	1.68875	0.0114943	0.0709762
E2F_Q3_01	224	-1.72174	0	0.0239759	1.4885	0	0.164531
CHEN_ETV5_TARGETS_TESTIS	22	-1.45157	0.0641447	0.133409	1.7652	0.0046083	0.0476035
PID_BARD1_PATHWAY	28	-1.80958	0	0.0113702	1.41588	0.0331492	0.207258
REACTOME_MITOTIC_G1_G1_S_PHASES	128	-1.37155	0.0275953	0.191117	1.85842	0	0.0281279
KEGG_PROXIMAL_TUBULE_BICARBONATE_RECLAMATION	22	-1.39215	0.0762987	0.174526	1.82941	0.00510204	0.0335559
REACTOME_G1_S_TRANSITION	105	-1.1449	0.223881	0.465453	2.22106	0	0.00148093
YU_MYC_TARGETS_UP	42	-1.60573	0.00306279	0.0583612	1.58134	0.00719425	0.114704
GO_ESTABLISHMENT_OF_PROTEIN_LOCALIZATION_TO_ENDOPLASMIC_RETICULUM	76	3.01765	0	0	-0.840301	0.762268	1
REACTOME_DNA_REPLICATION	185	-1.74599	0	0.0198204	1.45213	0	0.181832
MODULE_194	15	1.61303	0.0175	0.0589896	-1.57171	0.0161507	0.264536
BLUM_RESPONSE_TO_SALIRASIB_DN	326	-1.68547	0	0.0328453	1.5036	0	0.156054
SARRIO_EPITHELIAL_MESENCHYMAL_TRANSITION_UP	168	-2.03711	0	0.00042352	1.24205	0	0.359911
KAMMINGA_EZH2_TARGETS	41	-1.92348	0	0.00267201	1.31396	0.0708661	0.290111
PID_FANCONI_PATHWAY	47	-2.03479	0	0.000443686	1.2416	0.118182	0.360136
GO_NEUTRAL_LIPID_BIOSYNTHETIC_PROCESS	28	1.60115	0.019774	0.0632251	-1.57553	0.0111111	0.262225
GO_REGULATION_OF_NEUTROPHIL_CHEMOTAXIS	23	1.73565	0.00510204	0.0279983	-1.45304	0.0475594	0.379047
GO_OXIDOREDUCTASE_ACTIVITY_OXIDIZING_METAL_IONS	17	1.69585	0.02267	0.0371712	-1.48468	0.0278146	0.343509
LINDGREN_BLADDER_CANCER_CLUSTER_3_UP	313	-1.7208	0	0.0242054	1.46228	0	0.178524
GO_CYTOSOLIC_RIBOSOME	79	2.98297	0	0	-0.842044	0.772384	1
MODULE_98	375	-1.31175	0.0145903	0.246259	1.91381	0	0
REACTOME_MITOTIC_M_M_G1_PHASES	166	-1.68537	0	0.0328124	1.48854	0	0.164771
GSE40274_CTRL_VS_FOXP3_TRANSDUCED_ACTIVATED_CD4_TCELL_UP	197	-2.06425	0	0.000285987	1.20669	0	0.397398
GNF2_TPT1	23	2.54689	0	0	-0.977144	0.503113	1
GO_CALCIUM_DEPENDENT_CYSTEINE_TYPE_ENDOPEPTIDASE_ACTIVITY	20	1.61548	0.0306905	0.0579767	-1.53912	0.0193299	0.287584
KAUFFMANN_DNA_REPLICATION_GENES	137	-1.38089	0.0200803	0.183572	1.79975	0	0.0391289
GO_TETRAHYDROFOLATE_METABOLIC_PROCESS	20	-1.3742	0.0821256	0.189299	1.80577	0	0.0378384
KEGG_PENTOSE_PHOSPHATE_PATHWAY	27	1.9949	0	0.00229901	-1.24184	0.186358	0.619202
BENPORATH_ES_CORE_NINE_CORRELATED	97	-1.37013	0.0353261	0.192223	1.80759	0	0.0375073
REACTOME_RESPIRATORY_ELECTRON_TRANSPORT	73	2.46859	0	0	-0.993737	0.504396	1
GSE33162_HDAC3_KO_VS_HDAC3_KO_MACROPHAGE_DN	194	-1.44245	0.00612745	0.139213	1.69279	0	0.0700729
GO_DNA_STRAND_ELONGATION_INVOLVED_IN_DNA_REPLICATION	24	-1.34808	0.0969793	0.211711	1.81091	0.015625	0.0372463
E2F1_Q6_01	227	-1.33554	0.0159509	0.223828	1.82534	0	0.0344884
GO_REGULATION_OF_CHOLESTEROL_METABOLIC_PROCESS	22	1.80074	0.00277008	0.0166917	-1.3537	0.11465	0.465521
KEGG_PROPANOATE_METABOLISM	31	1.62217	0.0171429	0.0563375	-1.4999	0.0268378	0.324282
GO_REGULATION_OF_SMOOTH_MUSCLE_CELL_DIFFERENTIATION	20	-1.45341	0.0592217	0.132086	1.66431	0.00900901	0.0786702
KANG_DOXORUBICIN_RESISTANCE_UP	52	-2.18178	0	6.20513e-05	1.1073	0.205357	0.525885
MODULE_71	22	1.59818	0.011236	0.0639225	-1.51056	0.0270936	0.31055
CHR10Q25	42	1.88834	0	0.00795655	-1.27733	0.133412	0.565604
GO_REGULATION_OF_DNA_DEPENDENT_DNA_REPLICATION	40	-1.79767	0	0.0126878	1.34091	0.048	0.265122
GNF2_MCM4	53	-1.93805	0	0.00211524	1.24148	0.0824742	0.360067
KEGG_ONE_CARBON_POOL_BY_FOLATE	17	-1.30547	0.134206	0.252244	1.84128	0	0.0314033
KEGG_REGULATION_OF_AUTOPHAGY	35	-1.41186	0.0609756	0.160691	1.70006	0	0.0675667
KEGG_CELL_CYCLE	120	-1.86975	0	0.00555992	1.2826	0	0.321611
ANASTASSIOU_MULTICANCER_INVASIVENESS_SIGNATURE	62	-1.98378	0	0.00102496	1.20701	0.12766	0.397654
GO_REGULATION_OF_NEUTROPHIL_MIGRATION	28	1.63796	0.00537634	0.051941	-1.45164	0.0409938	0.380511
EGUCHI_CELL_CYCLE_RB1_TARGETS	23	-2.05404	0	0.000354817	1.15597	0.198758	0.458525
GNF2_MCM5	59	-0.997435	0.482036	0.692558	2.37915	0	0.000102586
MORI_MATURE_B_LYMPHOCYTE_DN	73	-1.24986	0.123422	0.316449	1.89544	0	0.0220645
CHR12Q12	53	1.92239	0	0.00552514	-1.22823	0.178409	0.641135
GO_POSITIVE_REGULATION_OF_TISSUE_REMODELING	26	1.65714	0.00821918	0.0465824	-1.42303	0.0571776	0.397513
GO_DNA_BIOSYNTHETIC_PROCESS	112	-1.84871	0	0.0071624	1.27096	0	0.332575
MODULE_29	17	2.2759	0	4.11272e-05	-1.0297	0.449799	0.952491
GO_CILIUM_MOVEMENT	36	1.66431	0	0.0446472	-1.40473	0.0543981	0.408418
GOLDRATH_ANTIGEN_RESPONSE	329	-1.71602	0	0.0250554	1.35867	0	0.251
REACTOME_TRIGLYCERIDE_BIOSYNTHESIS	38	2.05992	0	0.000956429	-1.12853	0.288194	0.790129
FERREIRA_EWINGS_SARCOMA_UNSTABLE_VS_STABLE_UP	159	-2.09807	0	0.000155702	1.10751	0.0952381	0.525972
GSE30962_PRIMARY_VS_SECONDARY_ACUTE_LCMV_INF_CD8_TCELL_UP	197	-2.21157	0	2.50381e-05	1.05066	0.384615	0.604836
GO_POSITIVE_REGULATION_OF_NEUTROPHIL_MIGRATION	23	1.5729	0.0251889	0.0729902	-1.46601	0.0390921	0.372813
GSE29614_CTRL_VS_TIV_FLU_VACCINE_PBMC_2007_UP	145	-1.49838	0.00263158	0.103825	1.53842	0	0.137499
MORI_LARGE_PRE_BII_LYMPHOCYTE_UP	81	-1.99676	0	0.000842058	1.15301	0.114286	0.461606
ZHU_CMV_24_HR_DN	88	-1.50784	0.0108992	0.0991501	1.52465	0	0.145752
GO_POSITIVE_REGULATION_OF_INFLAMMATORY_RESPONSE	96	1.75469	0	0.0241088	-1.30913	0.0623679	0.522958
GO_AXIS_ELONGATION	27	-1.61627	0.00630915	0.0551583	1.42116	0.0326797	0.202656
SCHAEFFER_SOX9_TARGETS_IN_PROSTATE_DEVELOPMENT_DN	43	-1.40226	0.0574887	0.167125	1.63694	0	0.0886448
OLSSON_E2F3_TARGETS_DN	39	-1.81599	0	0.0106918	1.25919	0.124183	0.344808
GSE12366_GC_VS_NAIVE_BCELL_UP	183	-1.37278	0.0189155	0.190194	1.66284	0	0.0792627
GO_FATTY_ACID_DERIVATIVE_TRANSPORT	20	1.45216	0.0616967	0.128771	-1.57112	0.0128205	0.260964
GO_NUCLEAR_REPLICATION_FORK	37	-1.27664	0.140696	0.285372	1.78551	0.00793651	0.0422369
MODULE_234	53	-1.67789	0.00597015	0.0345957	1.35572	0.030303	0.25327
GARGALOVIC_RESPONSE_TO_OXIDIZED_PHOSPHOLIPIDS_RED_UP	17	-1.36112	0.10473	0.199794	1.66458	0.018797	0.0787053
GO_LEUKOTRIENE_BIOSYNTHETIC_PROCESS	21	1.38198	0.0958549	0.173593	-1.63756	0.00524246	0.172336
GNF2_HAT1	46	-1.05772	0.375951	0.600613	2.13873	0	0.00330848
GNF2_ANP32B	35	-0.928522	0.560372	0.794476	2.43231	0	0
WHITEFORD_PEDIATRIC_CANCER_MARKERS	110	-1.96469	0	0.00143288	1.14906	0.152174	0.467877
GOLDRATH_EFF_VS_MEMORY_CD8_TCELL_UP	192	-1.92339	0	0.00265572	1.16415	0	0.447232
GO_COPPER_ION_TRANSPORT	20	1.76928	0.00265252	0.0213985	-1.2566	0.178153	0.59081
TACGGGT_MIR99A_MIR100_MIR99B	22	-1.77342	0.00474683	0.0154647	1.25285	0.159204	0.352193
ZHU_CMV_ALL_DN	125	-1.60651	0	0.0580783	1.38012	0	0.233768
GO_BRANCH_ELONGATION_OF_AN_EPITHELIUM	17	-1.50653	0.0343137	0.0997311	1.47019	0.0521739	0.174753
GEORGES_CELL_CYCLE_MIR192_TARGETS	61	-1.65169	0.00447094	0.0423356	1.34075	0.0495049	0.265068
GNF2_MAPT	41	1.61735	0.0163934	0.0575725	-1.36721	0.0613636	0.445946
PACHER_TARGETS_OF_IGF1_AND_IGF2_UP	34	-1.6253	0.0107858	0.0514404	1.35991	0.0493827	0.250225
GSE18893_TCONV_VS_TREG_24H_TNF_STIM_UP	196	-1.54919	0.00121951	0.0808244	1.42624	0	0.19875
GO_DNA_DOUBLE_STRAND_BREAK_PROCESSING	18	-1.77273	0.00161031	0.015377	1.24312	0.162996	0.359444
GARGALOVIC_RESPONSE_TO_OXIDIZED_PHOSPHOLIPIDS_TURQUOISE_DN	49	-1.8309	0	0.00886847	1.19719	0.159292	0.410387
CHICAS_RB1_TARGETS_GROWING	232	-1.73965	0	0.0209739	1.2585	0	0.345461
GO_FRUCTOSE_METABOLIC_PROCESS	15	1.62831	0.0182768	0.0542647	-1.34437	0.113485	0.47491
GSE13547_2H_VS_12_H_ANTI_IGM_STIM_ZFX_KO_BCELL_DN	165	-1.45828	0.00648508	0.129319	1.50085	0	0.157996
GSE22886_NAIVE_TCELL_VS_DC_UP	172	1.72834	0	0.0294002	-1.26614	0.0538071	0.579549
ABBUD_LIF_SIGNALING_1_UP	45	1.50843	0.0201149	0.101433	-1.44947	0.0320366	0.382878
GO_LYMPHOCYTE_MIGRATION	34	1.62121	0.00854701	0.0565578	-1.34719	0.0856807	0.470775
GO_FATTY_ACID_DERIVATIVE_BIOSYNTHETIC_PROCESS	43	1.42754	0.0451807	0.14407	-1.52958	0.0152582	0.287763
BIOCARTA_MCM_PATHWAY	18	-1.01417	0.445724	0.666332	2.15257	0	0.00281848
GNF2_CKS2	50	-1.9094	0.00152439	0.00326137	1.14227	0.210145	0.478463
YU_BAP1_TARGETS	29	-1.46259	0.0299685	0.126244	1.48969	0.0441989	0.164296
GO_ATP_DEPENDENT_CHROMATIN_REMODELING	59	-1.80938	0	0.0113257	1.20361	0.0882353	0.402061
GO_DNA_HELICASE_ACTIVITY	52	-1.28984	0.090776	0.269562	1.68712	0	0.0710084
E2F1_Q4	234	-1.60449	0	0.0585446	1.35568	0	0.253011
FARMER_BREAST_CANCER_CLUSTER_4	19	-1.96409	0	0.00144973	1.10718	0.307339	0.525532
GO_OXIDOREDUCTASE_ACTIVITY_ACTING_ON_NAD_P_H_QUINONE_OR_SIMILAR_COMPOUND_AS_ACCEPTOR	48	2.1522	0	0.000261284	-1.00973	0.468254	0.981918
ABDELMOHSEN_ELAVL4_TARGETS	15	-1.56375	0.0271186	0.0748329	1.38686	0.0954357	0.229605
CHRXP21	21	1.47413	0.0535714	0.118855	-1.47108	0.043871	0.368801
GSE40274_FOXP3_VS_FOXP3_AND_EOS_TRANSDUCED_ACTIVATED_CD4_TCELL_DN	192	-2.01312	0	0.000624396	1.07647	0.192308	0.566838
GO_EMBRYONIC_DIGESTIVE_TRACT_MORPHOGENESIS	16	-1.07476	0.376835	0.573818	2.01379	0	0.00960534
IGLESIAS_E2F_TARGETS_UP	148	-1.441	0.00390117	0.140137	1.49834	0	0.159068
GNF2_MSH2	28	-1.08263	0.346273	0.561775	1.98747	0	0.0118628
GO_FMN_BINDING	15	1.56552	0.0234375	0.0754732	-1.3679	0.106613	0.445345
E2F3_UP.V1_UP	181	-1.47604	0.00127389	0.118217	1.45066	0	0.182006
BIDUS_METASTASIS_UP	207	-1.27878	0.0447942	0.283251	1.67379	0	0.0757076
VANTVEER_BREAST_CANCER_METASTASIS_DN	114	-2.00607	0	0.000731078	1.06444	0.24	0.583838
LE_EGR2_TARGETS_UP	106	-1.8726	0	0.00536907	1.13712	0.136364	0.483409
REACTOME_SMOOTH_MUSCLE_CONTRACTION	22	-1.87748	0.00162338	0.00505561	1.13356	0.269231	0.488169
GO_QUINONE_METABOLIC_PROCESS	27	1.57552	0.0159574	0.0721861	-1.35047	0.0776819	0.470952
GSE37532_WT_VS_PPARG_KO_VISCERAL_ADIPOSE_TISSUE_TREG_UP	184	-2.22039	0	2.64688e-05	0.957278	0.75	0.761551
GO_POSITIVE_REGULATION_OF_NITRIC_OXIDE_SYNTHASE_ACTIVITY	21	-1.66618	0.00470958	0.0379055	1.27567	0.146919	0.328119
GSE33162_UNTREATED_VS_4H_LPS_STIM_HDAC3_KO_MACROPHAGE_DN	198	-1.4019	0.0075188	0.167192	1.51124	0	0.151217
GO_POSTREPLICATION_REPAIR	49	-1.50228	0.0177253	0.102256	1.4092	0.0206186	0.211496
KEGG_MISMATCH_REPAIR	21	-1.24709	0.177034	0.320474	1.6919	0.00452489	0.0699334
MODULE_403	46	-1.86365	0.00153846	0.00603385	1.1316	0.190083	0.490184
GO_GENETIC_IMPRINTING	19	-1.35501	0.0905983	0.204461	1.55562	0.0478469	0.127184
E2F1_UP.V1_UP	184	-1.50235	0.00503778	0.102286	1.40254	0	0.217302
GO_DOPAMINERGIC_NEURON_DIFFERENTIATION	28	-1.65792	0.00304878	0.04028	1.27048	0.121827	0.333187
THILLAINADESAN_ZNF217_TARGETS_UP	44	-1.89786	0	0.00385964	1.10963	0.218045	0.522294
GSE2770_UNTREATED_VS_IL4_TREATED_ACT_CD4_TCELL_48H_DN	195	-1.56954	0	0.0724104	1.34074	0	0.264777
GO_REGULATION_OF_MESENCHYMAL_CELL_PROLIFERATION	34	-1.60693	0.003125	0.0578963	1.3094	0.0710059	0.29538
ODONNELL_TARGETS_OF_MYC_AND_TFRC_DN	44	-1.72774	0.00305344	0.0230622	1.21701	0.130435	0.387424
GSE411_UNSTIM_VS_400MIN_IL6_STIM_SOCS3_KO_MACROPHAGE_DN	195	-1.40396	0.00755667	0.166505	1.49746	0	0.159726
KUROZUMI_RESPONSE_TO_ONCOCYTIC_VIRUS	41	1.8089	0	0.0156646	-1.16122	0.253472	0.738037
GSE24634_TEFF_VS_TCONV_DAY5_IN_CULTURE_UP	196	-1.08515	0.266746	0.558494	1.93395	0	0.0167121
GO_CATION_AMINO_ACID_SYMPORTER_ACTIVITY	16	1.41636	0.0831099	0.15133	-1.48166	0.0309677	0.348442
GO_POSITIVE_REGULATION_OF_MESENCHYMAL_CELL_PROLIFERATION	27	-1.61447	0.0111643	0.0557784	1.29974	0.113208	0.304023
GSE2405_S_AUREUS_VS_UNTREATED_NEUTROPHIL_DN	197	-1.97482	0	0.00124385	1.06253	0.294118	0.585497
RHODES_UNDIFFERENTIATED_CANCER	65	-1.70294	0.00139082	0.0284209	1.22918	0.0947368	0.372881
GO_STRIATUM_DEVELOPMENT	16	-1.43782	0.0606061	0.142068	1.45467	0.0719697	0.180976
GO_PIRNA_METABOLIC_PROCESS	15	1.26185	0.160494	0.271157	-1.655	0.00805369	0.149708
NAKAMURA_ADIPOGENESIS_LATE_DN	36	-1.61345	0.00447761	0.0562619	1.29222	0.0867052	0.311295
REACTOME_EXTENSION_OF_TELOMERES	26	-1.16113	0.23676	0.44176	1.79291	0.0052356	0.0404798
ZHAN_EARLY_DIFFERENTIATION_GENES_DN	40	-1.20981	0.185583	0.371391	1.7207	0	0.0606813
GO_ALDEHYDE_DEHYDROGENASE_NAD_ACTIVITY	19	1.49279	0.0489691	0.108567	-1.39284	0.0669241	0.410606
GSE33292_DN3_THYMOCYTE_VS_TCF1_KO_TCELL_LYMPHOMA_UP	186	1.70232	0	0.0359269	-1.21806	0.0902637	0.658279
BILD_E2F3_ONCOGENIC_SIGNATURE	229	-1.50541	0.00122249	0.100323	1.3768	0	0.236497
CUI_TCF21_TARGETS_UP	35	-1.82176	0	0.00991897	1.13386	0.24031	0.488756
GSE14415_INDUCED_VS_NATURAL_TREG_DN	174	-1.89574	0	0.00395088	1.08826	0.285714	0.554263
REACTOME_MEIOTIC_RECOMBINATION	45	-1.60537	0.0136364	0.0583637	1.28434	0.0625	0.319828
KEGG_FATTY_ACID_METABOLISM	42	1.44248	0.0299401	0.134686	-1.42913	0.0292398	0.391468
STREICHER_LSM1_TARGETS_DN	17	-1.353	0.0981697	0.207194	1.52296	0.042471	0.146167
GO_OXIDOREDUCTASE_ACTIVITY_ACTING_ON_THE_ALDEHYDE_OR_OXO_GROUP_OF_DONORS	43	1.61622	0.00606061	0.0577036	-1.27121	0.132184	0.571305
GSE12845_IGD_POS_BLOOD_VS_PRE_GC_TONSIL_BCELL_DN	191	-1.50696	0.00126103	0.0995771	1.35679	0	0.252209
MYC_UP.V1_UP	166	2.18959	0	0.000136551	-0.933109	0.651116	1
HALLMARK_EPITHELIAL_MESENCHYMAL_TRANSITION	194	-1.90832	0	0.00332828	1.06973	0.272727	0.577206
GSE30962_ACUTE_VS_CHRONIC_LCMV_PRIMARY_INF_CD8_TCELL_DN	198	-1.60464	0	0.0586113	1.26998	0	0.333358
REACTOME_NONSENSE_MEDIATED_DECAY_ENHANCED_BY_THE_EXON_JUNCTION_COMPLEX	77	2.94415	0	0	-0.690962	0.944385	1
WANG_BARRETTS_ESOPHAGUS_AND_ESOPHAGUS_CANCER_DN	35	1.31631	0.108187	0.223735	-1.54452	0.0070922	0.278888
GO_CYTOSOLIC_SMALL_RIBOSOMAL_SUBUNIT	31	2.28298	0	4.26364e-05	-0.885393	0.658625	1
GO_DETOXIFICATION	72	1.46908	0.0221519	0.121285	-1.37535	0.0413943	0.433096
SMID_BREAST_CANCER_RELAPSE_IN_LUNG_UP	19	-1.6193	0.0152905	0.0537339	1.24762	0.137615	0.35395
GO_AXONAL_FASCICULATION	20	-1.62483	0.0145867	0.0515269	1.24251	0.158879	0.359668
GO_REPLISOME	27	-1.23485	0.176661	0.335757	1.62883	0.0169492	0.0913647
GSE5679_CTRL_VS_PPARG_LIGAND_ROSIGLITAZONE_TREATED_DC_UP	195	-1.34213	0.0248139	0.218164	1.49743	0	0.159213
E2F1_UP.V1_DN	187	1.30517	0.00947867	0.232753	-1.53763	0	0.290385
GO_REPLACEMENT_OSSIFICATION	25	-1.78093	0	0.0146782	1.12676	0.255	0.496966
GO_DNA_REPLICATION_CHECKPOINT	15	-1.54995	0.0212766	0.0807228	1.29178	0.159696	0.311772
BARIS_THYROID_CANCER_UP	22	1.76798	0.0026455	0.0216546	-1.1321	0.31052	0.786687
DELPUECH_FOXO3_TARGETS_DN	37	-1.75148	0.00313972	0.0188355	1.13923	0.208333	0.482142
GO_SPINAL_CORD_MOTOR_NEURON_DIFFERENTIATION	34	-1.36851	0.0795107	0.193273	1.45751	0.0333333	0.17965
GO_PROTEIN_LOCALIZATION_TO_ENDOPLASMIC_RETICULUM	95	2.95806	0	0	-0.673098	0.969602	1
BOYAULT_LIVER_CANCER_SUBCLASS_G23_UP	52	-1.43439	0.0312036	0.144497	1.38613	0.0263158	0.229663
GO_T_CELL_RECEPTOR_COMPLEX	19	1.31898	0.0990338	0.221991	-1.50653	0.0297158	0.315877
MODULE_524	29	-1.59282	0.00309598	0.0633729	1.24663	0.143791	0.35479
SLEBOS_HEAD_AND_NECK_CANCER_WITH_HPV_UP	78	-1.5874	0.00286123	0.0652135	1.24992	0.0821918	0.352312
LEE_LIVER_CANCER_SURVIVAL_DN	155	-1.09312	0.28699	0.545308	1.81477	0	0.0366156
GSE7568_IL4_VS_IL4_AND_DEXAMETHASONE_TREATED_MACROPHAGE_UP	163	-1.35535	0.019305	0.20425	1.46311	0	0.17801
GSE17974_0H_VS_24H_IN_VITRO_ACT_CD4_TCELL_DN	188	-1.29709	0.0416667	0.261732	1.52866	0	0.143753
GO_G2_DNA_DAMAGE_CHECKPOINT	32	-1.76365	0.00308642	0.0167023	1.12261	0.276316	0.501865
GO_DNA_RECOMBINATION	201	-1.68323	0	0.033356	1.17581	0.0714286	0.432404
GNF2_RFC3	41	-1.57874	0.0146628	0.0689958	1.2535	0.104478	0.351566
GO_ANTIGEN_RECEPTOR_MEDIATED_SIGNALING_PATHWAY	164	1.52683	0	0.092731	-1.29594	0.0358607	0.537244
REACTOME_FGFR_LIGAND_BINDING_AND_ACTIVATION	22	-1.67018	0.00796178	0.0370548	1.18331	0.226131	0.425258
RIZ_ERYTHROID_DIFFERENTIATION	74	-1.37976	0.0517241	0.18465	1.43077	0	0.195161
GO_GTP_METABOLIC_PROCESS	22	1.86516	0	0.00979038	-1.05802	0.411538	0.910176
MODULE_247	27	1.08251	0.318538	0.488929	-1.81536	0	0.0221005
BIOCARTA_NKCELLS_PATHWAY	20	1.6376	0.0130208	0.0519231	-1.19947	0.242542	0.688099
MMS_MOUSE_LYMPH_HIGH_4HRS_UP	33	-1.05493	0.359568	0.604039	1.85651	0	0.0284251
GO_BRANCHING_INVOLVED_IN_MAMMARY_GLAND_DUCT_MORPHOGENESIS	20	1.68042	0.0101523	0.0405263	-1.16522	0.270807	0.729447
GO_DNA_DEPENDENT_ATPASE_ACTIVITY	78	-1.4513	0.019774	0.133312	1.34905	0.0135135	0.257867
GSE25146_UNSTIM_VS_HELIOBACTER_PYLORI_LPS_STIM_AGS_CELL_UP	173	-1.69688	0	0.029786	1.15231	0	0.462664
GSE42088_UNINF_VS_LEISHMANIA_INF_DC_2H_DN	176	1.80849	0	0.0156797	-1.0812	0.32997	0.870611
GO_ORGANIC_HYDROXY_COMPOUND_TRANSMEMBRANE_TRANSPORTER_ACTIVITY	58	1.84433	0	0.0116379	-1.06017	0.381637	0.90831
GO_CELLULAR_KETONE_METABOLIC_PROCESS	62	1.5828	0.0121951	0.0694911	-1.23502	0.143016	0.628762
REACTOME_RESPIRATORY_ELECTRON_TRANSPORT_ATP_SYNTHESIS_BY_CHEMIOSMOTIC_COUPLING_AND_HEAT_PRODUCTION_BY_UNCOUPLING_PROTEINS_	90	2.49231	0	0	-0.783575	0.850794	1
KEGG_HISTIDINE_METABOLISM	29	1.64248	0.0163934	0.0506311	-1.18807	0.228989	0.700856
GO_REGULATION_OF_BONE_RESORPTION	33	1.13391	0.239437	0.411781	-1.71938	0	0.0815474
ZHANG_BREAST_CANCER_PROGENITORS_UP	412	-1.32661	0.00681044	0.230952	1.4696	0	0.17507
REACTOME_S_PHASE	105	-0.85405	0.768096	0.888821	2.27501	0	0.000691695
GO_EPITHELIAL_TUBE_BRANCHING_INVOLVED_IN_LUNG_MORPHOGENESIS	24	-1.54484	0.0239617	0.0826969	1.25574	0.123711	0.348666
KEGG_VALINE_LEUCINE_AND_ISOLEUCINE_DEGRADATION	44	2.00169	0	0.00217745	-0.967953	0.52948	1
GO_CYCLIN_DEPENDENT_PROTEIN_SERINE_THREONINE_KINASE_REGULATOR_ACTIVITY	26	-1.68215	0.0016129	0.0335631	1.15139	0.252525	0.463351
GO_NEURAL_CREST_CELL_MIGRATION	50	-1.206	0.177083	0.377142	1.60572	0.00769231	0.102761
SIMBULAN_PARP1_TARGETS_DN	17	-1.25508	0.189769	0.310493	1.54198	0.036036	0.134525
CERIBELLI_GENES_INACTIVE_AND_BOUND_BY_NFY	30	1.47589	0.0355191	0.118105	-1.30931	0.100122	0.523281
VILLANUEVA_LIVER_CANCER_KRT19_UP	164	-1.8737	0	0.00528608	1.0249	0.454545	0.64782
GILDEA_METASTASIS	26	-1.8323	0	0.00872878	1.04603	0.379487	0.610632
GO_NEURONAL_CELL_BODY_MEMBRANE	19	1.48921	0.0636132	0.110408	-1.28653	0.151399	0.546672
GO_SOMATIC_RECOMBINATION_OF_IMMUNOGLOBULIN_GENE_SEGMENTS	21	-1.12971	0.29538	0.489715	1.6957	0.0104712	0.0690585
GO_ANCHORED_COMPONENT_OF_EXTERNAL_SIDE_OF_PLASMA_MEMBRANE	19	0.999843	0.4375	0.642683	-1.91474	0	0.00381667
GO_PTERIDINE_CONTAINING_COMPOUND_BIOSYNTHETIC_PROCESS	17	-1.22319	0.201014	0.352852	1.56501	0.0543933	0.122391
GO_REGULATION_OF_ACROSOME_REACTION	16	-1.61059	0.0194489	0.0569533	1.1883	0.233051	0.421271
GO_PROSTANOID_METABOLIC_PROCESS	26	1.56223	0.0164835	0.0766634	-1.22356	0.207407	0.64768
GSE10239_NAIVE_VS_DAY4.5_EFF_CD8_TCELL_UP	194	1.4335	0	0.140048	-1.33297	0.0191532	0.494038
REACTOME_REGULATION_OF_IFNA_SIGNALING	24	-0.961911	0.522876	0.744258	1.98521	0	0.0119929
FERRANDO_HOX11_NEIGHBORS	19	-1.71969	0.011041	0.0243896	1.10799	0.297674	0.525273
GSE6674_UNSTIM_VS_PL2_3_STIM_BCELL_UP	142	1.49096	0	0.109556	-1.27793	0.0585817	0.564459
GO_POSITIVE_REGULATION_OF_PHOSPHOPROTEIN_PHOSPHATASE_ACTIVITY	16	-1.44924	0.0583333	0.134189	1.31403	0.147679	0.290311
MODULE_357	70	1.2143	0.12012	0.31961	-1.5682	0.00650759	0.26362
BIOCARTA_MAL_PATHWAY	18	-1.05824	0.361563	0.600383	1.79413	0.00454545	0.0404476
GO_OXIDOREDUCTASE_ACTIVITY_ACTING_ON_THE_CH_OH_GROUP_OF_DONORS_NAD_OR_NADP_AS_ACCEPTOR	108	1.65465	0.0041841	0.0472249	-1.1454	0.229474	0.763394
GO_CHONDROCYTE_DIFFERENTIATION	60	-1.31156	0.0893372	0.246185	1.44451	0	0.186269
GO_REGULATION_OF_ALCOHOL_BIOSYNTHETIC_PROCESS	44	1.32384	0.0809249	0.217912	-1.43012	0.0339751	0.392136
GO_POSITIVE_REGULATION_OF_CELL_ADHESION_MEDIATED_BY_INTEGRIN	16	1.07925	0.339523	0.493848	-1.75208	0	0.0575666
GO_CELLULAR_SODIUM_ION_HOMEOSTASIS	19	-1.56105	0.0145161	0.0758753	1.21111	0.220096	0.393448
GSE1460_INTRATHYMIC_T_PROGENITOR_VS_NAIVE_CD4_TCELL_ADULT_BLOOD_UP	195	-1.33546	0.0157195	0.223587	1.41534	0	0.207602
GSE10239_MEMORY_VS_KLRG1INT_EFF_CD8_TCELL_DN	196	-1.52601	0.00249688	0.0910824	1.23659	0	0.36513
GARCIA_TARGETS_OF_FLI1_AND_DAX1_DN	158	-1.09421	0.258838	0.544075	1.72259	0	0.0600434
GO_UNSATURATED_FATTY_ACID_BIOSYNTHETIC_PROCESS	53	1.4614	0.0248619	0.12429	-1.28953	0.0977528	0.544579
GSE32986_UNSTIM_VS_GMCSF_AND_CURDLAN_LOWDOSE_STIM_DC_UP	192	-1.12631	0.2057	0.494564	1.6718	0	0.0765192
GO_INTRINSIC_COMPONENT_OF_EXTERNAL_SIDE_OF_PLASMA_MEMBRANE	24	1.05709	0.362637	0.532635	-1.78087	0.00125945	0.0376162
GO_NEURAL_CREST_CELL_DIFFERENTIATION	74	-1.20531	0.153846	0.377896	1.55889	0	0.125938
GO_OXIDOREDUCTASE_ACTIVITY_ACTING_ON_CH_OH_GROUP_OF_DONORS	129	1.63801	0	0.052007	-1.14479	0.222793	0.763714
SMID_BREAST_CANCER_RELAPSE_IN_BRAIN_DN	79	1.18124	0.128405	0.356388	-1.58718	0	0.234054
REACTOME_ACTIVATION_OF_BH3_ONLY_PROTEINS	15	-1.14174	0.279188	0.47021	1.64076	0.0277778	0.0867483
MODULE_337	59	-1.1396	0.253776	0.473515	1.64215	0	0.0862722
GSE14415_INDUCED_TREG_VS_TCONV_UP	172	-1.81567	0	0.0106903	1.03046	0.357143	0.639552
GSE37532_TREG_VS_TCONV_CD4_TCELL_FROM_VISCERAL_ADIPOSE_TISSUE_DN	160	-1.29067	0.0517464	0.268946	1.44938	0	0.182775
GSE29614_CTRL_VS_DAY7_TIV_FLU_VACCINE_PBMC_DN	175	-1.73507	0	0.0215271	1.0777	0.230769	0.564726
GO_POSITIVE_REGULATION_OF_RESPONSE_TO_WOUNDING	141	1.15544	0.114155	0.384904	-1.61754	0	0.19701
SMID_BREAST_CANCER_ERBB2_UP	131	1.53584	0	0.088291	-1.2168	0.134096	0.658916
GO_SPERM_EGG_RECOGNITION	44	1.79246	0	0.0178939	-1.04218	0.426136	0.935953
GSE36476_CTRL_VS_TSST_ACT_72H_MEMORY_CD4_TCELL_YOUNG_DN	193	-1.65604	0	0.0411015	1.12751	0	0.496345
SIRNA_EIF4GI_DN	90	-1.29607	0.067659	0.262504	1.44053	0.0196078	0.188789
BIOCARTA_GATA3_PATHWAY	15	1.94372	0	0.00428836	-0.959669	0.539919	1
GO_GLUTATHIONE_DERIVATIVE_METABOLIC_PROCESS	18	1.2466	0.168067	0.284833	-1.49625	0.0387597	0.325406
GO_ACYLGLYCEROL_O_ACYLTRANSFERASE_ACTIVITY	27	1.70026	0.00265957	0.036308	-1.09662	0.341912	0.845647
MODULE_154	65	1.19806	0.14726	0.337019	-1.55587	0.00221729	0.278229
PEDERSEN_METASTASIS_BY_ERBB2_ISOFORM_6	28	1.11776	0.28771	0.433968	-1.66689	0.00244798	0.131972
GO_MYELOID_LEUKOCYTE_MIGRATION	77	1.29639	0.0627178	0.241457	-1.43633	0.0205405	0.384771
GO_ESC_E_Z_COMPLEX	16	-1.63042	0.00814332	0.0491866	1.14118	0.269531	0.480206
REACTOME_CELL_CYCLE	367	-1.74989	0	0.0189929	1.06278	0.181818	0.237766
COULOUARN_TEMPORAL_TGFB1_SIGNATURE_DN	131	1.51631	0	0.0971253	-1.22595	0.10883	0.643666
GO_SOMATIC_CELL_DNA_RECOMBINATION	32	-1.12109	0.2912	0.503362	1.65681	0.0121951	0.0812032
CHARAFE_BREAST_CANCER_BASAL_VS_MESENCHYMAL_UP	113	1.11145	0.170543	0.441759	-1.66962	0	0.127766
GSE11961_FOLLICULAR_BCELL_VS_MEMORY_BCELL_DAY40_UP	196	1.30799	0.0146341	0.231325	-1.41753	0.00406091	0.398275
GENTILE_RESPONSE_CLUSTER_D3	59	-1.00658	0.438137	0.6779	1.84094	0	0.0313479
CHRXQ23	15	1.32356	0.126344	0.217811	-1.39986	0.0787717	0.409838
GO_COFACTOR_TRANSPORTER_ACTIVITY	21	1.43866	0.0379747	0.137198	-1.28682	0.146154	0.546659
CHR10P14	15	-1.2193	0.222405	0.35855	1.51655	0.0550847	0.148593
MODULE_297	70	1.18622	0.142857	0.349985	-1.55875	0.00434311	0.27673
GSE33292_WT_VS_TCF1_KO_DN3_THYMOCYTE_DN	194	-1.55544	0.0012837	0.0777701	1.18627	0	0.423512
SAKAI_CHRONIC_HEPATITIS_VS_LIVER_CANCER_UP	78	-0.989082	0.47619	0.70449	1.86553	0	0.0272051
GO_CELL_CELL_RECOGNITION	57	1.70733	0	0.0345987	-1.08053	0.331498	0.870857
GO_REGULATION_OF_INTERLEUKIN_5_PRODUCTION	17	1.50108	0.0390244	0.104305	-1.22846	0.208974	0.641101
CHR5Q11	35	-1.83767	0	0.00827932	1.00287	0.42953	0.686534
GO_SINGLE_STRANDED_DNA_BINDING	80	-1.26038	0.0930233	0.302796	1.46052	0.0136986	0.1787
GSE7764_IL15_TREATED_VS_CTRL_NK_CELL_24H_UP	196	-1.16142	0.156764	0.441371	1.58434	0	0.113039
GO_POSITIVE_REGULATION_OF_OSTEOCLAST_DIFFERENTIATION	23	1.4003	0.0729167	0.161649	-1.31357	0.122042	0.520889
GSE6269_HEALTHY_VS_FLU_INF_PBMC_UP	154	1.44389	0.00444444	0.133931	-1.2724	0.0480573	0.570012
GO_NEURON_RECOGNITION	33	-1.45102	0.041411	0.133472	1.26578	0.100629	0.337318
GO_DNA_CONFORMATION_CHANGE	220	-1.54923	0.00247525	0.0808791	1.18528	0	0.423358
GO_LEUKOTRIENE_METABOLIC_PROCESS	31	1.03553	0.383333	0.568799	-1.7732	0	0.0426944
GO_POLY_PYRIMIDINE_TRACT_BINDING	16	1.78314	0.005	0.0194051	-1.02947	0.449333	0.952675
GSE42088_UNINF_VS_LEISHMANIA_INF_DC_4H_DN	174	1.59526	0	0.0650303	-1.1497	0.17551	0.758304
GSE13547_2H_VS_12_H_ANTI_IGM_STIM_BCELL_DN	177	-1.40043	0.020202	0.167975	1.30795	0.0555556	0.295745
GO_TRANSLESION_SYNTHESIS	39	-1.45244	0.028436	0.132902	1.26021	0.104478	0.3445
GO_DOUBLE_STRAND_BREAK_REPAIR	149	-1.83261	0	0.00872624	0.997954	0.555556	0.696944
HORIUCHI_WTAP_TARGETS_DN	301	-1.65511	0	0.0412527	1.10468	0.166667	0.528029
BIOCARTA_MEF2D_PATHWAY	18	1.03805	0.381773	0.566617	-1.76074	0.00381679	0.0516594
GO_CYTOSOLIC_LARGE_RIBOSOMAL_SUBUNIT	41	2.89285	0	0	-0.63035	0.951613	1
BENPORATH_ES_1	362	-1.09468	0.205011	0.543693	1.66154	0	0.0790998
GO_MICROVILLUS_MEMBRANE	18	1.59027	0.0205882	0.0666649	-1.14353	0.31039	0.764642
GO_HEPARAN_SULFATE_PROTEOGLYCAN_BINDING	16	-1.69615	0.00167504	0.0298422	1.06808	0.359849	0.580619
GO_CHROMATIN_DISASSEMBLY	17	1.55077	0.0284238	0.0817728	-1.16816	0.255968	0.72775
TIEN_INTESTINE_PROBIOTICS_6HR_UP	43	2.46387	0	0	-0.733665	0.868452	1
GSE22601_DOUBLE_POSITIVE_VS_CD4_SINGLE_POSITIVE_THYMOCYTE_DN	198	-1.83422	0	0.00849521	0.985252	0.4	0.716464
GSE43863_TH1_VS_LY6C_LOW_CXCR5NEG_EFFECTOR_CD4_TCELL_UP	196	-1.44921	0.0075	0.134135	1.24699	0	0.35455
MODULE_43	94	1.941	0	0.00444248	-0.93001	0.615139	1
GO_SEGMENT_SPECIFICATION	17	-1.5188	0.0320405	0.0936215	1.18841	0.236715	0.421309
BROWNE_HCMV_INFECTION_10HR_UP	89	-1.02358	0.420424	0.652397	1.76249	0	0.0478493
GO_MUSCLE_CELL_FATE_COMMITMENT	15	-1.52333	0.04947	0.0924844	1.18172	0.238971	0.42692
GSE7460_CTRL_VS_TGFB_TREATED_ACT_TREG_UP	198	-1.64429	0	0.0445652	1.09386	0	0.545674
GO_HUMORAL_IMMUNE_RESPONSE_MEDIATED_BY_CIRCULATING_IMMUNOGLOBULIN	37	0.977922	0.468391	0.685893	-1.83915	0	0.015643
GO_NADH_DEHYDROGENASE_COMPLEX	41	2.09724	0	0.000572946	-0.857486	0.69383	1
GSE7460_TREG_VS_TCONV_ACT_WITH_TGFB_DN	191	1.1869	0.0348837	0.350473	-1.51449	0.0010101	0.307961
GO_REGULATION_OF_INTERLEUKIN_13_PRODUCTION	15	1.40659	0.0970149	0.157244	-1.27559	0.168449	0.567025
BENPORATH_ES_2	40	-1.10026	0.310192	0.535603	1.63005	0.00689655	0.0912538
GSE15330_HSC_VS_MEGAKARYOCYTE_ERYTHROID_PROGENITOR_UP	157	1.18345	0.0943396	0.353659	-1.51405	0	0.308397
GSE6269_FLU_VS_E_COLI_INF_PBMC_DN	145	1.52411	0	0.0939728	-1.17492	0.164256	0.71526
CHR4Q22	29	1.26438	0.148248	0.269492	-1.41624	0.0521092	0.400388
GO_PROTEIN_TRANSPORT_ALONG_MICROTUBULE	27	1.83551	0.00520833	0.0125607	-0.975104	0.512727	1
GO_TELOMERE_ORGANIZATION	78	-1.47149	0.00720461	0.120993	1.21582	0.102273	0.388519
GO_OXIDOREDUCTASE_ACTIVITY_ACTING_ON_THE_ALDEHYDE_OR_OXO_GROUP_OF_DONORS_NAD_OR_NADP_AS_ACCEPTOR	33	1.54378	0.0286533	0.0846849	-1.15863	0.265233	0.742475
GO_KIDNEY_MESENCHYME_DEVELOPMENT	18	-1.1344	0.25938	0.482193	1.57629	0.0295359	0.117778
GO_NUCLEAR_TRANSCRIBED_MRNA_CATABOLIC_PROCESS_NONSENSE_MEDIATED_DECAY	90	2.83908	0	0	-0.628967	0.98203	1
KANG_GIST_WITH_PDGFRA_UP	49	-1.64765	0.00447761	0.0435922	1.08361	0.277311	0.559268
REACTOME_TELOMERE_MAINTENANCE	48	-1.27767	0.111278	0.284077	1.39623	0.0283019	0.221591
PUJANA_BREAST_CANCER_LIT_INT_NETWORK	98	-1.74955	0.00133156	0.0190409	1.01852	0.465517	0.658952
GO_OXIDOREDUCTASE_ACTIVITY_ACTING_ON_NAD_P_H	86	2.05022	0	0.00113279	-0.869148	0.704691	1
GNF2_BUB1	26	-2.13185	0	7.5131e-05	0.834999	0.718447	0.907859
GO_POSITIVE_REGULATION_OF_ACUTE_INFLAMMATORY_RESPONSE	27	1.40821	0.0640668	0.156416	-1.26197	0.161491	0.583093
DOANE_BREAST_CANCER_ESR1_DN	46	1.46895	0.0295858	0.121252	-1.20926	0.206349	0.67227
KEGG_METABOLISM_OF_XENOBIOTICS_BY_CYTOCHROME_P450	54	1.09391	0.275316	0.468995	-1.62292	0.00113122	0.191667
GO_POSITIVE_REGULATION_OF_PHAGOCYTOSIS	44	1.49756	0.0264706	0.106413	-1.18546	0.215438	0.702529
BIOCARTA_G1_PATHWAY	27	-1.53408	0.032	0.087512	1.15713	0.229508	0.457435
KEGG_GLUTATHIONE_METABOLISM	45	1.37612	0.0334347	0.178676	-1.28939	0.114994	0.543548
GSE9946_LISTERIA_INF_MATURE_VS_PROSTAGLANDINE2_TREATED_MATURE_DC_DN	108	1.14585	0.157692	0.396005	-1.5483	0.00104822	0.274432
GO_REGULATION_OF_GENE_EXPRESSION_BY_GENETIC_IMPRINTING	15	-1.36157	0.0803419	0.199588	1.30286	0.151899	0.301193
GNF2_RAB3A	37	1.33759	0.0730994	0.206443	-1.32514	0.11534	0.50474
REACTOME_SHC_MEDIATED_CASCADE	28	-1.55685	0.0171607	0.0770738	1.1375	0.298969	0.483451
GO_DENDRITE_MEMBRANE	20	-1.33552	0.100162	0.223773	1.32428	0.103004	0.281625
GNF2_CKS1B	37	-1.63694	0.00451807	0.0471745	1.07964	0.307692	0.562718
GSE30962_PRIMARY_VS_SECONDARY_CHRONIC_LCMV_INF_CD8_TCELL_UP	195	-1.50064	0.00247831	0.102874	1.17743	0	0.430968
GSE10239_MEMORY_VS_KLRG1HIGH_EFF_CD8_TCELL_DN	195	-1.40926	0.00872818	0.163082	1.25214	0	0.352638
GO_PRIMARY_ALCOHOL_METABOLIC_PROCESS	45	1.26699	0.0997305	0.267358	-1.3922	0.0504103	0.411641
GSE19888_CTRL_VS_A3R_INHIBITOR_TREATED_MAST_CELL_UP	193	-1.40122	0.00871731	0.167591	1.25787	0	0.345689
LI_WILMS_TUMOR_VS_FETAL_KIDNEY_2_UP	30	-1.29997	0.106084	0.259048	1.35512	0.0765027	0.253201
GO_REGULATION_OF_TISSUE_REMODELING	62	1.25278	0.109756	0.278265	-1.40457	0.0352035	0.408447
GO_REGULATION_OF_STEROID_BIOSYNTHETIC_PROCESS	48	1.42689	0.0297619	0.144159	-1.2331	0.165327	0.63191
GENTILE_UV_HIGH_DOSE_DN	303	-1.14752	0.13986	0.46175	1.53103	0	0
GO_STRUCTURAL_CONSTITUENT_OF_EYE_LENS	19	-1.42279	0.0588235	0.151601	1.23319	0.168103	0.369857
MOREAUX_MULTIPLE_MYELOMA_BY_TACI_UP	377	1.12812	0.0940171	0.419704	-1.5548	0	0.27817
MODULE_310	17	1.22205	0.179028	0.310788	-1.43418	0.0567282	0.386833
GO_POSITIVE_REGULATION_OF_STEM_CELL_PROLIFERATION	61	-1.47536	0.02118	0.118637	1.18782	0.135802	0.42202
GO_POSITIVE_REGULATION_OF_LEUKOCYTE_CHEMOTAXIS	68	1.36203	0.0340136	0.186656	-1.28507	0.083878	0.547141
BURTON_ADIPOGENESIS_PEAK_AT_8HR	39	1.88742	0.00284091	0.0079756	-0.927149	0.603027	1
GO_FEEDING_BEHAVIOR	89	-1.41955	0.0326087	0.153911	1.23234	0.046875	0.370324
GSE3982_MAST_CELL_VS_TH1_DN	187	-1.39799	0.00987654	0.169603	1.25127	0	0.351685
KEGG_PARKINSONS_DISEASE	121	2.178	0	0.000170973	-0.802966	0.830403	1
GO_NUCLEAR_HETEROCHROMATIN	30	-1.26469	0.132166	0.297903	1.38117	0.0924855	0.232833
WU_CELL_MIGRATION	170	1.34409	0.0132159	0.201238	-1.29935	0.0233266	0.536227
KRAS.300_UP.V1_UP	128	1.63882	0	0.051869	-1.06555	0.352881	0.89719
REACTOME_VOLTAGE_GATED_POTASSIUM_CHANNELS	41	1.36719	0.0562914	0.183634	-1.27602	0.131185	0.567278
CHR14Q22	54	-1.70013	0.00289436	0.0289825	1.02507	0.427273	0.647605
GO_COCHLEA_MORPHOGENESIS	21	-1.60495	0.0066335	0.058485	1.08466	0.336493	0.558219
REACTOME_TRAF6_MEDIATED_IRF7_ACTIVATION	29	-1.24479	0.162379	0.322703	1.39553	0.0378378	0.222173
GSE5589_LPS_AND_IL10_VS_LPS_AND_IL6_STIM_IL10_KO_MACROPHAGE_45MIN_UP	194	1.2463	0.0197044	0.285053	-1.39321	0.00504541	0.413119
WESTON_VEGFA_TARGETS_6HR	58	-1.52559	0.0161054	0.0912327	1.13788	0.21	0.48321
GO_GLYCERALDEHYDE_3_PHOSPHATE_METABOLIC_PROCESS	18	1.49505	0.0442708	0.107582	-1.16008	0.274639	0.740349
GSE557_WT_VS_I_AB_KO_DC_DN	196	-0.988937	0.496305	0.70483	1.75351	0	0.0500497
HOELZEL_NF1_TARGETS_UP	132	1.33224	0.0239044	0.21192	-1.30138	0.0420945	0.534141
YAMASHITA_METHYLATED_IN_PROSTATE_CANCER	55	1.15323	0.192771	0.387004	-1.50335	0.0144124	0.319556
GO_COFACTOR_TRANSPORT	25	1.32216	0.108808	0.218692	-1.31065	0.132426	0.522042
REACTOME_INTERFERON_SIGNALING	136	-1.38797	0.0182292	0.177984	1.24807	0.08	0.35403
GO_SOMATIC_DIVERSIFICATION_OF_IMMUNOGLOBULINS	27	-1.22656	0.180095	0.347996	1.41164	0.0543478	0.210261
REACTOME_HOMOLOGOUS_RECOMBINATION_REPAIR_OF_REPLICATION_INDEPENDENT_DOUBLE_STRAND_BREAKS	16	-1.53632	0.0337621	0.0862737	1.1262	0.258621	0.498132
GO_REGULATION_OF_MESODERM_DEVELOPMENT	15	-1.47207	0.0556439	0.120723	1.1752	0.248996	0.4329
GSE36476_CTRL_VS_TSST_ACT_40H_MEMORY_CD4_TCELL_YOUNG_DN	194	-1.51926	0	0.093666	1.13852	0.0625	0.482644
MARKEY_RB1_CHRONIC_LOF_UP	112	-1.42566	0.0131406	0.149993	1.21125	0.025	0.393466
GO_POSITIVE_REGULATION_OF_INTERLEUKIN_10_PRODUCTION	27	1.47827	0.079096	0.116792	-1.16803	0.274021	0.727726
REACTOME_DOUBLE_STRAND_BREAK_REPAIR	22	-1.57797	0.00823723	0.0690343	1.0937	0.287081	0.545861
GO_ATP_DEPENDENT_DNA_HELICASE_ACTIVITY	33	-1.18042	0.211726	0.413893	1.46193	0.0299401	0.178323
GO_HEMATOPOIETIC_PROGENITOR_CELL_DIFFERENTIATION	97	-1.58778	0.00270636	0.0652135	1.08522	0.232558	0.557732
MOOTHA_GLYCOLYSIS	21	1.76557	0	0.0220664	-0.975628	0.51751	1
REACTOME_BRANCHED_CHAIN_AMINO_ACID_CATABOLISM	17	1.65513	0.0132626	0.0471132	-1.04054	0.4375	0.937828
GO_REGULATION_OF_INTERLEUKIN_10_PRODUCTION	41	1.37155	0.05919	0.181681	-1.25524	0.146919	0.593109
GSE29614_DAY3_VS_DAY7_TIV_FLU_VACCINE_PBMC_DN	165	-1.35558	0.0225166	0.204251	1.26898	0	0.334169
GO_POSITIVE_REGULATION_OF_MONOOXYGENASE_ACTIVITY	28	-1.57636	0.00928793	0.0696324	1.09015	0.331776	0.551546
NIKOLSKY_BREAST_CANCER_8Q23_Q24_AMPLICON	144	1.91875	0	0.00572578	-0.895306	0.726626	1
CHR8Q24	131	1.8708	0	0.00946285	-0.917265	0.674847	1
GO_EMBRYONIC_DIGESTIVE_TRACT_DEVELOPMENT	31	-1.33702	0.0953846	0.222348	1.28291	0.112994	0.321421
LIAN_NEUTROPHIL_GRANULE_CONSTITUENTS	24	1.20661	0.197861	0.327349	-1.42103	0.0533499	0.397222
GO_ORGAN_FORMATION	33	-1.61644	0.0124031	0.0551348	1.05829	0.338983	0.593678
SNF5_DN.V1_UP	166	-1.73594	0	0.0214561	0.984535	0.647059	0.717667
MITSIADES_RESPONSE_TO_APLIDIN_DN	244	-1.46427	0.00241546	0.125308	1.16568	0	0.444921
GO_BINDING_OF_SPERM_TO_ZONA_PELLUCIDA	32	1.99254	0	0.00238955	-0.856537	0.703125	1
LIANG_HEMATOPOIESIS_STEM_CELL_NUMBER_SMALL_VS_HUGE_DN	33	-1.20968	0.179936	0.371532	1.41084	0.0701754	0.210709
PEDERSEN_METASTASIS_BY_ERBB2_ISOFORM_1	45	1.35347	0.0711974	0.193738	-1.26045	0.13797	0.584611
GO_OVULATION	18	1.19007	0.218009	0.34511	-1.433	0.0574413	0.388042
GO_SOMATIC_DIVERSIFICATION_OF_IMMUNE_RECEPTORS	39	-1.19607	0.213534	0.392212	1.42441	0.0466667	0.200689
MODULE_419	33	-1.55404	0.0138037	0.0785716	1.09519	0.291391	0.542973
CHRXP22	94	1.17442	0.120482	0.363099	-1.44916	0.00854701	0.38251
SMID_BREAST_CANCER_LUMINAL_A_UP	82	-1.43982	0.0229226	0.140687	1.18058	0.153846	0.427884
MODULE_184	29	1.64414	0.0113636	0.0501834	-1.03338	0.429455	0.946466
GO_REGULATION_OF_LIPOPROTEIN_METABOLIC_PROCESS	15	1.62798	0.0223325	0.054347	-1.04295	0.425303	0.935428
GO_REGULATION_OF_INTERLEUKIN_17_PRODUCTION	22	1.36786	0.0740741	0.183249	-1.23854	0.163085	0.62645
GSE2770_IL12_AND_TGFB_ACT_VS_ACT_CD4_TCELL_48H_UP	178	1.43028	0	0.142229	-1.18432	0.124617	0.70256
E2F_01	64	-1.1628	0.20029	0.438911	1.45666	0.0105263	0.180235
GO_VOLTAGE_GATED_ANION_CHANNEL_ACTIVITY	17	1.73113	0.0125945	0.0287516	-0.977886	0.523567	1
GSE5679_CTRL_VS_RARA_AGONIST_AM580_TREATED_DC_UP	200	-1.35803	0.0133657	0.202224	1.24601	0	0.35536
NADERI_BREAST_CANCER_PROGNOSIS_UP	48	-1.53398	0.0136986	0.0874254	1.10284	0.255814	0.530682
GSE19941_UNSTIM_VS_LPS_AND_IL10_STIM_IL10_KO_MACROPHAGE_DN	192	-1.82401	0	0.00970771	0.926458	0.846154	0.802631
GO_KERATIN_FILAMENT	69	1.315	0.0636042	0.224835	-1.28468	0.0876232	0.546961
GO_GLYCOPROTEIN_BINDING	94	-1.35253	0.0574555	0.207715	1.24897	0.0192308	0.353202
GO_MISMATCH_REPAIR	26	-1.42863	0.0618067	0.148121	1.18226	0.176166	0.426365
MODULE_197	162	-1.38714	0.00510204	0.178483	1.21673	0	0.38767
GO_CALCIUM_DEPENDENT_CELL_CELL_ADHESION_VIA_PLASMA_MEMBRANE_CELL_ADHESION_MOLECULES	27	-1.20493	0.206504	0.378645	1.39947	0.079096	0.218741
SUNG_METASTASIS_STROMA_DN	47	-1.2068	0.166144	0.376252	1.39729	0.0409836	0.220429
GO_LIPOPOLYSACCHARIDE_BINDING	18	1.28271	0.145119	0.251273	-1.31356	0.11809	0.520542
GO_MATERNAL_PROCESS_INVOLVED_IN_FEMALE_PREGNANCY	58	1.35628	0.0590164	0.191478	-1.24155	0.148148	0.619469
GSE21670_STAT3_KO_VS_WT_CD4_TCELL_UP	176	1.30586	0.0136986	0.232562	-1.28945	0.0334008	0.544615
GO_PROTEIN_TARGETING_TO_MEMBRANE	126	2.2968	0	3.37366e-05	-0.732881	0.93485	1
HAN_JNK_SINGALING_UP	31	-1.64082	0.00318979	0.0455742	1.02543	0.382716	0.647583
GO_T_CELL_RECEPTOR_SIGNALING_PATHWAY	134	1.57724	0	0.0717441	-1.06655	0.35149	0.897003
GO_ANTERIOR_POSTERIOR_AXIS_SPECIFICATION	47	-1.33567	0.0763583	0.2237	1.25829	0.0542636	0.345219
GSE45365_WT_VS_IFNAR_KO_CD11B_DC_UP	174	1.47098	0	0.120637	-1.14098	0.203459	0.768909
MACLACHLAN_BRCA1_TARGETS_DN	16	-1.49267	0.0467742	0.107111	1.12366	0.284585	0.500743
GSE10325_LUPUS_BCELL_VS_LUPUS_MYELOID_DN	189	1.20997	0.044335	0.324329	-1.3858	0.00101112	0.421086
GO_REGULATION_OF_ACUTE_INFLAMMATORY_RESPONSE	71	1.09541	0.273312	0.467303	-1.52987	0.00220022	0.287858
GSE32986_UNSTIM_VS_CURDLAN_HIGHDOSE_STIM_DC_UP	192	-1.36727	0.0125313	0.194611	1.22538	0	0.377252
GO_FATTY_ACID_TRANSPORT	55	1.33083	0.0576923	0.211857	-1.25807	0.13289	0.587253
GAURNIER_PSMD4_TARGETS	56	1.69921	0.0030303	0.0366003	-0.984479	0.522173	1
WANG_NEOPLASTIC_TRANSFORMATION_BY_CCND1_MYC	20	-1.40406	0.0729002	0.166473	1.19132	0.199052	0.41781
GO_HYPOTHALAMUS_DEVELOPMENT	23	-1.33759	0.0842434	0.222261	1.24991	0.193717	0.352006
CHIANG_LIVER_CANCER_SUBCLASS_POLYSOMY7_DN	24	1.00626	0.426593	0.630974	-1.66021	0.00505051	0.142622
GO_ISOTYPE_SWITCHING	16	-1.07615	0.362098	0.571707	1.55209	0.0505837	0.128856
GO_IRON_ION_HOMEOSTASIS	66	1.34489	0.0514469	0.200291	-1.24191	0.135556	0.619159
GO_HYDROGEN_PEROXIDE_CATABOLIC_PROCESS	18	1.27113	0.177546	0.262713	-1.31335	0.108835	0.521167
GO_MESENCHYME_DEVELOPMENT	183	-1.24679	0.0802548	0.320734	1.33885	0	0.266123
MODULE_221	30	1.59727	0.0108401	0.0642946	-1.04453	0.413203	0.932872
GO_NEURON_FATE_COMMITMENT	66	-1.45744	0.0210084	0.129794	1.14359	0.188119	0.476041
CHR3P21	214	-1.70784	0	0.0272848	0.975273	0.8	0.733896
GO_MAST_CELL_GRANULE	21	1.24144	0.146214	0.289511	-1.34154	0.101759	0.477454
GO_NEGATIVE_REGULATION_OF_INTERLEUKIN_8_PRODUCTION	15	1.04289	0.394256	0.558414	-1.59627	0.0118734	0.229856
GO_EXTRACELLULAR_MATRIX_ASSEMBLY	16	-1.2298	0.197347	0.34361	1.35295	0.0862069	0.255622
NAKAMURA_ADIPOGENESIS_EARLY_DN	36	-1.57077	0.0122699	0.0718532	1.05922	0.327044	0.591525
YAO_HOXA10_TARGETS_VIA_PROGESTERONE_DN	18	-1.60433	0.0176	0.0584642	1.03705	0.372727	0.626459
RYCACNNRNNRNCAG_UNKNOWN	70	1.37957	0.0524476	0.175714	-1.20583	0.175027	0.676229
SINGH_KRAS_DEPENDENCY_SIGNATURE_	19	1.20259	0.192593	0.332417	-1.38294	0.0950521	0.422675
GSE36476_CTRL_VS_TSST_ACT_40H_MEMORY_CD4_TCELL_OLD_DN	193	-1.40192	0.0101652	0.167257	1.18589	0	0.423653
CHR9P22	33	-1.17593	0.229068	0.421285	1.41337	0.0454545	0.209301
GSE24634_TEFF_VS_TCONV_DAY10_IN_CULTURE_UP	186	-1.56736	0.00126743	0.0733267	1.06032	0.294118	0.588928
GO_REGULATION_OF_CHROMATIN_SILENCING	20	-1.01356	0.446429	0.666953	1.63931	0.0126582	0.0872917
GSE19941_IL10_KO_VS_IL10_KO_AND_NFKBP50_KO_LPS_AND_IL10_STIM_MACROPHAGE_DN	158	-1.2062	0.122785	0.376796	1.37617	0	0.236178
REACTOME_INTRINSIC_PATHWAY_FOR_APOPTOSIS	26	-1.09039	0.347756	0.54858	1.52193	0.0148515	0.146579
GSE14415_ACT_TCONV_VS_ACT_NATURAL_TREG_DN	172	-1.39259	0.0114213	0.174206	1.19137	0.05	0.418041
CHR1Q41	32	1.15572	0.208451	0.385111	-1.43524	0.0362319	0.387497
GO_FATTY_ACID_LIGASE_ACTIVITY	16	1.46551	0.0515464	0.122564	-1.13096	0.303548	0.787499
REACTOME_FRS2_MEDIATED_CASCADE	36	-1.49898	0.0259939	0.103574	1.10212	0.273333	0.531342
GO_INTESTINAL_ABSORPTION	25	1.17752	0.220386	0.359815	-1.40228	0.0519159	0.412582
E2F1_Q3_01	233	-1.22209	0.0647131	0.354188	1.35076	0	0.257281
REACTOME_FORMATION_OF_FIBRIN_CLOT_CLOTTING_CASCADE	29	1.00588	0.426934	0.631341	-1.64019	0.00722022	0.167525
GSE44649_NAIVE_VS_ACTIVATED_CD8_TCELL_MIR155_KO_DN	195	-1.5027	0.00125	0.102134	1.09744	0.153846	0.540543
GO_BRANCHED_CHAIN_AMINO_ACID_METABOLIC_PROCESS	23	1.74	0.00516796	0.0270065	-0.946897	0.570537	1
GO_MHC_PROTEIN_COMPLEX_BINDING	17	1.75274	0.0130208	0.0245767	-0.939752	0.561358	1
CHIARADONNA_NEOPLASTIC_TRANSFORMATION_KRAS_UP	121	-1.14936	0.181696	0.458856	1.43206	0	0.194708
GO_REGULATION_OF_MONONUCLEAR_CELL_MIGRATION	15	1.21171	0.199482	0.322064	-1.35677	0.0972037	0.45863
GSE23568_CTRL_VS_ID3_TRANSDUCED_CD8_TCELL_DN	190	-1.53554	0	0.0865943	1.07047	0.181818	0.575353
ENGELMANN_CANCER_PROGENITORS_UP	46	1.01923	0.404624	0.603347	-1.61238	0.00455063	0.203879
JI_RESPONSE_TO_FSH_DN	57	-1.14617	0.236152	0.46362	1.43375	0.011236	0.19364
GO_PML_BODY	94	-1.5386	0.00550964	0.085631	1.06791	0.183673	0.580747
MOOTHA_GLUCONEOGENESIS	31	1.8693	0	0.00950874	-0.878708	0.653563	1
GO_ANION_HOMEOSTASIS	40	0.957117	0.549865	0.727185	-1.71545	0.00114548	0.0843265
GO_POSITIVE_REGULATION_OF_LEUKOCYTE_MIGRATION	95	1.30223	0.0251799	0.235719	-1.25952	0.0865892	0.585467
GCNP_SHH_UP_LATE.V1_UP	179	-1.38255	0.0113636	0.181941	1.18613	0.0769231	0.42346
GO_DECIDUALIZATION	20	1.42881	0.0688775	0.143092	-1.14759	0.301008	0.759903
GO_PEPTIDYL_ARGININE_MODIFICATION	19	1.5349	0.0322581	0.0884583	-1.06795	0.401342	0.895018
P53_DN.V2_UP	130	1.15667	0.131148	0.384974	-1.41701	0.00930714	0.399128
GSE14026_TH1_VS_TH17_UP	196	1.20863	0.0526316	0.325447	-1.3548	0.00810537	0.462996
GSE2128_C57BL6_VS_NOD_THYMOCYTE_UP	193	-1.58744	0	0.0652725	1.02931	0.384615	0.640701
GSE36476_CTRL_VS_TSST_ACT_72H_MEMORY_CD4_TCELL_OLD_DN	195	-1.56137	0	0.0757114	1.04515	0.25	0.612113
GSE3982_DC_VS_NKCELL_UP	193	1.23245	0.0696517	0.298233	-1.32379	0.0171544	0.50636
GO_REGULATION_OF_INFLAMMATORY_RESPONSE	266	1.26865	0.0131579	0.265379	-1.28559	0.0131048	0.54639
GO_ACUTE_PHASE_RESPONSE	39	1.37497	0.0514286	0.179117	-1.18597	0.232719	0.70162
REACTOME_SRP_DEPENDENT_COTRANSLATIONAL_PROTEIN_TARGETING_TO_MEMBRANE	80	2.98557	0	0	-0.546023	0.998935	1
GO_GLIAL_CELL_DIFFERENTIATION	136	-0.999258	0.463087	0.689905	1.63104	0	0.0910718
GO_REGULATION_OF_BONE_REMODELING	42	1.06525	0.327381	0.518604	-1.52988	0.0150637	0.288837
KENNY_CTNNB1_TARGETS_UP	50	-1.42697	0.0289855	0.149239	1.14181	0.244898	0.479253
GO_NEUROTRANSMITTER_SODIUM_SYMPORTER_ACTIVITY	18	1.16269	0.261845	0.377467	-1.39938	0.0701058	0.409113
GO_FOLIC_ACID_CONTAINING_COMPOUND_METABOLIC_PROCESS	28	-1.15983	0.25974	0.443668	1.40279	0.0507614	0.217265
GO_CORE_PROMOTER_BINDING	149	-1.34734	0.0271669	0.21228	1.20694	0	0.397527
MODULE_373	22	1.11141	0.293296	0.441517	-1.46276	0.0373599	0.372968
SENGUPTA_NASOPHARYNGEAL_CARCINOMA_WITH_LMP1_DN	141	1.12148	0.143498	0.430272	-1.44796	0.00308642	0.380317
GO_REGULATION_OF_SYNAPTIC_TRANSMISSION_DOPAMINERGIC	17	1.336	0.119403	0.207907	-1.21487	0.212	0.662529
REACTOME_BILE_ACID_AND_BILE_SALT_METABOLISM	27	1.41341	0.0608696	0.153202	-1.14807	0.28	0.760082
GO_REGULATION_OF_HYDROGEN_PEROXIDE_METABOLIC_PROCESS	15	0.956373	0.492574	0.72902	-1.69666	0.003861	0.102367
GO_MATERNAL_PLACENTA_DEVELOPMENT	30	1.3315	0.0956522	0.211779	-1.21692	0.21781	0.659393
MODULE_573	23	-1.48217	0.0429936	0.114482	1.09311	0.317949	0.546493
GO_GUANOSINE_CONTAINING_COMPOUND_METABOLIC_PROCESS	44	1.72893	0.00911854	0.0292953	-0.936808	0.583333	1
CHR11Q13	239	2.05094	0	0.00113857	-0.789594	0.905337	1
CHRXP11	123	1.76409	0	0.0223451	-0.917823	0.673196	1
GO_MONOCARBOXYLIC_ACID_TRANSPORT	121	1.3538	0.00862069	0.19362	-1.19566	0.149068	0.69048
GO_NAD_BIOSYNTHETIC_PROCESS	15	-0.922284	0.560065	0.802671	1.75455	0.00823045	0.050083
MODULE_141	15	1.4532	0.0626566	0.128543	-1.11305	0.337333	0.819904
GSE22025_UNTREATED_VS_TGFB1_AND_PROGESTERONE_TREATED_CD4_TCELL_DN	178	-1.337	0.0286426	0.2223	1.20949	0	0.395888
GO_HISTONE_BINDING	145	-1.21151	0.121134	0.368639	1.33448	0	0.270041
GO_PROTEOGLYCAN_BINDING	25	-1.79079	0	0.0134123	0.902632	0.612245	0.833385
GSE17974_CTRL_VS_ACT_IL4_AND_ANTI_IL12_24H_CD4_TCELL_DN	192	-1.20704	0.102723	0.375706	1.33907	0	0.266399
MILI_PSEUDOPODIA_CHEMOTAXIS_UP	73	-1.15458	0.203704	0.451435	1.39981	0	0.218873
KEGG_TGF_BETA_SIGNALING_PATHWAY	80	-1.65802	0.00142857	0.0403011	0.974429	0.518518	0.735503
DIRMEIER_LMP1_RESPONSE_LATE_DN	28	1.18757	0.189266	0.349162	-1.36042	0.0831265	0.452669
GO_POSITIVE_REGULATION_OF_ALCOHOL_BIOSYNTHETIC_PROCESS	23	1.28784	0.139665	0.24662	-1.25316	0.145363	0.596482
MORF_BUB1	51	-1.48197	0.0294551	0.114418	1.08861	0.299065	0.554219
GO_AROMATIC_AMINO_ACID_FAMILY_CATABOLIC_PROCESS	20	-1.2673	0.159396	0.295767	1.27235	0.116071	0.332286
GSE37301_CD4_TCELL_VS_GRANULOCYTE_MONOCYTE_PROGENITOR_UP	159	1.07749	0.213636	0.495868	-1.49459	0.00203874	0.327511
BURTON_ADIPOGENESIS_12	36	-1.0546	0.379747	0.604182	1.52701	0.0182927	0.14409
GSE5142_HTERT_TRANSDUCED_VS_CTRL_CD8_TCELL_LATE_PASSAGE_CLONE_UP	199	-1.306	0.0290909	0.251656	1.23297	0	0.36932
BIOCARTA_DC_PATHWAY	22	1.68592	0.019802	0.0390163	-0.954995	0.551592	1
GO_PERICENTRIOLAR_MATERIAL	18	-1.57551	0.01	0.0698443	1.02166	0.438298	0.653968
GO_DELAYED_RECTIFIER_POTASSIUM_CHANNEL_ACTIVITY	34	1.30743	0.0831025	0.231516	-1.23026	0.193817	0.639543
GSE3039_CD4_TCELL_VS_ALPHABETA_CD8_TCELL_DN	193	1.73475	0	0.0281956	-0.926965	0.686613	1
SANSOM_WNT_PATHWAY_REQUIRE_MYC	58	-1.38474	0.0429185	0.179939	1.16088	0.222222	0.45158
VALK_AML_CLUSTER_9	34	-1.4971	0.0283159	0.104353	1.07363	0.331361	0.57105
GO_DIGESTION	119	1.6077	0	0.0608753	-0.999563	0.483971	0.995498
GO_NEGATIVE_REGULATION_OF_BMP_SIGNALING_PATHWAY	42	-1.56319	0.0134529	0.0750885	1.02701	0.413333	0.645112
GO_REGULATION_OF_DNA_RECOMBINATION	57	-1.54615	0.017094	0.0821744	1.03825	0.359223	0.625466
GO_MONOCARBOXYLIC_ACID_TRANSMEMBRANE_TRANSPORTER_ACTIVITY	45	1.65326	0.00573066	0.0476747	-0.969989	0.515607	1
GO_LEUKOCYTE_MIGRATION	229	1.33826	0	0.205686	-1.19823	0.0896274	0.688779
GO_REGULATION_OF_CYSTEINE_TYPE_ENDOPEPTIDASE_ACTIVITY_INVOLVED_IN_APOPTOTIC_SIGNALING_PATHWAY	20	1.16503	0.230583	0.374202	-1.37543	0.0810127	0.433217
LIM_MAMMARY_LUMINAL_MATURE_DN	98	-1.52193	0.00540541	0.0928137	1.05255	0.305085	0.601846
PID_FRA_PATHWAY	34	1.06271	0.360882	0.522148	-1.50669	0.0177936	0.317192
CHANG_CORE_SERUM_RESPONSE_UP	202	-0.944735	0.628788	0.771407	1.69253	0	0.0698096
FOURNIER_ACINAR_DEVELOPMENT_LATE_2	268	-1.12451	0.189511	0.498513	1.42188	0	0.202204
TIAN_TNF_SIGNALING_VIA_NFKB	24	1.43578	0.0565553	0.139015	-1.11343	0.335821	0.818595
GO_AXONEME_ASSEMBLY	43	1.41859	0.0292398	0.150044	-1.1267	0.28238	0.7947
GSE30971_CTRL_VS_LPS_STIM_MACROPHAGE_WBP7_KO_4H_DN	175	1.2094	0.0360825	0.324585	-1.32134	0.00808081	0.507214
GO_DIENCEPHALON_DEVELOPMENT	76	-1.26498	0.101551	0.297528	1.26325	0.0649351	0.340641
TIEN_INTESTINE_PROBIOTICS_2HR_UP	22	1.4153	0.0737705	0.152007	-1.12812	0.310174	0.790978
GSE9509_LPS_VS_LPS_AND_IL10_STIM_IL10_KO_MACROPHAGE_30MIN_UP	178	1.35865	0	0.189259	-1.17437	0.139959	0.717148
GSE37532_TREG_VS_TCONV_PPARG_KO_CD4_TCELL_FROM_LN_UP	198	-1.66467	0	0.0382915	0.958077	0.8	0.761228
REACTOME_BASIGIN_INTERACTIONS	23	-1.33113	0.112721	0.2272	1.19803	0.168367	0.409811
GO_CYTOSOLIC_PART	176	2.4787	0	0	-0.643287	0.990863	1
GO_POSITIVE_REGULATION_OF_BEHAVIOR	25	-1.25345	0.156986	0.312636	1.27207	0.127273	0.332174
VERHAAK_GLIOBLASTOMA_MESENCHYMAL	207	1.2992	0.00904977	0.239122	-1.22724	0.0778564	0.64307
GSE6259_FLT3L_INDUCED_VS_WT_SPLENIC_DC_33D1_POS_DN	155	-1.4391	0.0062422	0.141304	1.10714	0.173913	0.525274
MORF_CCNF	77	-1.2563	0.0962343	0.308629	1.26779	0.084507	0.335593
GO_RESPONSE_TO_MAGNESIUM_ION	23	1.13991	0.275132	0.4036	-1.39715	0.06625	0.412563
GSE20727_CTRL_VS_DNFB_ALLERGEN_TREATED_DC_DN	163	1.54176	0	0.0857037	-1.03207	0.418367	0.948932
LI_WILMS_TUMOR_VS_FETAL_KIDNEY_1_DN	158	-1.46809	0.00632911	0.123451	1.08359	0.217391	0.558989
GSE40274_CTRL_VS_EOS_TRANSDUCED_ACTIVATED_CD4_TCELL_DN	141	1.27054	0.0214592	0.263365	-1.25167	0.0733198	0.598122
GO_TUMOR_NECROSIS_FACTOR_MEDIATED_SIGNALING_PATHWAY	115	1.52204	0.00416667	0.0949318	-1.04449	0.414079	0.932908
KTGGYRSGAA_UNKNOWN	73	-1.12356	0.273121	0.499802	1.41297	0.0138889	0.209503
GOLUB_ALL_VS_AML_UP	23	-1.04501	0.414791	0.620047	1.519	0.0351759	0.147735
GO_PLATELET_DERIVED_GROWTH_FACTOR_RECEPTOR_BINDING	15	1.14715	0.272727	0.394127	-1.38375	0.0752688	0.421901
KAMIKUBO_MYELOID_CEBPA_NETWORK	28	1.06517	0.345304	0.51867	-1.49003	0.0158924	0.335791
JOHNSTONE_PARVB_TARGETS_3_UP	411	1.15345	0.037037	0.387003	-1.37576	0	0.433242
GSE17721_CPG_VS_GARDIQUIMOD_16H_BMDC_UP	198	1.24397	0.0346535	0.287434	-1.27448	0.0342397	0.56805
GSE15330_HSC_VS_LYMPHOID_PRIMED_MULTIPOTENT_PROGENITOR_DN	178	-1.33741	0.020025	0.222403	1.18452	0	0.424182
GO_RESPONSE_TO_ATP	29	1.14368	0.252688	0.398119	-1.38434	0.0752158	0.421542
GO_CILIUM_ORGANIZATION	184	1.2736	0.0248756	0.260138	-1.24291	0.0483871	0.617701
GO_REGULATION_OF_LEUKOCYTE_CHEMOTAXIS	83	1.20951	0.132143	0.324743	-1.30874	0.0668104	0.523623
KIM_HYPOXIA	25	1.62347	0.0174564	0.0557883	-0.973978	0.539409	1
GSE45881_CXCR6HI_VS_CXCR1LO_COLONIC_LAMINA_PROPRIA_DN	188	1.37077	0.00938967	0.181551	-1.15329	0.171544	0.751679
GO_ALCOHOL_CATABOLIC_PROCESS	56	1.32683	0.0584615	0.215302	-1.19077	0.184181	0.698358
AMUNDSON_GAMMA_RADIATION_RESISTANCE	19	1.03979	0.365854	0.564002	-1.51776	0.0277778	0.302962
GNF2_LYN	25	1.15142	0.23796	0.388781	-1.36872	0.0877404	0.444795
GO_DNA_DEPENDENT_DNA_REPLICATION_MAINTENANCE_OF_FIDELITY	22	-1.8077	0	0.0113638	0.871725	0.645933	0.870541
GSE21546_ELK1_KO_VS_SAP1A_KO_AND_ELK1_KO_DP_THYMOCYTES_DN	189	-1.25846	0.0592593	0.305361	1.25174	0	0.352357
GSE6269_HEALTHY_VS_STAPH_AUREUS_INF_PBMC_DN	169	1.08097	0.190909	0.491574	-1.45577	0.00509684	0.380264
KEGG_PYRUVATE_METABOLISM	39	1.60328	0.00882353	0.062635	-0.980759	0.500574	1
GO_GRANULOCYTE_MIGRATION	54	1.1921	0.152239	0.344911	-1.31541	0.0826816	0.519847
GO_CILIUM_MORPHOGENESIS	203	1.23117	0.0437158	0.300012	-1.27236	0.028169	0.569605
GSE40666_WT_VS_STAT1_KO_CD8_TCELL_DN	196	1.29743	0.0255102	0.240646	-1.20635	0.0959596	0.675894
GO_MONOSACCHARIDE_CATABOLIC_PROCESS	56	1.67454	0	0.0419944	-0.933724	0.580178	1
SEKI_INFLAMMATORY_RESPONSE_LPS_UP	70	1.11862	0.223333	0.433281	-1.39688	0.0332226	0.412562
GO_SEGMENTATION	89	-1.2724	0.0961263	0.290124	1.22764	0.0806452	0.375031
BERENJENO_TRANSFORMED_BY_RHOA_REVERSIBLY_DN	27	-1.78284	0.003125	0.0143673	0.875305	0.654639	0.866196
GO_RESPONSE_TO_DSRNA	69	-1.2924	0.105042	0.266745	1.20719	0.130435	0.397594
GO_NEUTRAL_LIPID_METABOLIC_PROCESS	83	1.47582	0.00701754	0.118	-1.05696	0.383708	0.912476
GO_TRANSITION_METAL_ION_HOMEOSTASIS	101	1.40085	0.0152091	0.161336	-1.11297	0.275936	0.820095
VECCHI_GASTRIC_CANCER_EARLY_UP	390	-1.53933	0	0.0857863	1.01263	0.428571	0.548772
GSE2124_CTRL_VS_LYMPHOTOXIN_BETA_TREATED_MLN_UP	180	1.46732	0.00473934	0.121634	-1.06228	0.34879	0.904604
GO_POSITIVE_REGULATION_OF_EPITHELIAL_CELL_PROLIFERATION	147	-1.25578	0.0813517	0.309363	1.24111	0.037037	0.360415
GSE19198_CTRL_VS_IL21_TREATED_TCELL_6H_UP	188	1.82535	0	0.0136362	-0.853837	0.820591	1
LIN_TUMOR_ESCAPE_FROM_IMMUNE_ATTACK	16	1.30115	0.152672	0.237005	-1.19717	0.235372	0.688833
YAMASHITA_LIVER_CANCER_STEM_CELL_DN	72	1.24419	0.102389	0.28739	-1.25117	0.117078	0.599443
ACOSTA_PROLIFERATION_INDEPENDENT_MYC_TARGETS_DN	111	1.41451	0.0113636	0.152359	-1.09972	0.314583	0.843452
GO_MESENCHYMAL_CELL_DIFFERENTIATION	133	-1.15953	0.182654	0.44438	1.34123	0.037037	0.264954
REACTOME_NEGATIVE_REGULATION_OF_FGFR_SIGNALING	36	-1.39581	0.0466867	0.171412	1.11384	0.233766	0.516937
BURTON_ADIPOGENESIS_2	70	1.87045	0	0.00946653	-0.831112	0.773848	1
GUENTHER_GROWTH_SPHERICAL_VS_ADHERENT_DN	25	1.23685	0.149584	0.294404	-1.25635	0.159259	0.591077
WANG_TNF_TARGETS	22	1.56511	0.0251256	0.0755824	-0.992433	0.494949	1
GO_MUSCLE_CELL_MIGRATION	18	1.55081	0.0345679	0.0818659	-1.00154	0.475754	0.992514
GO_REGULATION_OF_CELLULAR_RESPIRATION	22	1.11591	0.287234	0.436616	-1.39145	0.0755442	0.413162
GO_SYMPORTER_ACTIVITY	141	1.30817	0.0132159	0.231391	-1.18666	0.149897	0.702006
PID_UPA_UPAR_PATHWAY	41	1.55317	0.0192837	0.0806999	-0.999192	0.477273	0.995219
GO_LEUKOCYTE_CHEMOTAXIS	92	1.23537	0.107266	0.295652	-1.25575	0.102019	0.592172
GSE34006_UNTREATED_VS_A2AR_AGONIST_TREATED_TREG_UP	194	-1.04318	0.364882	0.622682	1.48697	0	0.16525
GSE22886_NAIVE_BCELL_VS_NEUTROPHIL_UP	166	2.05948	0	0.000957769	-0.753177	0.92638	1
GSE14415_FOXP3_KO_NATURAL_TREG_VS_TCONV_UP	166	1.26216	0.0327103	0.270964	-1.22892	0.0840164	0.641059
GSE22886_NAIVE_CD4_TCELL_VS_48H_ACT_TH2_UP	185	1.34544	0.0151515	0.200247	-1.1503	0.178138	0.756922
WILENSKY_RESPONSE_TO_DARAPLADIB	27	1.54021	0.0387812	0.0865945	-1.00414	0.494585	0.990089
BIOCARTA_P53_PATHWAY	16	-1.68897	0.00164474	0.0318212	0.915174	0.565385	0.818028
GSE40068_CXCR5NEG_BCL6NEG_CD4_TCELL_VS_CXCR5POS_BCL6NEG_TFH_DN	193	1.35331	0	0.193762	-1.14201	0.188069	0.767489
MORI_EMU_MYC_LYMPHOMA_BY_ONSET_TIME_UP	107	-1.22932	0.0965608	0.344593	1.25648	0.0454545	0.347537
GO_FERTILIZATION	140	0.996534	0.462222	0.648227	-1.54984	0.00102669	0.276632
RIZ_ERYTHROID_DIFFERENTIATION_HBZ	38	-1.27612	0.100309	0.285831	1.21026	0.171053	0.394927
GSE10240_CTRL_VS_IL17_AND_IL22_STIM_PRIMARY_BRONCHIAL_EPITHELIAL_CELLS_UP	198	-1.47538	0.0012285	0.118697	1.04655	0.3	0.610698
GSE10239_MEMORY_VS_DAY4.5_EFF_CD8_TCELL_DN	195	-0.810154	0.920245	0.935489	1.90548	0	0.0203153
GO_CELL_SURFACE_RECEPTOR_SIGNALING_PATHWAY_INVOLVED_IN_HEART_DEVELOPMENT	16	1.47484	0.0555556	0.118528	-1.04638	0.391134	0.928547
CHR9P24	39	1.13101	0.243094	0.415865	-1.36421	0.0629291	0.450008
GO_GLIOGENESIS	173	-1.07806	0.27904	0.568775	1.43115	0	0.194966
GO_AXIS_SPECIFICATION	88	-1.38957	0.0208623	0.176897	1.1094	0.179104	0.522308
GO_OXIDOREDUCTASE_ACTIVITY_ACTING_ON_THE_CH_NH_GROUP_OF_DONORS_NAD_OR_NADP_AS_ACCEPTOR	17	-1.01487	0.431631	0.665352	1.51835	0.0515021	0.14785
GSE3982_CENT_MEMORY_CD4_TCELL_VS_TH1_DN	193	-1.23516	0.069797	0.335269	1.24601	0	0.355042
HOLLERN_PAPILLARY_BREAST_TUMOR	16	1.24388	0.163317	0.287429	-1.23606	0.212598	0.626716
GSE6259_FLT3L_INDUCED_33D1_POS_DC_VS_CD4_TCELL_DN	162	-1.01706	0.444444	0.662597	1.51135	0	0.151391
GO_ASTROCYTE_DIFFERENTIATION	39	-1.04804	0.370992	0.615184	1.46642	0.0238095	0.176479
MODULE_343	25	1.2923	0.145604	0.243111	-1.1891	0.237562	0.698309
GSE15750_WT_VS_TRAF6KO_DAY6_EFF_CD8_TCELL_DN	194	1.2108	0.0569948	0.323167	-1.26885	0.046371	0.574611
KAUFFMANN_DNA_REPAIR_GENES	218	-1.77279	0	0.0154052	0.86614	0.9	0.877197
NAKAYAMA_FGF2_TARGETS	29	-1.31026	0.124019	0.247462	1.17129	0.195531	0.43658
GO_CHEMOKINE_ACTIVITY	26	1.43392	0.0444444	0.13997	-1.06934	0.389914	0.892574
GO_INTRACILIARY_TRANSPORT_PARTICLE	30	1.58553	0.0165746	0.0684975	-0.967057	0.550848	1
GO_ANION_TRANSMEMBRANE_TRANSPORTER_ACTIVITY	277	1.23762	0.0352941	0.29313	-1.23814	0.0371113	0.625502
MURAKAMI_UV_RESPONSE_6HR_DN	18	1.65563	0.0128205	0.0470991	-0.925308	0.57124	1
CHRYQ11	17	-1.60255	0.0114193	0.0590986	0.955639	0.533333	0.764212
GSE22886_NAIVE_BCELL_VS_MONOCYTE_DN	188	1.4528	0	0.128484	-1.05377	0.378514	0.917906
GO_FIBROBLAST_GROWTH_FACTOR_BINDING	22	-1.29538	0.131068	0.263627	1.18008	0.199005	0.428072
GO_DIGESTIVE_TRACT_MORPHOGENESIS	47	-1.35912	0.0571429	0.201359	1.12473	0.25	0.499106
KOBAYASHI_EGFR_SIGNALING_6HR_DN	18	1.47278	0.04914	0.119648	-1.03705	0.447781	0.941743
GO_RESPONSE_TO_ANTIBIOTIC	47	-1.19323	0.169466	0.395817	1.27971	0.0873786	0.324182
GO_INNER_MITOCHONDRIAL_MEMBRANE_ORGANIZATION	17	1.68587	0.00765306	0.038869	-0.905343	0.628205	1
JACKSON_DNMT1_TARGETS_DN	23	-0.947981	0.540193	0.766501	1.6099	0.0273973	0.100578
GO_AMINO_ACID_BETAINE_METABOLIC_PROCESS	17	1.14321	0.248139	0.398888	-1.3345	0.0907928	0.49054
GSE9946_IMMATURE_VS_LISTERIA_INF_MATURE_DC_DN	121	1.29084	0.0295359	0.244605	-1.18082	0.149744	0.706924
NIELSEN_LEIOMYOSARCOMA_DN	17	-1.32072	0.134126	0.236512	1.15322	0.255507	0.461755
GSE17721_LPS_VS_PAM3CSK4_16H_BMDC_DN	195	1.30808	0.0111111	0.231371	-1.16416	0.146317	0.732858
REACTOME_CELL_CYCLE_CHECKPOINTS	110	-0.837105	0.807292	0.907959	1.81874	0	0.035925
WEBER_METHYLATED_IN_COLON_CANCER	16	-1.34967	0.105175	0.209733	1.12788	0.242798	0.495601
GO_FIBROBLAST_GROWTH_FACTOR_RECEPTOR_BINDING	28	-1.28321	0.139752	0.278487	1.1858	0.205128	0.42319
EVI1_01	16	-1.39991	0.0752351	0.168374	1.08613	0.330472	0.557223
GO_REGULATION_OF_CGMP_BIOSYNTHETIC_PROCESS	21	0.995581	0.457421	0.649689	-1.52677	0.0353982	0.291781
MODULE_128	87	-1.39073	0.0336606	0.176145	1.09239	0.25	0.546947
GSE36888_UNTREATED_VS_IL2_TREATED_TCELL_2H_DN	182	1.25082	0.0306122	0.280163	-1.21394	0.0861196	0.664029
NIKOLSKY_BREAST_CANCER_11Q12_Q14_AMPLICON	143	1.72148	0	0.0310972	-0.881718	0.745138	1
GHO_ATF5_TARGETS_DN	15	-1.17525	0.237288	0.422307	1.29003	0.153846	0.314029
GO_SINGLE_FERTILIZATION	106	1.10847	0.209924	0.445433	-1.36702	0.0271682	0.445271
GO_REGULATION_OF_NEURAL_PRECURSOR_CELL_PROLIFERATION	72	-1.25348	0.125	0.312748	1.20868	0.108108	0.396958
CORDENONSI_YAP_CONSERVED_SIGNATURE	57	-1.92095	0	0.00274772	0.788614	0.894231	0.938356
GSE26488_CTRL_VS_PEPTIDE_INJECTION_HDAC7_DELTAP_TG_OT2_THYMOCYTE_UP	191	1.33012	0.0209424	0.212367	-1.13875	0.178969	0.77255
DUTERTRE_ESTRADIOL_RESPONSE_6HR_UP	224	-1.01178	0.418689	0.669024	1.49623	0	0.159567
GSE21379_WT_VS_SAP_KO_TFH_CD4_TCELL_UP	194	1.1713	0.0552764	0.366692	-1.29205	0.0356415	0.541858
BILANGES_SERUM_RESPONSE_TRANSLATION	28	2.05485	0	0.0010838	-0.736124	0.829762	1
WEST_ADRENOCORTICAL_TUMOR_UP	286	-1.29	0.02019	0.269691	1.17123	0	0.43607
GO_ORGANIC_ANION_TRANSMEMBRANE_TRANSPORTER_ACTIVITY	166	1.24433	0.0483092	0.287314	-1.21393	0.0895219	0.66381
GSE17721_0.5H_VS_8H_CPG_BMDC_UP	197	1.52473	0	0.0938201	-0.989876	0.52775	1
GO_SOMITE_DEVELOPMENT	78	-1.14609	0.214076	0.463436	1.31646	0.0266667	0.287285
KARAKAS_TGFB1_SIGNALING	16	-1.5513	0.029703	0.0800821	0.971427	0.466667	0.740477
VILIMAS_NOTCH1_TARGETS_UP	51	1.28577	0.0788643	0.248309	-1.17185	0.21861	0.721296
AMIT_EGF_RESPONSE_480_MCF10A	43	-1.29877	0.103236	0.260161	1.16	0.215827	0.452934
RODRIGUES_NTN1_AND_DCC_TARGETS	28	1.62836	0.0163488	0.0543342	-0.924999	0.6025	1
MODULE_40	80	1.50803	0	0.101636	-0.996995	0.507495	0.998752
GO_FC_EPSILON_RECEPTOR_SIGNALING_PATHWAY	122	1.61071	0	0.0599281	-0.932848	0.635331	1
MODULE_180	109	1.12693	0.167939	0.42151	-1.33273	0.0378151	0.494287
MODULE_175	51	1.29284	0.0759878	0.242783	-1.16123	0.235495	0.738242
PID_RB_1PATHWAY	64	-1.40579	0.0277778	0.165573	1.06771	0.330357	0.580684
GO_REGULATION_OF_ICOSANOID_SECRETION	20	0.965782	0.481663	0.707541	-1.55402	0.0140665	0.278085
GO_NUCLEAR_CHROMOSOME_TELOMERIC_REGION	106	-1.09459	0.291156	0.543874	1.36959	0	0.242824
GSE40274_CTRL_VS_FOXP3_AND_XBP1_TRANSDUCED_ACTIVATED_CD4_TCELL_DN	151	1.02929	0.311966	0.582424	-1.45631	0.0030581	0.3806
CROONQUIST_STROMAL_STIMULATION_UP	51	-1.55369	0.0074184	0.0787666	0.964381	0.487805	0.75055
SENGUPTA_NASOPHARYNGEAL_CARCINOMA_DN	322	1.14241	0.0534351	0.399482	-1.3105	0.00501002	0.521566
GSE9650_EFFECTOR_VS_MEMORY_CD8_TCELL_DN	192	1.27433	0.0186916	0.259395	-1.17468	0.132383	0.716264
BIOCARTA_INFLAM_PATHWAY	27	1.21574	0.196629	0.317628	-1.23117	0.180101	0.636666
CHR12Q15	23	-1.20165	0.207607	0.383312	1.24507	0.138095	0.356544
KEGG_DRUG_METABOLISM_CYTOCHROME_P450	58	1.02897	0.392727	0.583128	-1.45376	0.0208791	0.379316
GO_PLATELET_MORPHOGENESIS	19	-1.10234	0.329094	0.532034	1.35689	0.0929204	0.252636
KEGG_ARGININE_AND_PROLINE_METABOLISM	53	1.57485	0.00914634	0.0722633	-0.949666	0.571429	1
GO_RESPONSE_TO_EXOGENOUS_DSRNA	43	-0.821028	0.782407	0.923734	1.82142	0	0.0352291
GO_GLYCOSPHINGOLIPID_METABOLIC_PROCESS	62	1.08531	0.28169	0.484532	-1.37745	0.0393873	0.429801
GO_EPIDERMIS_MORPHOGENESIS	27	-1.56387	0.0238095	0.074904	0.955682	0.497354	0.764763
REACTOME_ERK_MAPK_TARGETS	20	-0.907568	0.614007	0.825085	1.64549	0.0272727	0.085293
CHR4Q13	35	-0.985939	0.479699	0.709274	1.51467	0.012987	0.149634
CHR12Q13	220	1.30962	0	0.230761	-1.14006	0.180905	0.770642
GO_SOMATIC_STEM_CELL_POPULATION_MAINTENANCE	65	-1.18427	0.188761	0.408499	1.25988	0.0843373	0.344158
GO_SMALL_MOLECULE_CATABOLIC_PROCESS	321	1.30293	0.00735294	0.23533	-1.14493	0.119478	0.763689
GO_LIGASE_ACTIVITY_FORMING_CARBON_SULFUR_BONDS	39	1.65317	0.00287356	0.0476098	-0.902044	0.628806	1
REACTOME_SYNTHESIS_OF_PIPS_AT_THE_PLASMA_MEMBRANE	30	1.25031	0.134986	0.280729	-1.19245	0.229091	0.696722
GSE3982_MAC_VS_TH1_DN	187	-1.23547	0.0756824	0.334682	1.20671	0	0.397651
GO_THYMUS_DEVELOPMENT	47	-0.984043	0.490196	0.712135	1.51456	0.034965	0.149475
AP1_Q4	260	1.15483	0.101796	0.385495	-1.29055	0.0170854	0.543663
CHR6Q15	15	-1.26199	0.167513	0.300992	1.18071	0.216981	0.42794
CROMER_METASTASIS_DN	77	1.32524	0.0583942	0.216486	-1.12399	0.274298	0.797754
GO_CELLULAR_MODIFIED_AMINO_ACID_CATABOLIC_PROCESS	18	1.36269	0.0891892	0.186956	-1.09288	0.343188	0.850412
REACTOME_NUCLEAR_EVENTS_KINASE_AND_TRANSCRIPTION_FACTOR_ACTIVATION	23	-0.843627	0.704655	0.900297	1.76515	0.00847458	0.0474479
GO_MYELOID_CELL_ACTIVATION_INVOLVED_IN_IMMUNE_RESPONSE	37	0.894203	0.614286	0.837633	-1.66479	0.00360577	0.134657
IZADPANAH_STEM_CELL_ADIPOSE_VS_BONE_UP	119	1.54251	0.003861	0.0852751	-0.96493	0.59282	1
SESTO_RESPONSE_TO_UV_C2	53	-1.27924	0.100741	0.282831	1.16345	0.176923	0.447588
MODULE_93	172	1.4174	0	0.150834	-1.05002	0.382413	0.923468
GO_CARBOHYDRATE_CATABOLIC_PROCESS	107	1.28635	0.0367647	0.247899	-1.15612	0.199166	0.746073
GO_REGULATION_OF_STAT_CASCADE	140	-1.07943	0.27139	0.566919	1.37688	0	0.236709
KEGG_B_CELL_RECEPTOR_SIGNALING_PATHWAY	75	1.01522	0.404682	0.612842	-1.46358	0.0139635	0.373112
GSE17721_PAM3CSK4_VS_GADIQUIMOD_8H_BMDC_UP	194	1.61697	0	0.057572	-0.918803	0.687943	1
GO_VITAMIN_TRANSPORTER_ACTIVITY	22	1.05549	0.384824	0.535432	-1.40741	0.0566281	0.405622
USF_C	269	1.52745	0	0.0925606	-0.9724	0.575727	1
WEIGEL_OXIDATIVE_STRESS_BY_TBH_AND_H2O2	36	-1.20422	0.196319	0.379466	1.23312	0.149254	0.369671
PID_TCR_CALCIUM_PATHWAY	29	1.38464	0.0754717	0.172345	-1.07232	0.383578	0.888855
GO_REGULATION_OF_LEUKOCYTE_MIGRATION	133	1.1457	0.133333	0.39603	-1.29569	0.0461538	0.537711
GO_RESPONSE_TO_WATER	18	1.6774	0.015	0.0412828	-0.884724	0.636719	1
GSE17974_IL4_AND_ANTI_IL12_VS_UNTREATED_12H_ACT_CD4_TCELL_DN	164	1.13291	0.124402	0.413318	-1.30921	0.0377166	0.522968
GO_FATTY_ACID_BIOSYNTHETIC_PROCESS	109	1.31012	0.0234375	0.230155	-1.13185	0.242902	0.78652
GO_DNA_GEOMETRIC_CHANGE	78	-1.08844	0.295615	0.551922	1.36212	0.03125	0.249528
GO_POSITIVE_REGULATION_OF_SKELETAL_MUSCLE_TISSUE_DEVELOPMENT	26	-1.48108	0.0431433	0.114553	1.00101	0.457547	0.690591
GSE21774_CD62L_POS_CD56_BRIGHT_VS_CD62L_NEG_CD56_DIM_NK_CELL_UP	197	1.15277	0.097561	0.386879	-1.28605	0.0203046	0.546174
GO_POSITIVE_REGULATION_OF_RESPONSE_TO_EXTERNAL_STIMULUS	267	1.16912	0.0320513	0.368101	-1.26798	0.0251509	0.574403
GSE41176_UNSTIM_VS_ANTI_IGM_STIM_BCELL_3H_UP	178	1.35761	0	0.189939	-1.09187	0.286442	0.852145
GO_OSTEOBLAST_DEVELOPMENT	18	-1.2464	0.191176	0.320936	1.18916	0.220657	0.420649
GO_VENTRAL_SPINAL_CORD_INTERNEURON_DIFFERENTIATION	17	1.26036	0.153453	0.272352	-1.1754	0.260184	0.714655
LAU_APOPTOSIS_CDKN2A_UP	52	-1.5296	0.00600601	0.0893465	0.968439	0.552	0.745173
GO_SODIUM_INDEPENDENT_ORGANIC_ANION_TRANSMEMBRANE_TRANSPORTER_ACTIVITY	16	1.31774	0.1275	0.223347	-1.12396	0.322034	0.797495
GSE36888_UNTREATED_VS_IL2_TREATED_STAT5_AB_KNOCKIN_TCELL_2H_UP	175	1.25858	0.00471698	0.273381	-1.17673	0.136179	0.712953
GO_POLY_PURINE_TRACT_BINDING	19	1.47312	0.049763	0.119474	-1.00515	0.473616	0.987851
HALLMARK_IL6_JAK_STAT3_SIGNALING	83	1.28198	0.0758123	0.251748	-1.15456	0.225458	0.749754
GO_ORGAN_MATURATION	18	-1.03082	0.423077	0.641166	1.43495	0.0689655	0.192615
GSE27092_WT_VS_HDAC7_PHOSPHO_DEFICIENT_CD8_TCELL_DN	196	-1.15766	0.148802	0.447472	1.27772	0	0.325548
CHR7Q36	57	-1.32569	0.0714286	0.231462	1.11572	0.153846	0.514909
GO_ACID_THIOL_LIGASE_ACTIVITY	19	1.65761	0.0127551	0.0464573	-0.892083	0.623737	1
GO_MONOSACCHARIDE_BIOSYNTHETIC_PROCESS	52	1.93671	0	0.00463765	-0.763457	0.832018	1
GOLDRATH_NAIVE_VS_EFF_CD8_TCELL_UP	195	1.25553	0.0442478	0.276135	-1.17731	0.123108	0.712061
GSE27241_WT_CTRL_VS_DIGOXIN_TREATED_RORGT_KO_CD4_TCELL_IN_TH17_POLARIZING_CONDITIONS_UP	163	1.11282	0.165919	0.439293	-1.32825	0.0184237	0.500313
GSE28726_NAIVE_CD4_TCELL_VS_NAIVE_VA24NEG_NKTCELL_UP	198	-1.1818	0.122072	0.412178	1.25011	0	0.352604
GSE21033_CTRL_VS_POLYIC_STIM_DC_24H_UP	144	1.37091	0.00469484	0.18173	-1.07728	0.342159	0.878189
GSE1460_INTRATHYMIC_T_PROGENITOR_VS_NAIVE_CD4_TCELL_CORD_BLOOD_UP	190	-1.11903	0.214109	0.505855	1.31961	0	0.28485
TGASTMAGC_NFE2_01	182	1.28512	0.0280374	0.248728	-1.14849	0.176589	0.759671
GSE17301_CTRL_VS_48H_ACD3_ACD28_STIM_CD8_TCELL_DN	192	1.36495	0	0.185307	-1.08116	0.303862	0.870248
GO_INFLAMMATORY_RESPONSE	405	1.15121	0.0679612	0.388939	-1.28177	0.009	0.553055
GO_REGULATION_OF_SIGNAL_TRANSDUCTION_BY_P53_CLASS_MEDIATOR	158	-1.31379	0.0357143	0.243503	1.12278	0.0666667	0.501728
GSE22886_NAIVE_CD4_TCELL_VS_48H_ACT_TH2_DN	190	-1.15054	0.181132	0.457241	1.28123	0	0.322468
GO_STEROL_METABOLIC_PROCESS	116	1.48028	0.00403226	0.115743	-0.995714	0.512953	1
GO_NEGATIVE_REGULATION_OF_CYTOKINE_SECRETION	41	0.982823	0.479167	0.676077	-1.4991	0.0198598	0.325468
GSE19941_IL10_KO_VS_IL10_KO_AND_NFKBP50_KO_LPS_STIM_MACROPHAGE_UP	192	1.34271	0.00909091	0.202217	-1.09682	0.280933	0.845625
STEGER_ADIPOGENESIS_DN	25	-1.0915	0.325321	0.547141	1.34884	0.0738916	0.257932
GARGALOVIC_RESPONSE_TO_OXIDIZED_PHOSPHOLIPIDS_YELLOW_UP	32	-0.813632	0.770543	0.931323	1.80902	0	0.03742
GO_NEURON_PROJECTION_MEMBRANE	36	-1.1236	0.295455	0.499764	1.30906	0.0714286	0.29533
GSE28726_NAIVE_VS_ACTIVATED_CD4_TCELL_DN	195	-1.12656	0.18712	0.494402	1.30523	0.0555556	0.298568
GO_HISTONE_MRNA_METABOLIC_PROCESS	25	-0.750038	0.828947	0.973254	1.95988	0	0.0142972
GO_BLOOD_COAGULATION_FIBRIN_CLOT_FORMATION	25	1.03948	0.402778	0.564648	-1.41391	0.0699387	0.399455
GSE18281_CORTEX_VS_MEDULLA_THYMUS_DN	171	0.902311	0.816964	0.826978	-1.62742	0	0.189044
GSE12366_GC_BCELL_VS_PLASMA_CELL_UP	181	-1.25631	0.0572473	0.308714	1.16861	0.0833333	0.440951
GSE8921_UNSTIM_VS_TLR1_2_STIM_MONOCYTE_3H_DN	195	1.26151	0.0320856	0.271573	-1.16379	0.149194	0.73437
GO_REGULATION_OF_OXIDATIVE_PHOSPHORYLATION	16	1.10976	0.315245	0.443668	-1.32259	0.139442	0.507459
GO_CALMODULIN_DEPENDENT_PROTEIN_KINASE_ACTIVITY	27	1.14909	0.228814	0.391492	-1.27697	0.127404	0.56668
DIRMEIER_LMP1_RESPONSE_LATE_UP	56	-1.05717	0.360347	0.601389	1.38743	0.0272727	0.230232
GSE35685_CD34POS_CD38NEG_VS_CD34POS_CD10NEG_CD62LPOS_BONE_MARROW_DN	195	1.43728	0.00490196	0.137921	-1.02046	0.45473	0.967802
ST_B_CELL_ANTIGEN_RECEPTOR	38	1.11804	0.290141	0.433771	-1.31173	0.12	0.522449
GO_HYDRO_LYASE_ACTIVITY	49	1.59291	0.00892857	0.0656921	-0.920166	0.615646	1
GO_MYELOID_LEUKOCYTE_ACTIVATION	89	0.996567	0.425856	0.648294	-1.47074	0.0138298	0.368331
BIOCARTA_PGC1A_PATHWAY	22	-1.28896	0.144635	0.269986	1.13634	0.258064	0.484431
REACTOME_SEMA4D_IN_SEMAPHORIN_SIGNALING	28	-1.12905	0.281447	0.490905	1.29694	0.0899471	0.306896
GSE17301_CTRL_VS_48H_ACD3_ACD28_IFNA2_STIM_CD8_TCELL_UP	196	1.62784	0	0.0543101	-0.899084	0.751008	1
GSE3565_CTRL_VS_LPS_INJECTED_DUSP1_KO_SPLENOCYTES_DN	164	1.25396	0.0502513	0.277692	-1.16665	0.151269	0.729322
SMID_BREAST_CANCER_LUMINAL_A_DN	18	-1.4346	0.0577558	0.144345	1.01963	0.418033	0.65723
MOREIRA_RESPONSE_TO_TSA_UP	26	1.78598	0	0.0188577	-0.819004	0.723798	1
GO_INORGANIC_ANION_TRANSPORT	124	1.17938	0.115385	0.358209	-1.24016	0.0853278	0.622587
GO_CARTILAGE_DEVELOPMENT	143	-1.28997	0.0640205	0.269476	1.13368	0.1	0.488862
GO_REGULATION_OF_PHAGOCYTOSIS	64	1.44454	0.0128205	0.133856	-1.01235	0.457778	0.97844
GSE16451_CTRL_VS_WEST_EQUINE_ENC_VIRUS_IMMATURE_NEURON_CELL_LINE_UP	195	1.40182	0	0.160782	-1.04279	0.404665	0.935413
GO_GABA_RECEPTOR_ACTIVITY	22	1.70946	0.00746269	0.0340119	-0.85506	0.676322	1
MODULE_107	75	1.10697	0.227586	0.448474	-1.31991	0.0629067	0.511437
MODULE_126	178	-1.21384	0.101235	0.366182	1.20351	0	0.401939
GO_ACUTE_INFLAMMATORY_RESPONSE	68	1.2433	0.111913	0.287642	-1.17432	0.19935	0.717187
GSE411_WT_VS_SOCS3_KO_MACROPHAGE_UP	197	-1.19568	0.0968944	0.392579	1.22104	0	0.382076
GO_ORGANIC_ACID_TRANSPORT	253	1.18034	0.0857143	0.357306	-1.23651	0.0440882	0.62675
DARWICHE_PAPILLOMA_RISK_HIGH_VS_LOW_DN	31	1.00361	0.438235	0.636957	-1.45374	0.0417661	0.378599
GSE9878_CTRL_VS_EBF_TRANSDUCED_PAX5_KO_PRO_BCELL_DN	199	-1.18606	0.125771	0.4059	1.2297	0	0.372498
GO_REGULATION_OF_HUMORAL_IMMUNE_RESPONSE	49	0.938129	0.578788	0.765937	-1.55339	0.00568828	0.278899
GO_FATTY_ACID_METABOLIC_PROCESS	286	1.21238	0.0310559	0.321635	-1.20198	0.0674044	0.684781
GO_REGULATION_OF_N_METHYL_D_ASPARTATE_SELECTIVE_GLUTAMATE_RECEPTOR_ACTIVITY	15	-1.17468	0.249164	0.422524	1.23998	0.156	0.361324
GSE7852_LN_VS_THYMUS_TCONV_UP	190	1.24864	0.0310881	0.282599	-1.16609	0.134615	0.729017
TRAYNOR_RETT_SYNDROM_DN	19	-1.45635	0.0483092	0.130449	0.999459	0.453333	0.69359
NIKOLSKY_BREAST_CANCER_22Q13_AMPLICON	16	1.11888	0.310263	0.433274	-1.30021	0.137097	0.536569
GO_NOSE_DEVELOPMENT	15	1.41128	0.0734177	0.154814	-1.03054	0.444748	0.951515
GO_LYSOSOME_LOCALIZATION	23	1.06745	0.355742	0.515594	-1.36227	0.0948718	0.452666
GO_METHYLATED_HISTONE_BINDING	49	-1.2933	0.0825826	0.265915	1.12434	0.234234	0.49938
GO_SPECTRIN_BINDING	24	1.13575	0.223377	0.409491	-1.28002	0.148936	0.558042
GSE27241_WT_CTRL_VS_DIGOXIN_TREATED_RORGT_KO_CD4_TCELL_IN_TH17_POLARIZING_CONDITIONS_DN	160	1.4553	0	0.127427	-0.998788	0.488277	0.996087
GSE35543_IN_VITRO_ITREG_VS_CONVERTED_EX_ITREG_DN	189	1.17339	0.0511628	0.364379	-1.23853	0.0536981	0.626201
MODULE_52	406	-1.37906	0.00228571	0.185093	1.05371	0.166667	0.264767
MODULE_181	274	1.09564	0.175758	0.467	-1.32621	0.00300903	0.503826
GSE24142_ADULT_VS_FETAL_EARLY_THYMIC_PROGENITOR_DN	193	-1.05325	0.335802	0.606194	1.37947	0	0.234381
HERNANDEZ_MITOTIC_ARREST_BY_DOCETAXEL_1_DN	34	-1.72686	0	0.0231657	0.841263	0.758389	0.899962
DAZARD_UV_RESPONSE_CLUSTER_G3	15	-1.24132	0.189509	0.328036	1.17005	0.23622	0.438264
GSE9650_NAIVE_VS_EFF_CD8_TCELL_UP	193	1.30757	0.00956938	0.231482	-1.11053	0.261134	0.824794
GO_DNA_REPAIR	446	-1.61111	0	0.0568127	0.901268	1	0.993224
ABE_VEGFA_TARGETS	19	1.16811	0.248603	0.369569	-1.24307	0.183879	0.617771
GSE24634_IL4_VS_CTRL_TREATED_NAIVE_CD4_TCELL_DAY5_UP	183	1.14441	0.0776699	0.397543	-1.26861	0.0406918	0.574472
GO_REGULATION_OF_STEROID_METABOLIC_PROCESS	73	1.25155	0.0745763	0.279558	-1.15994	0.217297	0.740613
ANDERSEN_LIVER_CANCER_KRT19_DN	70	1.1171	0.228669	0.435364	-1.29896	0.0803965	0.536971
GSE43863_TH1_VS_LY6C_INT_CXCR5POS_MEMORY_CD4_TCELL_DN	193	1.05915	0.261084	0.529524	-1.36987	0.0101317	0.442319
GO_ORGANIC_ACID_TRANSMEMBRANE_TRANSPORTER_ACTIVITY	138	1.23262	0.0489796	0.298103	-1.17649	0.187182	0.713504
GO_HYDROGEN_PEROXIDE_METABOLIC_PROCESS	28	1.11618	0.287671	0.43677	-1.29841	0.136638	0.537397
CTIP_DN.V1_DN	120	-1.20949	0.116779	0.371659	1.19808	0.0357143	0.410024
WAKASUGI_HAVE_ZNF143_BINDING_SITES	56	-1.55711	0.00585652	0.0772105	0.930076	0.62931	0.797965
MORF_TPT1	75	2.92415	0	0	-0.495164	0.998929	1
MORF_BUB1B	65	-1.31633	0.0644217	0.240295	1.09932	0.27381	0.537031
AACATTC_MIR4093P	141	-1.36157	0.021767	0.199505	1.06272	0.275862	0.585263
GO_SODIUM_INDEPENDENT_ORGANIC_ANION_TRANSPORT	18	1.30766	0.139842	0.231683	-1.10461	0.330698	0.835207
GSE39152_SPLEEN_CD103_NEG_VS_BRAIN_CD103_POS_MEMORY_CD8_TCELL_UP	192	1.28145	0.0255102	0.251759	-1.1271	0.208081	0.793689
GO_MAMMARY_GLAND_EPITHELIAL_CELL_DIFFERENTIATION	16	-0.991938	0.478548	0.700119	1.45483	0.0614754	0.181337
KRAS.50_UP.V1_UP	46	1.2209	0.151685	0.311369	-1.18171	0.234954	0.705677
MODY_HIPPOCAMPUS_POSTNATAL	63	1.30246	0.0696202	0.235694	-1.10741	0.300111	0.829873
GSE28237_FOLLICULAR_VS_EARLY_GC_BCELL_DN	194	-0.958099	0.571429	0.749218	1.50535	0	0.155384
REACTOME_PTM_GAMMA_CARBOXYLATION_HYPUSINE_FORMATION_AND_ARYLSULFATASE_ACTIVATION	20	1.17615	0.241895	0.361335	-1.22458	0.206941	0.643636
AREB6_04	241	-1.37331	0.00970874	0.189974	1.04862	0.166667	0.60743
LU_TUMOR_ENDOTHELIAL_MARKERS_UP	20	1.11845	0.275401	0.433383	-1.28714	0.148338	0.546159
PEPPER_CHRONIC_LYMPHOCYTIC_LEUKEMIA_DN	18	1.00205	0.406404	0.639888	-1.43649	0.0592784	0.384874
THUM_MIR21_TARGETS_HEART_DISEASE_UP	17	-1.74129	0.00163399	0.0205172	0.826607	0.690909	0.912731
MODULE_127	23	-1.18764	0.231018	0.403584	1.21184	0.21393	0.393226
GO_CHROMATIN_REMODELING	131	-1.24899	0.091623	0.317652	1.15224	0.0740741	0.462514
GSE26030_TH1_VS_TH17_DAY15_POST_POLARIZATION_DN	193	1.3923	0	0.167344	-1.03282	0.423232	0.94709
MARSHALL_VIRAL_INFECTION_RESPONSE_DN	29	-0.95211	0.552885	0.759708	1.50872	0.0391061	0.152737
GO_REGULATION_OF_CARDIAC_MUSCLE_CELL_DIFFERENTIATION	19	-1.56692	0.0210697	0.0735018	0.915944	0.560538	0.816964
CHNG_MULTIPLE_MYELOMA_HYPERPLOID_UP	43	2.27252	0	6.14202e-05	-0.631422	0.95612	1
GO_BRANCHING_INVOLVED_IN_SALIVARY_GLAND_MORPHOGENESIS	16	-1.60784	0.0215232	0.0576419	0.89225	0.585774	0.845697
ABE_VEGFA_TARGETS_2HR	33	0.959764	0.494872	0.722229	-1.49309	0.0287081	0.330287
GSE40274_FOXP3_VS_FOXP3_AND_GATA1_TRANSDUCED_ACTIVATED_CD4_TCELL_UP	194	1.17196	0.0655738	0.365948	-1.22253	0.0862069	0.650691
GO_OXIDOREDUCTASE_ACTIVITY_ACTING_ON_PEROXIDE_AS_ACCEPTOR	37	1.41591	0.0470914	0.151499	-1.01189	0.475177	0.979079
GSE22601_CD4_SINGLE_POSITIVE_VS_CD8_SINGLE_POSITIVE_THYMOCYTE_UP	194	-1.3365	0.0184729	0.222543	1.07144	0.133333	0.574238
HOUSTIS_ROS	32	1.59171	0.0135501	0.0661954	-0.899093	0.629808	1
GSE9946_IMMATURE_VS_MATURE_STIMULATORY_DC_DN	129	1.15791	0.130769	0.382835	-1.23478	0.0982236	0.628861
REACTOME_ABC_FAMILY_PROTEINS_MEDIATED_TRANSPORT	31	1.2303	0.153409	0.301313	-1.16149	0.26303	0.737587
GO_PROTEIN_SUMOYLATION	110	-1.17022	0.174324	0.428596	1.22049	0.0869565	0.381891
IVANOVSKA_MIR106B_TARGETS	89	-1.3567	0.0521978	0.202898	1.05214	0.365079	0.602113
MCLACHLAN_DENTAL_CARIES_UP	217	1.47049	0	0.120462	-0.970074	0.581395	1
GSE4748_CTRL_VS_LPS_AND_CYANOBACTERIUM_LPSLIKE_STIM_DC_3H_DN	196	1.57324	0	0.0730031	-0.906396	0.721941	1
GSE339_CD8POS_VS_CD4CD8DN_DC_IN_CULTURE_UP	198	1.3159	0.0108108	0.224202	-1.08328	0.306143	0.867734
LEE_LIVER_CANCER_ACOX1_UP	58	1.05548	0.339394	0.535278	-1.35033	0.0576714	0.471136
GO_VENTRICULAR_SEPTUM_MORPHOGENESIS	27	-1.07033	0.332817	0.58094	1.3307	0.0795455	0.2745
MOREAUX_B_LYMPHOCYTE_MATURATION_BY_TACI_DN	69	-0.853746	0.736842	0.888827	1.66817	0	0.0770934
GO_RNA_PHOSPHODIESTER_BOND_HYDROLYSIS_EXONUCLEOLYTIC	35	-0.916043	0.599071	0.811749	1.55409	0.0245399	0.128072
SERVITJA_LIVER_HNF1A_TARGETS_DN	149	1.00091	0.42915	0.64083	-1.42187	0.00811359	0.396934
GSE13522_CTRL_VS_T_CRUZI_Y_STRAIN_INF_SKIN_BALBC_MOUSE_UP	131	1.49574	0	0.107185	-0.951328	0.606591	1
GO_CELLULAR_ALDEHYDE_METABOLIC_PROCESS	79	1.92891	0	0.00507305	-0.737647	0.901181	1
GO_POSITIVE_REGULATION_OF_FATTY_ACID_BIOSYNTHETIC_PROCESS	17	1.37584	0.1	0.178837	-1.0341	0.433912	0.94507
VANLOO_SP3_TARGETS_DN	85	1.29378	0.0491803	0.242669	-1.09966	0.310493	0.842956
GSE40441_NRP1_POS_INDUCED_TREG_VS_NRP1_NEG_NATURAL_TREG_UP	198	1.12831	0.136792	0.419728	-1.26069	0.0455466	0.58438
MODULE_305	19	1.63978	0.0123457	0.0516549	-0.867057	0.673177	1
GSE3982_CENT_MEMORY_CD4_TCELL_VS_NKCELL_UP	181	1.04054	0.329843	0.563025	-1.36631	0.00609137	0.445844
GO_LIPID_DIGESTION	21	1.25922	0.165242	0.272451	-1.12902	0.308184	0.789882
GACTGTT_MIR212_MIR132	158	-1.20852	0.105598	0.373206	1.1763	0.0434783	0.432269
MINGUEZ_LIVER_CANCER_VASCULAR_INVASION_DN	19	1.06727	0.378517	0.51592	-1.3316	0.124216	0.495578
GSE42088_UNINF_VS_LEISHMANIA_INF_DC_2H_UP	184	1.73224	0	0.0285614	-0.819883	0.861224	1
GO_DIGESTIVE_SYSTEM_PROCESS	58	1.51923	0.0125392	0.0961631	-0.934812	0.589569	1
GO_REGULATION_OF_SKELETAL_MUSCLE_CELL_DIFFERENTIATION	17	-1.09597	0.347352	0.541882	1.29569	0.124498	0.307692
GO_CELLULAR_IRON_ION_HOMEOSTASIS	43	1.37124	0.0529248	0.181622	-1.03556	0.412717	0.943681
GO_NEGATIVE_REGULATION_OF_DNA_REPLICATION	53	-1.35225	0.0607407	0.207637	1.04926	0.346154	0.606157
GO_UNSATURATED_FATTY_ACID_METABOLIC_PROCESS	100	0.979353	0.533074	0.683521	-1.44792	0.0104822	0.379752
GSE45739_UNSTIM_VS_ACD3_ACD28_STIM_NRAS_KO_CD4_TCELL_DN	183	1.12943	0.13	0.418424	-1.25539	0.0540265	0.593298
GSE39820_TGFBETA3_IL6_VS_TGFBETA3_IL6_IL23A_TREATED_CD4_TCELL_DN	197	1.36401	0	0.186007	-1.03941	0.399798	0.939538
GO_DEOXYRIBONUCLEOTIDE_METABOLIC_PROCESS	34	-0.93113	0.576507	0.790679	1.52257	0.0136054	0.146216
STEIN_ESR1_TARGETS	84	-0.961826	0.540197	0.744318	1.47362	0	0.172456
GSE22432_CDC_VS_COMMON_DC_PROGENITOR_DN	192	-0.927424	0.635593	0.796391	1.52795	0	0.144212
WENG_POR_TARGETS_GLOBAL_UP	18	1.80373	0.00251256	0.0163073	-0.785587	0.768061	1
GO_PARTURITION	20	1.03993	0.383085	0.563921	-1.3621	0.0992366	0.452022
GSE36476_CTRL_VS_TSST_ACT_16H_MEMORY_CD4_TCELL_YOUNG_DN	190	1.85533	0	0.0105977	-0.763154	0.931104	1
GSE18791_UNSTIM_VS_NEWCATSLE_VIRUS_DC_6H_UP	180	-1.10589	0.254068	0.526003	1.27982	0	0.324332
GSE360_L_DONOVANI_VS_B_MALAYI_HIGH_DOSE_MAC_DN	190	1.18093	0.0648649	0.356536	-1.19831	0.0853659	0.68862
CHRXQ21	37	1.40323	0.0457143	0.159893	-1.00829	0.477488	0.984901
GO_NUCLEOSIDE_TRIPHOSPHATE_METABOLIC_PROCESS	217	2.21822	0	0.000123734	-0.637797	0.99496	1
KEGG_OXIDATIVE_PHOSPHORYLATION	126	2.20907	0	0.000128136	-0.63991	0.986667	1
GO_CELL_COMMUNICATION_BY_ELECTRICAL_COUPLING	15	-1.45301	0.0581583	0.132407	0.97273	0.430328	0.738045
MARSON_FOXP3_CORE_DIRECT_TARGETS	19	1.05022	0.371968	0.54552	-1.3453	0.0996217	0.473409
GO_MYELOID_LEUKOCYTE_MEDIATED_IMMUNITY	39	1.08006	0.321839	0.492909	-1.30779	0.0990566	0.524668
GO_CELL_FATE_SPECIFICATION	70	-1.2539	0.111929	0.312218	1.12582	0.138889	0.498071
RASHI_NFKB1_TARGETS	16	1.00022	0.421687	0.642115	-1.41098	0.0769231	0.402927
GO_REGULATION_OF_EPITHELIAL_TO_MESENCHYMAL_TRANSITION	67	-1.48178	0.0197183	0.114448	0.952385	0.677419	0.767536
BIOCARTA_ATRBRCA_PATHWAY	21	-1.59214	0.0204403	0.0635104	0.886018	0.629108	0.855305
GO_INOSITOL_PHOSPHATE_MEDIATED_SIGNALING	17	0.980782	0.459834	0.680001	-1.43807	0.0580297	0.381957
GSE37301_COMMON_LYMPHOID_PROGENITOR_VS_GRAN_MONO_PROGENITOR_UP	188	1.30237	0.00956938	0.235666	-1.08262	0.305752	0.868915
AZARE_NEOPLASTIC_TRANSFORMATION_BY_STAT3_DN	15	1.32765	0.134021	0.214841	-1.06194	0.412088	0.903512
GSE7460_TCONV_VS_TREG_THYMUS_UP	197	1.02183	0.378995	0.598022	-1.37966	0.00908174	0.427152
GO_REGULATION_OF_CELL_FATE_COMMITMENT	26	-1.05055	0.408654	0.611345	1.34168	0.0618557	0.264559
RORIE_TARGETS_OF_EWSR1_FLI1_FUSION_UP	29	-1.25867	0.141538	0.305278	1.11955	0.258621	0.507426
GSE1460_DP_THYMOCYTE_VS_NAIVE_CD4_TCELL_ADULT_BLOOD_UP	193	-1.2908	0.0346106	0.268888	1.09167	0.272727	0.548304
GSE14308_TH17_VS_INDUCED_TREG_DN	195	1.23451	0.0143541	0.2961	-1.14132	0.179617	0.768041
GNF2_DNM1	73	1.18191	0.112628	0.35554	-1.19138	0.177174	0.697195
PID_PRL_SIGNALING_EVENTS_PATHWAY	23	-1.56703	0.015748	0.0734926	0.898579	0.603774	0.837771
GSE34156_UNTREATED_VS_24H_NOD2_LIGAND_TREATED_MONOCYTE_UP	159	1.28467	0.028169	0.249287	-1.09598	0.276465	0.844714
KEGG_BETA_ALANINE_METABOLISM	22	1.20454	0.190955	0.330124	-1.16652	0.274876	0.728648
GSE10239_MEMORY_VS_KLRG1HIGH_EFF_CD8_TCELL_UP	189	0.951015	0.584541	0.7395	-1.47744	0.00101626	0.356048
GSE43863_TH1_VS_LY6C_INT_CXCR5POS_EFFECTOR_CD4_TCELL_UP	192	-1.29478	0.0282903	0.264124	1.08477	0.3125	0.558283
GSE12366_GC_VS_MEMORY_BCELL_UP	181	-1.28424	0.0486891	0.277215	1.09357	0.105263	0.545514
MODULE_124	95	-1.22318	0.137281	0.352765	1.14787	0.118644	0.468768
GO_RESPIRATORY_CHAIN	77	2.15151	0	0.000267085	-0.652366	0.954693	1
GO_EPITHELIAL_CELL_PROLIFERATION	87	-1.29285	0.0723861	0.266473	1.08555	0.28	0.557144
MODULE_379	182	1.08006	0.215	0.493083	-1.29936	0.0301811	0.536517
GO_EMBRYONIC_PATTERN_SPECIFICATION	58	-1.18942	0.181818	0.401106	1.17924	0.126214	0.42901
MEF2_04	24	1.26034	0.152406	0.272214	-1.11284	0.343473	0.820375
GSE15735_CTRL_VS_HDAC_INHIBITOR_TREATED_CD4_TCELL_12H_UP	191	1.59647	0	0.0645803	-0.878485	0.779011	1
MODULE_123	231	-1.20585	0.0904762	0.377222	1.16299	0.111111	0.448022
GO_PURINERGIC_NUCLEOTIDE_RECEPTOR_SIGNALING_PATHWAY	20	0.918059	0.553719	0.802262	-1.5262	0.0313676	0.29163
YOSHIOKA_LIVER_CANCER_EARLY_RECURRENCE_UP	37	1.22768	0.13783	0.303434	-1.14129	0.276923	0.767969
GENTILE_UV_RESPONSE_CLUSTER_D5	37	-0.924226	0.590015	0.801211	1.51599	0	0.148843
GSE40443_INDUCED_VS_TOTAL_TREG_UP	196	1.54284	0	0.0851913	-0.908044	0.723858	1
PECE_MAMMARY_STEM_CELL_UP	121	1.98008	0	0.00279459	-0.707153	0.952528	1
KEGG_NOD_LIKE_RECEPTOR_SIGNALING_PATHWAY	51	1.42147	0.0238806	0.148089	-0.984985	0.514124	1
REACTOME_ANTIVIRAL_MECHANISM_BY_IFN_STIMULATED_GENES	60	-0.9839	0.486034	0.712164	1.42257	0.021978	0.201719
GO_IMMUNOGLOBULIN_PRODUCTION_INVOLVED_IN_IMMUNOGLOBULIN_MEDIATED_IMMUNE_RESPONSE	22	-1.02936	0.409639	0.643011	1.35918	0.0758294	0.250624
GALLUZZI_PERMEABILIZE_MITOCHONDRIA	40	-0.873978	0.676783	0.8667	1.60048	0	0.10542
IVANOVA_HEMATOPOIESIS_STEM_CELL	246	1.08324	0.192771	0.488013	-1.29118	0.0200803	0.542765
GSE23505_IL6_IL1_IL23_VS_IL6_IL1_TGFB_TREATED_CD4_TCELL_DN	193	-1.41667	0.00736196	0.155893	0.986968	0.6	0.713451
GO_ESTABLISHMENT_OR_MAINTENANCE_OF_BIPOLAR_CELL_POLARITY	36	-1.11526	0.292975	0.512557	1.25288	0.146853	0.352457
GSE21546_WT_VS_ELK1_KO_ANTI_CD3_STIM_DP_THYMOCYTES_DN	186	-1.16998	0.136192	0.428777	1.19355	0.111111	0.416408
GO_BRUSH_BORDER_MEMBRANE	54	0.975833	0.471698	0.689538	-1.43082	0.0290828	0.392716
GO_AMINE_BIOSYNTHETIC_PROCESS	21	1.36107	0.109756	0.18723	-1.02572	0.445302	0.959654
CHICAS_RB1_TARGETS_LOW_SERUM	79	-1.02897	0.394286	0.643371	1.35677	0.025974	0.251948
GO_VITAMIN_TRANSPORT	30	0.949129	0.530556	0.742829	-1.47086	0.0339806	0.3688
GSE7218_UNSTIM_VS_ANTIGEN_STIM_THROUGH_IGM_BCELL_DN	110	-1.09482	0.294118	0.543584	1.27504	0.027027	0.328595
GSE13306_TREG_VS_TCONV_LAMINA_PROPRIA_DN	197	1.19594	0.0531401	0.340277	-1.16717	0.119839	0.729177
GO_MACROPHAGE_ACTIVATION	29	0.905317	0.609418	0.822444	-1.5415	0.00996264	0.283305
GO_VITAMIN_BINDING	76	1.15891	0.180851	0.381871	-1.20387	0.168636	0.679645
ZHAN_MULTIPLE_MYELOMA_HP_UP	39	1.12982	0.235457	0.417729	-1.23446	0.193699	0.629047
MODULE_172	93	1.13811	0.169231	0.406386	-1.22543	0.13871	0.643221
GO_REGULATION_OF_THYMOCYTE_AGGREGATION	25	-1.1027	0.327504	0.531211	1.26463	0.125	0.339047
STEIN_ESRRA_TARGETS_RESPONSIVE_TO_ESTROGEN_UP	30	1.64766	0.00573066	0.0493307	-0.846289	0.702539	1
GO_AUDITORY_RECEPTOR_CELL_DIFFERENTIATION	28	-1.24497	0.155279	0.322767	1.11967	0.248521	0.507363
GO_PYRIDINE_NUCLEOTIDE_BIOSYNTHETIC_PROCESS	18	-0.804802	0.742765	0.94042	1.73201	0.00478469	0.0567027
GSE19941_IL10_KO_VS_IL10_KO_AND_NFKBP50_KO_LPS_STIM_MACROPHAGE_DN	192	1.84633	0	0.0114425	-0.754934	0.944332	1
CHR2Q36	37	-0.977084	0.469861	0.722614	1.42652	0.0555556	0.198727
SANA_RESPONSE_TO_IFNG_DN	82	1.86184	0.00362319	0.0100758	-0.7482	0.893548	1
GSE14699_NAIVE_VS_ACT_CD8_TCELL_UP	194	1.08119	0.217822	0.491452	-1.28834	0.0282258	0.544674
GO_SEMAPHORIN_RECEPTOR_BINDING	22	-1.58325	0.0159236	0.0668993	0.879531	0.636364	0.861865
GSE5503_LIVER_DC_VS_SPLEEN_DC_ACTIVATED_ALLOGENIC_TCELL_UP	195	1.19416	0.0339806	0.342773	-1.16603	0.148635	0.728632
GO_GLYCOSPHINGOLIPID_BIOSYNTHETIC_PROCESS	24	1.24808	0.175978	0.283064	-1.11534	0.313119	0.814574
GSE13485_CTRL_VS_DAY1_YF17D_VACCINE_PBMC_UP	179	-0.93272	0.638217	0.78826	1.49176	0	0.162625
GSE3982_EOSINOPHIL_VS_DC_DN	189	1.32888	0.00947867	0.213839	-1.04692	0.388438	0.927587
MODULE_414	15	1.21989	0.208134	0.31217	-1.14029	0.306452	0.770554
CHR5Q34	24	-1.13019	0.288245	0.489146	1.23034	0.142857	0.371772
GO_CRANIAL_NERVE_MORPHOGENESIS	23	-1.01978	0.423333	0.657901	1.36156	0.0885417	0.249415
MEISSNER_BRAIN_HCP_WITH_H3_UNMETHYLATED	34	0.830169	0.769014	0.924469	-1.67247	0.00359712	0.12635
ZF5_B	231	-1.09296	0.252081	0.54552	1.26967	0	0.333634
GSE22601_DOUBLE_POSITIVE_VS_CD8_SINGLE_POSITIVE_THYMOCYTE_DN	196	-1.42733	0.00377358	0.149023	0.971915	0.857143	0.740259
GSE45365_HEALTHY_VS_MCMV_INFECTION_CD11B_DC_IFNAR_KO_UP	172	1.15646	0.0929204	0.385119	-1.19777	0.120812	0.688886
MODULE_242	191	1.0407	0.315789	0.562683	-1.33061	0.0152439	0.498394
GSE24972_WT_VS_IRF8_KO_SPLEEN_FOLLICULAR_BCELL_DN	198	1.10567	0.15942	0.450891	-1.25239	0.0524722	0.597006
GSE46606_IRF4_KO_VS_WT_CD40L_IL2_IL5_1DAY_STIMULATED_BCELL_UP	175	1.14306	0.134529	0.398731	-1.21096	0.105799	0.667477
GSE45365_NK_CELL_VS_CD8_TCELL_DN	149	1.05836	0.283333	0.531217	-1.3068	0.0318602	0.524756
GO_ORGANIC_ACID_BINDING	196	1.15993	0.0860215	0.380842	-1.19221	0.112121	0.696464
GO_NEGATIVE_REGULATION_OF_GLIAL_CELL_DIFFERENTIATION	26	-1.46293	0.044586	0.126023	0.944972	0.54088	0.777262
MODULE_244	183	-1.27737	0.0555556	0.284244	1.08215	0.0666667	0.559782
GO_POSITIVE_REGULATION_OF_MYELOID_LEUKOCYTE_DIFFERENTIATION	48	1.34566	0.0492308	0.20011	-1.02712	0.426759	0.957727
GSE14415_ACT_VS_CTRL_NATURAL_TREG_DN	159	1.14954	0.112195	0.391127	-1.2023	0.111449	0.683688
GSE37319_WT_VS_RC3H1_KO_CD44LOW_CD8_TCELL_DN	131	1.22792	0.0711462	0.303138	-1.12525	0.251799	0.795078
GO_THYROID_GLAND_DEVELOPMENT	24	-1.02599	0.42492	0.648975	1.34659	0.0849057	0.260005
GSE3720_UNSTIM_VS_PMA_STIM_VD1_GAMMADELTA_TCELL_DN	117	-1.15476	0.188966	0.451214	1.19592	0.0857143	0.412529
CHRXQ22	69	0.981484	0.485915	0.678678	-1.4069	0.031355	0.405975
GO_CHROMOSOME_TELOMERIC_REGION	136	-1.15701	0.173177	0.448186	1.1934	0.115385	0.416039
LEIN_NEURON_MARKERS	66	0.947963	0.577287	0.746034	-1.45645	0.0179978	0.38251
GO_POSITIVE_REGULATION_OF_CHROMOSOME_SEGREGATION	24	-1.52095	0.0218409	0.0932489	0.907652	0.62439	0.82586
KAYO_CALORIE_RESTRICTION_MUSCLE_UP	90	-1.15198	0.209016	0.455453	1.19814	0.0819672	0.41024
GSE36078_UNTREATED_VS_AD5_INF_MOUSE_LUNG_DC_DN	196	-1.58711	0	0.0653335	0.869589	0.888889	0.87409
MODULE_42	24	1.92026	0	0.0056125	-0.718501	0.878598	1
REACTOME_TERMINATION_OF_O_GLYCAN_BIOSYNTHESIS	16	1.34038	0.10687	0.204558	-1.02918	0.428571	0.95324
REACTOME_GLUTATHIONE_CONJUGATION	20	0.868826	0.674185	0.876632	-1.58774	0.00776197	0.235163
GO_RESPONSE_TO_PROTOZOAN	20	1.15075	0.269129	0.389358	-1.19856	0.228275	0.688383
GO_MAMMARY_GLAND_DUCT_MORPHOGENESIS	28	1.18286	0.180723	0.354655	-1.16597	0.260494	0.72871
YAO_TEMPORAL_RESPONSE_TO_PROGESTERONE_CLUSTER_5	29	-0.94677	0.5456	0.768464	1.45631	0.0549451	0.180352
MODULE_18	430	-1.09739	0.234234	0.54049	1.25612	0	0
GO_POSITIVE_REGULATION_OF_STRIATED_MUSCLE_CELL_DIFFERENTIATION	52	-1.3285	0.087218	0.229209	1.03739	0.324561	0.626371
GSE13522_WT_VS_IFNG_KO_SKING_T_CRUZI_Y_STRAIN_INF_UP	114	1.09314	0.230453	0.470649	-1.2596	0.090625	0.585743
KEGG_HOMOLOGOUS_RECOMBINATION	25	-1.73237	0.00160514	0.022083	0.794572	0.831683	0.937503
GO_NAD_BINDING	52	1.69215	0.00324675	0.0377087	-0.813345	0.779661	1
AGCATTA_MIR155	130	-1.24824	0.0843061	0.318787	1.10239	0.125	0.531288
GO_GLYCINE_METABOLIC_PROCESS	16	-0.883735	0.636054	0.855447	1.55681	0.0265487	0.126798
GO_POSITIVE_REGULATION_OF_G_PROTEIN_COUPLED_RECEPTOR_PROTEIN_SIGNALING_PATHWAY	25	1.31355	0.112045	0.225944	-1.04725	0.406444	0.927129
GSE14699_NAIVE_VS_ACT_CD8_TCELL_DN	169	1.02018	0.368932	0.60138	-1.34813	0.0211907	0.471073
SU_PLACENTA	25	0.853101	0.69382	0.899332	-1.61196	0.0110837	0.203631
GSE29618_BCELL_VS_MONOCYTE_DN	186	1.13432	0.116959	0.411564	-1.21165	0.0869565	0.665828
GO_CELL_AGGREGATION	21	-1.32767	0.105622	0.230074	1.0348	0.36	0.63086
KEGG_ALZHEIMERS_DISEASE	156	1.50279	0.00448431	0.103846	-0.914158	0.697368	1
GSE42088_UNINF_VS_LEISHMANIA_INF_DC_8H_UP	178	1.31515	0.00490196	0.224952	-1.04439	0.397751	0.932851
RYTGCNNRGNAAC_MIF1_01	85	1.42549	0.0138889	0.14468	-0.963184	0.558761	1
GSE14415_INDUCED_TREG_VS_FOXP3_KO_INDUCED_TREG_UP	162	1.50071	0	0.104417	-0.914825	0.687373	1
GO_MONOCARBOXYLIC_ACID_METABOLIC_PROCESS	481	1.36473	0	0.185432	-1.00597	0.489	0.987056
GO_DNA_BINDING_BENDING	16	-1.32651	0.145161	0.230956	1.03477	0.392	0.630604
GO_REGULATION_OF_EXTRACELLULAR_MATRIX_ORGANIZATION	28	-1.25106	0.158059	0.315124	1.09703	0.298429	0.540983
GSE28783_ANTI_MIR33_VS_CTRL_ATHEROSCLEROSIS_MACROPHAGE_UP	189	1.20671	0.0495049	0.327516	-1.13735	0.196538	0.77594
MACLACHLAN_BRCA1_TARGETS_UP	20	-1.51857	0.0301109	0.0934895	0.903742	0.594595	0.83156
GSE2405_HEAT_KILLED_LYSATE_VS_LIVE_A_PHAGOCYTOPHILUM_STIM_NEUTROPHIL_9H_DN	195	1.4668	0	0.121789	-0.935535	0.661274	1
GO_ALDO_KETO_REDUCTASE_NADP_ACTIVITY	23	1.17097	0.233161	0.366856	-1.17179	0.264484	0.721172
GSE13306_RA_VS_UNTREATED_TCONV_UP	195	0.994089	0.4689	0.65291	-1.38028	0.00303337	0.426599
GSE14350_IL2RB_KO_VS_WT_TEFF_DN	193	-1.10072	0.240506	0.534903	1.24615	0	0.355382
PETRETTO_CARDIAC_HYPERTROPHY	34	-1.30693	0.0958904	0.250497	1.04926	0.355828	0.606489
LIU_CMYB_TARGETS_UP	156	1.12329	0.156682	0.427841	-1.2206	0.0951894	0.655573
GSE21063_WT_VS_NFATC1_KO_BCELL_DN	195	-1.42602	0.004914	0.149779	0.961473	0.545455	0.754979
KEGG_TYROSINE_METABOLISM	42	1.05815	0.335385	0.530959	-1.29538	0.0988372	0.538116
GCTCTTG_MIR335	85	-1.24503	0.107801	0.322716	1.10086	0.202899	0.533814
GO_ACTIVATION_OF_IMMUNE_RESPONSE	368	1.1996	0.032	0.335686	-1.14251	0.124	0.767061
GO_COFACTOR_BINDING	257	1.3844	0	0.172301	-0.989731	0.544634	1
GSE21670_IL6_VS_TGFB_AND_IL6_TREATED_STAT3_KO_CD4_TCELL_UP	198	-1.38395	0.00498132	0.180478	0.989867	0.466667	0.710135
NAKAMURA_CANCER_MICROENVIRONMENT_DN	45	-1.3572	0.0661654	0.202619	1.00913	0.401515	0.676153
MARCHINI_TRABECTEDIN_RESISTANCE_DN	48	-1.42487	0.0286145	0.150141	0.961078	0.552239	0.754775
GO_LYSOPHOSPHOLIPID_ACYLTRANSFERASE_ACTIVITY	19	1.19126	0.21123	0.3448	-1.14921	0.292035	0.759521
GO_SOLUTE_SODIUM_SYMPORTER_ACTIVITY	50	1.28217	0.0870786	0.251804	-1.0675	0.379661	0.895199
REACTOME_BETA_DEFENSINS	31	1.16352	0.184066	0.376338	-1.17529	0.26553	0.715011
MA_MYELOID_DIFFERENTIATION_DN	43	1.31456	0.102102	0.225163	-1.04003	0.423475	0.938599
GSE3982_BCELL_VS_NKCELL_UP	184	1.35811	0.00555556	0.189502	-1.00652	0.472138	0.986541
GO_WATER_SOLUBLE_VITAMIN_METABOLIC_PROCESS	84	1.30884	0.0433213	0.231083	-1.04402	0.41863	0.9331
GSE3039_CD4_TCELL_VS_NKT_CELL_DN	197	-1.20923	0.0934809	0.372141	1.12995	0	0.493205
GSE21546_SAP1A_KO_VS_SAP1A_KO_AND_ELK1_KO_DP_THYMOCYTES_UP	194	1.36502	0.0224719	0.185382	-1.00053	0.501012	0.9944
GO_PORE_COMPLEX	17	1.14189	0.293671	0.399569	-1.19585	0.252324	0.691333
GSE40274_CTRL_VS_FOXP3_AND_IRF4_TRANSDUCED_ACTIVATED_CD4_TCELL_UP	149	1.12619	0.131004	0.422746	-1.21251	0.116327	0.66403
GO_ANATOMICAL_STRUCTURE_MATURATION	39	-1.03646	0.392537	0.63327	1.3171	0.0523256	0.286531
GO_ANION_TRANSPORT	483	1.09807	0.0722892	0.463698	-1.24316	0.012	0.617567
GSE37532_VISCERAL_ADIPOSE_TISSUE_VS_LN_DERIVED_PPARG_KO_TCONV_CD4_TCELL_UP	161	-0.828535	0.86185	0.91699	1.64734	0	0.0849992
MEL18_DN.V1_UP	135	1.03215	0.339056	0.576451	-1.32157	0.0341969	0.508145
GSE360_L_MAJOR_VS_B_MALAYI_HIGH_DOSE_MAC_DN	193	1.2424	0.043956	0.288412	-1.09743	0.25504	0.845299
ZHONG_SECRETOME_OF_LUNG_CANCER_AND_MACROPHAGE	73	1.30684	0.0588235	0.231897	-1.04312	0.409389	0.935149
GSE5589_LPS_AND_IL10_VS_LPS_AND_IL6_STIM_IL6_KO_MACROPHAGE_45MIN_DN	196	1.22118	0.0454545	0.311326	-1.11623	0.230377	0.812894
GSE25087_TREG_VS_TCONV_ADULT_DN	178	1.34081	0.0245098	0.204301	-1.01632	0.462626	0.973194
GO_LYMPHOCYTE_ACTIVATION_INVOLVED_IN_IMMUNE_RESPONSE	91	-1.01968	0.43338	0.657924	1.33522	0.0166667	0.269197
GO_CARBOHYDRATE_BIOSYNTHETIC_PROCESS	116	1.71511	0	0.0325941	-0.793284	0.848958	1
GO_ELECTRON_CARRIER_ACTIVITY	109	1.56711	0.0037594	0.0752092	-0.867904	0.736344	1
GSE6092_IFNG_VS_IFNG_AND_B_BURGDORFERI_INF_ENDOTHELIAL_CELL_UP	174	1.09411	0.188596	0.469148	-1.243	0.0680894	0.617524
GO_GLIAL_CELL_DEVELOPMENT	76	-0.928317	0.611111	0.794755	1.46496	0.0294118	0.176869
REACTOME_SYNTHESIS_OF_PA	27	1.15633	0.225064	0.385259	-1.17567	0.254568	0.714414
GO_PALATE_DEVELOPMENT	85	-1.21197	0.135908	0.368604	1.12158	0.223881	0.503971
AZARE_STAT3_TARGETS	24	-1.39212	0.0730519	0.174465	0.976214	0.465608	0.732318
PRAMOONJAGO_SOX4_TARGETS_DN	49	1.58193	0.00289017	0.0696804	-0.858729	0.705202	1
GO_INTRINSIC_COMPONENT_OF_MITOCHONDRIAL_INNER_MEMBRANE	21	1.5675	0.0277078	0.0752008	-0.866457	0.672131	1
VEGF_A_UP.V1_DN	188	-0.974472	0.539312	0.727209	1.39351	0	0.22443
GSE22432_MULTIPOTENT_PROGENITOR_VS_CDC_DN	197	-0.94212	0.619565	0.775732	1.4407	0	0.188796
MODULE_367	28	-0.969654	0.53481	0.73487	1.39967	0.0358974	0.218751
GO_MACROLIDE_BINDING	18	1.27879	0.152745	0.254968	-1.06107	0.40458	0.905989
CEBPA_01	235	1.17705	0.0318471	0.360507	-1.15269	0.148335	0.753683
MODULE_104	316	1.0735	0.166667	0.503347	-1.26359	0.0170512	0.581766
GSE27241_CTRL_VS_DIGOXIN_TREATED_CD4_TCELL_IN_TH17_POLARIZING_CONDITIONS_DN	177	1.4067	0.00471698	0.157415	-0.964104	0.59898	1
GSE30971_WBP7_HET_VS_KO_MACROPHAGE_4H_LPS_STIM_UP	179	1.64971	0	0.0486232	-0.822077	0.859169	1
GSE6090_UNSTIM_VS_DC_SIGN_STIM_DC_UP	162	-0.897069	0.7	0.839102	1.51143	0	0.15157
GO_POSITIVE_REGULATION_OF_LEUKOCYTE_DIFFERENTIATION	126	1.18435	0.103448	0.352026	-1.14479	0.219462	0.76353
GSE15750_WT_VS_TRAF6KO_DAY6_EFF_CD8_TCELL_UP	194	1.12373	0.117949	0.427387	-1.20635	0.0966767	0.676157
GO_SECONDARY_ACTIVE_TRANSMEMBRANE_TRANSPORTER_ACTIVITY	222	1.10256	0.142045	0.455829	-1.2291	0.0633803	0.641258
VERRECCHIA_RESPONSE_TO_TGFB1_C5	21	1.13664	0.28534	0.407757	-1.19185	0.233121	0.697349
GO_PROTEIN_HOMOTETRAMERIZATION	59	1.24312	0.109091	0.287788	-1.08957	0.346067	0.857282
GSE2770_UNTREATED_VS_ACT_CD4_TCELL_6H_UP	194	1.32249	0.0104712	0.218681	-1.0236	0.438008	0.963088
MODULE_223	130	1.21818	0.0487805	0.314195	-1.11122	0.272446	0.823143
GO_EPITHELIAL_CILIUM_MOVEMENT	18	1.44785	0.0520833	0.131659	-0.934422	0.575221	1
MODULE_94	352	1.13669	0.0714286	0.407985	-1.18994	0.0480962	0.697167
GO_NEUTROPHIL_MEDIATED_IMMUNITY	19	1.16876	0.237245	0.368589	-1.15728	0.282552	0.74476
CHR1P31	75	-1.23858	0.12301	0.331334	1.09196	0.246575	0.547805
REACTOME_LIPID_DIGESTION_MOBILIZATION_AND_TRANSPORT	42	-1.05724	0.358712	0.601335	1.27884	0.08	0.324437
GO_ESTABLISHMENT_OF_PROTEIN_LOCALIZATION_TO_MEMBRANE	229	1.7916	0	0.0179482	-0.754596	0.953722	1
GSE19401_PAM2CSK4_VS_RETINOIC_ACID_STIM_FOLLICULAR_DC_UP	185	-1.24641	0.0669192	0.321005	1.0844	0.15	0.558365
GSE5589_WT_VS_IL10_KO_LPS_AND_IL10_STIM_MACROPHAGE_180MIN_DN	109	1.13005	0.172043	0.417658	-1.19597	0.15537	0.6912
JIANG_AGING_CEREBRAL_CORTEX_UP	32	-0.80929	0.765273	0.936421	1.66956	0	0.076858
GSE21546_UNSTIM_VS_ANTI_CD3_STIM_SAP1A_KO_AND_ELK1_KO_DP_THYMOCYTES_DN	140	1.1329	0.15812	0.413163	-1.19258	0.135942	0.696562
GO_L_ALPHA_AMINO_ACID_TRANSMEMBRANE_TRANSPORT	31	-1.31155	0.104615	0.24611	1.02988	0.42236	0.640372
LEE_CALORIE_RESTRICTION_MUSCLE_UP	41	1.24931	0.11898	0.282087	-1.08101	0.339977	0.870221
GSE5099_DAY3_VS_DAY7_MCSF_TREATED_MACROPHAGE_UP	171	1.15545	0.0854271	0.385056	-1.16859	0.168347	0.72622
REACTOME_POTASSIUM_CHANNELS	94	1.15297	0.16263	0.386738	-1.17088	0.203372	0.722359
IL2_UP.V1_UP	170	1.33049	0.0186047	0.212031	-1.01409	0.472279	0.975625
GSE44649_NAIVE_VS_ACTIVATED_CD8_TCELL_DN	198	-1.30269	0.0320988	0.256113	1.03553	0.375	0.629166
GO_AROMATIC_AMINO_ACID_FAMILY_METABOLIC_PROCESS	28	-1.16995	0.264331	0.428749	1.15279	0.247126	0.461841
MODULE_139	76	1.19121	0.111498	0.344743	-1.13199	0.253829	0.787066
REACTOME_PI_METABOLISM	47	1.30166	0.0709877	0.23643	-1.03589	0.431688	0.943207
GO_SOMITOGENESIS	62	-1.17401	0.190131	0.42301	1.14798	0.142857	0.468827
GO_POSITIVE_REGULATION_OF_NEURAL_PRECURSOR_CELL_PROLIFERATION	41	-1.23008	0.157817	0.343195	1.09561	0.272727	0.542843
CATTGTYY_SOX9_B1	341	-1.38981	0.00455581	0.17689	0.969397	1	0.743916
GO_NEGATIVE_REGULATION_OF_NOTCH_SIGNALING_PATHWAY	27	1.20715	0.173913	0.327121	-1.11563	0.337423	0.814291
HOSHIDA_LIVER_CANCER_SUBCLASS_S3	255	1.16537	0.0628931	0.373764	-1.15553	0.139279	0.747409
GO_RESPONSE_TO_TUMOR_NECROSIS_FACTOR	212	1.385	0	0.172586	-0.972248	0.573306	1
CHR7Q21	75	1.1244	0.215947	0.426137	-1.19731	0.163987	0.689173
ZHAN_MULTIPLE_MYELOMA_CD2_DN	44	1.21641	0.13467	0.316631	-1.10606	0.328018	0.832404
BARRIER_CANCER_RELAPSE_TUMOR_SAMPLE_UP	15	-0.799031	0.745704	0.943685	1.68353	0.0257511	0.0722004
GO_POSITIVE_REGULATION_OF_TYROSINE_PHOSPHORYLATION_OF_STAT3_PROTEIN	37	-1.25981	0.141593	0.303476	1.06756	0.375	0.580108
HALLMARK_GLYCOLYSIS	197	1.4048	0	0.158613	-0.957046	0.614372	1
GSE9946_IMMATURE_VS_PROSTAGLANDINE2_TREATED_MATURE_DC_UP	137	1.19263	0.0692641	0.344294	-1.12701	0.224049	0.793906
KEGG_FRUCTOSE_AND_MANNOSE_METABOLISM	34	1.66171	0.00290698	0.0454566	-0.808654	0.750594	1
GO_DRUG_TRANSPORT	24	0.962799	0.531856	0.714125	-1.39558	0.0760598	0.41353
MODULE_294	18	1.18645	0.225641	0.350758	-1.13248	0.299611	0.786416
GSE3982_MAC_VS_BCELL_DN	175	1.26792	0.0206186	0.266292	-1.05956	0.360324	0.909048
GO_NEGATIVE_REGULATION_OF_CIRCADIAN_RHYTHM	16	-0.650616	0.9408	0.997052	2.06476	0	0.00689721
GO_REGULATION_OF_SMAD_PROTEIN_IMPORT_INTO_NUCLEUS	16	-0.935463	0.55184	0.783917	1.43594	0.0898438	0.192035
GSE40685_NAIVE_CD4_TCELL_VS_TREG_DN	195	0.959364	0.6	0.722678	-1.39995	0.00504032	0.410067
GO_NEUTRAL_AMINO_ACID_TRANSPORT	34	1.36684	0.075419	0.183752	-0.9826	0.530612	1
GSE25087_FETAL_VS_ADULT_TREG_UP	185	1.51866	0	0.096239	-0.883918	0.745455	1
GSE37605_TREG_VS_TCONV_C57BL6_FOXP3_IRES_GFP_UP	118	0.891924	0.779167	0.840663	-1.50461	0.00102669	0.317836
GSE3565_CTRL_VS_LPS_INJECTED_SPLENOCYTES_DN	166	1.58989	0	0.0667305	-0.844033	0.81459	1
MODULE_3	376	-1.02186	0.404735	0.654625	1.31248	0	0
CHOW_RASSF1_TARGETS_UP	25	-0.91983	0.593407	0.806395	1.45788	0.0340909	0.179822
GO_REGULATION_OF_PROTEIN_ACTIVATION_CASCADE	33	0.87878	0.697329	0.860471	-1.52597	0.0167665	0.291399
GSE30083_SP1_VS_SP2_THYMOCYTE_UP	198	1.16935	0.0540541	0.368136	-1.1462	0.175153	0.7627
NAKAMURA_METASTASIS_MODEL_UP	40	1.01453	0.425287	0.615057	-1.32091	0.0992908	0.508395
GSE46606_UNSTIM_VS_CD40L_IL2_IL5_1DAY_STIMULATED_IRF4MID_SORTED_BCELL_DN	192	1.1168	0.138614	0.436004	-1.19975	0.0887097	0.687701
GO_REGULATION_OF_GENE_SILENCING	42	-0.849701	0.721386	0.89368	1.57683	0.0155039	0.117602
KONDO_PROSTATE_CANCER_HCP_WITH_H3K27ME3	93	1.05368	0.317406	0.538833	-1.27149	0.0707497	0.570588
KEGG_CYTOKINE_CYTOKINE_RECEPTOR_INTERACTION	236	1.17656	0.0574713	0.361145	-1.13855	0.166834	0.773119
DARWICHE_PAPILLOMA_RISK_LOW_UP	152	1.34322	0.00434783	0.201883	-0.99721	0.493347	0.998341
LIM_MAMMARY_STEM_CELL_DN	417	1.0549	0.229167	0.536325	-1.26925	0.00900901	0.574595
GSE22886_NAIVE_CD4_TCELL_VS_NKCELL_UP	190	1.22181	0.0273224	0.310751	-1.09577	0.276382	0.84539
GO_RESPONSE_TO_ESTRADIOL	146	-1.0463	0.371465	0.617431	1.27944	0	0.324031
BIOCARTA_CYTOKINE_PATHWAY	20	1.05512	0.363636	0.535863	-1.26873	0.164141	0.574533
GSE21063_CTRL_VS_ANTI_IGM_STIM_BCELL_16H_UP	193	-1.50985	0	0.0981256	0.886605	1	0.854944
GO_REGULATION_OF_CLATHRIN_MEDIATED_ENDOCYTOSIS	16	1.29726	0.14359	0.240765	-1.03165	0.454665	0.949797
GO_RIBONUCLEOSIDE_DIPHOSPHATE_METABOLIC_PROCESS	63	1.78095	0	0.0197037	-0.751221	0.855263	1
GO_CHLORIDE_CHANNEL_COMPLEX	47	1.46007	0.034375	0.124711	-0.915988	0.621744	1
PAX5_02	17	-1.13427	0.291595	0.482366	1.17904	0.240816	0.428826
GO_CILIARY_TIP	43	1.62003	0.00566572	0.0568	-0.825511	0.756725	1
CSR_LATE_UP.V1_UP	161	-1.18496	0.136192	0.407251	1.12817	0	0.49553
MORF_MYL3	60	1.05771	0.318792	0.531779	-1.26362	0.121076	0.581934
MODULE_286	36	1.40922	0.0558659	0.155933	-0.948306	0.584726	1
GSE23308_CTRL_VS_CORTICOSTERONE_TREATED_MACROPHAGE_UP	194	1.20236	0.0618557	0.332707	-1.11127	0.244919	0.823886
GO_STEM_CELL_DIFFERENTIATION	188	-1.12077	0.219024	0.503732	1.19213	0	0.417785
GSE45365_NK_CELL_VS_BCELL_DN	133	0.932841	0.668016	0.777068	-1.4319	0.0113285	0.389722
GSE19888_ADENOSINE_A3R_INH_VS_ACT_WITH_INHIBITOR_PRETREATMENT_IN_MAST_CELL_DN	197	0.987623	0.444444	0.666395	-1.35226	0.0091001	0.466773
PID_BMP_PATHWAY	39	-1.49301	0.0368664	0.106947	0.894441	0.703125	0.84356
MORI_LARGE_PRE_BII_LYMPHOCYTE_DN	56	1.09202	0.280255	0.472624	-1.22279	0.168161	0.649947
GO_HYALURONAN_CATABOLIC_PROCESS	15	-1.51269	0.0371622	0.0972978	0.882334	0.613281	0.858851
GO_VENTRAL_SPINAL_CORD_DEVELOPMENT	46	-1.14832	0.251128	0.46026	1.16221	0.206897	0.449112
REACTOME_FORMATION_OF_TUBULIN_FOLDING_INTERMEDIATES_BY_CCT_TRIC	19	1.20944	0.190601	0.324691	-1.10289	0.341115	0.83776
KLEIN_PRIMARY_EFFUSION_LYMPHOMA_UP	49	1.15081	0.210682	0.3894	-1.15788	0.250288	0.743966
MODULE_385	27	-1.22499	0.1792	0.3501	1.08752	0.326425	0.555617
GO_LIMBIC_SYSTEM_DEVELOPMENT	98	-1.22676	0.107242	0.347789	1.08585	0.172414	0.557353
GO_LYMPH_NODE_DEVELOPMENT	17	0.91287	0.593909	0.812151	-1.45919	0.0522876	0.378344
GO_RESPONSE_TO_OXYGEN_RADICAL	18	1.38498	0.0947631	0.172458	-0.961368	0.550891	1
GSE3039_CD4_TCELL_VS_B2_BCELL_DN	192	1.69894	0	0.0366022	-0.783535	0.910101	1
GO_LIPASE_INHIBITOR_ACTIVITY	17	1.06464	0.358025	0.519052	-1.25016	0.183862	0.602913
GO_ESTROUS_CYCLE	19	1.08029	0.32398	0.492726	-1.23192	0.198966	0.634783
GO_STEM_CELL_DIVISION	27	-0.92577	0.57571	0.798889	1.43753	0.0223464	0.190738
GO_CATION_TRANSPORTING_ATPASE_COMPLEX	16	-1.46593	0.0621849	0.124499	0.907294	0.545082	0.825776
GO_REGULATION_OF_MULTICELLULAR_ORGANISMAL_METABOLIC_PROCESS	38	-1.19108	0.206949	0.397854	1.11655	0.268657	0.513424
GO_INORGANIC_ANION_TRANSMEMBRANE_TRANSPORTER_ACTIVITY	121	1.10673	0.195021	0.448729	-1.20152	0.142562	0.684813
EHLERS_ANEUPLOIDY_UP	40	-0.944891	0.534056	0.77125	1.40605	0.0567376	0.214428
GSE13547_WT_VS_ZFX_KO_BCELL_DN	170	-1.358	0.0166028	0.20217	0.977964	0.526316	0.728436
MODULE_332	41	-0.98343	0.489426	0.713002	1.35034	0.064	0.257311
GSE22886_NAIVE_VS_IGG_IGA_MEMORY_BCELL_DN	180	1.22175	0.0547264	0.310707	-1.08639	0.301314	0.862763
MODULE_210	26	0.999117	0.427441	0.644074	-1.32846	0.111809	0.499812
GNF2_TAL1	67	1.2019	0.118467	0.332793	-1.10414	0.305466	0.835819
WU_SILENCED_BY_METHYLATION_IN_BLADDER_CANCER	51	-1.34117	0.0742942	0.219262	0.989314	0.446429	0.710483
KANG_AR_TARGETS_DN	19	-1.15271	0.255499	0.454222	1.15079	0.274882	0.464195
MARIADASON_RESPONSE_TO_CURCUMIN_SULINDAC_7	16	-0.974334	0.507389	0.72722	1.36103	0.092511	0.249858
REACTOME_METABOLISM_OF_PROTEINS	377	2.47226	0	0	-0.536191	1	1
GSE37605_TREG_VS_TCONV_C57BL6_FOXP3_FUSION_GFP_UP	124	1.18645	0.0842912	0.350933	-1.11715	0.262774	0.811836
REACTOME_DNA_REPAIR	102	-1.35957	0.0328947	0.20081	0.974066	0.566038	0.735986
GSE20727_CTRL_VS_H2O2_TREATED_DC_DN	181	0.944401	0.641414	0.752437	-1.40225	0.00606673	0.412144
PDGF_UP.V1_DN	109	1.07153	0.269076	0.506856	-1.23578	0.0985325	0.626628
GSE17721_0.5H_VS_24H_CPG_BMDC_UP	195	1.4171	0	0.151007	-0.934352	0.664985	1
GO_DEATH_RECEPTOR_ACTIVITY	22	0.830303	0.738667	0.924447	-1.59357	0.0155844	0.229304
GSE25677_R848_VS_MPL_AND_R848_STIM_BCELL_UP	137	1.01645	0.432653	0.60994	-1.30172	0.0441026	0.533285
GO_MAST_CELL_MEDIATED_IMMUNITY	18	0.967407	0.502475	0.704158	-1.36763	0.0863402	0.445124
GO_CHAPERONE_MEDIATED_PROTEIN_FOLDING	46	1.43769	0.019943	0.137944	-0.920065	0.620068	1
ONO_AML1_TARGETS_DN	39	-1.21616	0.172573	0.363243	1.08745	0.32	0.555117
BACH2_01	257	1.18634	0.0884354	0.3501	-1.11475	0.181452	0.815735
GO_VOLTAGE_GATED_ION_CHANNEL_ACTIVITY	184	1.02276	0.329949	0.59676	-1.29295	0.0294118	0.541854
GO_SULFUR_COMPOUND_METABOLIC_PROCESS	344	1.24838	0	0.282888	-1.05924	0.313313	0.910248
GSE14308_TH2_VS_NATURAL_TREG_DN	196	1.07812	0.206704	0.495425	-1.22647	0.0785499	0.644182
GO_IMMUNE_RESPONSE_REGULATING_CELL_SURFACE_RECEPTOR_SIGNALING_PATHWAY	273	1.20819	0.0322581	0.326197	-1.09403	0.250752	0.848519
GO_NEURON_PROJECTION_TERMINUS	128	1.00791	0.403292	0.627289	-1.31082	0.0463918	0.522386
REACTOME_GLYCEROPHOSPHOLIPID_BIOSYNTHESIS	82	0.950046	0.57732	0.741454	-1.39064	0.0219058	0.413252
GO_SPERM_PRINCIPAL_PIECE	17	1.24292	0.172749	0.28778	-1.06289	0.415701	0.903128
GO_PURINERGIC_RECEPTOR_SIGNALING_PATHWAY	26	0.920637	0.550802	0.798053	-1.43493	0.0471584	0.387363
GSE360_L_DONOVANI_VS_B_MALAYI_LOW_DOSE_DC_UP	183	1.20683	0.0547945	0.327435	-1.09458	0.281662	0.848112
LEIN_MIDBRAIN_MARKERS	81	1.18468	0.142336	0.351448	-1.11504	0.304069	0.815681
GNF2_CDH11	25	-1.22684	0.170732	0.347876	1.07658	0.291005	0.566892
GO_MONOCARBOXYLIC_ACID_BINDING	59	1.33949	0.043771	0.205135	-0.986038	0.513363	1
GSE22935_UNSTIM_VS_48H_MBOVIS_BCG_STIM_MACROPHAGE_UP	194	1.1785	0.0772947	0.358357	-1.11952	0.225381	0.806727
TCF11MAFG_01	201	1.13047	0.112994	0.416915	-1.16708	0.137513	0.728751
MARTORIATI_MDM4_TARGETS_FETAL_LIVER_DN	500	-0.951926	0.631753	0.760066	1.38589	0	0
AP1_01	251	1.15618	0.075	0.385073	-1.14094	0.165829	0.768716
REACTOME_SIGNALING_BY_THE_B_CELL_RECEPTOR_BCR	121	1.55962	0	0.0777011	-0.845503	0.779731	1
GO_ALCOHOL_METABOLIC_PROCESS	337	1.15318	0.0763359	0.38677	-1.14335	0.117	0.765131
GSE13738_RESTING_VS_TCR_ACTIVATED_CD4_TCELL_DN	193	1.32601	0.00985222	0.21574	-0.994176	0.513105	1
GSE15330_HSC_VS_GRANULOCYTE_MONOCYTE_PROGENITOR_DN	195	1.26916	0.0213904	0.264891	-1.03869	0.413374	0.939685
GO_MEMBRANE_REPOLARIZATION	15	-1.25256	0.205387	0.313347	1.05169	0.373016	0.602809
GO_CHEMOREPELLENT_ACTIVITY	27	-1.40332	0.0608	0.166455	0.938483	0.567416	0.787816
GSE8621_UNSTIM_VS_LPS_STIM_MACROPHAGE_UP	190	1.1457	0.12	0.395858	-1.14932	0.167513	0.759414
GO_POSITIVE_REGULATION_OF_HISTONE_METHYLATION	33	-1.26247	0.148499	0.300846	1.04288	0.385787	0.616943
GO_PROTEIN_TETRAMERIZATION	110	1.47387	0	0.118952	-0.893248	0.713542	1
AIYAR_COBRA1_TARGETS_DN	29	-0.856368	0.676191	0.886707	1.53714	0.0335196	0.138074
PID_SMAD2_3NUCLEAR_PATHWAY	80	-1.2102	0.153736	0.370927	1.08712	0.234375	0.555374
GSE22886_CTRL_VS_LPS_24H_DC_UP	194	1.81178	0	0.0152806	-0.726083	0.956434	1
GSE27786_ERYTHROBLAST_VS_MONO_MAC_UP	199	-1.30371	0.0308642	0.25481	1.00902	0.357143	0.676133
ATCTTGC_MIR31	72	-1.08427	0.32	0.560181	1.21291	0.108434	0.391243
BRUNO_HEMATOPOIESIS	65	1.1808	0.167742	0.356457	-1.11374	0.296788	0.818459
MODULE_552	15	-1.29339	0.153439	0.265824	1.01676	0.404858	0.662787
GO_PSEUDOPODIUM	16	-1.2541	0.161716	0.311941	1.04845	0.357724	0.606902
GSE13485_PRE_VS_POST_YF17D_VACCINATION_PBMC_UP	168	1.08674	0.252427	0.482194	-1.20948	0.108519	0.671939
KEGG_T_CELL_RECEPTOR_SIGNALING_PATHWAY	107	1.02303	0.382716	0.59602	-1.2844	0.0725552	0.54791
MODULE_209	86	1.18572	0.129825	0.35059	-1.10788	0.280423	0.829278
GSE360_L_MAJOR_VS_B_MALAYI_LOW_DOSE_DC_DN	189	1.23527	0.0295567	0.295481	-1.06322	0.336724	0.902077
KEGG_BUTANOATE_METABOLISM	34	1.67043	0.00268097	0.0433262	-0.786079	0.790476	1
GSE6269_HEALTHY_VS_STAPH_PNEUMO_INF_PBMC_DN	157	1.11672	0.149123	0.436026	-1.17569	0.159715	0.715005
GSE17721_PAM3CSK4_VS_GADIQUIMOD_24H_BMDC_UP	196	1.17671	0.0641711	0.361147	-1.11546	0.241692	0.814168
CHR18Q12	43	1.4491	0.0308989	0.131061	-0.905774	0.636878	1
GSE13762_CTRL_VS_125_VITAMIND_DAY5_DC_UP	124	1.03693	0.367188	0.567156	-1.26569	0.0676923	0.578966
HEDENFALK_BREAST_CANCER_BRCA1_VS_BRCA2	158	-1.09878	0.25	0.538345	1.19444	0.05	0.415099
GO_DEFINITIVE_HEMOPOIESIS	17	-1.13513	0.294118	0.48179	1.1558	0.271552	0.458273
MODULE_275	16	1.34694	0.0974359	0.199369	-0.97387	0.526658	1
GSE3982_EOSINOPHIL_VS_NEUTROPHIL_DN	175	1.15513	0.0891089	0.384939	-1.1351	0.196338	0.779437
GSE41176_UNSTIM_VS_ANTI_IGM_STIM_TAK1_KO_BCELL_24H_DN	178	1.13553	0.119048	0.409683	-1.15463	0.156566	0.749828
CHRXQ24	28	1.35925	0.0698324	0.188729	-0.964445	0.547408	1
RIZ_ERYTHROID_DIFFERENTIATION_CCNE1	38	-1.01391	0.431193	0.666951	1.29261	0.107692	0.311316
GO_DYNEIN_BINDING	25	1.3973	0.0498688	0.163273	-0.937619	0.562423	1
GNF2_BNIP3L	64	0.983216	0.460481	0.675445	-1.33244	0.0550055	0.494718
GO_DENDRITE_CYTOPLASM	16	1.22087	0.209302	0.311236	-1.07223	0.375661	0.888708
GSE3982_MAST_CELL_VS_BCELL_DN	177	1.08669	0.207373	0.48196	-1.2045	0.115189	0.677653
CSR_LATE_UP.V1_DN	152	1.25427	0.0460829	0.277492	-1.04355	0.404082	0.934379
BROWNE_HCMV_INFECTION_18HR_UP	174	-1.44485	0.0037594	0.137849	0.905845	0.736842	0.828335
GO_INNER_EAR_RECEPTOR_CELL_DEVELOPMENT	35	-1.02805	0.408257	0.645222	1.27301	0.113772	0.331394
CHR22Q12	91	1.37553	0.0179211	0.178901	-0.951354	0.586281	1
ONO_FOXP3_TARGETS_DN	39	-1.36019	0.0755287	0.200433	0.961918	0.506579	0.755038
PID_EPHB_FWD_PATHWAY	39	-1.18846	0.210687	0.402799	1.1005	0.232877	0.534158
GSE5542_IFNG_VS_IFNA_TREATED_EPITHELIAL_CELLS_6H_UP	195	-1.3077	0.0322981	0.249781	0.999919	0.428571	0.693161
MODULE_295	21	1.17741	0.238462	0.359882	-1.1103	0.335079	0.825202
REACTOME_PEPTIDE_LIGAND_BINDING_RECEPTORS	161	1.19054	0.0755556	0.345506	-1.09796	0.271066	0.844567
GSE17721_PAM3CSK4_VS_CPG_8H_BMDC_UP	194	1.53904	0	0.0872504	-0.848815	0.830645	1
REACTOME_DEGRADATION_OF_THE_EXTRACELLULAR_MATRIX	28	1.22545	0.168116	0.306312	-1.0658	0.391304	0.897691
DACOSTA_ERCC3_ALLELE_XPCS_VS_TTD_UP	27	-1.14106	0.257911	0.471043	1.14451	0.229268	0.474472
GSE3982_CTRL_VS_LPS_1H_NEUTROPHIL_DN	188	1.09184	0.201923	0.472821	-1.19573	0.113246	0.69039
GSE46606_IRF4_KO_VS_WT_UNSTIM_BCELL_DN	195	1.0925	0.166667	0.471572	-1.19491	0.114919	0.693135
GO_MICROTUBULE_BUNDLE_FORMATION	68	1.00824	0.420195	0.626924	-1.29284	0.0960699	0.541292
GO_HEXOSE_CATABOLIC_PROCESS	46	1.89349	0	0.00756222	-0.688336	0.915607	1
GO_O_ACYLTRANSFERASE_ACTIVITY	47	1.32003	0.0676923	0.220972	-0.987337	0.497701	1
GSE14415_FOXP3_KO_NATURAL_TREG_VS_TCONV_DN	164	1.29372	0.0245098	0.242592	-1.00705	0.489275	0.986493
GO_LIPID_OXIDATION	70	1.20782	0.131868	0.326802	-1.07843	0.354839	0.874945
GSE15930_STIM_VS_STIM_AND_TRICHOSTATINA_48H_CD8_T_CELL_UP	194	1.42471	0	0.145351	-0.913563	0.720202	1
GO_POSITIVE_REGULATION_OF_DEFENSE_RESPONSE	333	1.38641	0.00684931	0.17173	-0.937611	0.697698	1
ACTGTAG_MIR139	122	-1.174	0.165125	0.42295	1.10723	0.241379	0.525731
GSE2826_WT_VS_BTK_KO_BCELL_DN	195	1.04558	0.297436	0.552609	-1.24256	0.0574597	0.618254
DARWICHE_SQUAMOUS_CELL_CARCINOMA_UP	135	1.50659	0	0.10229	-0.862124	0.770727	1
MODULE_76	69	1.41771	0.0264026	0.150662	-0.915965	0.629877	1
GO_PTERIDINE_CONTAINING_COMPOUND_METABOLIC_PROCESS	35	-1.14534	0.260597	0.464981	1.13359	0.256944	0.48842
MODULE_410	31	1.47068	0.0526316	0.120582	-0.882731	0.669022	1
CYTAGCAAY_UNKNOWN	142	1.23611	0.0612245	0.294931	-1.04981	0.383436	0.923758
BROWNE_HCMV_INFECTION_14HR_UP	150	-0.91166	0.693299	0.819518	1.42314	0	0.201559
GO_REGULATION_OF_CIRCADIAN_RHYTHM	99	-0.957547	0.540578	0.750475	1.35458	0	0.253699
GSE18281_PERIMEDULLARY_CORTICAL_REGION_VS_WHOLE_MEDULLA_THYMUS_UP	189	1.00165	0.436782	0.63999	-1.29478	0.0303951	0.538085
GSE34205_HEALTHY_VS_RSV_INF_INFANT_PBMC_UP	170	1.30831	0.0163043	0.231349	-0.990377	0.542047	1
GSE14699_DELETIONAL_TOLERANCE_VS_ACTIVATED_CD8_TCELL_DN	171	-1.25197	0.0626598	0.313891	1.03489	0.333333	0.630897
GSE9006_TYPE_1_DIABETES_AT_DX_VS_4MONTH_POST_DX_PBMC_DN	168	1.46198	0	0.123919	-0.885905	0.765784	1
E47_02	240	1.08441	0.19186	0.48641	-1.1943	0.0953815	0.694022
GO_POSITIVE_REGULATION_OF_HOMEOSTATIC_PROCESS	207	1.09735	0.169399	0.464463	-1.17903	0.11245	0.710541
GSE24574_BCL6_HIGH_TFH_VS_TCONV_CD4_TCELL_UP	180	1.11201	0.152778	0.440987	-1.16341	0.155556	0.73426
MODULE_485	46	-0.936484	0.557895	0.782171	1.38126	0.036036	0.233304
MODULE_120	70	0.992927	0.447811	0.655102	-1.30232	0.0886486	0.533023
GO_REGULATION_OF_HISTONE_H3_K9_METHYLATION	17	-1.2398	0.194127	0.330027	1.04278	0.407115	0.616927
GSE37301_COMMON_LYMPHOID_PROGENITOR_VS_GRAN_MONO_PROGENITOR_DN	180	1.14655	0.0990099	0.394942	-1.12736	0.216819	0.793145
GSE7831_1H_VS_4H_INFLUENZA_STIM_PDC_UP	196	1.04554	0.269841	0.552533	-1.23619	0.0691057	0.627477
WAMUNYOKOLI_OVARIAN_CANCER_LMP_UP	255	1.22239	0.0263158	0.310448	-1.05733	0.34739	0.9111
GSE41176_UNSTIM_VS_ANTI_IGM_STIM_BCELL_1H_DN	182	1.03585	0.315315	0.568345	-1.24702	0.0436548	0.608065
GO_PHOSPHATIDYLINOSITOL_KINASE_ACTIVITY	49	-1.22187	0.16391	0.35465	1.05702	0.348624	0.594163
GSE41867_DAY15_EFFECTOR_VS_DAY30_MEMORY_CD8_TCELL_LCMV_ARMSTRONG_DN	154	-1.33389	0.0279543	0.224679	0.968114	0.684211	0.745494
GO_ORGANELLE_ENVELOPE_LUMEN	81	1.48986	0.0075188	0.110272	-0.866398	0.726013	1
GSE13493_DP_VS_CD8POS_THYMOCYTE_DN	196	1.33181	0.010582	0.211866	-0.968904	0.578252	1
WINTER_HYPOXIA_UP	90	1.49601	0.0107527	0.107221	-0.862303	0.73812	1
GO_RETINOIC_ACID_METABOLIC_PROCESS	21	1.32646	0.115385	0.215282	-0.972287	0.522088	1
GSE5589_WT_VS_IL10_KO_LPS_AND_IL6_STIM_MACROPHAGE_45MIN_UP	193	0.984236	0.466321	0.673586	-1.31023	0.0202634	0.522404
GSE21360_SECONDARY_VS_QUATERNARY_MEMORY_CD8_TCELL_UP	168	1.22907	0.0304569	0.302088	-1.04895	0.389848	0.925265
GO_PROTEIN_TYROSINE_SERINE_THREONINE_PHOSPHATASE_ACTIVITY	42	1.08678	0.302395	0.482449	-1.18611	0.243816	0.701865
BASSO_CD40_SIGNALING_DN	64	1.01993	0.385757	0.601698	-1.2637	0.122271	0.581835
FIGUEROA_AML_METHYLATION_CLUSTER_1_DN	39	1.03866	0.399433	0.565693	-1.24058	0.164948	0.621395
GO_RECEPTOR_SIGNALING_COMPLEX_SCAFFOLD_ACTIVITY	23	0.897694	0.588076	0.832596	-1.43503	0.0493218	0.38763
CERVERA_SDHB_TARGETS_1_DN	34	1.3835	0.0755208	0.172736	-0.931022	0.569544	1
LMO2COM_01	255	1.11344	0.0960452	0.438686	-1.15677	0.13755	0.745622
ERB2_UP.V1_DN	181	-1.32526	0.0297398	0.231638	0.971863	0.588235	0.740082
MODULE_186	20	1.34605	0.0826873	0.200089	-0.95672	0.522124	1
CHR16P12	74	0.899957	0.68932	0.83049	-1.43067	0.0206297	0.391995
GNF2_CDC27	57	1.17862	0.146707	0.358258	-1.09187	0.320862	0.851964
TSENG_ADIPOGENIC_POTENTIAL_DN	45	1.28907	0.0997151	0.245701	-0.997762	0.486581	0.99769
GSE17322_CD103_POS_VS_CD11B_HIGH_LUNG_DC_DN	191	1.7517	0	0.0247739	-0.734194	0.956389	1
GSE41176_UNSTIM_VS_ANTI_IGM_STIM_BCELL_1H_UP	184	1.18601	0.078534	0.350086	-1.08426	0.313448	0.865292
GO_MAINTENANCE_OF_CELL_NUMBER	131	-1.23615	0.0940722	0.334127	1.03994	0.391304	0.622313
DACOSTA_UV_RESPONSE_VIA_ERCC3_COMMON_UP	72	-1.17404	0.186012	0.423057	1.09485	0.246914	0.543642
KEGG_FC_GAMMA_R_MEDIATED_PHAGOCYTOSIS	94	0.985057	0.5	0.672065	-1.30474	0.0760296	0.529419
MODULE_72	296	-1.09508	0.24356	0.542974	1.17327	0	0.435659
MODULE_416	21	0.982617	0.478723	0.676219	-1.30718	0.133995	0.525325
GSE36888_UNTREATED_VS_IL2_TREATED_STAT5_AB_KNOCKIN_TCELL_6H_UP	175	0.993513	0.457711	0.653982	-1.29259	0.0386572	0.541761
CHR15Q14	38	1.01923	0.405028	0.603159	-1.25973	0.134189	0.585711
GO_FEMALE_GENITALIA_DEVELOPMENT	16	1.06292	0.4025	0.522221	-1.20788	0.24734	0.675098
GSE37301_PRO_BCELL_VS_CD4_TCELL_UP	161	1.04361	0.346341	0.55639	-1.22986	0.0863821	0.639357
GO_POSITIVE_REGULATION_OF_TRANSFORMING_GROWTH_FACTOR_BETA_PRODUCTION	15	1.06151	0.358025	0.523756	-1.2087	0.225237	0.673032
GSE42021_CD24LO_TREG_VS_CD24LO_TCONV_THYMUS_DN	193	1.72647	0	0.0297512	-0.743006	0.942424	1
GSE360_CTRL_VS_L_DONOVANI_DC_DN	184	1.02339	0.385714	0.595161	-1.25336	0.0726539	0.596104
GSE16385_UNTREATED_VS_12H_ROSIGLITAZONE_TREATED_MACROPHAGE_DN	167	1.13402	0.160194	0.41183	-1.13098	0.215228	0.787625
GO_NEGATIVE_REGULATION_OF_PROTEIN_SECRETION	102	1.0498	0.356863	0.546119	-1.22162	0.138573	0.65203
GSE3565_DUSP1_VS_WT_SPLENOCYTES_DN	167	1.51721	0	0.0967688	-0.84492	0.821974	1
CHR8Q22	63	1.23658	0.114379	0.294586	-1.03656	0.430958	0.941712
QI_HYPOXIA	136	1.2584	0.018018	0.273172	-1.01851	0.45	0.970578
GSE43863_NAIVE_VS_LY6C_LOW_CXCR5NEG_CD4_EFF_TCELL_D6_LCMV_UP	141	0.939866	0.609865	0.761494	-1.36354	0.0183673	0.449958
GSE21546_UNSTIM_VS_ANTI_CD3_STIM_DP_THYMOCYTES_DN	189	-1.29198	0.0331695	0.26744	0.991545	0.461538	0.706591
GO_ACTIVE_TRANSMEMBRANE_TRANSPORTER_ACTIVITY	341	1.04145	0.275862	0.561329	-1.22955	0.033	0.640073
GO_MONOSACCHARIDE_BINDING	66	1.18011	0.146853	0.357265	-1.08505	0.341786	0.865813
KAYO_CALORIE_RESTRICTION_MUSCLE_DN	83	1.07427	0.262548	0.502288	-1.19177	0.164309	0.696974
GSE25123_ROSIGLITAZONE_VS_IL4_AND_ROSIGLITAZONE_STIM_PPARG_KO_MACROPHAGE_DAY10_UP	193	-1.1709	0.138518	0.427557	1.09295	0.1875	0.546339
GSE21033_CTRL_VS_POLYIC_STIM_DC_1H_UP	180	1.16935	0.0938967	0.368303	-1.0939	0.268839	0.848566
GO_RETINOL_METABOLIC_PROCESS	27	1.09973	0.30491	0.460683	-1.16223	0.25158	0.73687
REACTOME_REGULATORY_RNA_PATHWAYS	24	1.49577	0.0338542	0.107292	-0.854374	0.672173	1
MODULE_212	315	1.17031	0.0444444	0.367904	-1.09191	0.243487	0.852132
DORN_ADENOVIRUS_INFECTION_24HR_DN	42	1.36209	0.0530973	0.186725	-0.937583	0.586637	1
BOSCO_EPITHELIAL_DIFFERENTIATION_MODULE	55	1.14906	0.208333	0.391392	-1.11131	0.319005	0.824102
GSE32423_IL7_VS_IL7_IL4_NAIVE_CD8_TCELL_UP	190	1.3313	0.00904977	0.211556	-0.959155	0.604251	1
GO_REGULATION_OF_HETEROTYPIC_CELL_CELL_ADHESION	18	-1.58841	0.0115702	0.065086	0.803704	0.756881	0.931941
GO_GAMMA_AMINOBUTYRIC_ACID_SIGNALING_PATHWAY	23	1.01254	0.418338	0.619307	-1.26028	0.174136	0.584801
LENAOUR_DENDRITIC_CELL_MATURATION_DN	118	1.34805	0.0278884	0.199063	-0.946151	0.612903	1
GSE1112_OT1_VS_HY_CD8AB_THYMOCYTE_RTOC_CULTURE_UP	186	1.13772	0.116022	0.406495	-1.12093	0.22992	0.803573
GSE360_T_GONDII_VS_M_TUBERCULOSIS_MAC_DN	182	1.26935	0.0203046	0.264894	-1.00459	0.5	0.98924
GSE15139_GMCSF_TREATED_VS_UNTREATED_NEUTROPHILS_UP	193	-1.22797	0.078125	0.34623	1.03833	0.285714	0.625552
MTOR_UP.V1_UP	162	1.19207	0.0564103	0.344796	-1.06932	0.365679	0.892478
BURTON_ADIPOGENESIS_8	82	-1.33944	0.0517007	0.220397	0.951387	0.645161	0.769145
TORCHIA_TARGETS_OF_EWSR1_FLI1_FUSION_TOP20_UP	20	1.37784	0.0732984	0.177149	-0.924662	0.585398	1
GO_RESPONSE_TO_MINERALOCORTICOID	35	-1.04478	0.409861	0.62009	1.21917	0.15	0.383934
GO_BILE_ACID_TRANSMEMBRANE_TRANSPORTER_ACTIVITY	15	1.68991	0.0149626	0.0381905	-0.753637	0.793842	1
ZEMBUTSU_SENSITIVITY_TO_MITOMYCIN	17	1.27144	0.154255	0.262709	-1.00149	0.471795	0.992377
RIGGINS_TAMOXIFEN_RESISTANCE_UP	64	1.04824	0.355172	0.549595	-1.21472	0.159868	0.663016
KEGG_VEGF_SIGNALING_PATHWAY	74	0.989306	0.447811	0.662724	-1.28649	0.106176	0.546546
GO_ANTIGEN_PROCESSING_AND_PRESENTATION_OF_PEPTIDE_ANTIGEN	164	1.21845	0.0666667	0.31382	-1.04447	0.379695	0.932838
GO_POSITIVE_REGULATION_OF_SYNAPTIC_TRANSMISSION_GLUTAMATERGIC	18	1.06805	0.352941	0.514131	-1.19147	0.240858	0.69751
HOFFMANN_SMALL_PRE_BII_TO_IMMATURE_B_LYMPHOCYTE_UP	64	0.989559	0.45485	0.662227	-1.28563	0.0916115	0.546834
MOREAUX_MULTIPLE_MYELOMA_BY_TACI_DN	162	-0.758813	0.973552	0.969545	1.67582	0	0.0749132
KEGG_RENIN_ANGIOTENSIN_SYSTEM	17	0.932248	0.553846	0.777165	-1.36401	0.101562	0.449897
AHR_Q5	210	-0.93905	0.632371	0.779667	1.35406	0	0.254142
GO_MAST_CELL_ACTIVATION	20	0.968665	0.48855	0.701869	-1.31248	0.125811	0.521603
RELA_DN.V1_UP	139	1.06597	0.267782	0.517941	-1.19239	0.166496	0.696816
REACTOME_AMINO_ACID_AND_OLIGOPEPTIDE_SLC_TRANSPORTERS	47	-0.847633	0.730354	0.896181	1.49936	0	0.159133
BIOCARTA_INSULIN_PATHWAY	22	-1.07744	0.365625	0.569896	1.17925	0.233831	0.429322
GO_ODONTOGENESIS_OF_DENTIN_CONTAINING_TOOTH	74	-1.30256	0.0711238	0.256078	0.975267	0.487805	0.733567
MYOD_01	255	1.06548	0.242236	0.518028	-1.19215	0.0735146	0.696541
GSE8621_LPS_PRIMED_UNSTIM_VS_LPS_PRIMED_AND_LPS_STIM_MACROPHAGE_DN	197	-1.42953	0.00611247	0.147858	0.888459	0.888889	0.853922
KAECH_NAIVE_VS_DAY8_EFF_CD8_TCELL_UP	190	1.00654	0.427778	0.630351	-1.26158	0.0486322	0.583503
GO_CELLULAR_CARBOHYDRATE_CATABOLIC_PROCESS	31	0.97439	0.488304	0.691543	-1.3031	0.128174	0.532608
GSE22886_NAIVE_TCELL_VS_NKCELL_UP	183	1.35292	0.01	0.194082	-0.938396	0.655804	1
GO_PROTEIN_TARGETING_TO_PLASMA_MEMBRANE	22	0.94473	0.548913	0.751723	-1.34377	0.0890585	0.475368
GO_NEUROMUSCULAR_PROCESS_CONTROLLING_BALANCE	51	-1.3515	0.0587349	0.208477	0.939202	0.672566	0.787086
GSE3982_EFF_MEMORY_CD4_TCELL_VS_NKCELL_UP	179	1.15412	0.130435	0.386819	-1.09969	0.275304	0.843053
HALLMARK_COMPLEMENT	186	1.12089	0.152074	0.430571	-1.13195	0.215805	0.786818
GO_PRIMARY_CILIUM	198	1.21276	0.0459184	0.321428	-1.04615	0.377644	0.928725
AP1_Q2	252	1.15565	0.0387097	0.384922	-1.09771	0.244489	0.845078
MODULE_399	50	1.11408	0.246914	0.437831	-1.13844	0.281674	0.773052
GSE5589_LPS_VS_LPS_AND_IL6_STIM_IL10_KO_MACROPHAGE_45MIN_UP	193	1.13557	0.133333	0.40976	-1.11652	0.242915	0.812646
GSE6269_E_COLI_VS_STAPH_AUREUS_INF_PBMC_DN	164	1.09599	0.183036	0.466534	-1.15639	0.185148	0.74538
GO_NEGATIVE_REGULATION_OF_MUSCLE_CELL_DIFFERENTIATION	55	-1.06462	0.343797	0.590957	1.1903	0.125	0.418812
GSE28237_FOLLICULAR_VS_EARLY_GC_BCELL_UP	191	1.15798	0.0615385	0.382863	-1.09424	0.279234	0.847866
GO_POSITIVE_REGULATION_OF_BLOOD_VESSEL_ENDOTHELIAL_CELL_MIGRATION	25	0.989302	0.462209	0.66254	-1.28075	0.141074	0.55593
GO_ELECTRON_TRANSPORT_CHAIN	92	2.36494	0	0	-0.535409	0.998943	1
GO_PEPTIDE_CATABOLIC_PROCESS	23	0.981138	0.435829	0.679519	-1.29045	0.14375	0.54379
GO_VITAMIN_METABOLIC_PROCESS	116	1.09599	0.226891	0.46669	-1.15519	0.223493	0.748055
ST_ADRENERGIC	31	0.81062	0.788204	0.942373	-1.56169	0.00968523	0.272611
GSE17721_CTRL_VS_CPG_12H_BMDC_DN	194	-1.18763	0.10401	0.403496	1.06573	0.181818	0.582082
MIKKELSEN_MEF_ICP_WITH_H3K4ME3_AND_H3K27ME3	38	1.13767	0.223188	0.406454	-1.11251	0.305556	0.820847
GSE19198_1H_VS_24H_IL21_TREATED_TCELL_DN	184	1.0843	0.227074	0.486556	-1.1671	0.150657	0.729091
MYC_Q2	178	1.48681	0	0.112025	-0.851042	0.820591	1
KEGG_SELENOAMINO_ACID_METABOLISM	26	1.16074	0.231806	0.379986	-1.08994	0.351285	0.856957
GO_ACTOMYOSIN	60	-1.44379	0.022567	0.138529	0.876239	0.77	0.86677
GO_REGULATION_OF_RECEPTOR_INTERNALIZATION	37	1.26151	0.122507	0.27141	-1.00284	0.494076	0.991549
CHIARETTI_T_ALL_REFRACTORY_TO_THERAPY	26	-1.08581	0.343548	0.556836	1.16396	0.222857	0.446998
GO_CORE_PROMOTER_SEQUENCE_SPECIFIC_DNA_BINDING	99	-1.21853	0.112285	0.359454	1.03705	0.266667	0.62679
GSE3920_UNTREATED_VS_IFNG_TREATED_FIBROBLAST_UP	161	1.50683	0	0.102389	-0.838602	0.839594	1
PID_SMAD2_3PATHWAY	17	-1.06002	0.375433	0.598168	1.19185	0.221719	0.417716
GSE15930_NAIVE_VS_72H_IN_VITRO_STIM_TRICHOSTATINA_CD8_TCELL_DN	194	-0.861798	0.811955	0.881021	1.46553	0	0.176582
GSE13306_TREG_RA_VS_TCONV_RA_UP	192	-1.16516	0.155529	0.435786	1.08342	0.125	0.559125
BIOCARTA_ARAP_PATHWAY	17	1.46767	0.0444444	0.121483	-0.859917	0.656736	1
GO_CYTOCHROME_COMPLEX	21	1.8262	0.00484261	0.0135535	-0.690733	0.889032	1
GO_POSITIVE_REGULATION_OF_ENDOCYTOSIS	112	1.1517	0.148148	0.388791	-1.09518	0.327801	0.847054
GO_NUCLEAR_PERIPHERY	116	-0.950606	0.571812	0.762922	1.32668	0	0.278853
GNF2_SPTA1	75	0.93228	0.609489	0.777671	-1.35276	0.0493562	0.46771
GSE19512_NAUTRAL_VS_INDUCED_TREG_UP	184	1.07764	0.266667	0.495585	-1.16968	0.148223	0.723984
LIU_VAV3_PROSTATE_CARCINOGENESIS_DN	17	-1.57127	0.02443	0.0717399	0.802123	0.787736	0.932194
GSE18203_CTRL_VS_INTRATUMORAL_CPG_INJ_MC38_TUMOR_DN	193	-1.1562	0.149938	0.449118	1.09004	0.1	0.551487
PID_BETA_CATENIN_DEG_PATHWAY	18	-1.24647	0.190801	0.321052	1.011	0.405512	0.672664
GSE7460_CTRL_VS_FOXP3_OVEREXPR_TCONV_UP	192	-1.14208	0.181055	0.469592	1.10321	0.111111	0.530012
GTCAACC_MIR3805P	21	1.05879	0.334135	0.530422	-1.18999	0.224776	0.697429
REACTOME_FANCONI_ANEMIA_PATHWAY	21	-1.56882	0.0130933	0.0727439	0.803111	0.801047	0.931951
GO_MESODERM_DEVELOPMENT	111	-1.36277	0.0347129	0.198362	0.92437	0.813953	0.806419
GSE360_L_DONOVANI_VS_M_TUBERCULOSIS_DC_UP	188	1.50524	0	0.102409	-0.83686	0.856421	1
GO_IMMUNOGLOBULIN_PRODUCTION	41	-1.28302	0.115097	0.278728	0.981629	0.485714	0.722709
FARDIN_HYPOXIA_11	31	1.44437	0.0295699	0.133726	-0.871863	0.684848	1
GO_MICROBODY_MEMBRANE	58	1.37409	0.0446735	0.179368	-0.916243	0.622099	1
GSE30083_SP1_VS_SP4_THYMOCYTE_UP	197	1.30266	0.00526316	0.235557	-0.966468	0.590909	1
GSE12366_PLASMA_CELL_VS_MEMORY_BCELL_UP	171	1.17287	0.0789474	0.365082	-1.07328	0.317073	0.887378
GO_NEGATIVE_REGULATION_OF_INTERLEUKIN_10_PRODUCTION	15	0.936545	0.563492	0.770126	-1.3441	0.123474	0.474753
GO_REGULATION_OF_ACTIVIN_RECEPTOR_SIGNALING_PATHWAY	25	-1.17355	0.231013	0.423349	1.07259	0.361702	0.57236
GSE19888_ADENOSINE_A3R_INH_VS_INH_PRETREAT_AND_ACT_WITH_TCELL_MEMBRANES_MAST_CELL_DN	193	0.919539	0.692737	0.800102	-1.3687	0.0111789	0.444419
GO_ORGANIC_HYDROXY_COMPOUND_METABOLIC_PROCESS	469	1.0933	0.128713	0.470353	-1.15101	0.07	0.755731
GO_REGULATION_OF_PEPTIDE_TRANSPORT	246	1.01546	0.4	0.612612	-1.23892	0.0422111	0.62522
BIOCARTA_NO2IL12_PATHWAY	17	1.46203	0.0731707	0.12401	-0.86043	0.685897	1
GO_PARASYMPATHETIC_NERVOUS_SYSTEM_DEVELOPMENT	17	-0.969408	0.510135	0.735219	1.2974	0.116592	0.306757
GO_REGULATION_OF_PROTEIN_IMPORT	177	-1.13112	0.195813	0.487795	1.11172	0.0769231	0.519596
GSE360_L_DONOVANI_VS_T_GONDII_DC_UP	186	0.985323	0.510417	0.671706	-1.27619	0.0313131	0.5668
WOTTON_RUNX_TARGETS_UP	21	1.38414	0.0970874	0.172444	-0.908266	0.598734	1
ZEMBUTSU_SENSITIVITY_TO_METHOTREXATE	16	-1.19333	0.253968	0.395753	1.05276	0.36036	0.601579
SCHURINGA_STAT5A_TARGETS_DN	16	-1.15834	0.261563	0.445796	1.08388	0.32	0.558841
GO_REGULATION_OF_LIPOPOLYSACCHARIDE_MEDIATED_SIGNALING_PATHWAY	18	1.23149	0.18863	0.299722	-1.0195	0.470064	0.96947
GO_REGULATION_OF_TYROSINE_PHOSPHORYLATION_OF_STAT3_PROTEIN	44	-1.16421	0.22561	0.437038	1.07794	0.307087	0.565024
GSE24634_TREG_VS_TCONV_POST_DAY10_IL4_CONVERSION_DN	192	1.14087	0.0974359	0.401743	-1.09971	0.261569	0.843302
KEGG_HEMATOPOIETIC_CELL_LINEAGE	79	1.02785	0.37037	0.585635	-1.22062	0.16056	0.655997
GO_TELOMERE_MAINTENANCE_VIA_TELOMERE_LENGTHENING	25	-1.24862	0.194399	0.318159	1.00447	0.448864	0.684971
ZWANG_EGF_INTERVAL_DN	197	1.09473	0.174359	0.468463	-1.14554	0.192735	0.7635
GSE26928_CENTR_MEMORY_VS_CXCR5_POS_CD4_TCELL_UP	169	1.04868	0.277778	0.548756	-1.19584	0.12666	0.690895
GSE3982_NKCELL_VS_TH2_DN	190	-1.16058	0.130864	0.442674	1.0805	0.166667	0.561116
MIKKELSEN_MEF_LCP_WITH_H3K27ME3	68	1.05	0.357143	0.545651	-1.19403	0.175836	0.694659
GSE10239_NAIVE_VS_KLRG1HIGH_EFF_CD8_TCELL_UP	191	1.07794	0.222222	0.495741	-1.16293	0.139676	0.734915
GO_NEUROEPITHELIAL_CELL_DIFFERENTIATION	62	-1.02304	0.409091	0.653094	1.22523	0.0970874	0.376917
PID_IL23_PATHWAY	36	1.7548	0.00283286	0.0241331	-0.714248	0.874402	1
GSE2770_TGFB_AND_IL4_VS_IL4_TREATED_ACT_CD4_TCELL_2H_UP	195	0.993514	0.425339	0.654173	-1.26151	0.0525253	0.583557
GO_TISSUE_REGENERATION	51	-1.19223	0.184685	0.396623	1.05085	0.365217	0.604589
NERF_Q2	239	1.0964	0.157233	0.466232	-1.14263	0.151911	0.76691
KEGG_NATURAL_KILLER_CELL_MEDIATED_CYTOTOXICITY	128	1.14585	0.17316	0.395846	-1.09213	0.299482	0.852033
GSE22501_PERIPHERAL_BLOOD_VS_CORD_BLOOD_TREG_UP	182	0.979468	0.54067	0.683297	-1.27745	0.0416667	0.566033
MATZUK_EMBRYONIC_GERM_CELL	17	-1.01639	0.419795	0.663155	1.23069	0.176955	0.371427
REACTOME_CELL_DEATH_SIGNALLING_VIA_NRAGE_NRIF_AND_NADE	58	0.99001	0.436532	0.661421	-1.26342	0.125821	0.58229
GO_ORGANIC_HYDROXY_COMPOUND_CATABOLIC_PROCESS	70	1.03126	0.356643	0.578114	-1.21272	0.159116	0.66376
GO_AORTA_MORPHOGENESIS	22	-1.19299	0.239748	0.396166	1.04756	0.37619	0.609336
GSE17974_1H_VS_72H_UNTREATED_IN_VITRO_CD4_TCELL_DN	193	-0.88578	0.744552	0.852937	1.41013	0	0.211266
GSE37301_HEMATOPOIETIC_STEM_CELL_VS_CD4_TCELL_DN	132	1.22299	0.0565217	0.310299	-1.0213	0.445697	0.965989
GO_CEREBRAL_CORTEX_CELL_MIGRATION	42	1.01596	0.428571	0.611252	-1.22886	0.171893	0.640791
GSE26488_WT_VS_HDAC7_DELTAP_TG_OT2_THYMOCYTE_WITH_PEPTIDE_INJECTION_UP	199	1.18134	0.0617978	0.35634	-1.05592	0.365927	0.914548
GO_GLUCAN_BIOSYNTHETIC_PROCESS	24	1.22294	0.183246	0.310055	-1.01993	0.436025	0.968932
GARGALOVIC_RESPONSE_TO_OXIDIZED_PHOSPHOLIPIDS_GREEN_UP	21	1.36052	0.0888325	0.187772	-0.916604	0.603846	1
GO_CENTRAL_NERVOUS_SYSTEM_PROJECTION_NEURON_AXONOGENESIS	22	-1.64611	0.00656814	0.0440203	0.757528	0.887255	0.957952
RUTELLA_RESPONSE_TO_HGF_VS_CSF2RB_AND_IL4_UP	378	1.19035	0.00840336	0.34504	-1.04756	0.375375	0.926958
GSE10325_CD4_TCELL_VS_LUPUS_CD4_TCELL_UP	187	1.14468	0.144231	0.397892	-1.08931	0.296447	0.857425
GO_POSITIVE_REGULATION_OF_MUSCLE_CELL_DIFFERENTIATION	83	-1.35744	0.0441379	0.202597	0.918264	0.716216	0.814756
GSE43863_NAIVE_VS_LY6C_INT_CXCR5POS_CD4_EFF_TCELL_D6_LCMV_UP	170	-1.12538	0.219265	0.496337	1.10759	0.2	0.526093
LEIN_PONS_MARKERS	89	1.18243	0.141264	0.355265	-1.05414	0.385193	0.917574
GO_COENZYME_BINDING	174	1.31235	0.0352423	0.227581	-0.949768	0.62335	1
SERVITJA_ISLET_HNF1A_TARGETS_UP	156	-1.056	0.352417	0.602221	1.18024	0	0.42834
GSE21927_SPLEEN_C57BL6_VS_4T1_TUMOR_BALBC_MONOCYTES_UP	180	1.56787	0	0.0752307	-0.794574	0.895854	1
GSE17721_LPS_VS_GARDIQUIMOD_0.5H_BMDC_DN	197	1.22826	0.040201	0.303016	-1.01377	0.478348	0.976002
GO_REGULATION_OF_MACROPHAGE_DERIVED_FOAM_CELL_DIFFERENTIATION	26	1.04732	0.357527	0.55019	-1.18833	0.235653	0.700553
GSE19888_ADENOSINE_A3R_INH_PRETREAT_AND_ACT_BY_A3R_VS_TCELL_MEMBRANES_ACT_MAST_CELL_DN	191	1.30564	0.0105263	0.232555	-0.953054	0.618421	1
GSE37301_HEMATOPOIETIC_STEM_CELL_VS_RAG2_KO_NK_CELL_UP	169	1.19703	0.0502513	0.338335	-1.03928	0.418534	0.939417
GSE1740_UNSTIM_VS_IFNA_STIMULATED_MCSF_DERIVED_MACROPHAGE_UP	151	0.942122	0.634259	0.756191	-1.31983	0.0236626	0.511031
MODULE_300	32	0.995814	0.473684	0.649636	-1.2486	0.163855	0.605884
ETS1_B	252	1.11509	0.104167	0.437234	-1.11495	0.211635	0.815487
GSE21360_NAIVE_VS_SECONDARY_MEMORY_CD8_TCELL_UP	175	1.29415	0.0139535	0.242425	-0.960313	0.590909	1
GO_REGULATION_OF_PHOSPHOPROTEIN_PHOSPHATASE_ACTIVITY	57	-1.10803	0.277448	0.523763	1.12151	0.21875	0.503519
GO_PURINE_NUCLEOBASE_METABOLIC_PROCESS	19	1.56923	0.0326975	0.0747298	-0.79136	0.758847	1
BIOCARTA_NDKDYNAMIN_PATHWAY	18	1.14719	0.229765	0.394186	-1.08231	0.370656	0.869502
GO_ANION_TRANSMEMBRANE_TRANSPORT	238	1.06283	0.255814	0.522134	-1.16807	0.116397	0.728009
GO_VIRAL_LIFE_CYCLE	257	1.82826	0	0.0133539	-0.678866	0.98993	1
GSE1460_DP_THYMOCYTE_VS_NAIVE_CD4_TCELL_CORD_BLOOD_UP	187	-1.36563	0.0194647	0.19575	0.908561	0.846154	0.825474
GO_NUCLEAR_OUTER_MEMBRANE	23	0.908638	0.588556	0.81803	-1.36549	0.0912454	0.447821
GCM_MYCL1	24	1.19897	0.205405	0.336672	-1.03448	0.430521	0.945094
GO_NEUROTRANSMITTER_TRANSPORTER_ACTIVITY	24	1.12146	0.276762	0.430152	-1.10574	0.351036	0.833256
AP1_Q6	246	1.1268	0.12973	0.421522	-1.10035	0.262048	0.842868
GSE8515_CTRL_VS_IL1_4H_STIM_MAC_DN	179	1.12869	0.137778	0.419082	-1.0979	0.27907	0.844491
CAMPS_COLON_CANCER_COPY_NUMBER_DN	49	-1.21246	0.154083	0.368252	1.02175	0.41791	0.654041
GSE4984_UNTREATED_VS_VEHICLE_CTRL_TREATED_DC_DN	170	-1.04594	0.355781	0.618097	1.1844	0	0.4241
GSE7400_CTRL_VS_CSF3_IN_VIVO_TREATED_PBMC_DN	181	0.917856	0.718085	0.8027	-1.34953	0.0151976	0.470177
ZHAN_MULTIPLE_MYELOMA_DN	35	1.43183	0.0430108	0.141336	-0.86474	0.690758	1
GSE21546_WT_VS_SAP1A_KO_ANTI_CD3_STIM_DP_THYMOCYTES_UP	195	1.15146	0.112676	0.38904	-1.0752	0.310101	0.882974
GO_NEGATIVE_REGULATION_OF_RECEPTOR_MEDIATED_ENDOCYTOSIS	17	1.34301	0.108911	0.201996	-0.921692	0.593378	1
GO_REGULATION_OF_DNA_REPLICATION	156	-1.26543	0.0582278	0.297169	0.978013	0.521739	0.728633
GO_MYD88_DEPENDENT_TOLL_LIKE_RECEPTOR_SIGNALING_PATHWAY	30	1.04635	0.359116	0.55103	-1.1826	0.228327	0.702989
GSE23502_WT_VS_HDC_KO_MYELOID_DERIVED_SUPPRESSOR_CELL_BM_DN	193	1.15961	0.0923077	0.381453	-1.067	0.341414	0.896531
GSE3982_MAST_CELL_VS_BCELL_UP	192	1.02483	0.349727	0.592114	-1.20713	0.0951417	0.674414
GSE5589_WT_VS_IL10_KO_LPS_AND_IL6_STIM_MACROPHAGE_45MIN_DN	195	1.23682	0.037234	0.294286	-1.00004	0.51927	0.994333
NFE2_01	254	1.12786	0.1	0.420193	-1.09654	0.249246	0.845448
RASHI_RESPONSE_TO_IONIZING_RADIATION_4	60	-1.15407	0.240057	0.45207	1.0711	0.3	0.574893
MORF_PPP2R5B	157	1.0487	0.291667	0.548882	-1.17815	0.138746	0.711289
GO_PYRIMIDINE_RIBONUCLEOSIDE_METABOLIC_PROCESS	28	1.29705	0.091358	0.240738	-0.952379	0.56	1
CHR12Q24	202	0.91213	0.789189	0.813192	-1.35338	0.0111111	0.465975
GO_AMPA_GLUTAMATE_RECEPTOR_COMPLEX	27	-1.03969	0.410658	0.627736	1.18702	0.19898	0.422793
NAKAMURA_METASTASIS	44	1.06634	0.37386	0.51717	-1.15722	0.258741	0.744904
GO_LYASE_ACTIVITY	174	1.26366	0.0207254	0.270419	-0.976364	0.577869	1
GSE42021_TREG_PLN_VS_CD24HI_TREG_THYMUS_DN	191	1.13097	0.110526	0.415785	-1.09077	0.276036	0.854999
GO_ADP_METABOLIC_PROCESS	46	2.06545	0	0.000911629	-0.596979	0.984091	1
GSE32423_CTRL_VS_IL7_MEMORY_CD8_TCELL_DN	192	1.05741	0.256757	0.532018	-1.16578	0.1417	0.72831
IKEDA_MIR1_TARGETS_UP	52	-1.1083	0.275	0.523212	1.11168	0.243478	0.519399
GO_CARDIAC_RIGHT_VENTRICLE_MORPHOGENESIS	16	-1.17497	0.263666	0.422267	1.0485	0.383142	0.607098
GSE39022_LN_VS_SPLEEN_DC_DN	196	1.37643	0	0.178419	-0.894472	0.73913	1
GSE1112_HY_CD8AB_VS_HY_CD8AA_THYMOCYTE_RTOC_CULTURE_DN	167	0.994571	0.482143	0.652361	-1.23755	0.0795107	0.624954
BCAT.100_UP.V1_UP	47	-0.998891	0.457399	0.689867	1.23207	0.114035	0.370225
GO_DETECTION_OF_CHEMICAL_STIMULUS_INVOLVED_IN_SENSORY_PERCEPTION_OF_TASTE	39	-0.857204	0.699552	0.885852	1.43525	0.0324675	0.192532
GO_AORTA_DEVELOPMENT	41	-1.27037	0.122888	0.293365	0.968298	0.490566	0.745229
GNF2_CARD15	63	1.08661	0.284768	0.482019	-1.13195	0.265329	0.786423
NRF2_Q4	241	1.29478	0.0172414	0.242458	-0.94955	0.634538	1
GO_POSITIVE_REGULATION_OF_EXTRACELLULAR_MATRIX_ORGANIZATION	17	-1.23109	0.188474	0.341532	0.998601	0.467213	0.695236
TONKS_TARGETS_OF_RUNX1_RUNX1T1_FUSION_HSC_DN	177	1.12195	0.173387	0.429775	-1.0955	0.28179	0.845807
LA_MEN1_TARGETS	22	-1.26709	0.15534	0.296134	0.969907	0.5	0.743051
GO_CALCIUM_DEPENDENT_PROTEIN_BINDING	58	1.19132	0.136778	0.345024	-1.0314	0.435115	0.950066
MATTHEWS_SKIN_CARCINOGENESIS_VIA_JUN	16	1.17272	0.231608	0.364902	-1.04738	0.409987	0.927645
GSE3982_DC_VS_CENT_MEMORY_CD4_TCELL_UP	190	1.12648	0.13198	0.422169	-1.09031	0.276876	0.855919
GO_REGULATION_OF_GLYCOGEN_METABOLIC_PROCESS	34	-1.25714	0.132638	0.307232	0.976781	0.472393	0.731303
GAUSSMANN_MLL_AF4_FUSION_TARGETS_D_UP	37	0.990458	0.451705	0.660793	-1.23975	0.167658	0.623418
TONKS_TARGETS_OF_RUNX1_RUNX1T1_FUSION_SUSTAINED_IN_MONOCYTE_UP	21	1.00234	0.447115	0.639843	-1.22477	0.19896	0.644377
GO_CYTOKINE_METABOLIC_PROCESS	17	-1.23299	0.191597	0.338492	0.99565	0.417021	0.701125
GSE15930_STIM_VS_STIM_AND_IL12_48H_CD8_T_CELL_DN	195	1.52221	0	0.0949237	-0.806344	0.895477	1
GO_NUCLEAR_MATRIX	94	-1.0197	0.406993	0.657963	1.20364	0.0714286	0.402355
HILLION_HMGA1_TARGETS	82	1.3888	0.0177305	0.17037	-0.883702	0.705184	1
GO_NUCLEOTIDE_BINDING_DOMAIN_LEUCINE_RICH_REPEAT_CONTAINING_RECEPTOR_SIGNALING_PATHWAY	26	1.03534	0.380319	0.569059	-1.18525	0.237064	0.702907
GO_PROTEIN_LIPID_COMPLEX_BINDING	23	-1.26269	0.166129	0.300537	0.971448	0.507463	0.740756
GSE26488_WT_VS_VP16_TRANSGENIC_HDAC7_KO_DOUBLE_POSITIVE_THYMOCYTE_UP	193	1.08865	0.204545	0.478929	-1.12644	0.216867	0.79458
GO_MIDBRAIN_DEVELOPMENT	85	-0.89491	0.668928	0.84189	1.37	0	0.243154
WOOD_EBV_EBNA1_TARGETS_DN	42	1.17383	0.180328	0.36372	-1.04438	0.41129	0.932689
GO_ORGANIC_ANION_TRANSPORT	367	1.00543	0.462185	0.631947	-1.21896	0.03003	0.656638
GSE27241_CTRL_VS_DIGOXIN_TREATED_RORGT_KO_CD4_TCELL_IN_TH17_POLARIZING_CONDITIONS_DN	166	1.01041	0.43128	0.622434	-1.21292	0.101833	0.664398
GSE36078_UNTREATED_VS_AD5_INF_IL1R_KO_MOUSE_LUNG_DC_UP	199	0.953045	0.631285	0.736414	-1.28541	0.0332997	0.546556
LANDIS_ERBB2_BREAST_TUMORS_65_UP	21	1.14048	0.25	0.40254	-1.07381	0.392535	0.88575
ETS_Q4	240	1.1427	0.0833333	0.39913	-1.0715	0.322256	0.88966
GO_BASAL_PLASMA_MEMBRANE	33	1.35141	0.0726744	0.195544	-0.905997	0.633769	1
GO_POSITIVE_REGULATION_OF_SMOOTHENED_SIGNALING_PATHWAY	24	-1.28091	0.144674	0.280787	0.955769	0.538462	0.764817
GSE6566_STRONG_VS_WEAK_DC_STIMULATED_CD4_TCELL_DN	157	1.16975	0.108696	0.368084	-1.04657	0.39002	0.928165
DALESSIO_TSA_RESPONSE	22	0.961095	0.505263	0.718536	-1.27375	0.144785	0.568982
GO_REGULATION_OF_CD4_POSITIVE_ALPHA_BETA_T_CELL_ACTIVATION	36	0.868264	0.700549	0.877535	-1.4096	0.0556213	0.403798
NAKAJIMA_MAST_CELL	44	1.11185	0.237389	0.441065	-1.10061	0.328814	0.84253
BOYAULT_LIVER_CANCER_SUBCLASS_G1_UP	107	1.26944	0.044	0.264937	-0.963924	0.570981	1
REACTOME_ASSOCIATION_OF_TRIC_CCT_WITH_TARGET_PROTEINS_DURING_BIOSYNTHESIS	25	1.827	0.00804289	0.013489	-0.669732	0.918546	1
GSE3982_EOSINOPHIL_VS_EFF_MEMORY_CD4_TCELL_DN	180	1.56013	0	0.0775325	-0.784194	0.910112	1
GO_CELLULAR_TRANSITION_METAL_ION_HOMEOSTASIS	73	1.24474	0.0787671	0.286726	-0.98268	0.522629	1
GO_POSITIVE_REGULATION_OF_SMALL_GTPASE_MEDIATED_SIGNAL_TRANSDUCTION	38	0.995776	0.465875	0.649572	-1.22827	0.164352	0.641201
GSE20715_0H_VS_6H_OZONE_TLR4_KO_LUNG_DN	197	1.22038	0.0467836	0.311536	-1.00216	0.50303	0.992735
WUNDER_INFLAMMATORY_RESPONSE_AND_CHOLESTEROL_UP	54	1.14749	0.200627	0.393804	-1.06565	0.376116	0.897485
GO_DEATH_RECEPTOR_BINDING	18	-1.41702	0.0721154	0.156021	0.862827	0.648649	0.880564
GO_REGULATION_OF_MULTICELLULAR_ORGANISM_GROWTH	66	1.14325	0.202532	0.398972	-1.06909	0.365322	0.892672
REACTOME_TRANSPORT_OF_VITAMINS_NUCLEOSIDES_AND_RELATED_MOLECULES	31	1.38282	0.0552486	0.173095	-0.883744	0.637376	1
GSE17721_CTRL_VS_PAM3CSK4_12H_BMDC_DN	192	1.09446	0.168421	0.468866	-1.11651	0.23428	0.812296
REACTOME_DEFENSINS	36	1.23214	0.152439	0.298638	-0.991703	0.487777	1
GO_RECEPTOR_SIGNALING_PROTEIN_SERINE_THREONINE_KINASE_ACTIVITY	91	0.857646	0.816794	0.893136	-1.42455	0.0116649	0.395323
GSE21380_NON_TFH_VS_GERMINAL_CENTER_TFH_CD4_TCELL_DN	195	-1.2572	0.0598504	0.307168	0.971116	0.444444	0.740691
GO_GLYCOSYL_COMPOUND_METABOLIC_PROCESS	349	1.87361	0	0.00914201	-0.651579	0.995996	1
BILD_MYC_ONCOGENIC_SIGNATURE	189	1.69802	0	0.0367377	-0.718558	0.965622	1
GSE10325_LUPUS_CD4_TCELL_VS_LUPUS_MYELOID_UP	190	1.19054	0.0689655	0.345328	-1.02444	0.433063	0.960717
GNF2_ANK1	68	0.995607	0.467532	0.649784	-1.22495	0.148394	0.644285
MODULE_113	99	0.984912	0.5	0.671986	-1.23813	0.114823	0.62526
GSE3039_NKT_CELL_VS_ALPHABETA_CD8_TCELL_DN	196	1.12864	0.144509	0.419049	-1.08042	0.313192	0.871229
GSE3203_WT_VS_IFNAR1_KO_INFLUENZA_INFECTED_LN_BCELL_DN	196	1.0635	0.243243	0.520771	-1.14654	0.174395	0.762509
GSE29618_BCELL_VS_MDC_DAY7_FLU_VACCINE_DN	189	1.2284	0.045	0.303083	-0.992048	0.521341	1
GNF2_RAD23A	64	0.898161	0.695385	0.832325	-1.35679	0.054407	0.458959
GSE34006_WT_VS_A2AR_KO_TREG_UP	197	0.963608	0.586735	0.712634	-1.26454	0.0373737	0.580895
VALK_AML_CLUSTER_12	27	1.08971	0.322251	0.476911	-1.1173	0.323821	0.811482
GSE5542_IFNA_VS_IFNA_AND_IFNG_TREATED_EPITHELIAL_CELLS_24H_UP	194	1.11316	0.146465	0.438549	-1.09352	0.276768	0.848533
GSE29164_DAY3_VS_DAY7_UNTREATED_MELANOMA_DN	193	1.38399	0.00925926	0.172311	-0.879293	0.772267	1
GO_RECEPTOR_METABOLIC_PROCESS	80	-1.07004	0.329496	0.581055	1.13717	0.179104	0.483963
GSE11961_MARGINAL_ZONE_BCELL_VS_PLASMA_CELL_DAY7_UP	194	1.30545	0.00476191	0.232675	-0.931986	0.673408	1
PID_NFAT_TFPATHWAY	46	1.55692	0.00569801	0.0788033	-0.78137	0.812999	1
GSE26343_UNSTIM_VS_LPS_STIM_MACROPHAGE_UP	193	1.84907	0	0.0112083	-0.657437	0.984772	1
GO_REGULATION_OF_TYPE_I_INTERFERON_MEDIATED_SIGNALING_PATHWAY	39	-0.95556	0.534918	0.754114	1.27195	0.0567376	0.33203
GNF2_PTX3	35	-0.828837	0.767584	0.916775	1.46641	0.0361446	0.176208
GSE40685_NAIVE_CD4_TCELL_VS_TREG_UP	177	1.24747	0.0374332	0.28383	-0.973766	0.559391	1
YAO_TEMPORAL_RESPONSE_TO_PROGESTERONE_CLUSTER_16	77	1.35191	0.0454545	0.195088	-0.898486	0.675	1
GSE15330_HSC_VS_GRANULOCYTE_MONOCYTE_PROGENITOR_UP	196	1.52422	0	0.0940268	-0.796722	0.896761	1
GO_PHOSPHATASE_COMPLEX	44	-0.986035	0.465116	0.709281	1.23148	0.115942	0.370769
MODULE_493	62	-1.33906	0.0757576	0.220604	0.906661	0.67033	0.826818
KEGG_ADIPOCYTOKINE_SIGNALING_PATHWAY	67	1.11615	0.251534	0.436667	-1.08764	0.324973	0.859713
MATZUK_IMPLANTATION_AND_UTERINE	22	1.38883	0.0669975	0.170495	-0.873546	0.66791	1
REACTOME_CHEMOKINE_RECEPTORS_BIND_CHEMOKINES	42	1.36895	0.0508475	0.182079	-0.886122	0.641618	1
GSE10240_CTRL_VS_IL17_STIM_PRIMARY_BRONCHIAL_EPITHELIAL_CELLS_DN	193	0.86619	0.937143	0.880269	-1.39984	0.00608519	0.408354
LOPES_METHYLATED_IN_COLON_CANCER_DN	25	-0.931593	0.576489	0.789861	1.30113	0.0909091	0.303091
GO_GENITALIA_DEVELOPMENT	42	1.03769	0.35873	0.566496	-1.16786	0.239814	0.728141
GO_AXONEME_PART	23	0.942347	0.530435	0.75585	-1.28563	0.143552	0.546522
BIOCARTA_MTA3_PATHWAY	17	0.792128	0.79845	0.952775	-1.52941	0.0270619	0.285247
MCAATNNNNNGCG_UNKNOWN	80	-1.10523	0.291362	0.527063	1.09583	0.260274	0.543291
GSE7219_UNSTIM_VS_LPS_AND_ANTI_CD40_STIM_DC_DN	171	1.07196	0.236453	0.506397	-1.12977	0.211597	0.787857
GSE2585_AIRE_KO_VS_WT_CD80_LOW_MTEC_DN	194	1.09787	0.179894	0.464052	-1.10303	0.261134	0.837656
GNF2_SPTB	68	0.986866	0.493421	0.668135	-1.22696	0.14083	0.643357
GO_APOPTOTIC_PROCESS_INVOLVED_IN_MORPHOGENESIS	16	-1.27299	0.166395	0.289657	0.951134	0.524017	0.768898
HALLMARK_XENOBIOTIC_METABOLISM	195	1.08517	0.205405	0.484594	-1.11551	0.218182	0.814091
GSE8921_UNSTIM_0H_VS_TLR1_2_STIM_MONOCYTE_24H_UP	190	1.09583	0.178218	0.466631	-1.1044	0.270434	0.835276
GO_PYRIMIDINE_NUCLEOSIDE_CATABOLIC_PROCESS	17	0.914308	0.574803	0.808913	-1.32349	0.108322	0.505768
MIKKELSEN_ES_ICP_WITH_H3K4ME3_AND_H3K27ME3	132	1.25282	0.0474138	0.278359	-0.965848	0.566018	1
GSE30971_CTRL_VS_LPS_STIM_MACROPHAGE_WBP7_HET_2H_DN	185	1.01636	0.38806	0.610054	-1.19036	0.117528	0.698289
GO_ADIPOSE_TISSUE_DEVELOPMENT	32	1.20011	0.205479	0.3351	-1.00734	0.453125	0.986118
GSE19923_WT_VS_E2A_KO_DP_THYMOCYTE_UP	194	1.06867	0.228426	0.512602	-1.1303	0.208713	0.787264
GSE4984_UNTREATED_VS_GALECTIN1_TREATED_DC_DN	160	1.37496	0	0.178966	-0.878178	0.765784	1
GSE17721_PAM3CSK4_VS_CPG_0.5H_BMDC_DN	192	1.19784	0.0837989	0.337114	-1.00798	0.482793	0.985379
GSE11864_UNTREATED_VS_CSF1_IFNG_PAM3CYS_IN_MAC_UP	178	1.28781	0.0149254	0.246491	-0.937554	0.636548	1
PEDERSEN_METASTASIS_BY_ERBB2_ISOFORM_3	17	1.27306	0.164216	0.260873	-0.94833	0.562992	1
GSE13485_CTRL_VS_DAY7_YF17D_VACCINE_PBMC_UP	157	1.51626	0.00520833	0.0970402	-0.79615	0.885163	1
GSE25123_CTRL_VS_IL4_AND_ROSIGLITAZONE_STIM_PPARG_KO_MACROPHAGE_UP	198	0.984292	0.50838	0.673603	-1.22619	0.0722279	0.643872
GSE3337_CTRL_VS_4H_IFNG_IN_CD8POS_DC_UP	192	1.13797	0.104545	0.406561	-1.06035	0.353831	0.908216
NUTT_GBM_VS_AO_GLIOMA_DN	43	1.62727	0.00958466	0.0543574	-0.741412	0.858621	1
GSE360_DC_VS_MAC_B_MALAYI_HIGH_DOSE_UP	188	1.10024	0.187793	0.459574	-1.09623	0.273279	0.84548
GNF2_MAP2K3	70	0.965534	0.540193	0.707809	-1.24878	0.127706	0.605888
GSE2770_UNTREATED_VS_IL12_TREATED_ACT_CD4_TCELL_6H_DN	194	1.20985	0.0541872	0.324401	-0.99652	0.522267	0.999214
GSE43955_TH0_VS_TGFB_IL6_TH17_ACT_CD4_TCELL_42H_DN	194	1.17652	0.0585366	0.361056	-1.02463	0.448835	0.960375
GSE29618_MONOCYTE_VS_PDC_DN	180	-1.0193	0.435897	0.658553	1.18267	0	0.425721
XU_GH1_AUTOCRINE_TARGETS_UP	226	1.01333	0.36646	0.617492	-1.18917	0.0974874	0.698458
GSE20715_0H_VS_6H_OZONE_LUNG_DN	196	1.16231	0.0862944	0.377665	-1.0367	0.407895	0.941441
GSE360_L_MAJOR_VS_B_MALAYI_HIGH_DOSE_DC_DN	185	1.21364	0.0505051	0.320217	-0.992642	0.504049	1
WANG_RESPONSE_TO_BEXAROTENE_DN	28	-1.42491	0.0507365	0.150195	0.845367	0.729592	0.896876
GO_POSITIVE_REGULATION_OF_HEMOPOIESIS	157	1.16265	0.0960699	0.377381	-1.036	0.418462	0.943243
GSE11864_CSF1_PAM3CYS_VS_CSF1_IFNG_PAM3CYS_IN_MAC_UP	176	1.59893	0	0.0637806	-0.753317	0.935419	1
GCM_PTPRU	50	1.00796	0.412463	0.627523	-1.1949	0.209919	0.692959
GO_MHC_PROTEIN_BINDING	26	0.935408	0.524297	0.772327	-1.28744	0.134568	0.54576
JOSEPH_RESPONSE_TO_SODIUM_BUTYRATE_UP	28	1.01769	0.402778	0.606948	-1.18311	0.258896	0.703242
GO_OXIDATIVE_PHOSPHORYLATION	82	2.52898	0	0	-0.476026	0.998921	0.99962
GO_GLUCOSE_CATABOLIC_PROCESS	28	1.90363	0.00284091	0.00666798	-0.632331	0.936196	1
RODWELL_AGING_KIDNEY_DN	130	1.10987	0.201717	0.44354	-1.08436	0.308411	0.865381
MODULE_288	35	-0.926263	0.577465	0.797878	1.29927	0.0722892	0.304191
GO_MONOCYTE_DIFFERENTIATION	15	-1.32441	0.113386	0.232433	0.908655	0.599156	0.825555
KEGG_LEISHMANIA_INFECTION	65	1.08524	0.292359	0.484559	-1.10884	0.31753	0.827621
PEA3_Q6	246	0.944841	0.682081	0.751535	-1.27328	0.0170683	0.569348
GSE3565_DUSP1_VS_WT_SPLENOCYTES_POST_LPS_INJECTION_UP	149	1.5491	0.0046083	0.0824991	-0.77651	0.892167	1
REACTOME_SEMA4D_INDUCED_CELL_MIGRATION_AND_GROWTH_CONE_COLLAPSE	23	-1.19713	0.221488	0.390505	1.00468	0.433498	0.684611
LI_CYTIDINE_ANALOG_PATHWAY	17	-0.880556	0.63924	0.859314	1.36459	0.0954545	0.247721
MODULE_299	32	1.54907	0.0237389	0.0822799	-0.775123	0.799526	1
GSE3982_DC_VS_BASOPHIL_UP	190	1.05599	0.278302	0.534931	-1.13673	0.196356	0.77655
REACTOME_EGFR_DOWNREGULATION	23	0.950689	0.553133	0.740216	-1.26253	0.183081	0.58281
GSE37605_TREG_VS_TCONV_NOD_FOXP3_FUSION_GFP_DN	158	0.997674	0.447619	0.646297	-1.20264	0.111562	0.682961
BACOLOD_RESISTANCE_TO_ALKYLATING_AGENTS_DN	57	-0.889863	0.656581	0.848838	1.34814	0.0520833	0.258321
MODULE_22	42	1.66383	0.0102041	0.0447511	-0.720999	0.883529	1
GO_WALKING_BEHAVIOR	31	-1.34136	0.101266	0.219017	0.894026	0.632184	0.843962
REACTOME_LYSOSOME_VESICLE_BIOGENESIS	21	0.919318	0.591029	0.800395	-1.30425	0.134734	0.530597
GSE10500_ARTHRITIC_SYNOVIAL_FLUID_VS_HEALTHY_MACROPHAGE_UP	142	1.47013	0.00416667	0.120635	-0.815536	0.841942	1
ABE_VEGFA_TARGETS_30MIN	28	1.25331	0.145038	0.277806	-0.956451	0.548662	1
HOWLIN_PUBERTAL_MAMMARY_GLAND	63	1.22027	0.128713	0.311585	-0.982269	0.528761	1
GO_ACTIVATION_OF_INNATE_IMMUNE_RESPONSE	193	1.41622	0.00515464	0.151349	-0.846296	0.820305	1
ATACTGT_MIR144	195	-1.02209	0.397311	0.654695	1.17263	0	0.436356
GSE37533_UNTREATED_VS_PIOGLIZATONE_TREATED_CD4_TCELL_PPARG1_AND_FOXP3_TRASDUCED_UP	185	1.56498	0	0.0755611	-0.765815	0.931382	1
GSE13762_CTRL_VS_125_VITAMIND_DAY5_DC_DN	125	1.19754	0.115044	0.337415	-1.00073	0.5	0.994435
GO_CILIARY_PART	298	1.0387	0.305195	0.565714	-1.15335	0.134269	0.751779
MCCLUNG_COCAINE_REWARD_5D	77	-1.3288	0.0576132	0.229199	0.901512	0.753846	0.835617
GO_POSITIVE_REGULATION_OF_HISTONE_H3_K4_METHYLATION	16	-1.05455	0.392384	0.604126	1.13538	0.235294	0.485524
GSE17721_PAM3CSK4_VS_CPG_16H_BMDC_UP	189	1.29353	0.0203046	0.242217	-0.925561	0.673387	1
GSE19923_E2A_KO_VS_HEB_AND_E2A_KO_DP_THYMOCYTE_UP	191	1.31905	0.0100503	0.22206	-0.907544	0.726904	1
GO_POSITIVE_REGULATION_OF_SEQUESTERING_OF_CALCIUM_ION	15	1.16009	0.27027	0.38065	-1.0316	0.434548	0.949845
ACATTCC_MIR1_MIR206	294	-1.24977	0.0366552	0.316573	0.957548	0.5	0.761729
GO_SMOOTHENED_SIGNALING_PATHWAY	71	1.11271	0.224199	0.439239	-1.07534	0.350161	0.882844
GO_POSITIVE_REGULATION_OF_MYELOID_CELL_DIFFERENTIATION	77	1.19012	0.114754	0.34518	-1.00539	0.470588	0.988181
XU_HGF_SIGNALING_NOT_VIA_AKT1_48HR_UP	35	-1.11709	0.298555	0.50944	1.07087	0.312883	0.575242
GSE25088_WT_VS_STAT6_KO_MACROPHAGE_UP	173	1.37293	0.0186047	0.180277	-0.87127	0.790061	1
GSE1925_CTRL_VS_3H_IFNG_STIM_MACROPHAGE_UP	195	1.78143	0	0.0196667	-0.6714	0.987903	1
GO_DNA_METHYLATION_INVOLVED_IN_GAMETE_GENERATION	18	0.767774	0.827848	0.969193	-1.55749	0.0164766	0.278149
GSE2770_UNTREATED_VS_TGFB_AND_IL12_TREATED_ACT_CD4_TCELL_48H_UP	193	1.09003	0.16895	0.476464	-1.0969	0.279635	0.845602
E2F_Q2	170	-1.09738	0.266325	0.540394	1.08953	0.25	0.55188
GO_AMINOPEPTIDASE_ACTIVITY	40	1.24351	0.136095	0.287418	-0.96136	0.541284	1
GO_ERK1_AND_ERK2_CASCADE	21	-1.02612	0.43824	0.648985	1.1649	0.264151	0.445755
GSE5099_CLASSICAL_M1_VS_ALTERNATIVE_M2_MACROPHAGE_UP	168	1.1618	0.129032	0.37832	-1.02858	0.445455	0.954451
GO_CARBON_OXYGEN_LYASE_ACTIVITY	69	1.24079	0.0900322	0.289853	-0.962987	0.557112	1
GSE21927_SPLEEN_VS_BONE_MARROW_MONOCYTE_BALBC_DN	176	1.07	0.25	0.509293	-1.11628	0.239308	0.813074
REACTOME_ENOS_ACTIVATION_AND_REGULATION	19	-0.881018	0.626043	0.858947	1.35517	0.10917	0.253395
WAKABAYASHI_ADIPOGENESIS_PPARG_RXRA_BOUND_WITH_H4K20ME1_MARK	144	1.23926	0.0423729	0.29171	-0.963319	0.561421	1
WANG_RESPONSE_TO_BEXAROTENE_UP	34	1.03675	0.382749	0.567003	-1.1513	0.276596	0.755294
MODULE_280	42	1.08313	0.313609	0.488019	-1.10188	0.34269	0.840157
GO_CUL3_RING_UBIQUITIN_LIGASE_COMPLEX	64	-1.12806	0.260745	0.492535	1.05793	0.376471	0.594094
GSE6674_UNSTIM_VS_CPG_STIM_BCELL_DN	156	1.05086	0.317972	0.544252	-1.13536	0.220859	0.778974
GSE18148_CBFB_KO_VS_WT_TREG_DN	192	0.952682	0.639423	0.737275	-1.25197	0.0752798	0.597549
GO_CHLORIDE_TRANSPORT	96	1.02853	0.361314	0.584262	-1.15883	0.210856	0.742329
CHR10Q22	89	1.02181	0.38	0.597897	-1.16636	0.218783	0.728515
KASLER_HDAC7_TARGETS_1_DN	17	1.37437	0.0938338	0.17918	-0.866823	0.664011	1
GSE5589_IL6_KO_VS_IL10_KO_LPS_STIM_MACROPHAGE_180MIN_DN	195	0.977752	0.521505	0.685894	-1.21787	0.0839232	0.658151
GSE360_DC_VS_MAC_L_DONOVANI_UP	188	1.29504	0.0218579	0.242342	-0.919407	0.687943	1
GSE29164_UNTREATED_VS_CD8_TCELL_AND_IL12_TREATED_MELANOMA_DAY3_DN	196	-1.06102	0.308161	0.596442	1.12218	0.0909091	0.502726
GO_ENDONUCLEASE_ACTIVITY_ACTIVE_WITH_EITHER_RIBO_OR_DEOXYRIBONUCLEIC_ACIDS_AND_PRODUCING_5_PHOSPHOMONOESTERS	35	-0.953838	0.52352	0.756949	1.24797	0.119497	0.35389
CHR12Q14	36	1.06206	0.334278	0.523471	-1.12081	0.310385	0.803571
YGCGYRCGC_UNKNOWN	312	-0.958322	0.594186	0.748843	1.2421	0	0.360128
BIOCARTA_TOLL_PATHWAY	36	0.934677	0.578313	0.773799	-1.27324	0.156138	0.56888
GSE13547_WT_VS_ZFX_KO_BCELL_ANTI_IGM_STIM_2H_DN	151	1.14961	0.154545	0.391126	-1.035	0.423781	0.945892
GO_ASYMMETRIC_PROTEIN_LOCALIZATION	19	-1.35172	0.105754	0.208378	0.880005	0.61674	0.862094
GATGKMRGCG_UNKNOWN	64	1.36222	0.02589	0.186888	-0.873123	0.71444	1
LEIN_MEDULLA_MARKERS	81	1.0343	0.348432	0.571363	-1.14951	0.232508	0.758907
CHR14Q12	22	-1.12078	0.297907	0.503826	1.06071	0.323944	0.588191
BOYAULT_LIVER_CANCER_SUBCLASS_G6_UP	63	1.02972	0.380645	0.58115	-1.1544	0.244493	0.749436
KEGG_INOSITOL_PHOSPHATE_METABOLISM	54	0.993876	0.455108	0.653303	-1.19587	0.209806	0.691504
GSE2770_TGFB_AND_IL4_VS_IL4_TREATED_ACT_CD4_TCELL_2H_DN	195	-0.950235	0.576826	0.763411	1.25052	0	0.352149
GO_SOLUTE_CATION_SYMPORTER_ACTIVITY	98	1.08013	0.29771	0.493047	-1.1001	0.306165	0.843107
PID_S1P_S1P1_PATHWAY	21	1.34536	0.0938338	0.200166	-0.883076	0.637795	1
KANG_DOXORUBICIN_RESISTANCE_DN	19	-1.46289	0.0620915	0.125978	0.812121	0.770563	0.924963
NUMATA_CSF3_SIGNALING_VIA_STAT3	22	-0.878955	0.657331	0.860839	1.35163	0.0825243	0.256304
GO_RESPONSE_TO_MOLECULE_OF_BACTERIAL_ORIGIN	304	1.08038	0.151316	0.493033	-1.09954	0.21021	0.842577
GSE21033_1H_VS_24H_POLYIC_STIM_DC_DN	153	1.57532	0	0.0722219	-0.754009	0.932308	1
REACTOME_ACTIVATION_OF_NF_KAPPAB_IN_B_CELLS	61	2.04638	0	0.00116892	-0.580373	0.995516	1
PUIFFE_INVASION_INHIBITED_BY_ASCITES_DN	137	-0.977351	0.519359	0.722292	1.21509	0.102564	0.389708
GO_CELLULAR_DEFENSE_RESPONSE	52	1.49318	0.0189873	0.108626	-0.795094	0.81153	1
GSE17721_0.5H_VS_12H_CPG_BMDC_UP	197	1.29123	0.0103093	0.244314	-0.919405	0.698285	1
GO_REGULATION_OF_SKELETAL_MUSCLE_TISSUE_DEVELOPMENT	50	-1.0164	0.435746	0.663318	1.16782	0.136364	0.441572
SHIPP_DLBCL_CURED_VS_FATAL_DN	40	1.26213	0.104972	0.270836	-0.940361	0.592121	1
GOLDRATH_EFF_VS_MEMORY_CD8_TCELL_DN	195	0.93073	0.725389	0.778911	-1.27515	0.0332661	0.567833
ZHANG_ANTIVIRAL_RESPONSE_TO_RIBAVIRIN_UP	25	-1.21171	0.201278	0.3684	0.979415	0.447368	0.725895
WINTER_HYPOXIA_METAGENE	225	1.15412	0.101604	0.386655	-1.02722	0.414904	0.957767
GO_MODIFIED_AMINO_ACID_BINDING	60	0.884732	0.702703	0.851348	-1.33996	0.0663717	0.479994
WEBER_METHYLATED_HCP_IN_SPERM_UP	19	0.728441	0.896985	0.982543	-1.62699	0.00887199	0.188758
GO_MONOCARBOXYLIC_ACID_BIOSYNTHETIC_PROCESS	166	1.20597	0.0724638	0.327792	-0.982422	0.565396	1
HAN_JNK_SINGALING_DN	38	-0.98335	0.478193	0.713051	1.20431	0.163265	0.401601
GO_DEAMINASE_ACTIVITY	28	1.36429	0.0732984	0.185816	-0.86766	0.662546	1
WILLIAMS_ESR2_TARGETS_UP	27	1.09082	0.31307	0.474495	-1.08476	0.368356	0.865724
MODULE_470	15	0.987335	0.458853	0.66686	-1.19779	0.238158	0.689298
GSE27786_CD8_TCELL_VS_MONO_MAC_UP	190	1.30951	0.021164	0.230759	-0.902981	0.723014	1
GO_OUTER_MEMBRANE	183	1.49107	0	0.109601	-0.792953	0.892604	1
GSE24634_TEFF_VS_TCONV_DAY10_IN_CULTURE_DN	194	1.01189	0.416244	0.620455	-1.16768	0.158954	0.728383
GO_POSITIVE_REGULATION_OF_FIBROBLAST_PROLIFERATION	52	-1.31042	0.0824742	0.247324	0.901372	0.663044	0.835605
GSE17812_WT_VS_THPOK_KO_MEMORY_CD8_TCELL_UP	194	1.18867	0.0471698	0.347431	-0.993539	0.521739	1
GSE26030_TH1_VS_TH17_RESTIMULATED_DAY5_POST_POLARIZATION_UP	192	1.56475	0	0.0755876	-0.754628	0.932118	1
KEGG_RIG_I_LIKE_RECEPTOR_SIGNALING_PATHWAY	68	-0.855043	0.734463	0.887653	1.38058	0.04	0.2334
GO_PURINE_CONTAINING_COMPOUND_METABOLIC_PROCESS	381	1.65711	0	0.0465166	-0.712266	0.99	1
GO_POSITIVE_REGULATION_OF_IMMUNE_RESPONSE	497	1.08314	0.126582	0.488151	-1.08926	0.185	0.857457
GATA2_01	103	1.14427	0.153558	0.397526	-1.03008	0.421218	0.952541
GSE19923_E2A_KO_VS_E2A_AND_HEB_KO_DP_THYMOCYTE_DN	192	1.53265	0	0.0895848	-0.768978	0.924873	1
GSE27786_CD4_VS_CD8_TCELL_DN	194	1.58881	0	0.0670915	-0.741695	0.950254	1
CHRXQ13	54	1.38446	0.0396341	0.172407	-0.850919	0.721461	1
GSE35685_CD34POS_CD10NEG_CD62LPOS_VS_CD34POS_CD10POS_BONE_MARROW_DN	189	1.12514	0.136364	0.424787	-1.04661	0.383686	0.928308
GTTGNYNNRGNAAC_UNKNOWN	105	1.21846	0.0932836	0.313972	-0.966167	0.553015	1
JAZAG_TGFB1_SIGNALING_VIA_SMAD4_DN	64	1.27725	0.0990415	0.255895	-0.921218	0.61674	1
GO_CELL_PROJECTION_ASSEMBLY	258	0.971101	0.550296	0.697536	-1.21139	0.0692771	0.666577
GO_MONOSACCHARIDE_METABOLIC_PROCESS	189	1.27944	0.0241546	0.254407	-0.919445	0.703252	1
GSE2770_UNTREATED_VS_TGFB_AND_IL4_TREATED_ACT_CD4_TCELL_48H_DN	189	1.26047	0.015625	0.272312	-0.932908	0.660931	1
GO_HELICASE_ACTIVITY	148	-0.890779	0.707535	0.847875	1.31998	0	0.284611
REACTOME_METABOLISM_OF_AMINO_ACIDS_AND_DERIVATIVES	190	1.72082	0	0.031208	-0.683203	0.983887	1
REACTOME_PREFOLDIN_MEDIATED_TRANSFER_OF_SUBSTRATE_TO_CCT_TRIC	25	1.2888	0.106667	0.245632	-0.912006	0.595268	1
GSE22886_CD8_TCELL_VS_BCELL_NAIVE_UP	190	1.1137	0.142076	0.438149	-1.05481	0.352227	0.916369
FINETTI_BREAST_CANCERS_KINOME_BLUE	21	1.25946	0.158442	0.272372	-0.93249	0.57161	1
GSE19198_6H_VS_24H_IL21_TREATED_TCELL_DN	194	0.971329	0.52514	0.697114	-1.20889	0.0890688	0.673091
GO_RESPONSE_TO_INTERFERON_BETA	22	1.0538	0.346774	0.539009	-1.11425	0.348522	0.816853
GO_REGULATION_OF_EARLY_ENDOSOME_TO_LATE_ENDOSOME_TRANSPORT	16	-0.771716	0.773869	0.961667	1.52145	0.0454545	0.146501
GSE17721_CPG_VS_GARDIQUIMOD_8H_BMDC_DN	192	1.2637	0.0324324	0.270523	-0.929027	0.669715	1
GO_LIVER_REGENERATION	19	1.01093	0.436019	0.621851	-1.16118	0.272613	0.737819
MODULE_189	20	-1.0193	0.421569	0.658651	1.15153	0.221239	0.463295
GSE36078_UNTREATED_VS_AD5_T425A_HEXON_INF_IL1R_KO_MOUSE_LUNG_DC_DN	192	1.03683	0.294643	0.566908	-1.13167	0.196954	0.786135
CHR3Q29	39	-1.07263	0.350904	0.57755	1.0939	0.240602	0.545911
MODULE_248	124	1.04148	0.359684	0.561401	-1.12656	0.231088	0.795027
GSE37605_C57BL6_VS_NOD_FOXP3_IRES_GFP_TREG_UP	108	0.911409	0.6875	0.813747	-1.28578	0.0695742	0.547154
PID_LYMPH_ANGIOGENESIS_PATHWAY	25	-1.32483	0.110197	0.232148	0.884294	0.657895	0.857131
MODULE_358	76	-1.22001	0.137006	0.35749	0.960211	0.513889	0.755726
GO_REGULATION_OF_TUMOR_NECROSIS_FACTOR_SUPERFAMILY_CYTOKINE_PRODUCTION	95	1.00169	0.42517	0.640057	-1.16945	0.196842	0.724514
GO_FC_RECEPTOR_SIGNALING_PATHWAY	178	1.41122	0.0103093	0.154714	-0.829914	0.849287	1
GSE37416_0H_VS_12H_F_TULARENSIS_LVS_NEUTROPHIL_UP	184	1.02378	0.3379	0.594562	-1.14364	0.192503	0.76453
STEIN_ESTROGEN_RESPONSE_NOT_VIA_ESRRA	18	0.875976	0.628032	0.864195	-1.33522	0.124191	0.488999
ZHAN_MULTIPLE_MYELOMA_SPIKED	20	-1.3768	0.0822785	0.186671	0.849514	0.674419	0.891655
PAX4_03	243	-1.05057	0.356718	0.611408	1.1133	0	0.516938
GSE22935_UNSTIM_VS_12H_MBOVIS_BCG_STIM_MYD88_KO_MACROPHAGE_UP	195	1.10315	0.158416	0.455487	-1.06003	0.35116	0.908805
GO_CELL_SURFACE_RECEPTOR_SIGNALING_PATHWAY_INVOLVED_IN_CELL_CELL_SIGNALING	70	1.08414	0.287129	0.486287	-1.07789	0.341304	0.876132
GO_POSITIVE_REGULATION_OF_ALPHA_BETA_T_CELL_ACTIVATION	50	0.985038	0.492355	0.671929	-1.18613	0.224352	0.702271
GENTILE_UV_RESPONSE_CLUSTER_D2	41	-0.803983	0.785937	0.941501	1.45256	0.015873	0.182206
GSE21670_IL6_VS_TGFB_AND_IL6_TREATED_CD4_TCELL_UP	175	1.32069	0.0188679	0.220334	-0.884141	0.737705	1
GO_REGULATION_OF_LIPID_BIOSYNTHETIC_PROCESS	127	1.25971	0.0672646	0.272135	-0.926448	0.631198	1
HUANG_GATA2_TARGETS_UP	145	0.993019	0.482456	0.654967	-1.1752	0.14271	0.714973
VECCHI_GASTRIC_CANCER_ADVANCED_VS_EARLY_DN	123	1.00973	0.444444	0.624617	-1.15538	0.210256	0.747509
MODULE_59	26	0.937877	0.535714	0.766592	-1.24388	0.174079	0.61632
REACTOME_POST_TRANSLATIONAL_PROTEIN_MODIFICATION	169	1.38774	0.0046083	0.170656	-0.840577	0.808511	1
GO_LYMPHOCYTE_CHEMOTAXIS	23	1.11814	0.298701	0.433849	-1.04311	0.409207	0.935022
GO_ROUGH_ENDOPLASMIC_RETICULUM	71	0.97388	0.48951	0.69196	-1.19732	0.195722	0.689378
YE_METASTATIC_LIVER_CANCER	25	1.32374	0.103825	0.21773	-0.880718	0.66539	1
GSE29618_BCELL_VS_MDC_DN	188	1.51869	0	0.0963359	-0.767449	0.932515	1
GSE17186_MEMORY_VS_CD21LOW_TRANSITIONAL_BCELL_DN	194	1.18083	0.0765027	0.35659	-0.987019	0.53125	1
GSE29618_MONOCYTE_VS_PDC_DAY7_FLU_VACCINE_DN	185	-1.22701	0.0854592	0.34754	0.949262	0.692308	0.772114
NADLER_OBESITY_DN	45	1.29226	0.0804598	0.243009	-0.9012	0.62093	1
GO_STEROID_METABOLIC_PROCESS	217	1.28201	0.00584795	0.251875	-0.908345	0.727548	1
MODULE_368	18	0.829802	0.722222	0.924656	-1.40325	0.0559085	0.410485
CHR11Q12	137	1.56048	0	0.0776607	-0.74584	0.915638	1
CHR4Q26	18	-1.17175	0.250789	0.426332	0.993093	0.46281	0.704763
GCM_LTK	43	-0.836523	0.757716	0.908692	1.39106	0.0615385	0.225813
GO_CLATHRIN_COATED_ENDOCYTIC_VESICLE_MEMBRANE	41	0.972944	0.497059	0.693969	-1.19564	0.223121	0.690334
BILD_SRC_ONCOGENIC_SIGNATURE	60	1.22658	0.122754	0.304868	-0.948399	0.584989	1
MARIADASON_RESPONSE_TO_BUTYRATE_SULINDAC_6	49	-1.18537	0.196992	0.406814	0.98129	0.5	0.722737
GO_AUDITORY_RECEPTOR_CELL_DEVELOPMENT	18	-0.962709	0.522314	0.743361	1.20792	0.198198	0.398041
SIMBULAN_UV_RESPONSE_IMMORTALIZED_DN	31	-1.09387	0.313636	0.544556	1.06308	0.33125	0.585197
GO_MONOVALENT_INORGANIC_CATION_TRANSMEMBRANE_TRANSPORTER_ACTIVITY	352	1.01225	0.40146	0.619759	-1.14854	0.120361	0.75987
GSE22611_NOD2_TRANSDUCED_VS_CTRL_HEK293T_STIMULATED_WITH_MDP_2H_DN	179	1.85777	0	0.0103785	-0.62573	0.990909	1
GO_BILE_ACID_AND_BILE_SALT_TRANSPORT	30	1.46919	0.0216216	0.121333	-0.791037	0.770708	1
LEE_NEURAL_CREST_STEM_CELL_UP	140	-0.986511	0.490247	0.708699	1.17806	0.0769231	0.430456
REACTOME_GLUCOSE_METABOLISM	60	1.75682	0	0.0238031	-0.661502	0.956769	1
GSE12845_NAIVE_VS_DARKZONE_GC_TONSIL_BCELL_UP	190	0.914787	0.751152	0.807821	-1.27036	0.0464178	0.572481
GSE7460_CTRL_VS_TGFB_TREATED_ACT_FOXP3_MUT_TCONV_UP	195	1.01372	0.373057	0.617094	-1.14588	0.178969	0.763085
GSE12707_AT16L1_HYPOMORPH_VS_WT_THYMUS_UP	117	0.939348	0.630522	0.762651	-1.23629	0.114136	0.627549
PAX8_01	35	1.08836	0.298592	0.479181	-1.06696	0.390361	0.896522
GO_ASTROCYTE_DEVELOPMENT	19	-0.878836	0.62069	0.860742	1.3213	0.123404	0.284084
GO_POSITIVE_REGULATION_OF_NF_KAPPAB_IMPORT_INTO_NUCLEUS	25	1.11497	0.305322	0.437352	-1.04067	0.420024	0.937767
GSE27434_WT_VS_DNMT1_KO_TREG_UP	189	1.29988	0.0137615	0.238453	-0.892626	0.734818	1
GO_NUCLEAR_BODY	340	-0.888328	0.799304	0.850805	1.30616	0	0.297694
GO_NUCLEOBASE_METABOLIC_PROCESS	37	1.10474	0.271955	0.452786	-1.04937	0.39576	0.924198
GO_NEUROTRANSMITTER_METABOLIC_PROCESS	25	0.90489	0.632653	0.823101	-1.28099	0.155941	0.555416
GO_REGULATION_OF_BEHAVIOR	63	-1.06926	0.341534	0.582684	1.08394	0.260417	0.559334
GO_G_PROTEIN_COUPLED_CHEMOATTRACTANT_RECEPTOR_ACTIVITY	25	-1.09055	0.343548	0.548453	1.06278	0.357843	0.585425
GO_I_KAPPAB_KINASE_NF_KAPPAB_SIGNALING	66	1.0981	0.248322	0.46397	-1.05531	0.400876	0.915266
MODULE_424	15	-0.793967	0.752094	0.947164	1.45906	0.0708661	0.178934
GSE40655_FOXO1_KO_VS_WT_NTREG_UP	194	1.09396	0.202128	0.469223	-1.05872	0.35736	0.910682
TTGGAGA_MIR5155P_MIR519E	144	-1.11792	0.238866	0.508167	1.03602	0.346154	0.628278
GO_PHAGOSOME_ACIDIFICATION	27	-0.831527	0.724638	0.914186	1.39275	0.0663265	0.224439
GSE26156_DOUBLE_POSITIVE_VS_CD4_SINGLE_POSITIVE_THYMOCYTE_UP	181	1.03595	0.295918	0.568177	-1.11783	0.254582	0.810214
GSE16522_ANTI_CD3CD28_STIM_VS_UNSTIM_MEMORY_CD8_TCELL_UP	196	-1.20468	0.107143	0.37872	0.961166	0.636364	0.754865
GO_BASOLATERAL_PLASMA_MEMBRANE	209	0.972195	0.551913	0.695056	-1.19086	0.109879	0.698657
STOSSI_RESPONSE_TO_ESTRADIOL	45	1.08343	0.298137	0.487645	-1.06828	0.369369	0.894199
GSE22611_NOD2_TRANSD_VS_CTRL_TRANSD_HEK293_MDP_STIM_6H_DN	178	0.917159	0.770335	0.804326	-1.2615	0.0468432	0.583275
GO_REGULATION_OF_MACROPHAGE_DIFFERENTIATION	19	1.15321	0.255924	0.386875	-1.00327	0.478764	0.991225
HILLION_HMGA1B_TARGETS	84	1.63274	0.00337838	0.0531529	-0.708386	0.929787	1
CHR1Q22	63	1.25348	0.102473	0.278017	-0.92267	0.621951	1
CHR10Q11	57	0.872359	0.716463	0.870494	-1.32575	0.0754505	0.50429
GSE360_LOW_DOSE_B_MALAYI_VS_M_TUBERCULOSIS_DC_DN	184	1.12413	0.149171	0.426485	-1.02852	0.447822	0.954525
GO_MRNA_TRANSCRIPTION_FROM_RNA_POLYMERASE_II_PROMOTER	15	-1.18121	0.278878	0.412854	0.978677	0.452991	0.727198
GO_BLOOD_MICROPARTICLE	104	0.975713	0.5	0.689762	-1.18443	0.173684	0.702944
GSE28737_FOLLICULAR_VS_MARGINAL_ZONE_BCELL_BCL6_HET_UP	192	1.0278	0.384181	0.585599	-1.12438	0.22334	0.796188
HALLMARK_ALLOGRAFT_REJECTION	191	1.21131	0.0378378	0.32271	-0.953877	0.619818	1
GSE360_HIGH_DOSE_B_MALAYI_VS_M_TUBERCULOSIS_MAC_UP	186	0.983148	0.520362	0.6755	-1.1752	0.133603	0.715205
CHEN_LUNG_CANCER_SURVIVAL	27	1.30478	0.075419	0.233023	-0.885465	0.643118	1
GO_REGULATION_OF_ENDOCYTOSIS	193	1.10711	0.151961	0.448452	-1.04337	0.403455	0.934162
GSE2770_UNTREATED_VS_TGFB_AND_IL4_TREATED_ACT_CD4_TCELL_2H_UP	198	1.20956	0.0616114	0.324807	-0.954931	0.620202	1
GO_GLUCOSE_6_PHOSPHATE_METABOLIC_PROCESS	22	1.6056	0.0102564	0.0618941	-0.719256	0.847029	1
GO_DERMATAN_SULFATE_PROTEOGLYCAN_METABOLIC_PROCESS	16	-1.52299	0.0306279	0.0925854	0.758109	0.782427	0.9583
GO_PITUITARY_GLAND_DEVELOPMENT	41	-1.17879	0.206154	0.416915	0.979099	0.486301	0.726536
CHR1P13	93	1.66488	0	0.0445217	-0.693231	0.942044	1
GO_NEGATIVE_REGULATION_OF_NUCLEOSIDE_METABOLIC_PROCESS	19	0.745061	0.859564	0.97769	-1.54897	0.0155239	0.273501
REACTOME_GLUCONEOGENESIS	28	1.85141	0.00273224	0.01097	-0.623338	0.946537	1
LEE_LIVER_CANCER_HEPATOBLAST	16	1.12301	0.29602	0.428404	-1.02764	0.445799	0.95658
KIM_ALL_DISORDERS_OLIGODENDROCYTE_NUMBER_CORR_DN	28	1.02191	0.383978	0.597934	-1.12928	0.292593	0.789582
LI_INDUCED_T_TO_NATURAL_KILLER_UP	292	1.15388	0.0888889	0.386868	-0.999849	0.51051	0.994953
GSE43260_BTLA_POS_VS_NEG_INTRATUMORAL_CD8_TCELL_UP	195	1.56605	0	0.0756003	-0.736604	0.960526	1
GO_STEROID_BIOSYNTHETIC_PROCESS	105	1.68808	0	0.0385788	-0.683189	0.960168	1
GO_POSITIVE_REGULATION_OF_STAT_CASCADE	70	-1.21519	0.155367	0.364691	0.949024	0.61194	0.772433
HOFMANN_MYELODYSPLASTIC_SYNDROM_HIGH_RISK_DN	15	1.30883	0.135135	0.230933	-0.880978	0.64974	1
MOROSETTI_FACIOSCAPULOHUMERAL_MUSCULAR_DISTROPHY_UP	19	-1.07566	0.373333	0.572567	1.07173	0.324786	0.573722
GSE28130_ACTIVATED_VS_INDUCEED_TREG_DN	177	1.12347	0.125	0.427697	-1.02608	0.437755	0.959405
CAIRO_LIVER_DEVELOPMENT_DN	215	1.05927	0.232432	0.529532	-1.08817	0.266868	0.858636
NIKOLSKY_BREAST_CANCER_12Q13_Q21_AMPLICON	43	-0.876054	0.674051	0.863749	1.3157	0.0406504	0.288263
KAECH_DAY8_EFF_VS_MEMORY_CD8_TCELL_DN	191	1.00125	0.431925	0.640058	-1.15089	0.160121	0.755909
STANELLE_E2F1_TARGETS	29	-0.864283	0.678798	0.878612	1.33287	0.106509	0.271922
BOYLAN_MULTIPLE_MYELOMA_PCA1_UP	94	1.16257	0.165354	0.377375	-0.990681	0.496296	1
GSE39820_TGFBETA1_VS_TGFBETA3_IN_IL6_IL23A_TREATED_CD4_TCELL_DN	194	1.01917	0.344498	0.60298	-1.12986	0.214575	0.787609
GSE41978_ID2_KO_VS_ID2_KO_AND_BIM_KO_KLRG1_LOW_EFFECTOR_CD8_TCELL_DN	175	1.83872	0	0.0122462	-0.626086	0.990909	1
GSE2585_AIRE_KO_VS_WT_CD80_LOW_MTEC_UP	170	1.01047	0.42439	0.622452	-1.13904	0.208122	0.772502
TONKS_TARGETS_OF_RUNX1_RUNX1T1_FUSION_MONOCYTE_UP	193	1.41066	0	0.155008	-0.815772	0.872105	1
MAGRANGEAS_MULTIPLE_MYELOMA_IGG_VS_IGA_DN	23	-1.22122	0.192182	0.355745	0.941882	0.587379	0.783094
GO_LEUKOCYTE_DEGRANULATION	27	0.823426	0.756281	0.930422	-1.39673	0.0709759	0.412118
GO_ARF_GUANYL_NUCLEOTIDE_EXCHANGE_FACTOR_ACTIVITY	24	0.785241	0.810881	0.958219	-1.46459	0.0486891	0.374259
GO_HETEROCHROMATIN	64	-0.992618	0.462882	0.699518	1.15848	0.12766	0.455231
GO_PROTEIN_LOCALIZATION_TO_MEMBRANE	339	1.51413	0	0.0981812	-0.759306	0.967	1
GO_REGULATION_OF_NF_KAPPAB_IMPORT_INTO_NUCLEUS	45	1.0388	0.376582	0.565775	-1.10656	0.323628	0.831409
GO_MOTILE_CILIUM	108	1.02447	0.357692	0.592796	-1.12193	0.276151	0.801948
HANN_RESISTANCE_TO_BCL2_INHIBITOR_UP	30	1.04646	0.399433	0.551057	-1.09814	0.33625	0.844276
REACTOME_CLASS_A1_RHODOPSIN_LIKE_RECEPTORS	265	0.979646	0.551724	0.683039	-1.1724	0.113226	0.720098
KEGG_INTESTINAL_IMMUNE_NETWORK_FOR_IGA_PRODUCTION	40	1.07166	0.311953	0.506964	-1.07169	0.372176	0.889478
DAIRKEE_CANCER_PRONE_RESPONSE_BPA_E2	112	-0.946062	0.588317	0.769032	1.21321	0.0961538	0.39194
CHR2Q35	49	1.22962	0.13522	0.30173	-0.933412	0.596571	1
GSE37533_UNTREATED_VS_PIOGLIZATONE_TREATED_CD4_TCELL_PPARG2_AND_FOXP3_TRASDUCED_UP	136	0.905471	0.76652	0.823	-1.26756	0.0687179	0.575464
GSE360_L_MAJOR_VS_M_TUBERCULOSIS_MAC_DN	179	1.40432	0	0.158984	-0.817167	0.875506	1
SNIJDERS_AMPLIFIED_IN_HEAD_AND_NECK_TUMORS	36	-1.11478	0.297972	0.512743	1.02834	0.328767	0.642261
TAATGTG_MIR323	159	-1.00569	0.442748	0.679118	1.13917	0.105263	0.481636
GO_REGULATION_OF_DELAYED_RECTIFIER_POTASSIUM_CHANNEL_ACTIVITY	18	1.33173	0.0936709	0.211807	-0.86013	0.667103	1
GSE15930_STIM_VS_STIM_AND_TRICHOSTATINA_72H_CD8_T_CELL_UP	194	-1.30752	0.0226131	0.249862	0.876043	0.818182	0.866554
KATSANOU_ELAVL1_TARGETS_DN	145	1.33054	0.00943396	0.212118	-0.860595	0.772867	1
CHNG_MULTIPLE_MYELOMA_HYPERPLOID_DN	27	-0.780731	0.806656	0.956714	1.46639	0.0439024	0.17597
FAELT_B_CLL_WITH_VH3_21_DN	47	-1.08388	0.33678	0.56063	1.05615	0.317241	0.595238
GO_UDP_GALACTOSYLTRANSFERASE_ACTIVITY	28	1.12016	0.271429	0.431256	-1.02159	0.436364	0.966073
GSE360_L_DONOVANI_VS_B_MALAYI_LOW_DOSE_MAC_UP	189	-1.0727	0.30137	0.577417	1.06613	0.166667	0.582288
GSE2770_IL12_ACT_VS_ACT_CD4_TCELL_2H_UP	163	1.14724	0.125541	0.394239	-0.996331	0.509645	0.999326
ZHENG_RESPONSE_TO_ARSENITE_DN	17	1.17893	0.231156	0.358649	-0.969413	0.523748	1
GO_POTASSIUM_CHANNEL_ACTIVITY	116	0.986711	0.501992	0.668483	-1.15818	0.203762	0.743483
GSE21360_TERTIARY_VS_QUATERNARY_MEMORY_CD8_TCELL_DN	175	1.29072	0.0145631	0.244456	-0.885309	0.759146	1
GO_POSITIVE_REGULATION_OF_LYMPHOCYTE_DIFFERENTIATION	78	0.91132	0.689769	0.813803	-1.25386	0.106406	0.594881
GO_AMELOGENESIS	20	-1.19931	0.215852	0.387641	0.952446	0.506276	0.768055
GO_PH_REDUCTION	39	-0.799778	0.79257	0.943574	1.42804	0.02	0.197326
MODULE_237	57	1.28439	0.0658683	0.249584	-0.88917	0.66886	1
GO_NEGATIVE_REGULATION_OF_TUMOR_NECROSIS_FACTOR_SUPERFAMILY_CYTOKINE_PRODUCTION	42	1.12333	0.28	0.42792	-1.01661	0.452656	0.973273
GSE20715_WT_VS_TLR4_KO_48H_OZONE_LUNG_DN	199	1.3165	0.00970874	0.224122	-0.867352	0.790486	1
GSE23114_WT_VS_SLE2C1_MOUSE_SPLEEN_B1A_BCELL_UP	192	-0.807209	0.91492	0.938652	1.41443	0	0.208161
MORF_MLLT10	272	1.03664	0.344156	0.567019	-1.10135	0.233701	0.84066
SRY_01	215	1.07879	0.241176	0.494674	-1.05824	0.344378	0.910598
GSE6259_DEC205_POS_DC_VS_CD8_TCELL_DN	150	1.07313	0.247788	0.503742	-1.06379	0.360406	0.900564
AMIT_EGF_RESPONSE_120_MCF10A	42	0.974422	0.507987	0.69182	-1.17117	0.25	0.721088
GSE34205_HEALTHY_VS_FLU_INF_INFANT_PBMC_UP	168	1.6599	0	0.0458022	-0.687504	0.972561	1
MIKKELSEN_MEF_HCP_WITH_H3_UNMETHYLATED	218	0.838821	0.989011	0.916083	-1.36022	0.0100705	0.453124
GO_NEGATIVE_REGULATION_OF_POTASSIUM_ION_TRANSMEMBRANE_TRANSPORT	21	1.37098	0.106443	0.181794	-0.832229	0.706112	1
REACTOME_PROTEIN_FOLDING	49	1.21684	0.141104	0.316127	-0.937398	0.589628	1
MORF_DMPK	156	0.948653	0.609375	0.744301	-1.2024	0.111111	0.683695
GO_VENTRICULAR_SYSTEM_DEVELOPMENT	26	1.39464	0.0769231	0.165325	-0.817883	0.742424	1
GO_HYDROLASE_ACTIVITY_HYDROLYZING_N_GLYCOSYL_COMPOUNDS	22	-0.999876	0.478992	0.688674	1.14035	0.232323	0.481671
GO_COFACTOR_METABOLIC_PROCESS	326	1.62766	0	0.0542912	-0.700461	0.992993	1
GSE23505_UNTREATED_VS_4DAY_IL6_IL1_TGFB_TREATED_CD4_TCELL_DN	194	1.12079	0.127551	0.430654	-1.01714	0.45749	0.972475
GO_NUCLEOTIDE_EXCISION_REPAIR_DNA_GAP_FILLING	23	-1.07334	0.386792	0.576282	1.06194	0.352941	0.586519
STAMBOLSKY_BOUND_BY_MUTATED_TP53	17	-0.890817	0.60199	0.84798	1.27899	0.138776	0.324515
DORN_ADENOVIRUS_INFECTION_12HR_UP	28	1.22351	0.161111	0.309377	-0.930777	0.572993	1
REACTOME_REGULATION_OF_GLUCOKINASE_BY_GLUCOKINASE_REGULATORY_PROTEIN	27	-0.765752	0.8	0.965564	1.48715	0.015873	0.16534
BERTUCCI_MEDULLARY_VS_DUCTAL_BREAST_CANCER_UP	182	1.1794	0.101942	0.358339	-0.965559	0.603448	1
AP1_C	261	1.0616	0.206061	0.523832	-1.07243	0.301301	0.888501
GSE10239_NAIVE_VS_MEMORY_CD8_TCELL_UP	196	-0.830991	0.866499	0.914972	1.36979	0	0.243172
PID_AJDISS_2PATHWAY	47	1.22199	0.120944	0.310551	-0.931454	0.594438	1
HALLMARK_REACTIVE_OXIGEN_SPECIES_PATHWAY	48	1.5501	0.003125	0.0821069	-0.73422	0.861714	1
ST_INTERLEUKIN_4_PATHWAY	24	0.742601	0.857855	0.978042	-1.53212	0.0294872	0.288858
GO_POSITIVE_REGULATION_OF_NUCLEOCYTOPLASMIC_TRANSPORT	118	-1.10983	0.251344	0.521488	1.02489	0.357143	0.647505
REACTOME_GLUCOSE_TRANSPORT	37	-0.789133	0.813154	0.951646	1.44105	0.0406504	0.188715
GO_SECONDARY_METABOLITE_BIOSYNTHETIC_PROCESS	18	-1.05077	0.394247	0.611045	1.0822	0.344828	0.55996
GO_CILIUM	452	0.973448	0.622449	0.692551	-1.16757	0.063	0.727995
GO_SULFUR_COMPOUND_BIOSYNTHETIC_PROCESS	194	1.16659	0.0833333	0.372014	-0.974214	0.575481	1
GO_BASAL_TRANSCRIPTION_MACHINERY_BINDING	27	1.55947	0.00857143	0.0776871	-0.72825	0.848293	1
GO_VOLTAGE_GATED_POTASSIUM_CHANNEL_ACTIVITY	86	0.839793	0.843866	0.915369	-1.35224	0.0356757	0.466411
GSE45365_WT_VS_IFNAR_KO_CD8A_DC_UP	183	1.22799	0.046729	0.303157	-0.924334	0.68731	1
GSE28737_WT_VS_BCL6_HET_MARGINAL_ZONE_BCELL_UP	193	0.882331	0.870813	0.855131	-1.28616	0.0374494	0.546045
GO_DNA_DIRECTED_RNA_POLYMERASE_II_CORE_COMPLEX	16	1.621	0.015748	0.0565654	-0.699917	0.88111	1
RUAN_RESPONSE_TO_TNF_TROGLITAZONE_DN	42	-1.16179	0.219076	0.440669	0.976428	0.469799	0.732029
GO_ONE_CARBON_METABOLIC_PROCESS	36	-0.83353	0.743431	0.911707	1.36077	0.0699301	0.249593
GO_COLUMNAR_CUBOIDAL_EPITHELIAL_CELL_DEVELOPMENT	48	-0.994753	0.460059	0.695591	1.13973	0.203704	0.481897
GO_PROTEIN_LOCALIZATION_TO_NUCLEUS	153	-0.807521	0.892903	0.938698	1.40349	0	0.217008
GO_RESPONSE_TO_STEROL	21	-1.0239	0.425665	0.652067	1.10682	0.324324	0.52552
GO_MODIFIED_AMINO_ACID_TRANSPORT	25	1.15237	0.253333	0.387491	-0.98337	0.501863	1
GO_OXIDOREDUCTASE_ACTIVITY_ACTING_ON_A_HEME_GROUP_OF_DONORS	25	1.61636	0.0167131	0.0577371	-0.700609	0.893035	1
GSE39820_CTRL_VS_TGFBETA3_IL6_CD4_TCELL_DN	195	0.902495	0.849462	0.826857	-1.2547	0.0386965	0.59401
GSE22611_NOD2_VS_CTRL_TRANSDUCED_HEK293T_CELL_DN	184	1.00665	0.416216	0.63035	-1.12471	0.235533	0.794943
GO_MIDDLE_EAR_MORPHOGENESIS	20	-0.973971	0.494234	0.727922	1.16206	0.248889	0.449086
GO_ANION_CHANNEL_ACTIVITY	88	1.11071	0.228137	0.442529	-1.01882	0.449353	0.970553
HELLER_HDAC_TARGETS_SILENCED_BY_METHYLATION_DN	261	1.18472	0.0526316	0.351528	-0.955046	0.641851	1
GO_PEPTIDE_CROSS_LINKING	30	-1.09135	0.311077	0.547195	1.03654	0.354497	0.627628
GO_PHOTORECEPTOR_DISC_MEMBRANE	15	1.00418	0.434783	0.635528	-1.12653	0.318919	0.794999
DELACROIX_RARG_BOUND_MEF	361	1.11407	0.0930233	0.43768	-1.01532	0.459459	0.973976
MORF_IL16	214	0.970184	0.557895	0.699224	-1.16589	0.136502	0.728897
GSE43955_1H_VS_42H_ACT_CD4_TCELL_WITH_TGFB_IL6_UP	193	1.21734	0.0569948	0.315656	-0.928988	0.674134	1
GO_HEXOSE_METABOLIC_PROCESS	153	1.20228	0.0805085	0.332718	-0.940606	0.630769	1
GO_PROSTANOID_BIOSYNTHETIC_PROCESS	18	1.17124	0.22716	0.366644	-0.965211	0.53009	1
GO_INORGANIC_ION_IMPORT_INTO_CELL	15	0.81998	0.736111	0.933533	-1.37866	0.0866142	0.428289
GSE3982_MAST_CELL_VS_BASOPHIL_UP	183	1.13543	0.110497	0.409567	-0.995433	0.505061	1
GSE23505_IL6_IL1_VS_IL6_IL1_TGFB_TREATED_CD4_TCELL_UP	195	0.908926	0.786982	0.817598	-1.24319	0.0585859	0.617711
GSE42021_CD24INT_VS_CD24LOW_TREG_THYMUS_UP	181	1.29219	0.00478469	0.242947	-0.874285	0.763636	1
GSE5589_WT_VS_IL6_KO_LPS_AND_IL6_STIM_MACROPHAGE_45MIN_DN	197	1.07121	0.218905	0.507434	-1.05455	0.360324	0.916511
GSE9650_GP33_VS_GP276_LCMV_SPECIFIC_EXHAUSTED_CD8_TCELL_UP	191	0.976435	0.537634	0.688594	-1.15691	0.155399	0.745386
GSE39820_CTRL_VS_IL1B_IL6_IL23A_CD4_TCELL_DN	194	1.03192	0.354497	0.576821	-1.09445	0.262678	0.847801
TOMIDA_METASTASIS_UP	22	1.45944	0.0409207	0.125107	-0.773601	0.782936	1
GOTZMANN_EPITHELIAL_TO_MESENCHYMAL_TRANSITION_DN	192	1.38116	0.0145631	0.174378	-0.817049	0.869301	1
GSE3982_NEUTROPHIL_VS_CENT_MEMORY_CD4_TCELL_DN	192	1.38824	0.0153846	0.170429	-0.812796	0.87538	1
ZAMORA_NOS2_TARGETS_DN	91	1.0867	0.252964	0.482114	-1.03782	0.414973	0.941723
GO_LENS_FIBER_CELL_DIFFERENTIATION	24	1.04702	0.368984	0.550762	-1.07698	0.376559	0.878701
FAELT_B_CLL_WITH_VH_REARRANGEMENTS_UP	48	-0.840075	0.746725	0.904449	1.34226	0.0384615	0.264037
GSE23568_ID3_KO_VS_WT_CD8_TCELL_UP	189	-1.0568	0.343511	0.601735	1.0667	0.0833333	0.581572
GO_CELLULAR_MONOVALENT_INORGANIC_CATION_HOMEOSTASIS	95	-1.13201	0.222527	0.486305	0.995618	0.482143	0.700875
[truncated: 13,167 more rows]

## Sheet: YEAST (FITFLOW)
GSEA result of budding yeast sorted by proliferation rate(Fitflow). Positive NES(normalized enrichment socre) means enriched in fast proliferating cells.
GENE SET NAME	GENE SET SIZE	NES	NOM.p.val	FDR.q.val	FDR q-val
CC:CYTOSOLIC LARGE RIBOSOMAL SUBUNIT	83	0.808026	4.07878	0	0
CC:CYTOSOLIC RIBOSOME	160	0.683532	3.59127	0	0
BP:CYTOPLASMIC TRANSLATION	184	0.607022	3.36514	0	0
CC:CYTOSOLIC SMALL RIBOSOMAL SUBUNIT	66	0.630092	2.76502	0	0.00107972
BP:RRNA TRANSPORT	18	0.781204	2.75609	0	0.000863779
CC:CYTOSOLIC PART	229	0.470201	2.64813	0	0.000719816
BP:RRNA EXPORT FROM NUCLEUS	18	0.781204	2.49302	0	0.00135268
CC:SMALL-SUBUNIT PROCESSOME	52	0.54754	2.46258	0	0.00199151
BP:MATURATION OF SSU-RRNA FROM TRICISTRONIC RRNA TRANSCRIPT (SSU-RRNA, 5.8S RRNA, LSU-RRNA)	103	0.490287	2.43627	0	0.00296194
BP:REGULATION OF TRANSLATIONAL FIDELITY	19	0.692732	2.41523	0	0.00417328
BP:MATURATION OF SSU-RRNA	115	0.44302	2.40756	0	0.0039742
MF:STRUCTURAL CONSTITUENT OF RIBOSOME	220	0.408235	2.38757	0	0.00421891
BP:RIBOSOMAL LARGE SUBUNIT ASSEMBLY	42	0.559449	2.36665	0	0.00425376
BP:SEPTUM DIGESTION AFTER CYTOKINESIS	20	0.675073	2.33115	0	0.00460599
CC:PROTEASOME CORE COMPLEX	15	0.706339	2.2843	0	0.00669662
BP:RIBOSOME ASSEMBLY	78	0.456368	2.27303	0	0.00694357
BP:TRNA TRANSCRIPTION BY RNA POLYMERASE III	18	0.64712	2.21304	0	0.00945571
MF:SNORNA BINDING	27	0.586135	2.21119	0	0.0089304
CC:RNA POLYMERASE III COMPLEX	17	0.647024	2.20934	0	0.00857847
BP:PROTEASOMAL UBIQUITIN-INDEPENDENT PROTEIN CATABOLIC PROCESS	15	0.706339	2.2005	0	0.00889634
CC:PRERIBOSOME	137	0.411903	2.17022	0	0.0116588
CC:LARGE RIBOSOMAL SUBUNIT	131	0.399579	2.1649	0	0.0117419
BP:TERMINATION OF RNA POLYMERASE III TRANSCRIPTION	16	0.646927	2.14077	0	0.0133428
BP:CELL SEPTUM ASSEMBLY	20	0.625163	2.13576	0	0.013599
BP:DIVISION SEPTUM ASSEMBLY	20	0.625163	2.11281	0	0.0159501
CC:RIBOSOME	258	0.335437	2.09085	0	0.0179561
BP:RIBOSOMAL SMALL SUBUNIT BIOGENESIS	142	0.386616	2.07338	0	0.0193896
CC:FUNGAL-TYPE CELL WALL	112	0.40029	2.04622	0	0.0229174
CC:PRERIBOSOME, LARGE SUBUNIT PRECURSOR	53	0.449431	2.02474	0	0.0268991
BP:ENDONUCLEOLYTIC CLEAVAGE IN ITS1 TO SEPARATE SSU-RRNA FROM 5.8S RRNA AND LSU-RRNA FROM TRICISTRONIC RRNA TRANSCRIPT (SSU-RRNA, 5.8S RRNA, LSU-RRNA)	43	0.451595	2.00902	0.0151515	0.0285472
CC:EXTERNAL ENCAPSULATING STRUCTURE	119	0.383018	2.00847	0	0.0279133
BP:ENDONUCLEOLYTIC CLEAVAGE OF TRICISTRONIC RRNA TRANSCRIPT (SSU-RRNA, 5.8S RRNA, LSU-RRNA)	56	0.437296	2.00487	0	0.0277068
BP:CYTOKINETIC PROCESS	35	0.485678	1.98957	0	0.0292391
BP:RIBOSOMAL LARGE SUBUNIT BIOGENESIS	121	0.396004	1.97763	0	0.030818
BP:ENDONUCLEOLYTIC CLEAVAGE INVOLVED IN RRNA PROCESSING	56	0.437296	1.97396	0	0.0308042
CC:CELL WALL	119	0.383018	1.96145	0	0.0324778
BP:CLEAVAGE INVOLVED IN RRNA PROCESSING	79	0.38137	1.96044	0	0.031826
CC:NUCLEAR REPLICATION FORK	42	-0.552994	-1.65204	0.00108342	0.108488
MF:ELECTRON TRANSFER ACTIVITY	56	-0.527113	-1.65073	0.0042328	0.108209
BP:ORGANIC ACID TRANSPORT	80	-0.504636	-1.64511	0	0.113764
BP:ANTIBIOTIC METABOLIC PROCESS	61	-0.518961	-1.64128	0.00104712	0.116153
BP:CARBOXYLIC ACID METABOLIC PROCESS	430	-0.460846	-1.63829	0	0.118679
BP:AMINO ACID TRANSPORT	50	-0.535618	-1.6379	0.00210084	0.11693
BP:CYSTEINE METABOLIC PROCESS	19	-0.630322	-1.63733	0.00705053	0.115502
MF:OXIDOREDUCTASE ACTIVITY, ACTING ON A SULFUR GROUP OF DONORS	38	-0.554884	-1.63468	0.00220264	0.117383
MF:PYRIDOXAL PHOSPHATE BINDING	39	-0.551137	-1.63155	0.00551876	0.120157
MF:OXIDOREDUCTASE ACTIVITY	334	-0.460369	-1.6312	0	0.118492
MF:CATALYTIC ACTIVITY, ACTING ON DNA	108	-0.484162	-1.63038	0.00102145	0.117671
MF:VITAMIN B6 BINDING	39	-0.551137	-1.63015	0.00655738	0.11589
BP:CELL MORPHOGENESIS INVOLVED IN CONJUGATION	15	-0.652688	-1.62813	0.0119048	0.11648
BP:DICARBOXYLIC ACID BIOSYNTHETIC PROCESS	23	-0.601367	-1.62754	0.00670391	0.115599
BP:CARBOXYLIC ACID TRANSPORT	79	-0.50101	-1.62462	0.0010395	0.11754
BP:ALPHA-AMINO ACID CATABOLIC PROCESS	44	-0.5384	-1.61928	0.00428725	0.123572
BP:OXOACID METABOLIC PROCESS	448	-0.453964	-1.6183	0	0.123292
BP:ORGANIC ACID METABOLIC PROCESS	450	-0.454213	-1.61746	0	0.122502
MF:SOLUTE:CATION SYMPORTER ACTIVITY	39	-0.544985	-1.61354	0.00758397	0.126649
MF:SOLUTE:PROTON SYMPORTER ACTIVITY	36	-0.543991	-1.61275	0.00989011	0.125954
BP:AROMATIC AMINO ACID FAMILY METABOLIC PROCESS	40	-0.542219	-1.6127	0.0131868	0.124155
MF:VITAMIN BINDING	53	-0.51801	-1.61215	0.0010661	0.123055
BP:MAINTENANCE OF DNA REPEAT ELEMENTS	26	-0.577288	-1.60835	0.0100784	0.126836
BP:ARGININE METABOLIC PROCESS	18	-0.627227	-1.60771	0.0104046	0.126062
BP:NITROGEN UTILIZATION	25	-0.588468	-1.606	0.00793651	0.126865
MF:IRON-SULFUR CLUSTER BINDING	42	-0.536592	-1.60297	0.00214823	0.129715
BP:TRICARBOXYLIC ACID METABOLIC PROCESS	31	-0.553898	-1.60281	0.0112486	0.128184
BP:SULFUR COMPOUND METABOLIC PROCESS	141	-0.469824	-1.60265	0	0.12667
MF:ORGANIC ACID TRANSMEMBRANE TRANSPORTER ACTIVITY	74	-0.491138	-1.59882	0.00103734	0.130578
MF:CARBOXYLIC ACID TRANSMEMBRANE TRANSPORTER ACTIVITY	72	-0.490278	-1.59714	0	0.131623
BP:MICROTUBULE NUCLEATION	18	-0.6156	-1.59512	0.0126002	0.133061
MF:METAL CLUSTER BINDING	42	-0.536592	-1.59	0.00429646	0.139637
BP:CARBOXYLIC ACID CATABOLIC PROCESS	95	-0.478978	-1.58675	0.00203874	0.143502
MF:AMINO ACID TRANSMEMBRANE TRANSPORTER ACTIVITY	41	-0.528736	-1.58554	0.00870511	0.143604
BP:ETHANOL METABOLIC PROCESS	18	-0.612117	-1.58531	0.0117233	0.142218
BP:DNA INTEGRITY CHECKPOINT	49	-0.509662	-1.58471	0.00845666	0.141599
BP:PRIMARY ALCOHOL METABOLIC PROCESS	20	-0.593334	-1.58409	0.020339	0.140823
BP:ORGANIC ACID CATABOLIC PROCESS	96	-0.481363	-1.58055	0	0.144924
MF:SINGLE-STRANDED DNA BINDING	45	-0.52999	-1.57478	0.00317797	0.153439
MF:COENZYME BINDING	136	-0.468155	-1.57191	0	0.156725
MF:TETRAPYRROLE BINDING	27	-0.555686	-1.5719	0.0168919	0.154924
CC:NUCLEAR PERIPHERY	43	-0.529201	-1.57143	0.00538793	0.153847
CC:MICROTUBULE ORGANIZING CENTER PART	18	-0.611166	-1.57064	0.017341	0.153417
BP:GLUCOSE TRANSMEMBRANE TRANSPORT	31	-0.548694	-1.56783	0.010989	0.156676
BP:NAD METABOLIC PROCESS	30	-0.549206	-1.56531	0.0123042	0.1594
BP:CITRATE METABOLIC PROCESS	30	-0.544548	-1.5651	0.00652884	0.158135
BP:RESPIRATORY ELECTRON TRANSPORT CHAIN	48	-0.506123	-1.5642	0.00642398	0.158017
CC:RESPIRASOME	40	-0.52748	-1.56386	0.0149573	0.156965
BP:TRICARBOXYLIC ACID CYCLE	30	-0.544548	-1.56348	0.0164474	0.155869
BP:GLUCOSE IMPORT	31	-0.548694	-1.56289	0.00985761	0.155235
MF:HEME BINDING	27	-0.555686	-1.56059	0.0213244	0.15716
BP:OLIGOSACCHARIDE METABOLIC PROCESS	36	-0.526869	-1.56047	0.0132597	0.155767
BP:DNA BIOSYNTHETIC PROCESS	61	-0.493678	-1.56027	0.00210084	0.154493
BP:AROMATIC AMINO ACID FAMILY BIOSYNTHETIC PROCESS	24	-0.567207	-1.55766	0.0111607	0.157459
CC:REPLICATION FORK	56	-0.497614	-1.55251	0.00960512	0.165005
BP:AMINE METABOLIC PROCESS	40	-0.517469	-1.55214	0.0108578	0.164021
BP:RNA-DEPENDENT DNA BIOSYNTHETIC PROCESS	31	-0.544746	-1.55191	0.00891862	0.162829
CC:MITOCHONDRIAL RESPIRASOME	36	-0.524303	-1.55092	0.0119826	0.162849
BP:DNA-DEPENDENT DNA REPLICATION MAINTENANCE OF FIDELITY	25	-0.571369	-1.54923	0.0145903	0.164398
BP:DNA SYNTHESIS INVOLVED IN DNA REPAIR	20	-0.586278	-1.54852	0.0135135	0.164202
BP:SMALL MOLECULE BIOSYNTHETIC PROCESS	386	-0.434785	-1.54715	0	0.165233
BP:ESTABLISHMENT OF SISTER CHROMATID COHESION	17	-0.604495	-1.5461	0.0150115	0.165863
MF:SECONDARY ACTIVE TRANSMEMBRANE TRANSPORTER ACTIVITY	88	-0.469371	-1.54552	0.00103093	0.165238
BP:OXIDATION-REDUCTION PROCESS	377	-0.433251	-1.5447	0	0.165236
BP:CARBOHYDRATE TRANSMEMBRANE TRANSPORT	32	-0.5379	-1.54369	0.0211111	0.165404
BP:REGULATION OF CELL MORPHOGENESIS	28	-0.539678	-1.5355	0.0213964	0.179578
BP:DISACCHARIDE METABOLIC PROCESS	32	-0.535107	-1.53477	0.0133333	0.179362
MF:PROTON TRANSMEMBRANE TRANSPORTER ACTIVITY	91	-0.466636	-1.53403	0.00206398	0.17908
BP:DRUG TRANSMEMBRANE TRANSPORT	25	-0.555736	-1.53401	0.0257559	0.177546
BP:DRUG METABOLIC PROCESS	292	-0.435809	-1.53391	0	0.176163
BP:HEXOSE TRANSMEMBRANE TRANSPORT	32	-0.5379	-1.5339	0.0131579	0.17468
BP:MONOSACCHARIDE TRANSMEMBRANE TRANSPORT	32	-0.5379	-1.53279	0.0221484	0.175337
CC:CYTOCHROME COMPLEX	27	-0.548968	-1.53066	0.0168919	0.177481
BP:SMALL MOLECULE CATABOLIC PROCESS	143	-0.447198	-1.52967	0.0010101	0.17775
BP:AMMONIUM TRANSPORT	19	-0.589592	-1.52877	0.023175	0.178105
MF:OXIDOREDUCTASE ACTIVITY, ACTING ON CH-OH GROUP OF DONORS	82	-0.464714	-1.52693	0.00417537	0.180299
MF:4 IRON, 4 SULFUR CLUSTER BINDING	27	-0.553374	-1.52584	0.0147727	0.180752
BP:CELLULAR AMINE METABOLIC PROCESS	40	-0.517469	-1.52258	0.0151351	0.1854
BP:MITOTIC DNA INTEGRITY CHECKPOINT	27	-0.548671	-1.52239	0.0189099	0.184211
BP:DICARBOXYLIC ACID METABOLIC PROCESS	48	-0.493285	-1.52136	0.0148148	0.184535
CC:RESPIRATORY CHAIN COMPLEX	35	-0.522752	-1.52004	0.0175824	0.185447
BP:CELLULAR ALDEHYDE METABOLIC PROCESS	51	-0.490591	-1.5183	0.0170394	0.187195
MF:DRUG TRANSMEMBRANE TRANSPORTER ACTIVITY	64	-0.481889	-1.51573	0.00524109	0.190876
MF:ANION TRANSMEMBRANE TRANSPORTER ACTIVITY	103	-0.45397	-1.51457	0	0.191782
MF:MONOVALENT INORGANIC CATION TRANSMEMBRANE TRANSPORTER ACTIVITY	102	-0.457487	-1.51457	0.00307062	0.190352
BP:MEIOTIC SISTER CHROMATID SEGREGATION	17	-0.59207	-1.51086	0.0234742	0.196155
MF:STRUCTURAL CONSTITUENT OF CYTOSKELETON	29	-0.531838	-1.50782	0.0259009	0.200733
BP:ONE-CARBON METABOLIC PROCESS	18	-0.575636	-1.50746	0.0250298	0.199999
BP:ELECTRON TRANSPORT CHAIN	51	-0.490373	-1.50651	0.0107527	0.200511
CC:CHROMOSOME, CENTROMERIC REGION	102	-0.456458	-1.50552	0.00102564	0.200969
BP:SULFUR COMPOUND TRANSPORT	26	-0.543892	-1.50451	0.0280269	0.201335
MF:AMMONIUM TRANSMEMBRANE TRANSPORTER ACTIVITY	16	-0.595403	-1.50312	0.0290023	0.202614
BP:MEIOSIS II	18	-0.578567	-1.5012	0.0245041	0.204835
MF:DNA BINDING, BENDING	18	-0.575251	-1.49945	0.0388571	0.207106
BP:DOUBLE-STRAND BREAK REPAIR	134	-0.43781	-1.49891	0.00202224	0.206732
MF:ORGANIC ANION TRANSMEMBRANE TRANSPORTER ACTIVITY	87	-0.456437	-1.49821	0.00821355	0.206881
CC:OXIDOREDUCTASE COMPLEX	44	-0.49538	-1.49745	0.021645	0.207091
BP:VITAMIN BIOSYNTHETIC PROCESS	53	-0.477558	-1.49703	0.0150538	0.206543
BP:PROTEIN REFOLDING	16	-0.589548	-1.49661	0.0400471	0.205782
MF:SUGAR TRANSMEMBRANE TRANSPORTER ACTIVITY	29	-0.522057	-1.49361	0.0202931	0.210388
BP:BASE-EXCISION REPAIR	19	-0.575731	-1.49229	0.0330296	0.211678
MF:DEOXYRIBONUCLEASE ACTIVITY	32	-0.519592	-1.48963	0.0276855	0.215952
BP:MONOCARBOXYLIC ACID TRANSPORT	24	-0.548384	-1.48885	0.0218894	0.216211
BP:ENERGY DERIVATION BY OXIDATION OF ORGANIC COMPOUNDS	169	-0.430712	-1.48843	0	0.215769
BP:WATER-SOLUBLE VITAMIN BIOSYNTHETIC PROCESS	53	-0.477558	-1.48487	0.0181624	0.222136
MF:OXIDOREDUCTASE ACTIVITY, ACTING ON NAD(P)H	41	-0.495526	-1.48376	0.0248918	0.222865
BP:MICROTUBULE POLYMERIZATION OR DEPOLYMERIZATION	35	-0.508419	-1.4837	0.0284153	0.221525
MF:GLUCOSE TRANSMEMBRANE TRANSPORTER ACTIVITY	28	-0.529218	-1.48333	0.0295119	0.220885
MF:MONOSACCHARIDE TRANSMEMBRANE TRANSPORTER ACTIVITY	28	-0.529218	-1.4807	0.0243902	0.225004
BP:GLYCOGEN BIOSYNTHETIC PROCESS	22	-0.543443	-1.47801	0.0355913	0.229583
BP:PYRIDINE-CONTAINING COMPOUND METABOLIC PROCESS	100	-0.441061	-1.4774	0.0112821	0.229542
MF:OXIDOREDUCTASE ACTIVITY, ACTING ON THE CH-OH GROUP OF DONORS, NAD OR NADP AS ACCEPTOR	76	-0.454458	-1.47549	0.0134436	0.23228
BP:MITOCHONDRIAL ATP SYNTHESIS COUPLED ELECTRON TRANSPORT	37	-0.506643	-1.47225	0.0216685	0.238181
BP:MEIOSIS II CELL CYCLE PROCESS	18	-0.578567	-1.47121	0.0296209	0.23912
MF:SULFUR COMPOUND TRANSMEMBRANE TRANSPORTER ACTIVITY	21	-0.562249	-1.47031	0.0381062	0.239541
BP:SEPTIN RING ASSEMBLY	16	-0.579491	-1.4693	0.0461538	0.240466
MF:HEXOSE TRANSMEMBRANE TRANSPORTER ACTIVITY	28	-0.529218	-1.46773	0.0279018	0.242704
BP:DNA GEOMETRIC CHANGE	33	-0.51643	-1.4674	0.0206746	0.241967
BP:MICROTUBULE POLYMERIZATION	32	-0.515726	-1.46653	0.0331126	0.242703
BP:ATP SYNTHESIS COUPLED ELECTRON TRANSPORT	38	-0.495801	-1.46643	0.0219058	0.241457
BP:CELLULAR RESPIRATION	116	-0.436673	-1.46636	0.00609137	0.240172
MF:CARBOHYDRATE DERIVATIVE TRANSMEMBRANE TRANSPORTER ACTIVITY	25	-0.532749	-1.46257	0.0336323	0.247762
BP:OXIDATIVE PHOSPHORYLATION	40	-0.484736	-1.46106	0.0313514	0.24981
BP:DNA REPLICATION CHECKPOINT	15	-0.590636	-1.46033	0.048926	0.250172
BP:CELLULAR BIOGENIC AMINE METABOLIC PROCESS	26	-0.528024	-1.46033	0.0477248	0.248709
MF:NEUTRAL AMINO ACID TRANSMEMBRANE TRANSPORTER ACTIVITY	15	-0.58953	-1.46015	0.0465394	0.247737
BP:CHROMOSOME LOCALIZATION	42	-0.486927	-1.45999	0.0261153	0.24671
BP:BRANCHED-CHAIN AMINO ACID BIOSYNTHETIC PROCESS	16	-0.58378	-1.4594	0.0430108	0.246726
BP:PROTEIN FOLDING	109	-0.440836	-1.45869	0.00610998	0.2469
BP:TRYPTOPHAN METABOLIC PROCESS	18	-0.562419	-1.45623	0.0406032	0.250848
MF:DNA POLYMERASE ACTIVITY	19	-0.562373	-1.45505	0.051462	0.252113
BP:GLUTAMINE FAMILY AMINO ACID CATABOLIC PROCESS	17	-0.579767	-1.45218	0.042007	0.257867
BP:AEROBIC RESPIRATION	89	-0.440893	-1.45184	0.0143443	0.257249
BP:REGULATION OF ANATOMICAL STRUCTURE MORPHOGENESIS	37	-0.4891	-1.45115	0.0377359	0.257415
CC:CONDENSED NUCLEAR CHROMOSOME KINETOCHORE	54	-0.467948	-1.45072	0.0256137	0.257003
MF:PROTEIN DIMERIZATION ACTIVITY	98	-0.439764	-1.45064	0.0102041	0.255749
BP:INDOLE-CONTAINING COMPOUND METABOLIC PROCESS	18	-0.562419	-1.44999	0.0511034	0.255958
BP:ESTABLISHMENT OF MITOTIC SISTER CHROMATID COHESION	15	-0.582652	-1.44981	0.0491991	0.254962
BP:TELOMERE MAINTENANCE VIA TELOMERASE	26	-0.517708	-1.44957	0.0315671	0.254122
CC:CONDENSED CHROMOSOME	122	-0.430832	-1.44944	0.0101626	0.253098
BP:CARBOHYDRATE TRANSPORT	44	-0.48049	-1.44904	0.0245989	0.252603
BP:INDOLALKYLAMINE METABOLIC PROCESS	18	-0.562419	-1.44822	0.044289	0.253278
CC:CONDENSED NUCLEAR CHROMOSOME, CENTROMERIC REGION	61	-0.467234	-1.44694	0.0221519	0.255184
BP:CELL CYCLE CHECKPOINT	94	-0.437932	-1.44416	0.0112474	0.260717
CC:CHROMOSOMAL REGION	206	-0.41726	-1.44406	0.001002	0.259572
BP:WATER-SOLUBLE VITAMIN METABOLIC PROCESS	58	-0.460534	-1.44265	0.0254237	0.261537
BP:TELOMERE MAINTENANCE VIA TELOMERE LENGTHENING	27	-0.515819	-1.44257	0.0482604	0.260359
CC:CONDENSED CHROMOSOME, CENTROMERIC REGION	72	-0.446041	-1.44257	0.0177453	0.259026
CC:CONDENSED NUCLEAR CHROMOSOME	104	-0.431357	-1.44191	0.0132383	0.259316
MF:CARBOHYDRATE:CATION SYMPORTER ACTIVITY	29	-0.517435	-1.44155	0.0348706	0.258872
MF:L-AMINO ACID TRANSMEMBRANE TRANSPORTER ACTIVITY	26	-0.528509	-1.44092	0.0375691	0.25917
MF:CARBOHYDRATE:PROTON SYMPORTER ACTIVITY	29	-0.517435	-1.43578	0.0364641	0.270263
BP:VITAMIN METABOLIC PROCESS	58	-0.460534	-1.43452	0.0242105	0.271974
MF:UNFOLDED PROTEIN BINDING	82	-0.442925	-1.43198	0.0197711	0.276805
BP:DOUBLE-STRAND BREAK REPAIR VIA BREAK-INDUCED REPLICATION	26	-0.522949	-1.43183	0.0439684	0.275749
MF:OXIDOREDUCTASE ACTIVITY, ACTING ON THE CH-CH GROUP OF DONORS	26	-0.514845	-1.4282	0.0493827	0.283502
CC:CONDENSED CHROMOSOME KINETOCHORE	66	-0.449266	-1.42589	0.0252366	0.28825
MF:CATION TRANSMEMBRANE TRANSPORTER ACTIVITY	185	-0.413874	-1.42571	0.00100301	0.287188
BP:KARYOGAMY	22	-0.538369	-1.42437	0.0397661	0.289191
BP:MITOTIC CELL CYCLE CHECKPOINT	69	-0.441257	-1.42002	0.0313808	0.299095
BP:PURINE NUCLEOBASE METABOLIC PROCESS	20	-0.539107	-1.41984	0.0676605	0.298144
BP:REGULATION OF CELL SHAPE	21	-0.530573	-1.41797	0.0461361	0.301761
BP:REGULATION OF CELLULAR KETONE METABOLIC PROCESS	25	-0.513602	-1.41771	0.0650685	0.301021
BP:CELLULAR KETONE METABOLIC PROCESS	54	-0.45328	-1.41217	0.0286017	0.314732
BP:ORGANIC ANION TRANSPORT	152	-0.412588	-1.40885	0.00503018	0.322601
MF:HYDROLASE ACTIVITY, ACTING ON CARBON-NITROGEN (BUT NOT PEPTIDE) BONDS	68	-0.447037	-1.40833	0.0291971	0.322565
BP:ORGANIC ACID TRANSMEMBRANE TRANSPORT	31	-0.489801	-1.4081	0.0554939	0.321771
BP:PROTEIN LOCALIZATION TO CHROMOSOME	43	-0.468951	-1.40747	0.0407288	0.322082
BP:MONOCARBOXYLIC ACID METABOLIC PROCESS	183	-0.40568	-1.40696	0.00502008	0.322016
CC:KINETOCHORE	72	-0.438537	-1.40599	0.0186528	0.323175
MF:FRUCTOSE TRANSMEMBRANE TRANSPORTER ACTIVITY	15	-0.557172	-1.40146	0.0789779	0.334788
BP:NEUROTRANSMITTER METABOLIC PROCESS	18	-0.533635	-1.39886	0.0606768	0.340746
MF:OXIDOREDUCTASE ACTIVITY, ACTING ON THE CH-NH GROUP OF DONORS	15	-0.559488	-1.39874	0.0651921	0.339571
BP:DNA CONFORMATION CHANGE	101	-0.416915	-1.39677	0.0194076	0.343837
CC:DNA REPAIR COMPLEX	29	-0.488632	-1.39558	0.0614525	0.345691
BP:DNA REPLICATION	152	-0.403561	-1.39477	0.0151668	0.346458
BP:BRANCHED-CHAIN AMINO ACID METABOLIC PROCESS	29	-0.484674	-1.39377	0.0726257	0.347941
BP:CELLULAR METABOLIC COMPOUND SALVAGE	35	-0.480861	-1.39324	0.0580357	0.348057
BP:MISMATCH REPAIR	26	-0.50378	-1.39205	0.0723026	0.350155
BP:CARBOXYLIC ACID TRANSMEMBRANE TRANSPORT	31	-0.489801	-1.39161	0.0544662	0.349993
MF:CARBOHYDRATE TRANSMEMBRANE TRANSPORTER ACTIVITY	32	-0.482195	-1.39081	0.066886	0.35083
BP:MONOSACCHARIDE METABOLIC PROCESS	97	-0.418563	-1.39065	0.0184049	0.349787
BP:CELLULAR RESPONSE TO OXIDATIVE STRESS	116	-0.414476	-1.39064	0.0121827	0.348319
BP:CELLULAR RESPONSE TO HEAT	57	-0.449856	-1.38803	0.0538543	0.354413
BP:CELLULAR MODIFIED AMINO ACID METABOLIC PROCESS	62	-0.43801	-1.3847	0.0398741	0.362968
MF:MANNOSE TRANSMEMBRANE TRANSPORTER ACTIVITY	15	-0.557172	-1.38416	0.0904762	0.363032
BP:ANION TRANSPORT	179	-0.398835	-1.38401	0.00401204	0.361867
BP:PYRIDINE-CONTAINING COMPOUND BIOSYNTHETIC PROCESS	65	-0.431264	-1.38181	0.0324268	0.366947
BP:CARBON CATABOLITE ACTIVATION OF TRANSCRIPTION FROM RNA POLYMERASE II PROMOTER	37	-0.465806	-1.38164	0.0681319	0.365943
BP:ATTACHMENT OF SPINDLE MICROTUBULES TO KINETOCHORE	33	-0.474977	-1.3798	0.0727884	0.369969
BP:HEXOSE METABOLIC PROCESS	87	-0.428002	-1.37963	0.0276639	0.368968
BP:COFACTOR METABOLIC PROCESS	263	-0.394853	-1.37835	0.00601805	0.371463
MF:PROTEIN HOMODIMERIZATION ACTIVITY	32	-0.482288	-1.37676	0.0821468	0.374728
BP:ENERGY RESERVE METABOLIC PROCESS	38	-0.467211	-1.37658	0.0665951	0.373817
BP:ANION TRANSMEMBRANE TRANSPORT	58	-0.4389	-1.37424	0.0558483	0.379408
BP:REGULATION OF NEUROTRANSMITTER LEVELS	18	-0.533635	-1.37227	0.0859835	0.38408
BP:MITOCHONDRIAL RESPIRATORY CHAIN COMPLEX ASSEMBLY	39	-0.469729	-1.37199	0.0522388	0.383263
BP:GLUTAMINE METABOLIC PROCESS	24	-0.501779	-1.37168	0.0781609	0.382712
BP:KARYOGAMY INVOLVED IN CONJUGATION WITH CELLULAR FUSION	15	-0.551044	-1.3711	0.0785973	0.38298
BP:COENZYME METABOLIC PROCESS	193	-0.394619	-1.37079	0.00600601	0.382372
BP:NUCLEOBASE-CONTAINING SMALL MOLECULE METABOLIC PROCESS	299	-0.387747	-1.37053	0.003	0.381692
MF:ANTIOXIDANT ACTIVITY	36	-0.470491	-1.3704	0.0705623	0.380605
MF:2 IRON, 2 SULFUR CLUSTER BINDING	17	-0.537382	-1.36954	0.0804734	0.381778
MF:DNA-DIRECTED DNA POLYMERASE ACTIVITY	16	-0.549613	-1.36756	0.068477	0.386377
BP:RESPONSE TO OXIDATIVE STRESS	129	-0.404483	-1.36669	0.0182556	0.387532
BP:CELLULAR RESPONSE TO EXTRACELLULAR STIMULUS	150	-0.395493	-1.36628	0.0151515	0.387326
BP:RECOMBINATIONAL REPAIR	84	-0.421736	-1.36588	0.0389744	0.387096
BP:NEGATIVE REGULATION OF MITOTIC CELL CYCLE	81	-0.421816	-1.3648	0.0291363	0.388631
BP:GLUCOSE METABOLIC PROCESS	70	-0.428595	-1.36394	0.0363448	0.389756
BP:DNA DUPLEX UNWINDING	23	-0.499731	-1.36329	0.0831435	0.39027
MF:HYDROLASE ACTIVITY, ACTING ON CARBON-NITROGEN (BUT NOT PEPTIDE) BONDS, IN CYCLIC AMIDINES	19	-0.527671	-1.36178	0.0895171	0.393729
BP:GENERATION OF PRECURSOR METABOLITES AND ENERGY	212	-0.392902	-1.36157	0.00200803	0.392815
BP:DNA REPAIR	306	-0.384505	-1.36118	0.002002	0.392521
BP:REGULATION OF DNA BIOSYNTHETIC PROCESS	18	-0.528952	-1.36106	0.0857143	0.391308
BP:CHROMOSOME ORGANIZATION INVOLVED IN MEIOTIC CELL CYCLE	44	-0.447015	-1.35774	0.0612245	0.400406
BP:REGULATION OF DNA METABOLIC PROCESS	112	-0.406926	-1.3556	0.0237603	0.405836
MF:NAD BINDING	30	-0.477574	-1.35543	0.0842572	0.404828
CC:NUCLEAR CHROMOSOME, TELOMERIC REGION	29	-0.481083	-1.35524	0.08	0.403944
MF:ION TRANSMEMBRANE TRANSPORTER ACTIVITY	258	-0.386644	-1.35441	0.00600601	0.405019
MF:CARBON-CARBON LYASE ACTIVITY	36	-0.461328	-1.35297	0.0719101	0.408262
BP:DNA DAMAGE CHECKPOINT	35	-0.469714	-1.35224	0.0720621	0.409185
BP:COFACTOR BIOSYNTHETIC PROCESS	159	-0.392568	-1.35186	0.0120724	0.408796
BP:REGULATION OF RESPONSE TO DNA DAMAGE STIMULUS	22	-0.506671	-1.34978	0.0907003	0.413867
BP:NON-RECOMBINATIONAL REPAIR	40	-0.456651	-1.34978	0.0767544	0.412351
MF:IRON ION BINDING	30	-0.475182	-1.34806	0.0726257	0.416481
BP:MITOTIC DNA DAMAGE CHECKPOINT	17	-0.526551	-1.34688	0.0955189	0.418755
BP:CELLULAR RESPONSE TO EXTERNAL STIMULUS	150	-0.395493	-1.34668	0.021148	0.417872
MF:CARBOHYDRATE BINDING	27	-0.479813	-1.34597	0.0847458	0.418705
BP:DOUBLE-STRAND BREAK REPAIR VIA HOMOLOGOUS RECOMBINATION	77	-0.414107	-1.34526	0.0515464	0.419569
BP:CELLULAR RESPONSE TO NUTRIENT	67	-0.426354	-1.34342	0.0471204	0.424245
CC:MICROBODY	82	-0.411077	-1.34317	0.0517063	0.423562
BP:TELOMERE ORGANIZATION	84	-0.412979	-1.34253	0.0485537	0.42425
CC:NUCLEAR CHROMOSOME	322	-0.378611	-1.34223	0.004	0.423707
BP:POSTREPLICATION REPAIR	29	-0.47297	-1.34121	0.0952381	0.425759
BP:HOMOLOGOUS CHROMOSOME SEGREGATION	40	-0.447229	-1.3406	0.0792951	0.426501
BP:DNA-DEPENDENT DNA REPLICATION	134	-0.395959	-1.34053	0.0211268	0.425225
CC:PEROXISOME	82	-0.411077	-1.33966	0.0511771	0.426604
MF:OXIDOREDUCTASE ACTIVITY, ACTING ON THE ALDEHYDE OR OXO GROUP OF DONORS, NAD OR NADP AS ACCEPTOR	20	-0.508597	-1.3395	0.097561	0.425589
MF:PEROXIDASE ACTIVITY	17	-0.521419	-1.3394	0.110465	0.424467
MF:ACETYLTRANSFERASE ACTIVITY	43	-0.44063	-1.33819	0.0813704	0.426881
BP:NUCLEOSIDE TRIPHOSPHATE METABOLIC PROCESS	123	-0.396572	-1.33788	0.0284264	0.426425
MF:CARBOXY-LYASE ACTIVITY	25	-0.480852	-1.33172	0.106215	0.446344
BP:SISTER CHROMATID SEGREGATION	146	-0.388189	-1.33143	0.0242669	0.446003
BP:GLYCOGEN METABOLIC PROCESS	36	-0.454289	-1.33075	0.0862832	0.446779
MF:DNA-DEPENDENT ATPASE ACTIVITY	46	-0.444679	-1.33004	0.0913044	0.447754
BP:CELLULAR POLYSACCHARIDE BIOSYNTHETIC PROCESS	49	-0.433567	-1.32948	0.0697674	0.448183
BP:NUCLEUS LOCALIZATION	24	-0.481716	-1.32889	0.106774	0.448763
MF:LIGASE ACTIVITY, FORMING CARBON-NITROGEN BONDS	46	-0.437807	-1.32876	0.0962567	0.447707
MF:DNA-BINDING TRANSCRIPTION FACTOR ACTIVITY	131	-0.392571	-1.32664	0.0251509	0.453687
BP:COENZYME BIOSYNTHETIC PROCESS	136	-0.38899	-1.32608	0.025227	0.454163
BP:CARBON CATABOLITE ACTIVATION OF TRANSCRIPTION	41	-0.441089	-1.32598	0.0869087	0.452987
BP:ORGANELLE TRANSPORT ALONG MICROTUBULE	20	-0.495846	-1.32493	0.106455	0.455387
MF:TELOMERIC DNA BINDING	24	-0.483547	-1.32479	0.117849	0.454323
CC:PERINUCLEAR REGION OF CYTOPLASM	23	-0.483722	-1.32397	0.10274	0.455711
BP:TRANSLESION SYNTHESIS	18	-0.520803	-1.32304	0.12313	0.457509
BP:PROTEIN O-LINKED GLYCOSYLATION	20	-0.501958	-1.32149	0.105869	0.461574
BP:TELOMERE MAINTENANCE	83	-0.406418	-1.32146	0.0599174	0.460137
BP:CELLULAR RESPONSE TO DNA DAMAGE STIMULUS	352	-0.373672	-1.32101	0.001	0.460223
BP:HEME METABOLIC PROCESS	18	-0.508347	-1.32067	0.113583	0.459926
CC:NUCLEAR CHROMOSOME PART	301	-0.374397	-1.32058	0.002	0.458775
BP:PORPHYRIN-CONTAINING COMPOUND BIOSYNTHETIC PROCESS	17	-0.514888	-1.32001	0.132941	0.45924
BP:NUCLEOTIDE-EXCISION REPAIR	60	-0.421873	-1.31964	0.0795812	0.458984
CC:MITOCHONDRIAL NUCLEOID	24	-0.479484	-1.31954	0.117647	0.457841
CC:CYTOPLASMIC MICROTUBULE	19	-0.500619	-1.31928	0.10702	0.457221
MF:INORGANIC MOLECULAR ENTITY TRANSMEMBRANE TRANSPORTER ACTIVITY	239	-0.377119	-1.31862	0.00501002	0.458126
BP:NUCLEAR MIGRATION	24	-0.481716	-1.31809	0.128555	0.458624
MF:ENDODEOXYRIBONUCLEASE ACTIVITY	24	-0.485679	-1.31745	0.114055	0.459423
BP:TETRAPYRROLE BIOSYNTHETIC PROCESS	17	-0.514888	-1.31718	0.117169	0.458934
BP:HEME BIOSYNTHETIC PROCESS	17	-0.514888	-1.31715	0.118545	0.457589
MF:TRANSFERASE ACTIVITY, TRANSFERRING ALKYL OR ARYL (OTHER THAN METHYL) GROUPS	46	-0.428252	-1.31624	0.0927505	0.459339
BP:NUCLEAR MIGRATION ALONG MICROTUBULE	20	-0.495846	-1.31578	0.136891	0.459427
BP:ANATOMICAL STRUCTURE HOMEOSTASIS	83	-0.406418	-1.31514	0.0668037	0.460231
BP:REGULATION OF PROTEIN STABILITY	15	-0.533898	-1.31472	0.126892	0.460355
BP:TETRAPYRROLE METABOLIC PROCESS	18	-0.508347	-1.31465	0.12075	0.459197
BP:CYTOSKELETON-DEPENDENT INTRACELLULAR TRANSPORT	23	-0.484887	-1.31233	0.104	0.465893
BP:HOMOLOGOUS RECOMBINATION	66	-0.408515	-1.31156	0.0726316	0.467199
MF:FLAVIN ADENINE DINUCLEOTIDE BINDING	26	-0.479107	-1.31112	0.111745	0.467403
CC:NUCLEOID	24	-0.479484	-1.31056	0.121622	0.467913
BP:CELL ADHESION	17	-0.510512	-1.31024	0.141542	0.467622
BP:BIOLOGICAL ADHESION	17	-0.510512	-1.30953	0.113689	0.468749
BP:POLYSACCHARIDE BIOSYNTHETIC PROCESS	50	-0.42821	-1.30613	0.0901194	0.479489
BP:MONOCARBOXYLIC ACID CATABOLIC PROCESS	45	-0.430972	-1.30559	0.101713	0.47993
BP:TRANSMEMBRANE TRANSPORT	401	-0.367791	-1.30524	0.003	0.47966
BP:MICROTUBULE-BASED TRANSPORT	20	-0.495846	-1.30485	0.119767	0.479621
BP:AMINE CATABOLIC PROCESS	16	-0.517279	-1.30434	0.143851	0.480003
BP:PORPHYRIN-CONTAINING COMPOUND METABOLIC PROCESS	18	-0.508347	-1.30369	0.137369	0.480914
BP:TRANSPORT ALONG MICROTUBULE	20	-0.495846	-1.30298	0.126168	0.482084
BP:POSITIVE REGULATION OF DNA METABOLIC PROCESS	27	-0.468527	-1.30291	0.100679	0.480925
BP:LIPID CATABOLIC PROCESS	65	-0.41199	-1.30237	0.0704522	0.481498
MF:LIPASE ACTIVITY	34	-0.450009	-1.30013	0.112459	0.488211
BP:MEIOTIC DNA DOUBLE-STRAND BREAK FORMATION	22	-0.485544	-1.29932	0.133489	0.489716
BP:ESTABLISHMENT OF CHROMOSOME LOCALIZATION	22	-0.48457	-1.29825	0.135041	0.492252
BP:PIGMENT BIOSYNTHETIC PROCESS	28	-0.462529	-1.29808	0.13468	0.491478
BP:RECIPROCAL MEIOTIC RECOMBINATION	66	-0.408515	-1.29719	0.0796646	0.49343
BP:RESPONSE TO NUTRIENT	73	-0.405301	-1.29612	0.0788934	0.495863
BP:NEGATIVE REGULATION OF CELLULAR CARBOHYDRATE METABOLIC PROCESS	18	-0.497987	-1.29507	0.152403	0.498361
MF:DISULFIDE OXIDOREDUCTASE ACTIVITY	26	-0.465393	-1.29477	0.132203	0.49798
MF:INORGANIC ANION TRANSMEMBRANE TRANSPORTER ACTIVITY	20	-0.496296	-1.2936	0.138695	0.501007
BP:NUCLEOSIDE PHOSPHATE METABOLIC PROCESS	263	-0.366969	-1.29313	0.015	0.5013
BP:NUCLEOBASE METABOLIC PROCESS	39	-0.438443	-1.29162	0.117712	0.50528
BP:SPORE WALL ASSEMBLY	49	-0.41669	-1.29123	0.106061	0.505233
BP:NEGATIVE REGULATION OF CELL CYCLE	130	-0.383348	-1.29096	0.0364004	0.504763
BP:NEGATIVE REGULATION OF CARBOHYDRATE METABOLIC PROCESS	18	-0.497987	-1.2887	0.138012	0.512133
MF:TRANSMEMBRANE TRANSPORTER ACTIVITY	350	-0.365556	-1.28835	0.006	0.511969
BP:METAPHASE PLATE CONGRESSION	16	-0.510397	-1.28666	0.134045	0.516861
BP:ASCOSPORE WALL BIOGENESIS	49	-0.41669	-1.2863	0.120085	0.516641
BP:MITOTIC SISTER CHROMATID SEGREGATION	124	-0.384778	-1.28543	0.0621181	0.518545
BP:PIGMENT METABOLIC PROCESS	29	-0.45795	-1.28446	0.128523	0.520841
BP:CARBON CATABOLITE REGULATION OF TRANSCRIPTION	54	-0.414185	-1.28432	0.107628	0.519874
BP:PYRUVATE METABOLIC PROCESS	54	-0.417805	-1.28399	0.10627	0.519646
BP:RESPONSE TO EXTRACELLULAR STIMULUS	162	-0.374198	-1.28367	0.0352113	0.519347
BP:SPINDLE POLE BODY DUPLICATION	16	-0.50668	-1.28333	0.150179	0.519246
BP:CELLULAR RESPONSE TO ACID CHEMICAL	27	-0.460441	-1.28333	0.124031	0.517809
BP:NEGATIVE REGULATION OF SMALL MOLECULE METABOLIC PROCESS	17	-0.500629	-1.28312	0.146459	0.517163
BP:PYRIDINE NUCLEOTIDE METABOLIC PROCESS	88	-0.391024	-1.2831	0.087269	0.515798
BP:MITOCHONDRIAL RESPIRATORY CHAIN COMPLEX IV ASSEMBLY	20	-0.487254	-1.28294	0.146259	0.514993
CC:CHROMOSOMAL PART	436	-0.358421	-1.28222	0.004	0.516301
BP:SPORE WALL BIOGENESIS	49	-0.41669	-1.28198	0.123418	0.515754
BP:MITOTIC METAPHASE PLATE CONGRESSION	16	-0.510397	-1.28169	0.146991	0.515475
MF:OXIDOREDUCTASE ACTIVITY, ACTING ON PEROXIDE AS ACCEPTOR	18	-0.494863	-1.28043	0.137255	0.518575
BP:CARBON CATABOLITE REGULATION OF TRANSCRIPTION FROM RNA POLYMERASE II PROMOTER	50	-0.423818	-1.28043	0.0986066	0.517169
BP:ORGANIC HYDROXY COMPOUND METABOLIC PROCESS	139	-0.376067	-1.2799	0.0565086	0.51748
BP:GLUCAN BIOSYNTHETIC PROCESS	45	-0.422712	-1.27863	0.110509	0.52077
BP:ATTACHMENT OF MITOTIC SPINDLE MICROTUBULES TO KINETOCHORE	16	-0.510397	-1.27761	0.154589	0.523116
CC:MICROTUBULE	68	-0.397849	-1.2766	0.101253	0.525468
BP:CELLULAR LIPID CATABOLIC PROCESS	50	-0.416234	-1.27646	0.129828	0.524593
BP:CARBOHYDRATE BIOSYNTHETIC PROCESS	102	-0.385143	-1.27509	0.0758974	0.52825
BP:MEIOTIC CHROMOSOME SEGREGATION	65	-0.40275	-1.27446	0.119122	0.529151
BP:ASCOSPORE WALL ASSEMBLY	49	-0.41669	-1.27393	0.117021	0.529677
MF:CHAPERONE BINDING	22	-0.470678	-1.27275	0.151096	0.532821
MF:RNA POLYMERASE II PROXIMAL PROMOTER SEQUENCE-SPECIFIC DNA BINDING	74	-0.400054	-1.27187	0.078534	0.534952
BP:MEIOSIS I CELL CYCLE PROCESS	114	-0.382346	-1.27086	0.0709939	0.537517
BP:REGULATION OF CELLULAR RESPONSE TO STRESS	54	-0.411977	-1.27008	0.115222	0.538996
BP:CELL MORPHOGENESIS	49	-0.416407	-1.26986	0.140276	0.538423
BP:CARBOHYDRATE DERIVATIVE CATABOLIC PROCESS	24	-0.468338	-1.26963	0.157596	0.537933
BP:NADP METABOLIC PROCESS	24	-0.468086	-1.26765	0.149321	0.544235
MF:DNA-BINDING TRANSCRIPTION FACTOR ACTIVITY, RNA POLYMERASE II-SPECIFIC	87	-0.387278	-1.26728	0.0910031	0.54429
BP:NEGATIVE REGULATION OF DNA REPLICATION	15	-0.511704	-1.26719	0.161641	0.543193
BP:REGULATION OF SMALL MOLECULE METABOLIC PROCESS	80	-0.395074	-1.26713	0.0908142	0.542013
CC:CHROMOSOME, TELOMERIC REGION	105	-0.378586	-1.26481	0.0829069	0.5496
BP:NUCLEAR DNA REPLICATION	42	-0.417881	-1.26417	0.132686	0.550712
CC:MITOCHONDRIAL INNER MEMBRANE	259	-0.360455	-1.26407	0.025025	0.549704
BP:PROTEIN POLYMERIZATION	72	-0.395697	-1.26403	0.109034	0.548448
BP:'DE NOVO' PROTEIN FOLDING	25	-0.461716	-1.26356	0.157895	0.548921
BP:PURINE-CONTAINING COMPOUND METABOLIC PROCESS	183	-0.367604	-1.26338	0.0521565	0.548194
BP:CHROMOSOME CONDENSATION	20	-0.474577	-1.26334	0.134415	0.546956
BP:DRUG TRANSPORT	68	-0.395366	-1.26331	0.119247	0.545651
BP:CELLULAR COMPONENT MORPHOGENESIS	112	-0.37973	-1.26264	0.0879346	0.546866
CC:CHROMOSOME	465	-0.352525	-1.26185	0.005	0.548449
BP:NICOTINAMIDE NUCLEOTIDE METABOLIC PROCESS	87	-0.384279	-1.2618	0.095092	0.547261
MF:OXIDOREDUCTASE ACTIVITY, ACTING ON THE ALDEHYDE OR OXO GROUP OF DONORS	25	-0.458965	-1.26173	0.140749	0.546192
MF:DOUBLE-STRANDED DNA BINDING	215	-0.364752	-1.26145	0.0443102	0.545884
BP:CELL WALL ASSEMBLY	51	-0.411291	-1.26014	0.120985	0.54955
BP:CARBOHYDRATE METABOLIC PROCESS	281	-0.356856	-1.25991	0.024	0.549085
BP:CHROMOSOME SEGREGATION	211	-0.358708	-1.25939	0.04004	0.54977
BP:NUCLEOTIDE METABOLIC PROCESS	259	-0.357819	-1.25909	0.0310621	0.549545
BP:NUCLEAR CHROMOSOME SEGREGATION	177	-0.366615	-1.25733	0.0422535	0.554776
BP:POSITIVE REGULATION OF TRANSCRIPTION FROM RNA POLYMERASE II PROMOTER BY A NONFERMENTABLE CARBON SOURCE	19	-0.475055	-1.25662	0.179104	0.556111
BP:CELLULAR RESPONSE TO CHEMICAL STIMULUS	374	-0.354236	-1.25594	0.009	0.557378
BP:CELLULAR RESPONSE TO SALT STRESS	20	-0.475794	-1.25587	0.176064	0.556302
MF:TRANSITION METAL ION BINDING	252	-0.35573	-1.2552	0.0330661	0.557366
BP:PROTEIN LOCALIZATION TO CHROMOSOME, CENTROMERIC REGION	19	-0.479559	-1.25489	0.175581	0.557175
CC:ORGANELLE INNER MEMBRANE	272	-0.355657	-1.25484	0.027	0.556025
BP:DNA PACKAGING	63	-0.397511	-1.25463	0.136788	0.55536
BP:CELLULAR RESPONSE TO GLUCOSE STARVATION	17	-0.48848	-1.25425	0.156359	0.555375
BP:REGULATION OF DNA RECOMBINATION	31	-0.438282	-1.25387	0.151007	0.555542
BP:DNA STRAND ELONGATION	32	-0.440356	-1.25381	0.168328	0.554371
BP:ORGANELLE DISASSEMBLY	57	-0.405658	-1.25184	0.11983	0.560471
MF:ACTIVE TRANSMEMBRANE TRANSPORTER ACTIVITY	151	-0.364405	-1.25169	0.0714286	0.559672
BP:HEXOSE BIOSYNTHETIC PROCESS	34	-0.427345	-1.25052	0.168142	0.562844
MF:PROTEIN HETERODIMERIZATION ACTIVITY	47	-0.409537	-1.25051	0.150903	0.561526
MF:N-ACETYLTRANSFERASE ACTIVITY	28	-0.45105	-1.25024	0.15873	0.561282
BP:DOUBLE-STRAND BREAK REPAIR VIA NONHOMOLOGOUS END JOINING	34	-0.431549	-1.24902	0.161683	0.564644
MF:HYDROLASE ACTIVITY, ACTING ON CARBON-NITROGEN (BUT NOT PEPTIDE) BONDS, IN LINEAR AMIDES	37	-0.427683	-1.24693	0.149286	0.571269
BP:FUNGAL-TYPE CELL WALL ASSEMBLY	50	-0.405215	-1.24553	0.151225	0.575512
BP:NEGATIVE REGULATION OF DNA METABOLIC PROCESS	47	-0.412433	-1.2455	0.162393	0.574247
MF:INORGANIC CATION TRANSMEMBRANE TRANSPORTER ACTIVITY	142	-0.364407	-1.24483	0.0849343	0.575581
BP:CELL CYCLE DNA REPLICATION	43	-0.416884	-1.24446	0.146394	0.575622
MF:DNA SECONDARY STRUCTURE BINDING	18	-0.480363	-1.24417	0.201856	0.575338
MF:O-ACYLTRANSFERASE ACTIVITY	25	-0.451448	-1.2441	0.169472	0.574223
BP:DNA STRAND ELONGATION INVOLVED IN DNA REPLICATION	29	-0.439364	-1.24311	0.167785	0.576663
BP:CELLULAR CARBOHYDRATE METABOLIC PROCESS	169	-0.358074	-1.24175	0.082495	0.581044
MF:PHOSPHOLIPASE ACTIVITY	15	-0.503155	-1.24103	0.19624	0.582518
BP:GLUCONEOGENESIS	34	-0.427345	-1.24095	0.179153	0.581443
MF:TRANSPORTER ACTIVITY	410	-0.348364	-1.24034	0.012	0.582499
BP:CELLULAR RESPONSE TO NUTRIENT LEVELS	142	-0.363486	-1.23947	0.0808081	0.584652
BP:REGULATION OF NITROGEN UTILIZATION	16	-0.491353	-1.23822	0.180347	0.588135
MF:AMIDE TRANSMEMBRANE TRANSPORTER ACTIVITY	30	-0.437278	-1.2378	0.171429	0.588495
BP:CELLULAR COMPONENT ASSEMBLY INVOLVED IN MORPHOGENESIS	72	-0.380943	-1.23733	0.144059	0.588993
BP:REGULATION OF TRANSCRIPTION FROM RNA POLYMERASE II PROMOTER BY A NONFERMENTABLE CARBON SOURCE	19	-0.475055	-1.2341	0.206659	0.600505
BP:ORGANONITROGEN COMPOUND CATABOLIC PROCESS	389	-0.34661	-1.23145	0.028	0.609502
BP:MONOSACCHARIDE CATABOLIC PROCESS	17	-0.482733	-1.22759	0.194083	0.623861
BP:CELLULAR CARBOHYDRATE BIOSYNTHETIC PROCESS	63	-0.390055	-1.22564	0.154915	0.63053
BP:SPINDLE LOCALIZATION	17	-0.475735	-1.22483	0.200463	0.632433
MF:RHO GTPASE BINDING	15	-0.483534	-1.22466	0.20933	0.631684
CC:MANNOSYLTRANSFERASE COMPLEX	18	-0.482413	-1.22334	0.204301	0.635689
BP:RESPONSE TO EXTERNAL STIMULUS	172	-0.357245	-1.22063	0.0922768	0.645423
MF:N-ACYLTRANSFERASE ACTIVITY	33	-0.423706	-1.21897	0.209121	0.650952
BP:OXIDOREDUCTION COENZYME METABOLIC PROCESS	103	-0.365032	-1.21878	0.139032	0.650262
BP:CHAPERONE-MEDIATED PROTEIN FOLDING	16	-0.482608	-1.21859	0.223558	0.649534
BP:ORGANIC HYDROXY COMPOUND TRANSPORT	50	-0.397135	-1.21809	0.189362	0.650097
MF:SEQUENCE-SPECIFIC DNA BINDING	232	-0.349589	-1.21757	0.045045	0.650989
BP:ESTABLISHMENT OF SPINDLE LOCALIZATION	17	-0.475735	-1.21752	0.210956	0.649761
CC:REPLICATION FORK PROTECTION COMPLEX	27	-0.434501	-1.21721	0.205587	0.649715
BP:NUCLEOSIDE DIPHOSPHATE METABOLIC PROCESS	47	-0.398446	-1.21639	0.165414	0.651757
CC:NUCLEOTIDE-EXCISION REPAIR COMPLEX	16	-0.472719	-1.21502	0.223934	0.65629
BP:PEPTIDYL-SERINE PHOSPHORYLATION	47	-0.400355	-1.21338	0.185145	0.661585
MF:ZINC ION BINDING	196	-0.350334	-1.21286	0.0753012	0.662215
CC:H4/H2A HISTONE ACETYLTRANSFERASE COMPLEX	18	-0.463871	-1.21227	0.224824	0.663228
BP:ENERGY COUPLED PROTON TRANSMEMBRANE TRANSPORT, AGAINST ELECTROCHEMICAL GRADIENT	17	-0.48424	-1.21189	0.225573	0.663315
BP:RESPONSE TO ACID CHEMICAL	35	-0.416211	-1.21096	0.190265	0.665829
BP:REGULATION OF DNA REPLICATION	52	-0.390783	-1.21081	0.192473	0.665022
MF:TRANSFERASE ACTIVITY, TRANSFERRING ACYL GROUPS	111	-0.361123	-1.20921	0.155646	0.670446
BP:DNA RECOMBINATION	206	-0.345825	-1.20683	0.0966767	0.679346
BP:PURINE NUCLEOTIDE METABOLIC PROCESS	165	-0.352306	-1.20489	0.109218	0.686305
CC:PROTEIN-DNA COMPLEX	62	-0.38199	-1.20474	0.176471	0.685445
BP:THIAMINE METABOLIC PROCESS	16	-0.484985	-1.2047	0.231591	0.684144
BP:AUTOPHAGY OF MITOCHONDRION	37	-0.404041	-1.20436	0.207735	0.684059
CC:INTEGRAL COMPONENT OF PLASMA MEMBRANE	74	-0.372776	-1.20302	0.176715	0.688356
BP:PURINE RIBONUCLEOTIDE METABOLIC PROCESS	161	-0.35012	-1.20277	0.11279	0.688005
MF:CALCIUM ION BINDING	28	-0.425488	-1.20207	0.22631	0.689711
BP:MEIOTIC CELL CYCLE	321	-0.33972	-1.20163	0.062	0.690236
BP:RESPONSE TO HEAT	81	-0.368694	-1.20109	0.149639	0.691099
CC:SUPRAMOLECULAR POLYMER	79	-0.369115	-1.20057	0.178609	0.691855
BP:RIBONUCLEOSIDE BIOSYNTHETIC PROCESS	19	-0.455682	-1.20046	0.214964	0.690806
CC:MICROTUBULE CYTOSKELETON	136	-0.353498	-1.19954	0.135081	0.693389
BP:MEIOTIC CELL CYCLE PROCESS	268	-0.341681	-1.19869	0.0692076	0.69552
CC:SUPRAMOLECULAR COMPLEX	79	-0.369115	-1.19834	0.171518	0.695473
MF:CARBOXYLIC ESTER HYDROLASE ACTIVITY	55	-0.388038	-1.19794	0.199367	0.695769
BP:RESPIRATORY CHAIN COMPLEX IV ASSEMBLY	22	-0.441528	-1.19714	0.223464	0.69795
BP:SYNAPSIS	25	-0.440531	-1.19712	0.21789	0.696566
BP:NEGATIVE REGULATION OF RESPONSE TO STIMULUS	60	-0.376781	-1.19705	0.193038	0.695417
BP:RESPONSE TO SALT STRESS	41	-0.406043	-1.19645	0.193133	0.696579
BP:RAS PROTEIN SIGNAL TRANSDUCTION	51	-0.386872	-1.19643	0.197018	0.695197
BP:PEPTIDYL-SERINE MODIFICATION	48	-0.390503	-1.19529	0.201517	0.698761
MF:CARBOHYDRATE KINASE ACTIVITY	17	-0.467606	-1.19429	0.228844	0.701747
BP:DNA METABOLIC PROCESS	500	-0.333047	-1.19273	0.035	0.707135
BP:ION TRANSMEMBRANE TRANSPORT	142	-0.348503	-1.19117	0.133938	0.712397
CC:POLYMERIC CYTOSKELETAL FIBER	79	-0.369115	-1.19022	0.188272	0.715163
MF:DAMAGED DNA BINDING	26	-0.427914	-1.1902	0.239374	0.713764
BP:REGULATION OF DNA-TEMPLATED TRANSCRIPTION IN RESPONSE TO STRESS	58	-0.376876	-1.19004	0.195975	0.712983
CC:SUPRAMOLECULAR FIBER	79	-0.369115	-1.18961	0.162839	0.713349
MF:PROTEIN DISULFIDE OXIDOREDUCTASE ACTIVITY	21	-0.447827	-1.18947	0.235495	0.712514
BP:RESPONSE TO TEMPERATURE STIMULUS	88	-0.365243	-1.18866	0.185759	0.714673
BP:ALCOHOL METABOLIC PROCESS	99	-0.355915	-1.1879	0.172308	0.716716
MF:ANTIPORTER ACTIVITY	32	-0.419099	-1.18769	0.212486	0.716113
BP:REGULATION OF RESPONSE TO STRESS	64	-0.376046	-1.18686	0.201042	0.718285
BP:REGULATION OF DNA REPAIR	18	-0.465412	-1.18679	0.23913	0.717127
BP:MANNOSYLATION	15	-0.474474	-1.18669	0.251834	0.716131
BP:MITOCHONDRION DISASSEMBLY	37	-0.404041	-1.18619	0.212121	0.71688
CC:MITOCHONDRIAL INTERMEMBRANE SPACE	84	-0.366725	-1.18551	0.183801	0.718429
CC:MITOCHONDRIAL ENVELOPE	417	-0.332962	-1.18542	0.044	0.717385
CC:MICROTUBULE ORGANIZING CENTER	70	-0.368523	-1.18527	0.19979	0.716594
MF:TRANSCRIPTION COREPRESSOR ACTIVITY	21	-0.448303	-1.185	0.248252	0.71635
CC:SPINDLE POLE BODY	70	-0.368523	-1.18431	0.222917	0.717842
BP:RIBONUCLEOTIDE METABOLIC PROCESS	174	-0.343392	-1.18286	0.130522	0.722923
BP:REGULATION OF TRANSCRIPTION FROM RNA POLYMERASE II PROMOTER IN RESPONSE TO STRESS	58	-0.376876	-1.18268	0.21855	0.722203
MF:RNA POLYMERASE II REGULATORY REGION SEQUENCE-SPECIFIC DNA BINDING	99	-0.350317	-1.18148	0.174717	0.725921
BP:PURINE RIBONUCLEOSIDE TRIPHOSPHATE METABOLIC PROCESS	111	-0.354258	-1.18028	0.183486	0.729796
BP:RESPONSE TO ABIOTIC STIMULUS	205	-0.338283	-1.17909	0.127127	0.733702
BP:MITOCHONDRIAL GENOME MAINTENANCE	43	-0.390134	-1.17798	0.234848	0.737235
CC:NUA4 HISTONE ACETYLTRANSFERASE COMPLEX	18	-0.463871	-1.17775	0.22626	0.736781
CC:VACUOLAR LUMEN	15	-0.479308	-1.17728	0.25974	0.737482
BP:PROTEIN SUMOYLATION	24	-0.426446	-1.17687	0.233065	0.737845
CC:MITOCHONDRIAL MATRIX	232	-0.338767	-1.17671	0.11011	0.737074
MF:PROXIMAL PROMOTER SEQUENCE-SPECIFIC DNA BINDING	87	-0.357749	-1.17528	0.204357	0.741832
BP:PURINE NUCLEOSIDE TRIPHOSPHATE METABOLIC PROCESS	113	-0.352308	-1.17521	0.180061	0.740688
BP:PYRIMIDINE NUCLEOTIDE METABOLIC PROCESS	24	-0.428223	-1.17503	0.258178	0.739968
BP:RIBOSE PHOSPHATE METABOLIC PROCESS	194	-0.337065	-1.17481	0.130391	0.739508
BP:RESPONSE TO NUTRIENT LEVELS	153	-0.345203	-1.17369	0.15625	0.742952
MF:RNA POLYMERASE II-SPECIFIC DNA-BINDING TRANSCRIPTION FACTOR BINDING	35	-0.401439	-1.17319	0.244763	0.74368
BP:THIAMINE BIOSYNTHETIC PROCESS	15	-0.477421	-1.1729	0.27093	0.743527
BP:PYRIMIDINE-CONTAINING COMPOUND BIOSYNTHETIC PROCESS	46	-0.382135	-1.17282	0.250804	0.742482
MF:TRANSCRIPTION REGULATOR ACTIVITY	206	-0.33832	-1.17268	0.128643	0.741634
BP:CHROMATIN SILENCING	158	-0.337572	-1.17231	0.164493	0.74184
BP:MEIOSIS I	99	-0.357873	-1.17217	0.190918	0.740993
BP:NEGATIVE REGULATION OF MITOTIC NUCLEAR DIVISION	49	-0.377175	-1.17189	0.248932	0.740809
BP:INORGANIC ANION TRANSPORT	30	-0.414365	-1.17137	0.261693	0.741628
BP:PHOSPHATIDYLGLYCEROL METABOLIC PROCESS	17	-0.459685	-1.1704	0.251483	0.74445
BP:NUCLEOSOME ASSEMBLY	22	-0.432456	-1.16688	0.266741	0.758275
BP:NEGATIVE REGULATION OF GROWTH	15	-0.466119	-1.1668	0.263095	0.757157
BP:THIAMINE-CONTAINING COMPOUND BIOSYNTHETIC PROCESS	15	-0.477421	-1.16671	0.268029	0.756149
BP:ORGANOPHOSPHATE METABOLIC PROCESS	440	-0.32686	-1.16631	0.058	0.756342
BP:REGULATION OF CELLULAR CARBOHYDRATE METABOLIC PROCESS	41	-0.38606	-1.1663	0.255157	0.75497
BP:MONOSACCHARIDE BIOSYNTHETIC PROCESS	37	-0.395054	-1.16547	0.260726	0.757145
CC:DNA PACKAGING COMPLEX	18	-0.449809	-1.16509	0.263825	0.757413
BP:SRP-DEPENDENT COTRANSLATIONAL PROTEIN TARGETING TO MEMBRANE, TRANSLOCATION	16	-0.451494	-1.16454	0.256912	0.758402
BP:REGULATION OF CARBOHYDRATE METABOLIC PROCESS	53	-0.370543	-1.16417	0.262487	0.758589
BP:NEGATIVE REGULATION OF GENE EXPRESSION, EPIGENETIC	158	-0.337572	-1.16392	0.157417	0.758303
BP:MICROTUBULE CYTOSKELETON ORGANIZATION	106	-0.351223	-1.16386	0.198985	0.757178
BP:NUCLEOSIDE TRIPHOSPHATE BIOSYNTHETIC PROCESS	69	-0.36274	-1.16378	0.232777	0.756182
BP:FATTY ACID METABOLIC PROCESS	66	-0.362818	-1.16366	0.231823	0.755362
BP:CELL-CELL FUSION	121	-0.343794	-1.16352	0.181911	0.754561
BP:CHROMATIN SILENCING AT SILENT MATING-TYPE CASSETTE	54	-0.37415	-1.16329	0.253151	0.754193
BP:MEIOTIC NUCLEAR DIVISION	137	-0.343262	-1.16326	0.186992	0.752925
CC:ORGANELLE ENVELOPE LUMEN	89	-0.351248	-1.16259	0.203685	0.754595
BP:MULTI-ORGANISM CELLULAR PROCESS	130	-0.342233	-1.16247	0.193712	0.753737
BP:RESPONSE TO REACTIVE OXYGEN SPECIES	32	-0.408521	-1.16217	0.267101	0.753723
BP:RIBONUCLEOSIDE TRIPHOSPHATE METABOLIC PROCESS	115	-0.348471	-1.16158	0.192073	0.754924
BP:CELLULAR RESPONSE TO ABIOTIC STIMULUS	74	-0.361276	-1.16158	0.242171	0.753562
CC:PHAGOPHORE ASSEMBLY SITE MEMBRANE	26	-0.423523	-1.16107	0.262387	0.754461
BP:PTERIDINE-CONTAINING COMPOUND METABOLIC PROCESS	17	-0.457401	-1.15984	0.282532	0.758461
BP:CONJUGATION WITH CELLULAR FUSION	121	-0.343794	-1.15902	0.212982	0.760796
CC:INTRINSIC COMPONENT OF PLASMA MEMBRANE	95	-0.352428	-1.15891	0.231633	0.759901
BP:CELLULAR RESPONSE TO ENVIRONMENTAL STIMULUS	74	-0.361276	-1.15812	0.23302	0.761937
BP:CONJUGATION	122	-0.341634	-1.15784	0.204684	0.761767
BP:CHROMATIN ORGANIZATION INVOLVED IN REGULATION OF TRANSCRIPTION	159	-0.335196	-1.15674	0.18008	0.765081
BP:FUNGAL-TYPE CELL WALL BIOGENESIS	87	-0.352699	-1.15591	0.23299	0.767423
BP:CHROMATIN ORGANIZATION INVOLVED IN NEGATIVE REGULATION OF TRANSCRIPTION	158	-0.337572	-1.15571	0.177419	0.766933
BP:MITOTIC SPINDLE CHECKPOINT	42	-0.385298	-1.15506	0.287097	0.768376
BP:PYRIMIDINE NUCLEOTIDE BIOSYNTHETIC PROCESS	24	-0.428223	-1.15414	0.292378	0.771075
CC:MITOCHONDRIAL MEMBRANE	375	-0.325023	-1.15413	0.099	0.769719
BP:REGULATION OF CARBOHYDRATE BIOSYNTHETIC PROCESS	35	-0.399134	-1.15364	0.275	0.770552
BP:HISTONE EXCHANGE	20	-0.436325	-1.15355	0.283582	0.769595
BP:SPINDLE CHECKPOINT	42	-0.385298	-1.15322	0.255889	0.769656
BP:RHO PROTEIN SIGNAL TRANSDUCTION	23	-0.419837	-1.15319	0.275663	0.768439
BP:REGULATION OF GLUCOSE METABOLIC PROCESS	32	-0.404517	-1.15267	0.266892	0.769284
BP:METALLO-SULFUR CLUSTER ASSEMBLY	24	-0.422417	-1.15226	0.283447	0.769627
BP:NEUTRAL LIPID METABOLIC PROCESS	17	-0.454612	-1.15125	0.280846	0.772674
BP:CELLULAR RESPONSE TO OXYGEN-CONTAINING COMPOUND	68	-0.35758	-1.14826	0.241597	0.784501
CC:SIDE OF MEMBRANE	40	-0.378157	-1.14806	0.269824	0.784018
BP:REGULATION OF TRANSPOSITION	16	-0.458545	-1.14668	0.284024	0.788659
BP:GENE SILENCING	167	-0.333942	-1.14576	0.193775	0.791278
BP:IRON-SULFUR CLUSTER ASSEMBLY	24	-0.422417	-1.14549	0.281356	0.791138
BP:PURINE RIBONUCLEOSIDE MONOPHOSPHATE METABOLIC PROCESS	24	-0.416185	-1.14481	0.290068	0.792826
CC:PLASMA MEMBRANE	493	-0.320985	-1.14271	0.071	0.800893
BP:SISTER CHROMATID BIORIENTATION	18	-0.438703	-1.14208	0.303173	0.802265
BP:TELOMERE TETHERING AT NUCLEAR PERIPHERY	18	-0.438056	-1.14081	0.300926	0.806588
MF:PEPTIDE N-ACETYLTRANSFERASE ACTIVITY	18	-0.450026	-1.14052	0.3	0.806468
CC:MICROTUBULE ASSOCIATED COMPLEX	22	-0.426978	-1.1402	0.30254	0.806471
BP:ATP METABOLIC PROCESS	106	-0.340906	-1.13947	0.253579	0.80826
MF:SEQUENCE-SPECIFIC DOUBLE-STRANDED DNA BINDING	168	-0.333453	-1.13924	0.19598	0.807964
BP:SEPTIN RING ORGANIZATION	31	-0.394439	-1.13882	0.282139	0.808508
CC:INNER MITOCHONDRIAL MEMBRANE PROTEIN COMPLEX	88	-0.345439	-1.13796	0.2375	0.810878
BP:CELLULAR RESPONSE TO OSMOTIC STRESS	49	-0.368982	-1.1378	0.271762	0.810189
BP:CHROMATIN ASSEMBLY	43	-0.378481	-1.13755	0.273913	0.809931
BP:POSITIVE REGULATION OF SMALL MOLECULE METABOLIC PROCESS	29	-0.403616	-1.13695	0.275901	0.81116
MF:TRANSFERASE ACTIVITY, TRANSFERRING PENTOSYL GROUPS	16	-0.448043	-1.13694	0.293567	0.809857
BP:ANATOMICAL STRUCTURE DEVELOPMENT	226	-0.322456	-1.1367	0.179359	0.809532
BP:PURINE NUCLEOSIDE MONOPHOSPHATE BIOSYNTHETIC PROCESS	24	-0.416185	-1.13666	0.307167	0.808346
BP:AMMONIUM ION METABOLIC PROCESS	32	-0.392368	-1.1366	0.296421	0.807241
BP:ANATOMICAL STRUCTURE MORPHOGENESIS	224	-0.326439	-1.13657	0.168168	0.806001
BP:PURINE NUCLEOSIDE MONOPHOSPHATE METABOLIC PROCESS	24	-0.416185	-1.1364	0.30778	0.805321
MF:DNA-BINDING TRANSCRIPTION FACTOR BINDING	40	-0.382534	-1.13637	0.295082	0.804131
BP:NUCLEOSIDE PHOSPHATE BIOSYNTHETIC PROCESS	157	-0.329837	-1.13555	0.235116	0.806328
BP:REGULATION OF GLUCONEOGENESIS	19	-0.427004	-1.13528	0.32177	0.80618
BP:RESPONSE TO PH	24	-0.417828	-1.13479	0.299107	0.806987
BP:MULTI-ORGANISM REPRODUCTIVE PROCESS	231	-0.325094	-1.13479	0.181181	0.80563
BP:MITOCHONDRIAL TRANSPORT	112	-0.33565	-1.1344	0.256098	0.805901
BP:PURINE RIBONUCLEOSIDE MONOPHOSPHATE BIOSYNTHETIC PROCESS	24	-0.416185	-1.13343	0.297511	0.808788
BP:REGULATION OF MITOTIC CELL CYCLE	163	-0.331843	-1.13268	0.210685	0.810733
BP:REGULATION OF GENE EXPRESSION, EPIGENETIC	164	-0.329483	-1.1322	0.207243	0.811416
BP:MITOCHONDRIAL GENE EXPRESSION	142	-0.32965	-1.13175	0.228977	0.812045
BP:CARBOHYDRATE DERIVATIVE TRANSPORT	44	-0.377469	-1.13084	0.298396	0.814711
BP:DNA REPLICATION INITIATION	57	-0.365961	-1.13077	0.272537	0.813687
BP:NEGATIVE REGULATION OF CELL CYCLE PROCESS	96	-0.344706	-1.12941	0.275687	0.818368
BP:SEXUAL REPRODUCTION	231	-0.325094	-1.12872	0.204204	0.820092
BP:REGULATION OF METAPHASE/ANAPHASE TRANSITION OF CELL CYCLE	37	-0.378626	-1.12842	0.291209	0.82011
BP:TELOMERE MAINTENANCE VIA RECOMBINATION	33	-0.387098	-1.12796	0.297149	0.820803
CC:SPINDLE MICROTUBULE	21	-0.42364	-1.12759	0.318391	0.821074
BP:REGULATION OF MITOTIC CELL CYCLE PHASE TRANSITION	102	-0.337821	-1.1271	0.261271	0.821933
BP:ACYLGLYCEROL METABOLIC PROCESS	16	-0.447815	-1.12703	0.30119	0.820872
BP:MOVEMENT OF CELL OR SUBCELLULAR COMPONENT	30	-0.404031	-1.12569	0.315385	0.825419
BP:REGULATION OF CELL CYCLE PHASE TRANSITION	104	-0.339631	-1.12543	0.271341	0.825223
MF:RNA POLYMERASE II TRANSCRIPTION REGULATOR RECRUITING ACTIVITY	18	-0.435446	-1.12444	0.298225	0.828074
BP:RIBONUCLEOSIDE METABOLIC PROCESS	26	-0.409654	-1.12433	0.319955	0.827164
BP:DISACCHARIDE CATABOLIC PROCESS	18	-0.44419	-1.1243	0.302817	0.825955
BP:RESPONSE TO DRUG	122	-0.333706	-1.12426	0.251016	0.82475
BP:SEPTIN CYTOSKELETON ORGANIZATION	35	-0.382089	-1.12414	0.297539	0.823943
BP:POSITIVE REGULATION OF TRANSCRIPTION FROM RNA POLYMERASE II PROMOTER IN RESPONSE TO STRESS	38	-0.383396	-1.12383	0.291355	0.823998
BP:NUCLEAR DIVISION	274	-0.316987	-1.123	0.206	0.826333
BP:NUCLEOSIDE MONOPHOSPHATE METABOLIC PROCESS	43	-0.364961	-1.12265	0.322198	0.826625
BP:STEROL TRANSPORT	30	-0.393173	-1.12212	0.314773	0.82763
BP:SYNAPTONEMAL COMPLEX ASSEMBLY	16	-0.444581	-1.11908	0.321429	0.839361
BP:CELL COMMUNICATION	483	-0.311928	-1.11856	0.129	0.840303
BP:REPRODUCTIVE PROCESS	487	-0.31088	-1.11771	0.155	0.842831
BP:PYRIMIDINE-CONTAINING COMPOUND METABOLIC PROCESS	50	-0.369179	-1.11734	0.328738	0.84318
CC:SPINDLE	69	-0.351792	-1.11682	0.320697	0.844096
MF:TRANSCRIPTION REGULATOR RECRUITING ACTIVITY	20	-0.426143	-1.11593	0.319575	0.846861
MF:TRANSCRIPTION REGULATORY REGION SEQUENCE-SPECIFIC DNA BINDING	117	-0.334171	-1.11503	0.292981	0.849445
BP:ORGANELLE FISSION	286	-0.316832	-1.11424	0.201	0.851608
BP:TRIGLYCERIDE METABOLIC PROCESS	16	-0.447815	-1.11378	0.327791	0.852263
BP:LATE NUCLEOPHAGY	17	-0.43752	-1.11368	0.325882	0.851335
BP:REGULATION OF TRANSPOSITION, RNA-MEDIATED	15	-0.44779	-1.11353	0.335308	0.850621
BP:REGULATION OF MITOTIC METAPHASE/ANAPHASE TRANSITION	37	-0.378626	-1.11337	0.31413	0.849967
BP:PROTEIN QUALITY CONTROL FOR MISFOLDED OR INCOMPLETELY SYNTHESIZED PROTEINS	33	-0.388201	-1.11333	0.341786	0.848822
BP:CELL REDOX HOMEOSTASIS	34	-0.384676	-1.11324	0.307778	0.847901
BP:MULTI-ORGANISM PROCESS	259	-0.318014	-1.11226	0.204204	0.850807
BP:DOUBLE-STRAND BREAK REPAIR VIA SYNTHESIS-DEPENDENT STRAND ANNEALING	15	-0.441058	-1.11218	0.323245	0.849769
CC:PEROXISOMAL PART	48	-0.360134	-1.11144	0.328633	0.851648
BP:RESPONSE TO OSMOTIC STRESS	94	-0.335873	-1.11132	0.279713	0.850858
MF:UBIQUITIN-PROTEIN TRANSFERASE ACTIVITY	59	-0.350974	-1.11086	0.321091	0.851552
BP:SRP-DEPENDENT COTRANSLATIONAL PROTEIN TARGETING TO MEMBRANE	20	-0.420422	-1.10956	0.329885	0.855867
BP:NUCLEOSIDE MONOPHOSPHATE BIOSYNTHETIC PROCESS	43	-0.364961	-1.10925	0.319218	0.855961
BP:ESTABLISHMENT OF MITOTIC SPINDLE LOCALIZATION	15	-0.446944	-1.10907	0.342515	0.855336
BP:MICROTUBULE-BASED MOVEMENT	28	-0.397558	-1.10791	0.335609	0.859096
BP:THIAMINE-CONTAINING COMPOUND METABOLIC PROCESS	17	-0.432583	-1.10731	0.363314	0.860338
MF:NUCLEOBASE-CONTAINING COMPOUND TRANSMEMBRANE TRANSPORTER ACTIVITY	25	-0.403042	-1.10602	0.326923	0.864688
BP:ION TRANSPORT	344	-0.312315	-1.10588	0.173	0.863976
BP:CELLULAR RESPONSE TO REACTIVE OXYGEN SPECIES	23	-0.405424	-1.10476	0.336746	0.867563
MF:LIGASE ACTIVITY	110	-0.331219	-1.10445	0.302725	0.867628
BP:NUCLEOTIDE BIOSYNTHETIC PROCESS	155	-0.320492	-1.10401	0.267276	0.868088
BP:REGULATION OF RAS PROTEIN SIGNAL TRANSDUCTION	31	-0.386377	-1.10261	0.364444	0.872815
BP:ESTABLISHMENT OR MAINTENANCE OF CYTOSKELETON POLARITY	15	-0.440496	-1.10258	0.343373	0.871658
BP:NEGATIVE REGULATION OF CELL CYCLE PHASE TRANSITION	60	-0.349488	-1.1022	0.325702	0.872006
MF:TRANSFERASE ACTIVITY, TRANSFERRING ACYL GROUPS OTHER THAN AMINO-ACYL GROUPS	88	-0.332452	-1.10182	0.321649	0.872334
BP:HYPEROSMOTIC RESPONSE	20	-0.416479	-1.10178	0.355401	0.871157
BP:FATTY ACID CATABOLIC PROCESS	26	-0.400361	-1.10157	0.350457	0.870745
BP:APOPTOTIC PROCESS	49	-0.359751	-1.10133	0.330463	0.870429
BP:POSITIVE REGULATION OF INTRACELLULAR SIGNAL TRANSDUCTION	25	-0.39483	-1.10081	0.364045	0.871424
BP:MITOCHONDRION ORGANIZATION	269	-0.314408	-1.10074	0.250752	0.870389
BP:REGULATION OF INTRACELLULAR SIGNAL TRANSDUCTION	78	-0.337801	-1.09994	0.328852	0.872521
CC:ORGANELLE MEMBRANE CONTACT SITE	37	-0.371871	-1.0992	0.330118	0.874398
MF:ENDONUCLEASE ACTIVITY, ACTIVE WITH EITHER RIBO- OR DEOXYRIBONUCLEIC ACIDS AND PRODUCING 5'-PHOSPHOMONOESTERS	25	-0.396068	-1.09881	0.359729	0.874807
BP:MITOCHONDRIAL TRANSLATION	128	-0.326941	-1.09769	0.303951	0.878375
BP:ANATOMICAL STRUCTURE FORMATION INVOLVED IN MORPHOGENESIS	177	-0.319453	-1.09706	0.267535	0.879763
MF:TRANSFERASE ACTIVITY, TRANSFERRING HEXOSYL GROUPS	76	-0.340493	-1.09701	0.335062	0.878667
MF:IDENTICAL PROTEIN BINDING	182	-0.319689	-1.09682	0.277946	0.878174
MF:ATP-DEPENDENT DNA HELICASE ACTIVITY	17	-0.423896	-1.09654	0.368728	0.878084
CC:MICROBODY PART	48	-0.360134	-1.09428	0.343716	0.886557
CC:CELL TIP	64	-0.343181	-1.09412	0.34709	0.885935
BP:ALDITOL METABOLIC PROCESS	16	-0.431382	-1.09374	0.369104	0.886298
BP:PROTEIN POLYUBIQUITINATION	39	-0.368957	-1.0934	0.35082	0.886387
BP:SPORULATION	173	-0.318193	-1.09328	0.284274	0.885617
BP:CYTOCHROME COMPLEX ASSEMBLY	33	-0.381544	-1.09311	0.353591	0.885026
BP:OLIGOSACCHARIDE CATABOLIC PROCESS	19	-0.419488	-1.09212	0.350515	0.888062
BP:NEGATIVE REGULATION OF MITOTIC CELL CYCLE PHASE TRANSITION	60	-0.349488	-1.09165	0.359408	0.888794
BP:REGULATION OF LIPID METABOLIC PROCESS	49	-0.35547	-1.09031	0.352941	0.893251
BP:CELL DEVELOPMENT	109	-0.324272	-1.08978	0.328221	0.894148
MF:TRANSFERASE ACTIVITY, TRANSFERRING GLYCOSYL GROUPS	99	-0.325704	-1.08896	0.325128	0.896425
BP:REGULATION OF MICROTUBULE POLYMERIZATION OR DEPOLYMERIZATION	16	-0.428977	-1.08484	0.367561	0.912963
BP:REGULATION OF MAPK CASCADE	24	-0.394229	-1.0844	0.364155	0.913576
CC:PLASMA MEMBRANE PART	143	-0.318687	-1.08267	0.32457	0.919688
BP:COTRANSLATIONAL PROTEIN TARGETING TO MEMBRANE	21	-0.410093	-1.08241	0.391657	0.919426
MF:UBIQUITIN-LIKE PROTEIN TRANSFERASE ACTIVITY	67	-0.342609	-1.08178	0.373041	0.920803
BP:PEPTIDYL-LYSINE MODIFICATION	129	-0.318973	-1.08121	0.304878	0.921882
BP:FOLIC ACID-CONTAINING COMPOUND METABOLIC PROCESS	16	-0.433903	-1.08112	0.384798	0.920871
BP:PEPTIDYL-AMINO ACID MODIFICATION	216	-0.309294	-1.08013	0.302605	0.923874
BP:CELLULAR RESPONSE TO PH	16	-0.42601	-1.08001	0.372176	0.923018
BP:REGULATION OF SMALL GTPASE MEDIATED SIGNAL TRANSDUCTION	33	-0.374595	-1.07991	0.375274	0.922194
MF:CHROMATIN DNA BINDING	18	-0.416438	-1.07915	0.368359	0.924096
BP:ASCOSPORE FORMATION	109	-0.324272	-1.07912	0.352642	0.922865
BP:SPORULATION RESULTING IN FORMATION OF A CELLULAR SPORE	169	-0.314202	-1.07903	0.332998	0.921937
BP:NEGATIVE REGULATION OF NUCLEAR DIVISION	71	-0.333435	-1.07888	0.37422	0.921308
BP:MITOTIC RECOMBINATION	62	-0.342117	-1.07753	0.372632	0.925947
BP:PROGRAMMED CELL DEATH	52	-0.353288	-1.07659	0.377378	0.928836
BP:REGULATION OF APOPTOTIC PROCESS	24	-0.39101	-1.076	0.376828	0.929959
BP:FATTY ACID OXIDATION	19	-0.408848	-1.07574	0.369034	0.929672
BP:CELLULAR GLUCOSE HOMEOSTASIS	18	-0.419306	-1.07561	0.377752	0.928904
CC:MITOCHONDRIAL MEMBRANE PART	187	-0.311044	-1.07533	0.314945	0.928757
BP:REGULATION OF RESPONSE TO STIMULUS	178	-0.308514	-1.0744	0.307847	0.931368
BP:CARBOHYDRATE HOMEOSTASIS	18	-0.419306	-1.07338	0.393655	0.934413
MF:MANNOSYLTRANSFERASE ACTIVITY	41	-0.360449	-1.07325	0.376638	0.933591
BP:LIPID OXIDATION	19	-0.408848	-1.07311	0.383991	0.932831
BP:MITOTIC NUCLEAR DIVISION	175	-0.312466	-1.07231	0.356713	0.934936
BP:NEGATIVE REGULATION OF SIGNAL TRANSDUCTION	48	-0.346668	-1.0718	0.379127	0.935795
BP:TELOMERE LOCALIZATION	20	-0.404549	-1.07134	0.402235	0.936478
MF:GTPASE REGULATOR ACTIVITY	57	-0.342577	-1.0706	0.36518	0.938406
BP:MICROTUBULE-BASED PROCESS	124	-0.320305	-1.06996	0.366126	0.93974
BP:POSITIVE REGULATION OF CHROMOSOME ORGANIZATION	32	-0.371963	-1.06958	0.377778	0.940065
BP:SEXUAL SPORULATION RESULTING IN FORMATION OF A CELLULAR SPORE	116	-0.317278	-1.06882	0.371457	0.941951
BP:MITOCHONDRIAL RNA METABOLIC PROCESS	28	-0.381563	-1.06838	0.389321	0.942521
CC:INTRINSIC COMPONENT OF ORGANELLE MEMBRANE	128	-0.313926	-1.06794	0.371808	0.94299
BP:PROTEIN GLYCOSYLATION	78	-0.327055	-1.06721	0.39959	0.944871
BP:ORGANIC HYDROXY COMPOUND BIOSYNTHETIC PROCESS	84	-0.327489	-1.06696	0.376156	0.944491
BP:CELL DEATH	57	-0.342331	-1.06644	0.381799	0.945314
BP:REGULATION OF TRANSCRIPTION BY RNA POLYMERASE II	441	-0.297837	-1.06631	0.279	0.944497
BP:CARBOHYDRATE DERIVATIVE METABOLIC PROCESS	390	-0.299407	-1.06618	0.311	0.943742
MF:PHOSPHOTRANSFERASE ACTIVITY, ALCOHOL GROUP AS ACCEPTOR	192	-0.309429	-1.06553	0.346465	0.945129
BP:PROTEIN ACETYLATION	66	-0.331615	-1.06493	0.387967	0.946369
BP:NEGATIVE REGULATION OF RAS PROTEIN SIGNAL TRANSDUCTION	15	-0.428627	-1.0648	0.407277	0.945657
BP:GLUCOSE HOMEOSTASIS	18	-0.419306	-1.06416	0.410197	0.947096
BP:REGULATION OF CYTOKINESIS	21	-0.398049	-1.0641	0.40411	0.946004
BP:POLYSACCHARIDE METABOLIC PROCESS	82	-0.326193	-1.06364	0.404343	0.946585
CC:PHAGOPHORE ASSEMBLY SITE	46	-0.344386	-1.06342	0.393777	0.946259
BP:CELLULAR POLYSACCHARIDE METABOLIC PROCESS	72	-0.328283	-1.06323	0.37526	0.94577
BP:STRESS-ACTIVATED PROTEIN KINASE SIGNALING CASCADE	26	-0.383399	-1.06305	0.397536	0.945212
BP:SEXUAL SPORULATION	116	-0.317278	-1.06279	0.37931	0.945004
CC:H4 HISTONE ACETYLTRANSFERASE COMPLEX	25	-0.383422	-1.06252	0.405192	0.944842
BP:NEGATIVE REGULATION OF SIGNALING	48	-0.346668	-1.06199	0.394624	0.945765
BP:MONOCARBOXYLIC ACID BIOSYNTHETIC PROCESS	92	-0.322574	-1.06133	0.377551	0.947218
BP:POSITIVE REGULATION OF CHROMOSOME SEGREGATION	18	-0.412659	-1.06121	0.409198	0.946396
BP:INTERNAL PROTEIN AMINO ACID ACETYLATION	55	-0.341608	-1.06038	0.410582	0.948795
BP:PROTEIN MODIFICATION BY SMALL PROTEIN CONJUGATION	146	-0.307815	-1.06032	0.366834	0.947745
BP:RESPONSE TO INORGANIC SUBSTANCE	79	-0.326849	-1.05977	0.387565	0.948818
BP:MACROMOLECULE GLYCOSYLATION	78	-0.327055	-1.05929	0.404321	0.949557
BP:CHROMATIN SILENCING AT RDNA	32	-0.368417	-1.05893	0.409783	0.949688
BP:AUTOPHAGY OF NUCLEUS	43	-0.350954	-1.05889	0.420043	0.948604
MF:EXONUCLEASE ACTIVITY	39	-0.352791	-1.05815	0.403867	0.950346
BP:REGULATION OF GENERATION OF PRECURSOR METABOLITES AND ENERGY	30	-0.366881	-1.05764	0.413677	0.951206
MF:MAGNESIUM ION BINDING	54	-0.339541	-1.05702	0.392781	0.95247
BP:RESPONSE TO OXYGEN-CONTAINING COMPOUND	102	-0.317759	-1.05653	0.393004	0.953201
BP:PEPTIDYL-LYSINE ACETYLATION	55	-0.341608	-1.05637	0.406816	0.952547
BP:PROTEIN MONOUBIQUITINATION	18	-0.409924	-1.05629	0.412311	0.95161
MF:GTPASE ACTIVATOR ACTIVITY	52	-0.340982	-1.05583	0.423567	0.95217
BP:FERMENTATION	15	-0.420183	-1.05547	0.411625	0.952373
BP:RIBONUCLEOSIDE MONOPHOSPHATE BIOSYNTHETIC PROCESS	40	-0.350105	-1.05546	0.414286	0.951155
MF:TRANSFERASE ACTIVITY, TRANSFERRING ONE-CARBON GROUPS	98	-0.322305	-1.05542	0.404713	0.950034
BP:PROTEIN LOCALIZATION BY THE CVT PATHWAY	54	-0.341277	-1.05537	0.401709	0.948958
BP:CHROMATIN ASSEMBLY OR DISASSEMBLY	72	-0.326355	-1.05458	0.415449	0.951029
CC:MITOCHONDRIAL SMALL RIBOSOMAL SUBUNIT	33	-0.364958	-1.05435	0.408072	0.950668
BP:NEGATIVE REGULATION OF SISTER CHROMATID SEGREGATION	30	-0.37001	-1.05377	0.415831	0.951795
BP:INTERNAL PEPTIDYL-LYSINE ACETYLATION	55	-0.341608	-1.05371	0.399155	0.950786
BP:NEGATIVE REGULATION OF NUCLEOBASE-CONTAINING COMPOUND METABOLIC PROCESS	325	-0.298172	-1.05363	0.35	0.949831
BP:MITOTIC SISTER CHROMATID SEPARATION	39	-0.351049	-1.05326	0.413755	0.950138
BP:REPLICATIVE CELL AGING	49	-0.33979	-1.05316	0.429036	0.949255
BP:PROTEIN AUTOPHOSPHORYLATION	25	-0.377895	-1.0515	0.425249	0.954887
BP:NEGATIVE REGULATION OF CHROMOSOME SEGREGATION	30	-0.37001	-1.05102	0.414414	0.955586
BP:REGULATION OF PROGRAMMED CELL DEATH	27	-0.374791	-1.05082	0.41535	0.955189
CC:ORGANELLAR SMALL RIBOSOMAL SUBUNIT	33	-0.364958	-1.05078	0.431767	0.954088
BP:NEGATIVE REGULATION OF CELL COMMUNICATION	49	-0.342568	-1.0505	0.425054	0.953944
BP:NEGATIVE REGULATION OF MITOTIC SISTER CHROMATID SEGREGATION	29	-0.364161	-1.04964	0.43352	0.956245
BP:RIBONUCLEOSIDE MONOPHOSPHATE METABOLIC PROCESS	40	-0.350105	-1.04961	0.42779	0.955091
MF:PHOSPHOTRANSFERASE ACTIVITY, PHOSPHATE GROUP AS ACCEPTOR	16	-0.409283	-1.04939	0.432243	0.954797
CC:MITOCHONDRIAL PROTEIN COMPLEX	210	-0.302257	-1.04935	0.376754	0.95368
BP:NEGATIVE REGULATION OF CELLULAR BIOSYNTHETIC PROCESS	356	-0.294833	-1.04908	0.348	0.953558
BP:RESPONSE TO HYDROGEN PEROXIDE	20	-0.39647	-1.0474	0.425261	0.959223
BP:REGULATION OF DNA-DEPENDENT DNA REPLICATION	43	-0.346187	-1.04704	0.400871	0.959468
BP:NEGATIVE REGULATION OF BIOSYNTHETIC PROCESS	356	-0.294833	-1.04626	0.347	0.961486
MF:CARBON-NITROGEN LIGASE ACTIVITY, WITH GLUTAMINE AS AMIDO-N-DONOR	15	-0.418231	-1.04615	0.418824	0.960717
BP:REGULATION OF DEVELOPMENTAL PROCESS	61	-0.332264	-1.04585	0.427083	0.960668
CC:INTEGRAL COMPONENT OF ORGANELLE MEMBRANE	123	-0.310549	-1.04563	0.400608	0.96029
BP:MAPK CASCADE	31	-0.361496	-1.04504	0.432018	0.961422
BP:PEROXISOME ORGANIZATION	52	-0.338217	-1.04475	0.413757	0.96135
BP:NEGATIVE REGULATION OF TRANSCRIPTION, DNA-TEMPLATED	279	-0.295214	-1.04468	0.378	0.960396
BP:GLYCOPROTEIN BIOSYNTHETIC PROCESS	82	-0.319079	-1.04439	0.446875	0.960325
MF:RNA POLYMERASE II REGULATORY REGION DNA BINDING	102	-0.313354	-1.04379	0.393814	0.961415
CC:UBIQUITIN LIGASE COMPLEX	85	-0.318376	-1.0437	0.418314	0.960575
MF:DNA HELICASE ACTIVITY	37	-0.355011	-1.04319	0.424342	0.961425
BP:ORGANIC HYDROXY COMPOUND CATABOLIC PROCESS	20	-0.395888	-1.04225	0.431373	0.964008
BP:GLYCOSYLATION	81	-0.319326	-1.04196	0.41433	0.963946
BP:NEGATIVE REGULATION OF RNA BIOSYNTHETIC PROCESS	279	-0.295214	-1.04163	0.383383	0.964064
BP:REGULATION OF MITOTIC SISTER CHROMATID SEPARATION	39	-0.351049	-1.04084	0.443478	0.966008
BP:RESPONSE TO STARVATION	82	-0.315063	-1.04077	0.433299	0.965079
MF:KINASE ACTIVITY	223	-0.295595	-1.04018	0.422267	0.966151
BP:CATABOLITE REPRESSION	15	-0.415663	-1.04014	0.439252	0.965077
BP:NEGATIVE REGULATION OF EXIT FROM MITOSIS	21	-0.394497	-1.03928	0.434983	0.967278
BP:GLUTATHIONE METABOLIC PROCESS	21	-0.387294	-1.038	0.435185	0.971115
BP:POSITIVE REGULATION OF TRANSCRIPTION FROM RNA POLYMERASE II PROMOTER INVOLVED IN CELLULAR RESPONSE TO CHEMICAL STIMULUS	19	-0.395508	-1.03798	0.439773	0.969977
BP:NEGATIVE REGULATION OF SMALL GTPASE MEDIATED SIGNAL TRANSDUCTION	17	-0.400381	-1.03789	0.424207	0.969137
BP:REGULATION OF POLYSACCHARIDE METABOLIC PROCESS	16	-0.413093	-1.03766	0.43026	0.968862
BP:REGULATION OF CHROMOSOME SEPARATION	39	-0.351049	-1.03738	0.438116	0.968715
BP:NUCLEOBASE BIOSYNTHETIC PROCESS	22	-0.387741	-1.03669	0.445198	0.970175
BP:AGING	82	-0.315934	-1.03638	0.43737	0.97021
BP:POSITIVE REGULATION OF TRANSCRIPTION BY RNA POLYMERASE II	288	-0.29467	-1.03615	0.405	0.969848
BP:CELLULAR GLUCAN METABOLIC PROCESS	67	-0.31988	-1.0351	0.412998	0.972849
MF:NUCLEOSOME BINDING	18	-0.395075	-1.0348	0.449242	0.97284
BP:CELLULAR RESPONSE TO STARVATION	72	-0.321337	-1.03422	0.42255	0.973944
BP:BETA-GLUCAN BIOSYNTHETIC PROCESS	26	-0.37015	-1.03345	0.432402	0.975874
BP:ADP METABOLIC PROCESS	43	-0.340947	-1.03288	0.446371	0.976946
BP:LIPID LOCALIZATION	78	-0.319267	-1.03193	0.452752	0.979581
BP:NEGATIVE REGULATION OF NUCLEIC ACID-TEMPLATED TRANSCRIPTION	279	-0.295214	-1.03136	0.414	0.980688
BP:PURINE RIBONUCLEOSIDE DIPHOSPHATE METABOLIC PROCESS	44	-0.339942	-1.03028	0.454644	0.9838
BP:PURINE NUCLEOSIDE DIPHOSPHATE METABOLIC PROCESS	44	-0.339942	-1.03021	0.445523	0.982831
MF:HELICASE ACTIVITY	103	-0.309902	-1.03003	0.449898	0.98232
BP:PROTEIN ACYLATION	75	-0.319427	-1.02966	0.439664	0.98254
BP:METAPHASE/ANAPHASE TRANSITION OF CELL CYCLE	39	-0.351049	-1.02941	0.452355	0.982329
CC:CYTOPLASMIC SIDE OF PLASMA MEMBRANE	17	-0.404271	-1.02795	0.46875	0.986967
BP:BUDDING CELL BUD GROWTH	33	-0.356724	-1.02738	0.470911	0.987988
MF:NUCLEOSIDE-TRIPHOSPHATASE REGULATOR ACTIVITY	87	-0.314244	-1.02644	0.452947	0.990407
MF:NUCLEOTIDYLTRANSFERASE ACTIVITY	82	-0.314987	-1.02593	0.451143	0.991219
BP:POSITIVE REGULATION OF SIGNAL TRANSDUCTION	28	-0.360495	-1.0254	0.440489	0.991987
BP:METAPHASE/ANAPHASE TRANSITION OF MITOTIC CELL CYCLE	39	-0.351049	-1.02516	0.470779	0.991713
BP:PIECEMEAL MICROAUTOPHAGY OF THE NUCLEUS	41	-0.342052	-1.02512	0.469214	0.990647
CC:MITOTIC SPINDLE	18	-0.39576	-1.02476	0.432584	0.990765
BP:RIBONUCLEOSIDE DIPHOSPHATE METABOLIC PROCESS	44	-0.339942	-1.0245	0.474946	0.990635
BP:INTRACELLULAR SIGNAL TRANSDUCTION	229	-0.294638	-1.02441	0.445	0.989777
CC:SPINDLE POLE	26	-0.368492	-1.02421	0.435897	0.989333
BP:HISTONE ACETYLATION	54	-0.330311	-1.02406	0.459173	0.988729
BP:ORGANOPHOSPHATE CATABOLIC PROCESS	57	-0.322871	-1.02393	0.454259	0.988013
CC:SPORE WALL	15	-0.408981	-1.02366	0.45583	0.987868
MF:PHOSPHORIC DIESTER HYDROLASE ACTIVITY	17	-0.401244	-1.02362	0.45728	0.98681
BP:CELL AGING	81	-0.314155	-1.02209	0.457906	0.991601
MF:RNA POLYMERASE II ACTIVATING TRANSCRIPTION FACTOR BINDING	23	-0.37444	-1.02178	0.463218	0.991584
BP:GLUCAN METABOLIC PROCESS	67	-0.31988	-1.02161	0.470464	0.991035
BP:NEGATIVE REGULATION OF CELLULAR MACROMOLECULE BIOSYNTHETIC PROCESS	335	-0.287774	-1.021	0.431	0.992227
MF:METALLOENDOPEPTIDASE ACTIVITY	20	-0.382742	-1.02097	0.459584	0.99116
BP:MICROTUBULE CYTOSKELETON ORGANIZATION INVOLVED IN MITOSIS	45	-0.335734	-1.02079	0.457754	0.990675
BP:PYRIDINE NUCLEOTIDE BIOSYNTHETIC PROCESS	53	-0.329074	-1.02025	0.462274	0.991548
BP:GLYCOPROTEIN METABOLIC PROCESS	89	-0.311029	-1.01954	0.480652	0.993094
BP:NEGATIVE REGULATION OF MACROMOLECULE BIOSYNTHETIC PROCESS	335	-0.287774	-1.01948	0.444444	0.992134
BP:POSITIVE REGULATION OF SIGNALING	28	-0.360495	-1.01937	0.470124	0.991364
BP:FATTY ACID BETA-OXIDATION	18	-0.39663	-1.01894	0.468235	0.991804
BP:POSITIVE REGULATION OF LIPID METABOLIC PROCESS	23	-0.375675	-1.01863	0.469977	0.99184
BP:REGULATION OF CELL CYCLE	281	-0.288742	-1.01862	0.44489	0.990686
MF:ATPASE ACTIVITY	228	-0.289437	-1.01824	0.455823	0.990932
BP:CELLULAR DEVELOPMENTAL PROCESS	338	-0.28536	-1.01774	0.466	0.991712
BP:SIGNAL TRANSDUCTION BY PROTEIN PHOSPHORYLATION	38	-0.341813	-1.01759	0.454153	0.991078
CC:INTRINSIC COMPONENT OF MITOCHONDRIAL INNER MEMBRANE	37	-0.346981	-1.01715	0.477497	0.991546
BP:PROTEIN UBIQUITINATION	112	-0.304247	-1.017	0.478659	0.990946
BP:REGULATION OF LIPID BIOSYNTHETIC PROCESS	36	-0.342008	-1.01618	0.470847	0.993027
CC:ORGANELLAR RIBOSOME	85	-0.310026	-1.01548	0.483573	0.994515
MF:ENZYME INHIBITOR ACTIVITY	52	-0.327704	-1.01336	0.474522	1
MF:NADP BINDING	15	-0.413641	-1.01334	0.46382	1
BP:NEGATIVE REGULATION OF INTRACELLULAR SIGNAL TRANSDUCTION	36	-0.347211	-1.01322	0.487751	0.999328
BP:SMALL GTPASE MEDIATED SIGNAL TRANSDUCTION	70	-0.316556	-1.01263	0.45929	1
BP:PYRIMIDINE NUCLEOBASE METABOLIC PROCESS	19	-0.391111	-1.01229	0.491487	1
BP:REGULATION OF CELL DEATH	32	-0.356583	-1.01217	0.477596	0.999801
BP:LIPID TRANSPORT	73	-0.313513	-1.01197	0.469854	0.999443
MF:LIPID BINDING	116	-0.300556	-1.01144	0.470588	1
BP:NUCLEOSOME ORGANIZATION	79	-0.31028	-1.01111	0.47541	1
BP:LIPOPROTEIN METABOLIC PROCESS	49	-0.326076	-1.01056	0.487261	1
CC:MITOCHONDRIAL RIBOSOME	85	-0.310026	-1.00966	0.505155	1
MF:3'-5' EXONUCLEASE ACTIVITY	23	-0.371246	-1.00954	0.483796	1
BP:REPRODUCTIVE PROCESS IN SINGLE-CELLED ORGANISM	145	-0.295132	-1.00898	0.471831	1
MF:ACTIVATING TRANSCRIPTION FACTOR BINDING	24	-0.365518	-1.00863	0.486079	1
MF:UDP-GLYCOSYLTRANSFERASE ACTIVITY	21	-0.38006	-1.00859	0.502851	1
BP:NEGATIVE REGULATION OF PROTEIN COMPLEX ASSEMBLY	25	-0.365	-1.00789	0.470721	1
BP:NEGATIVE REGULATION OF RNA METABOLIC PROCESS	288	-0.2868	-1.00656	0.483	1
MF:SNAP RECEPTOR ACTIVITY	24	-0.369976	-1.00491	0.490868	1
BP:POSITIVE REGULATION OF RESPONSE TO STIMULUS	50	-0.325425	-1.00244	0.498409	1
MF:PROTEIN KINASE ACTIVITY	133	-0.294464	-1.00223	0.5	1
BP:MONOVALENT INORGANIC CATION HOMEOSTASIS	48	-0.328321	-1.00178	0.485684	1
MF:TRANSFERASE ACTIVITY, TRANSFERRING PHOSPHORUS-CONTAINING GROUPS	321	-0.280967	-1.0014	0.511512	1
MF:TRANSCRIPTION COREGULATOR ACTIVITY	70	-0.315168	-1.00094	0.490722	1
BP:DEVELOPMENTAL PROCESS	354	-0.282702	-1.00042	0.508	1
BP:HETEROCHROMATIN ORGANIZATION	15	-0.39859	-0.99944	0.487119	1
BP:REGULATION OF CELL CYCLE PROCESS	200	-0.287472	-0.997323	0.503006	1
BP:RESPONSE TO MISFOLDED PROTEIN	24	-0.364568	-0.996371	0.503333	1
BP:CHROMOSOME SEPARATION	53	-0.320259	-0.99635	0.498389	1
CC:CULLIN-RING UBIQUITIN LIGASE COMPLEX	48	-0.32372	-0.996038	0.499464	1
BP:NEGATIVE REGULATION OF GENE SILENCING	28	-0.349222	-0.995675	0.487122	1
BP:REGULATION OF CHROMOSOME SEGREGATION	60	-0.314288	-0.995017	0.50211	1
BP:PURINE NUCLEOTIDE TRANSPORT	26	-0.353438	-0.994397	0.501695	1
BP:PURINE RIBONUCLEOSIDE BIOSYNTHETIC PROCESS	15	-0.398857	-0.993258	0.498242	1
CC:ENDORIBONUCLEASE COMPLEX	15	-0.397418	-0.992804	0.496479	1
BP:CHROMATIN SILENCING AT TELOMERE	89	-0.303698	-0.992735	0.510725	1
BP:PROTON-TRANSPORTING TWO-SECTOR ATPASE COMPLEX ASSEMBLY	18	-0.385323	-0.991608	0.509849	1
MF:UBIQUITIN PROTEIN LIGASE ACTIVITY	34	-0.342193	-0.991552	0.522926	1
BP:ORGANOPHOSPHATE BIOSYNTHETIC PROCESS	284	-0.280551	-0.991286	0.529529	1
BP:ESTABLISHMENT OF PROTEIN LOCALIZATION TO MITOCHONDRION	70	-0.307842	-0.988107	0.526915	1
BP:NUCLEOSIDE BIOSYNTHETIC PROCESS	25	-0.354934	-0.987996	0.478555	1
MF:REGULATORY REGION NUCLEIC ACID BINDING	146	-0.28997	-0.987713	0.548842	1
BP:PROTEIN LIPIDATION	48	-0.324983	-0.987197	0.537879	1
CC:INTRINSIC COMPONENT OF MITOCHONDRIAL MEMBRANE	68	-0.311434	-0.986667	0.528008	1
CC:ENDONUCLEASE COMPLEX	15	-0.397418	-0.986116	0.519231	1
BP:CELLULAR RESPONSE TO MISFOLDED PROTEIN	24	-0.364568	-0.985947	0.509626	1
MF:TRANSCRIPTION REGULATORY REGION DNA BINDING	144	-0.29051	-0.985918	0.531915	1
BP:PROTEIN LOCALIZATION TO MITOCHONDRION	70	-0.307842	-0.98588	0.526262	1
BP:NICOTINAMIDE NUCLEOTIDE BIOSYNTHETIC PROCESS	52	-0.319359	-0.985279	0.511182	1
CC:CYTOPLASMIC SIDE OF MEMBRANE	26	-0.361114	-0.985113	0.504994	1
BP:CYTOSOLIC TRANSPORT	57	-0.315362	-0.985078	0.518987	1
BP:PURINE NUCLEOTIDE BIOSYNTHETIC PROCESS	99	-0.294385	-0.984354	0.529713	1
BP:RIBONUCLEOSIDE BISPHOSPHATE METABOLIC PROCESS	28	-0.350512	-0.984121	0.511161	1
BP:CELL DIFFERENTIATION	219	-0.282104	-0.98356	0.557114	1
BP:NUCLEOSIDE BISPHOSPHATE METABOLIC PROCESS	28	-0.350512	-0.982181	0.531215	1
MF:TRANSCRIPTION FACTOR BINDING	103	-0.29851	-0.981583	0.546012	1
BP:LIPOPROTEIN BIOSYNTHETIC PROCESS	48	-0.324983	-0.980981	0.550911	1
BP:NEGATIVE REGULATION OF DNA RECOMBINATION	17	-0.385461	-0.980503	0.534747	1
BP:MITOTIC CELL CYCLE PROCESS	339	-0.275872	-0.980479	0.579	1
MF:PROTEIN SERINE/THREONINE KINASE ACTIVITY	124	-0.291696	-0.980389	0.551165	1
MF:NUCLEASE ACTIVITY	109	-0.290117	-0.980179	0.529052	1
BP:PURINE-CONTAINING COMPOUND BIOSYNTHETIC PROCESS	106	-0.296241	-0.97963	0.55669	1
BP:PURINE NUCLEOSIDE BIOSYNTHETIC PROCESS	15	-0.398857	-0.97897	0.502959	1
BP:REGULATION OF CHROMOSOME ORGANIZATION	130	-0.288635	-0.978729	0.541165	1
CC:LATE ENDOSOME	51	-0.314551	-0.978646	0.533477	1
BP:SIGNALING	351	-0.274796	-0.978148	0.577	1
BP:PURINE NUCLEOSIDE BISPHOSPHATE METABOLIC PROCESS	28	-0.350512	-0.977273	0.527273	1
BP:SIGNAL TRANSDUCTION	351	-0.274796	-0.976672	0.59	1
BP:REGULATION OF CONJUGATION	82	-0.299728	-0.976186	0.546584	1
BP:VESICLE ORGANIZATION	119	-0.29002	-0.975869	0.55646	1
BP:SPLICEOSOMAL CONFORMATIONAL CHANGES TO GENERATE CATALYTIC CONFORMATION	20	-0.363522	-0.975263	0.521095	1
BP:REGULATION OF CONJUGATION WITH CELLULAR FUSION	82	-0.299728	-0.97524	0.54171	1
BP:REGULATION OF PHOSPHOLIPID BIOSYNTHETIC PROCESS	18	-0.384086	-0.973721	0.539645	1
BP:PROTEIN MODIFICATION BY SMALL PROTEIN CONJUGATION OR REMOVAL	185	-0.282964	-0.973188	0.562941	1
MF:REPRESSING TRANSCRIPTION FACTOR BINDING	17	-0.383229	-0.973042	0.525943	1
MF:CHROMATIN BINDING	129	-0.286347	-0.972837	0.56754	1
MF:CATALYTIC ACTIVITY, ACTING ON A TRNA	86	-0.296296	-0.972418	0.522051	1
BP:CELL WALL POLYSACCHARIDE BIOSYNTHETIC PROCESS	15	-0.390437	-0.972397	0.514042	1
BP:ENDOSOMAL TRANSPORT	94	-0.293779	-0.97129	0.567788	1
BP:CELLULAR RESPONSE TO NITROGEN STARVATION	16	-0.386928	-0.970914	0.535506	1
BP:VESICLE TARGETING	24	-0.357167	-0.97038	0.537486	1
BP:PROCESS UTILIZING AUTOPHAGIC MECHANISM	184	-0.279739	-0.970228	0.576305	1
BP:RESPONSE TO ENDOPLASMIC RETICULUM STRESS	91	-0.294376	-0.970106	0.556807	1
BP:LIPOSACCHARIDE METABOLIC PROCESS	37	-0.324668	-0.969437	0.536026	1
CC:EXTRINSIC COMPONENT OF ORGANELLE MEMBRANE	51	-0.314129	-0.969285	0.53692	1
MF:ATPASE ACTIVITY, COUPLED	165	-0.283122	-0.96896	0.55835	1
BP:CHROMATIN ORGANIZATION	338	-0.273692	-0.968368	0.592593	1
BP:LYSOSOMAL MICROAUTOPHAGY	50	-0.314718	-0.967053	0.543408	1
BP:NEGATIVE REGULATION OF METAPHASE/ANAPHASE TRANSITION OF CELL CYCLE	28	-0.341	-0.966938	0.518059	1
BP:AUTOPHAGY	176	-0.280478	-0.966562	0.600402	1
CC:CYTOSKELETON	245	-0.276926	-0.96547	0.61	1
BP:ORGANOPHOSPHATE ESTER TRANSPORT	67	-0.303434	-0.965364	0.570093	1
BP:MITOTIC SPINDLE ASSEMBLY CHECKPOINT	28	-0.341	-0.965039	0.551609	1
CC:MATING PROJECTION	71	-0.297309	-0.964682	0.562173	1
BP:NEGATIVE REGULATION OF CELLULAR METABOLIC PROCESS	433	-0.2694	-0.964089	0.642	1
BP:CELLULAR RESPONSE TO ANTIBIOTIC	24	-0.351399	-0.963596	0.538808	1
BP:ACTIVATION OF PROTEIN KINASE ACTIVITY	17	-0.378438	-0.963197	0.525287	1
BP:CELL WALL POLYSACCHARIDE METABOLIC PROCESS	15	-0.390437	-0.96259	0.54	1
CC:INTEGRAL COMPONENT OF MITOCHONDRIAL MEMBRANE	65	-0.30233	-0.961989	0.573209	1
BP:CHROMATIN DISASSEMBLY	20	-0.360759	-0.961116	0.560554	1
MF:HYDROLASE ACTIVITY, ACTING ON ESTER BONDS	288	-0.27131	-0.960695	0.607	1
BP:REGULATION OF MITOCHONDRIAL TRANSLATION	16	-0.379944	-0.960512	0.538551	1
BP:CELLULAR RESPONSE TO NITROGEN LEVELS	16	-0.386928	-0.959954	0.54012	1
BP:SPINDLE ASSEMBLY CHECKPOINT	28	-0.341	-0.959418	0.535874	1
MF:AMINOPEPTIDASE ACTIVITY	17	-0.376885	-0.95911	0.554513	1
BP:REGULATION OF MULTI-ORGANISM PROCESS	87	-0.294408	-0.95875	0.565173	1
MF:UBIQUITIN-LIKE PROTEIN LIGASE ACTIVITY	35	-0.327059	-0.958505	0.556531	1
BP:ESTABLISHMENT OF VESICLE LOCALIZATION	27	-0.340178	-0.958466	0.560316	1
BP:MACROAUTOPHAGY	110	-0.286812	-0.957897	0.596311	1
BP:POSITIVE REGULATION OF NUCLEOBASE-CONTAINING COMPOUND METABOLIC PROCESS	373	-0.270483	-0.95739	0.671	1
BP:ERAD PATHWAY	62	-0.303837	-0.957349	0.561774	1
BP:REGULATION OF MAP KINASE ACTIVITY	15	-0.38432	-0.957287	0.543608	1
BP:PROTEASOMAL PROTEIN CATABOLIC PROCESS	159	-0.27944	-0.957211	0.592742	1
CC:PLASMA MEMBRANE BOUNDED CELL PROJECTION	74	-0.297264	-0.95705	0.58567	1
BP:PROTEIN TARGETING TO MITOCHONDRION	68	-0.30111	-0.956916	0.570393	1
BP:RETROGRADE TRANSPORT, ENDOSOME TO GOLGI	39	-0.321899	-0.956106	0.576052	1
BP:POSITIVE REGULATION OF NUCLEIC ACID-TEMPLATED TRANSCRIPTION	335	-0.269366	-0.954645	0.646	1
BP:RESPONSE TO UNFOLDED PROTEIN	37	-0.325981	-0.954155	0.564784	1
MF:COPPER ION BINDING	26	-0.345657	-0.954078	0.580791	1
CC:ORGANELLAR LARGE RIBOSOMAL SUBUNIT	47	-0.312456	-0.95398	0.556156	1
BP:POSITIVE REGULATION OF RNA BIOSYNTHETIC PROCESS	335	-0.269366	-0.953789	0.65	1
CC:INTEGRAL COMPONENT OF MITOCHONDRIAL INNER MEMBRANE	34	-0.332171	-0.953659	0.563053	1
BP:PURINE RIBONUCLEOTIDE TRANSPORT	25	-0.348843	-0.953478	0.547297	1
BP:DEVELOPMENTAL PROCESS INVOLVED IN REPRODUCTION	162	-0.278854	-0.953316	0.612286	1
MF:ENDOPEPTIDASE ACTIVITY	63	-0.303721	-0.952137	0.574402	1
CC:MITOCHONDRIAL LARGE RIBOSOMAL SUBUNIT	47	-0.312456	-0.951973	0.583244	1
BP:POSITIVE REGULATION OF TRANSCRIPTION, DNA-TEMPLATED	335	-0.269366	-0.951902	0.649	1
BP:VESICLE LOCALIZATION	27	-0.340178	-0.951661	0.563758	1
CC:NUCLEAR CHROMATIN	158	-0.27536	-0.951614	0.609091	1
BP:NEGATIVE REGULATION OF MITOTIC SISTER CHROMATID SEPARATION	28	-0.341	-0.951148	0.576404	1
BP:NEGATIVE REGULATION OF MITOTIC METAPHASE/ANAPHASE TRANSITION	28	-0.341	-0.950842	0.563677	1
BP:REGULATION OF CARBOHYDRATE CATABOLIC PROCESS	16	-0.372272	-0.950403	0.55803	1
MF:METHYLTRANSFERASE ACTIVITY	88	-0.289291	-0.950268	0.6	1
BP:ADENINE NUCLEOTIDE TRANSPORT	25	-0.348843	-0.949903	0.56	1
BP:AMINO ACID ACTIVATION	41	-0.314657	-0.949262	0.580194	1
BP:NEGATIVE REGULATION OF MEIOTIC CELL CYCLE	29	-0.339839	-0.948804	0.58686	1
BP:CELLULAR RESPONSE TO DRUG	29	-0.338249	-0.94865	0.568409	1
BP:GLYCOLIPID METABOLIC PROCESS	37	-0.324668	-0.948124	0.574236	1
CC:EXTRINSIC COMPONENT OF MEMBRANE	116	-0.279678	-0.947635	0.600815	1
BP:REPRODUCTION OF A SINGLE-CELLED ORGANISM	195	-0.273366	-0.946867	0.645646	1
MF:HYDROLASE ACTIVITY, ACTING ON ACID ANHYDRIDES, IN PHOSPHORUS-CONTAINING ANHYDRIDES	377	-0.266025	-0.946694	0.685	1
MF:METALLOPEPTIDASE ACTIVITY	42	-0.31276	-0.946575	0.577388	1
BP:ORGANELLE FUSION	107	-0.28448	-0.946378	0.603239	1
BP:NEGATIVE REGULATION OF CHROMOSOME SEPARATION	28	-0.341	-0.945643	0.560865	1
CC:METHYLTRANSFERASE COMPLEX	21	-0.350261	-0.945438	0.570766	1
CC:ENDOPLASMIC RETICULUM LUMEN	16	-0.376197	-0.944945	0.555422	1
BP:TRNA AMINOACYLATION	41	-0.314657	-0.944651	0.576799	1
CC:MATING PROJECTION TIP	55	-0.307085	-0.944593	0.583507	1
BP:POSITIVE REGULATION OF BIOSYNTHETIC PROCESS	404	-0.264455	-0.944516	0.694	1
CC:TETHERING COMPLEX	43	-0.314015	-0.944422	0.572198	1
BP:PROTEIN LOCALIZATION TO VACUOLE	116	-0.277736	-0.94421	0.632487	1
BP:POSITIVE REGULATION OF CELLULAR BIOSYNTHETIC PROCESS	404	-0.264455	-0.94352	0.699	1
MF:HYDROLASE ACTIVITY, ACTING ON ACID ANHYDRIDES	377	-0.266025	-0.943047	0.682	1
BP:REGULATION OF SIGNALING	129	-0.277773	-0.943005	0.630832	1
MF:PYROPHOSPHATASE ACTIVITY	377	-0.266025	-0.942434	0.707	1
CC:RNA POLYMERASE II TRANSCRIPTION FACTOR COMPLEX	68	-0.294756	-0.942272	0.585994	1
BP:NUCLEOTIDE TRANSPORT	33	-0.326944	-0.941982	0.574944	1
BP:REGULATION OF TRANSCRIPTION BY PHEROMONES	16	-0.372654	-0.941946	0.571951	1
BP:REGULATION OF GENE SILENCING	44	-0.312502	-0.941741	0.591304	1
CC:ANAPHASE-PROMOTING COMPLEX	16	-0.374103	-0.941033	0.588024	1
BP:PHOSPHORYLATION	329	-0.262912	-0.940813	0.692	1
MF:ATPASE REGULATOR ACTIVITY	30	-0.334623	-0.940245	0.594506	1
MF:NUCLEOSIDE-TRIPHOSPHATASE ACTIVITY	353	-0.266111	-0.940024	0.696	1
BP:REGULATION OF SIGNAL TRANSDUCTION	129	-0.277773	-0.93934	0.621106	1
MF:MOLECULAR ADAPTOR ACTIVITY	84	-0.287482	-0.939116	0.593782	1
BP:NUCLEOSOME DISASSEMBLY	20	-0.360759	-0.938856	0.561628	1
CC:CHROMATIN	185	-0.271651	-0.938472	0.649443	1
BP:HISTONE MODIFICATION	128	-0.276205	-0.938391	0.634245	1
CC:CYTOSKELETAL PART	230	-0.268954	-0.938107	0.674675	1
BP:NEGATIVE REGULATION OF LIPID METABOLIC PROCESS	15	-0.372827	-0.937391	0.584123	1
BP:RIBONUCLEOTIDE BIOSYNTHETIC PROCESS	109	-0.27806	-0.935927	0.633401	1
BP:REGULATION OF TRANSCRIPTION FROM RNA POLYMERASE II PROMOTER BY PHEROMONES	16	-0.372654	-0.935517	0.564345	1
MF:AMINOACYL-TRNA LIGASE ACTIVITY	37	-0.319521	-0.935145	0.589404	1
BP:POSITIVE REGULATION OF AUTOPHAGY	21	-0.347257	-0.934281	0.556962	1
BP:ALCOHOL CATABOLIC PROCESS	16	-0.37125	-0.934213	0.589774	1
BP:PROTEIN CATABOLIC PROCESS	281	-0.266946	-0.93421	0.681682	1
BP:CARBOHYDRATE CATABOLIC PROCESS	101	-0.282491	-0.934156	0.626789	1
BP:PURINE RIBONUCLEOTIDE BIOSYNTHETIC PROCESS	96	-0.285032	-0.933845	0.633643	1
BP:NUCLEOTIDE PHOSPHORYLATION	38	-0.316696	-0.933666	0.603486	1
MF:PROTEIN BINDING, BRIDGING	79	-0.285822	-0.933508	0.617708	1
BP:POSITIVE REGULATION OF RNA METABOLIC PROCESS	349	-0.261239	-0.932834	0.713	1
CC:STORAGE VACUOLE	192	-0.267102	-0.932716	0.667335	1
CC:CELL PROJECTION	75	-0.290443	-0.932252	0.635707	1
BP:ASEXUAL REPRODUCTION	57	-0.295902	-0.931914	0.609524	1
MF:LIGASE ACTIVITY, FORMING CARBON-OXYGEN BONDS	37	-0.319521	-0.931784	0.590255	1
CC:NUCLEAR TRANSCRIPTION FACTOR COMPLEX	83	-0.285658	-0.93104	0.633299	1
CC:HISTONE ACETYLTRANSFERASE COMPLEX	52	-0.300394	-0.930488	0.60973	1
BP:MAINTENANCE OF PROTEIN LOCATION	34	-0.321179	-0.929641	0.595395	1
BP:ESTABLISHMENT OF ORGANELLE LOCALIZATION	131	-0.272089	-0.927896	0.642351	1
BP:GPI ANCHOR METABOLIC PROCESS	32	-0.327829	-0.927756	0.6046	1
BP:POSITIVE REGULATION OF MACROMOLECULE BIOSYNTHETIC PROCESS	387	-0.261514	-0.927696	0.722	1
CC:GOLGI APPARATUS PART	212	-0.266224	-0.927586	0.693	1
BP:TRANSLATIONAL TERMINATION	23	-0.344017	-0.926879	0.59795	1
BP:CELL BUDDING	57	-0.295902	-0.926747	0.628151	1
CC:FUNGAL-TYPE VACUOLE	192	-0.267102	-0.924534	0.699497	1
BP:GOLGI VESICLE BUDDING	19	-0.352991	-0.923402	0.599073	1
BP:POSITIVE REGULATION OF LIPID BIOSYNTHETIC PROCESS	19	-0.353413	-0.922963	0.606371	1
BP:CELL WALL BIOGENESIS	118	-0.2728	-0.922017	0.651423	1
BP:PURINE NUCLEOSIDE METABOLIC PROCESS	20	-0.347794	-0.921997	0.595622	1
BP:CELLULAR COMPONENT DISASSEMBLY	138	-0.271105	-0.921737	0.686176	1
CC:LYTIC VACUOLE	194	-0.265998	-0.921513	0.6997	1
CC:GOLGI MEMBRANE	150	-0.268527	-0.920841	0.674419	1
BP:POSITIVE REGULATION OF MITOTIC CELL CYCLE	36	-0.320936	-0.918427	0.651366	1
BP:MEMBRANE FUSION	64	-0.288035	-0.917999	0.647307	1
BP:NUCLEOSIDE DIPHOSPHATE PHOSPHORYLATION	37	-0.306724	-0.917816	0.617137	1
MF:PEPTIDE TRANSMEMBRANE TRANSPORTER ACTIVITY	19	-0.352689	-0.917786	0.580493	1
BP:ATP-DEPENDENT CHROMATIN REMODELING	41	-0.309436	-0.917396	0.620239	1
MF:CLATHRIN BINDING	19	-0.352593	-0.916881	0.606808	1
MF:PROTEIN PHOSPHATASE REGULATOR ACTIVITY	33	-0.312374	-0.915923	0.622494	1
BP:CELLULAR RESPONSE TO ENDOGENOUS STIMULUS	34	-0.31575	-0.915428	0.635565	1
BP:TRNA AMINOACYLATION FOR PROTEIN TRANSLATION	38	-0.313614	-0.91532	0.625135	1
BP:CELLULAR RESPONSE TO HYDROGEN PEROXIDE	15	-0.365125	-0.91503	0.612515	1
BP:GLYCOLIPID BIOSYNTHETIC PROCESS	34	-0.319523	-0.913475	0.634093	1
BP:NEGATIVE REGULATION OF NITROGEN COMPOUND METABOLIC PROCESS	403	-0.258281	-0.912852	0.775	1
BP:MITOTIC CELL CYCLE	375	-0.257179	-0.911521	0.773	1
CC:ATPASE COMPLEX	72	-0.284711	-0.91149	0.679206	1
MF:EXOPEPTIDASE ACTIVITY	27	-0.32841	-0.911003	0.618304	1
MF:PHOSPHATASE REGULATOR ACTIVITY	36	-0.307255	-0.910776	0.620022	1
CC:NUCLEAR UBIQUITIN LIGASE COMPLEX	24	-0.334009	-0.910748	0.60771	1
BP:RIBOSE PHOSPHATE BIOSYNTHETIC PROCESS	115	-0.268584	-0.910376	0.694416	1
CC:INTEGRAL COMPONENT OF PEROXISOMAL MEMBRANE	15	-0.369942	-0.910204	0.627962	1
BP:MAINTENANCE OF LOCATION IN CELL	36	-0.310148	-0.908909	0.637351	1
BP:BUDDING CELL APICAL BUD GROWTH	21	-0.340917	-0.908463	0.623421	1
BP:REGULATION OF CHROMATIN ORGANIZATION	70	-0.278309	-0.908145	0.647858	1
BP:GPI ANCHOR BIOSYNTHETIC PROCESS	30	-0.325489	-0.90774	0.626784	1
CC:INTRINSIC COMPONENT OF PEROXISOMAL MEMBRANE	15	-0.369942	-0.907179	0.619855	1
BP:PROTEIN INSERTION INTO MITOCHONDRIAL MEMBRANE	30	-0.320397	-0.907177	0.629877	1
BP:CELLULAR RESPONSE TO PHEROMONE	84	-0.278279	-0.907118	0.66114	1
BP:PROTEIN INSERTION INTO MEMBRANE	35	-0.311383	-0.9071	0.619205	1
CC:CYTOPLASMIC VESICLE	266	-0.256897	-0.906603	0.754	1
BP:PURINE NUCLEOSIDE TRIPHOSPHATE BIOSYNTHETIC PROCESS	62	-0.284808	-0.906303	0.660733	1
BP:PURINE RIBONUCLEOSIDE TRIPHOSPHATE BIOSYNTHETIC PROCESS	62	-0.284808	-0.905116	0.662791	1
BP:REGULATION OF MEIOTIC CELL CYCLE	52	-0.293247	-0.905045	0.646934	1
CC:VESICLE	269	-0.256204	-0.904351	0.742	1
BP:HOMEOSTATIC PROCESS	339	-0.255058	-0.904242	0.788	1
BP:ENDOPLASMIC RETICULUM UNFOLDED PROTEIN RESPONSE	26	-0.323212	-0.90407	0.620181	1
CC:LIPID DROPLET	54	-0.293895	-0.903514	0.670259	1
CC:MICROBODY MEMBRANE	36	-0.305881	-0.903356	0.630769	1
MF:PHOSPHATIDYLINOSITOL-4,5-BISPHOSPHATE BINDING	15	-0.358808	-0.903047	0.636691	1
BP:PROTEIN-DNA COMPLEX ASSEMBLY	119	-0.268043	-0.902931	0.703666	1
BP:CELLULAR RESPONSE TO ORGANIC SUBSTANCE	189	-0.260784	-0.901761	0.727273	1
BP:REGULATION OF CELL COMMUNICATION	135	-0.267088	-0.901509	0.713563	1
MF:SMALL GTPASE BINDING	62	-0.286013	-0.901493	0.680672	1
CC:INTRACELLULAR VESICLE	266	-0.256897	-0.90131	0.766767	1
BP:CELLULAR PROTEIN CATABOLIC PROCESS	262	-0.254747	-0.901103	0.767	1
BP:NEGATIVE REGULATION OF CHROMATIN SILENCING	26	-0.323723	-0.900643	0.642369	1
CC:ENDOSOME	174	-0.261216	-0.899923	0.746976	1
BP:MITOCHONDRIAL TRANSMEMBRANE TRANSPORT	52	-0.293821	-0.899744	0.670551	1
BP:POSITIVE REGULATION OF NITROGEN COMPOUND METABOLIC PROCESS	492	-0.250702	-0.89888	0.827	1
BP:PEPTIDYL-THREONINE PHOSPHORYLATION	20	-0.340065	-0.898845	0.647806	1
MF:MOLECULAR TRANSDUCER ACTIVITY	27	-0.321734	-0.89884	0.613048	1
CC:PLASMA MEMBRANE BOUNDED CELL PROJECTION PART	66	-0.283141	-0.898806	0.654886	1
BP:POSITIVE REGULATION OF GENE EXPRESSION	392	-0.253655	-0.898245	0.801	1
BP:CELLULAR RESPONSE TO UNFOLDED PROTEIN	26	-0.323212	-0.898235	0.647587	1
BP:PEPTIDYL-THREONINE MODIFICATION	20	-0.340065	-0.898201	0.644264	1
BP:PHOSPHATIDYLINOSITOL BIOSYNTHETIC PROCESS	39	-0.298554	-0.896892	0.654645	1
MF:PHOSPHOLIPID BINDING	94	-0.268723	-0.896304	0.705822	1
BP:ORGANELLE LOCALIZATION BY MEMBRANE TETHERING	46	-0.293058	-0.895994	0.66129	1
BP:CATION TRANSMEMBRANE TRANSPORT	85	-0.274641	-0.895437	0.698869	1
BP:CELLULAR RESPONSE TO TOPOLOGICALLY INCORRECT PROTEIN	46	-0.292121	-0.895231	0.661359	1
BP:PROTEIN-DNA COMPLEX DISASSEMBLY	21	-0.333456	-0.894026	0.644342	1
BP:AUTOPHAGY OF PEROXISOME	23	-0.322656	-0.894024	0.651397	1
BP:ATP TRANSPORT	20	-0.341487	-0.893901	0.625146	1
CC:SAGA-TYPE COMPLEX	24	-0.328281	-0.893811	0.638513	1
BP:LIPID METABOLIC PROCESS	342	-0.250876	-0.893619	0.804	1
MF:ORGANOPHOSPHATE ESTER TRANSMEMBRANE TRANSPORTER ACTIVITY	19	-0.343372	-0.893426	0.63626	1
CC:CELL PROJECTION PART	66	-0.283141	-0.89317	0.672251	1
BP:PROTEIN LOCALIZATION TO ORGANELLE	406	-0.250197	-0.892576	0.82	1
BP:REGULATION OF TOR SIGNALING	19	-0.343496	-0.892416	0.649061	1
BP:VESICLE FUSION	52	-0.290163	-0.892201	0.678002	1
CC:ACETYLTRANSFERASE COMPLEX	61	-0.282116	-0.89208	0.695426	1
CC:PROTEIN ACETYLTRANSFERASE COMPLEX	61	-0.282116	-0.891871	0.665618	1
MF:PHOSPHATIDYLINOSITOL BINDING	72	-0.277035	-0.891659	0.681582	1
BP:POSITIVE REGULATION OF HISTONE MODIFICATION	18	-0.347867	-0.891528	0.629893	1
CC:PEROXISOMAL MEMBRANE	36	-0.305881	-0.89151	0.635092	1
CC:TRANSFERASE COMPLEX	379	-0.248546	-0.891372	0.826	1
MF:UBIQUITIN PROTEIN LIGASE BINDING	28	-0.312993	-0.890919	0.641975	1
BP:TRANSPOSITION, RNA-MEDIATED	17	-0.345858	-0.88971	0.645349	1
BP:MEMBRANE DOCKING	46	-0.293058	-0.889345	0.67094	1
CC:FUNGAL-TYPE VACUOLE MEMBRANE	139	-0.257791	-0.889111	0.710685	1
BP:REGULATION OF PH	36	-0.302119	-0.888455	0.643791	1
BP:REGULATION OF CELL DIVISION	25	-0.326006	-0.888386	0.653153	1
BP:MEMBRANE LIPID BIOSYNTHETIC PROCESS	67	-0.274247	-0.888372	0.670478	1
MF:LIPID TRANSPORTER ACTIVITY	33	-0.31042	-0.887864	0.658564	1
BP:ORGANELLE LOCALIZATION	209	-0.254584	-0.886869	0.757789	1
BP:NUCLEOTIDE CATABOLIC PROCESS	41	-0.294763	-0.886863	0.661987	1
BP:POSITIVE REGULATION OF MULTI-ORGANISM PROCESS	77	-0.275133	-0.8855	0.706556	1
MF:RAS GTPASE BINDING	60	-0.282584	-0.885128	0.700954	1
BP:REGULATION OF PROTEIN POLYMERIZATION	45	-0.295457	-0.884908	0.690578	1
BP:MULTIVESICULAR BODY SORTING PATHWAY	50	-0.287739	-0.881943	0.685441	1
BP:RESPONSE TO ENDOGENOUS STIMULUS	39	-0.299677	-0.881291	0.676856	1
BP:ORGANELLE MEMBRANE FUSION	56	-0.285965	-0.881249	0.700738	1
BP:REGULATION OF CHROMATIN SILENCING	42	-0.292917	-0.881086	0.67462	1
BP:ESTABLISHMENT OF PROTEIN LOCALIZATION TO MITOCHONDRIAL MEMBRANE	28	-0.30936	-0.880715	0.678097	1
CC:LYTIC VACUOLE MEMBRANE	140	-0.258339	-0.880673	0.742943	1
BP:PHOSPHOLIPID TRANSPORT	30	-0.30785	-0.880083	0.672586	1
MF:CATALYTIC ACTIVITY, ACTING ON A PROTEIN	462	-0.24697	-0.879571	0.886	1
BP:POSITIVE REGULATION OF MACROMOLECULE METABOLIC PROCESS	495	-0.245002	-0.878657	0.879	1
BP:POSITIVE REGULATION OF CELL COMMUNICATION	36	-0.303268	-0.87853	0.690033	1
BP:REGULATION OF ORGANELLE ASSEMBLY	25	-0.317892	-0.878146	0.663991	1
BP:GLYCEROLIPID METABOLIC PROCESS	131	-0.262096	-0.878075	0.742132	1
MF:DNA REPLICATION ORIGIN BINDING	33	-0.301793	-0.877422	0.666667	1
CC:INTRACELLULAR IMMATURE SPORE	36	-0.299934	-0.877388	0.675978	1
BP:CELLULAR RESPONSE TO TOXIC SUBSTANCE	29	-0.311738	-0.877323	0.660022	1
BP:TOR SIGNALING	39	-0.300389	-0.87626	0.682873	1
CC:CLEAVAGE APPARATUS SEPTIN STRUCTURE	18	-0.339074	-0.876079	0.662708	1
BP:VESICLE BUDDING FROM MEMBRANE	27	-0.312376	-0.876055	0.657718	1
MF:UBIQUITIN-LIKE PROTEIN LIGASE BINDING	28	-0.312993	-0.875999	0.670507	1
BP:REGULATION OF HISTONE MODIFICATION	25	-0.31665	-0.875518	0.659502	1
BP:RESPONSE TO CARBOHYDRATE	19	-0.337072	-0.874769	0.67321	1
MF:STRUCTURAL CONSTITUENT OF CELL WALL	17	-0.343279	-0.87459	0.665472	1
BP:AUTOPHAGOSOME ORGANIZATION	35	-0.294682	-0.874368	0.673203	1
BP:CHROMATIN REMODELING	91	-0.265497	-0.874281	0.737705	1
BP:MAINTENANCE OF LOCATION	52	-0.285028	-0.873768	0.690246	1
BP:RNA SPLICING, VIA TRANSESTERIFICATION REACTIONS	125	-0.261521	-0.873438	0.771023	1
CC:SWI/SNF SUPERFAMILY-TYPE COMPLEX	59	-0.281351	-0.873437	0.713071	1
BP:PROTEIN TARGETING TO VACUOLE	47	-0.286722	-0.872818	0.695513	1
BP:NEGATIVE REGULATION OF CELLULAR COMPONENT ORGANIZATION	154	-0.254608	-0.872675	0.770393	1
BP:RNA SPLICING	152	-0.251975	-0.872459	0.768219	1
BP:ACTIN CORTICAL PATCH ASSEMBLY	16	-0.344871	-0.872193	0.66474	1
MF:PHOSPHATIDYLINOSITOL PHOSPHATE BINDING	60	-0.275878	-0.871964	0.721585	1
BP:RIBONUCLEOSIDE TRIPHOSPHATE BIOSYNTHETIC PROCESS	66	-0.275461	-0.871725	0.708333	1
BP:PROTEIN TARGETING	191	-0.25152	-0.871573	0.790744	1
BP:TRANSFER RNA GENE-MEDIATED SILENCING	15	-0.349814	-0.871286	0.654394	1
BP:LATE ENDOSOME TO VACUOLE TRANSPORT	59	-0.276982	-0.870956	0.685654	1
BP:CYTOSKELETON ORGANIZATION	262	-0.248851	-0.87095	0.827	1
MF:EXONUCLEASE ACTIVITY, ACTIVE WITH EITHER RIBO- OR DEOXYRIBONUCLEIC ACIDS AND PRODUCING 5'-PHOSPHOMONOESTERS	26	-0.313206	-0.870307	0.695312	1
CC:PROSPORE MEMBRANE	36	-0.299934	-0.870267	0.701639	1
MF:DICARBOXYLIC ACID TRANSMEMBRANE TRANSPORTER ACTIVITY	18	-0.341371	-0.870066	0.67052	1
BP:GLUCOSE 6-PHOSPHATE METABOLIC PROCESS	18	-0.335599	-0.870038	0.662368	1
BP:POSITIVE REGULATION OF GTPASE ACTIVITY	30	-0.30357	-0.869705	0.667035	1
BP:NEGATIVE REGULATION OF TRANSCRIPTION BY RNA POLYMERASE II	146	-0.255688	-0.869665	0.767207	1
MF:ENDONUCLEASE ACTIVITY	78	-0.267505	-0.869437	0.722453	1
BP:MITOTIC SPINDLE ORGANIZATION	32	-0.303822	-0.86937	0.672846	1
CC:CELLULAR BUD NECK SEPTIN STRUCTURE	18	-0.339074	-0.868648	0.658676	1
BP:NUCLEOSIDE PHOSPHATE CATABOLIC PROCESS	42	-0.291571	-0.868617	0.692057	1
MF:ADENYLYLTRANSFERASE ACTIVITY	15	-0.348615	-0.868227	0.670561	1
BP:CELLULAR CARBOHYDRATE CATABOLIC PROCESS	38	-0.292027	-0.867796	0.69011	1
BP:REGULATION OF MEIOSIS I	16	-0.347487	-0.86763	0.67467	1
CC:RSC-TYPE COMPLEX	19	-0.333199	-0.86741	0.673539	1
CC:VACUOLE	291	-0.246274	-0.866875	0.833	1
BP:REGULATION OF CELL CYCLE G1/S PHASE TRANSITION	16	-0.345205	-0.86646	0.681499	1
BP:CELLULAR LIPID METABOLIC PROCESS	318	-0.244839	-0.86563	0.847	1
BP:POSITIVE REGULATION OF CONJUGATION WITH CELLULAR FUSION	75	-0.26602	-0.86508	0.725756	1
BP:REGULATION OF VACUOLE ORGANIZATION	24	-0.319581	-0.865053	0.683314	1
BP:PROTEIN DEPOLYMERIZATION	21	-0.324083	-0.865018	0.682339	1
BP:REGULATION OF INVASIVE GROWTH IN RESPONSE TO GLUCOSE LIMITATION	18	-0.330012	-0.864064	0.667861	1
BP:POSITIVE REGULATION OF CHROMATIN ORGANIZATION	23	-0.319515	-0.864059	0.699105	1
BP:MEMBRANE LIPID METABOLIC PROCESS	82	-0.264196	-0.863668	0.742268	1
BP:ADAPTATION OF SIGNALING PATHWAY	24	-0.313618	-0.863462	0.690173	1
BP:LIPID TRANSLOCATION	18	-0.32855	-0.862937	0.681176	1
CC:ESCRT COMPLEX	15	-0.34655	-0.862629	0.680851	1
BP:ATP EXPORT	17	-0.334714	-0.862511	0.670616	1
CC:ASCOSPORE-TYPE PROSPORE	36	-0.299934	-0.86225	0.694414	1
BP:AUTOPHAGOSOME ASSEMBLY	35	-0.294682	-0.862124	0.709467	1
BP:INTRACELLULAR PROTEIN TRANSMEMBRANE TRANSPORT	73	-0.265634	-0.86158	0.724246	1
BP:PHOSPHATIDYLINOSITOL METABOLIC PROCESS	71	-0.266809	-0.861555	0.733888	1
BP:GLYCERALDEHYDE-3-PHOSPHATE METABOLIC PROCESS	16	-0.337083	-0.861429	0.682927	1
CC:TRANSCRIPTION FACTOR COMPLEX	94	-0.261288	-0.860159	0.766393	1
CC:EXTRINSIC COMPONENT OF PLASMA MEMBRANE	16	-0.343902	-0.860069	0.675029	1
BP:ESTABLISHMENT OF PROTEIN LOCALIZATION TO MEMBRANE	101	-0.258548	-0.859773	0.759959	1
BP:ENDOSOME TRANSPORT VIA MULTIVESICULAR BODY SORTING PATHWAY	48	-0.280972	-0.859543	0.719957	1
BP:REGULATION OF PHOSPHOLIPID METABOLIC PROCESS	26	-0.306863	-0.8584	0.716724	1
BP:ADAPTATION OF SIGNALING PATHWAY BY RESPONSE TO PHEROMONE INVOLVED IN CONJUGATION WITH CELLULAR FUSION	24	-0.313618	-0.857886	0.696101	1
BP:KETONE BIOSYNTHETIC PROCESS	15	-0.341683	-0.857785	0.671378	1
BP:GLYCOSYL COMPOUND BIOSYNTHETIC PROCESS	29	-0.300509	-0.857616	0.704444	1
BP:POSITIVE REGULATION OF CONJUGATION	75	-0.26602	-0.856936	0.752058	1
CC:SCF UBIQUITIN LIGASE COMPLEX	21	-0.322212	-0.85681	0.691589	1
MF:ATPASE ACTIVATOR ACTIVITY	19	-0.329221	-0.85657	0.686916	1
BP:REGULATION OF SISTER CHROMATID SEGREGATION	46	-0.284403	-0.856043	0.726115	1
CC:MEMBRANE PROTEIN COMPLEX	329	-0.240312	-0.855333	0.89	1
MF:NUCLEOTIDE TRANSMEMBRANE TRANSPORTER ACTIVITY	16	-0.336443	-0.855076	0.695349	1
BP:QUINONE BIOSYNTHETIC PROCESS	15	-0.341683	-0.854567	0.686321	1
CC:GOLGI STACK	29	-0.306208	-0.853945	0.685393	1
BP:POSITIVE REGULATION OF REPRODUCTIVE PROCESS	87	-0.259255	-0.853879	0.776978	1
BP:UBIQUINONE BIOSYNTHETIC PROCESS	15	-0.341683	-0.853646	0.688389	1
BP:PEROXISOMAL TRANSPORT	27	-0.3064	-0.853535	0.687855	1
BP:PENTOSE-PHOSPHATE SHUNT	16	-0.337083	-0.852762	0.690782	1
CC:SEPTIN CYTOSKELETON	24	-0.305113	-0.85274	0.670057	1
CC:CLATHRIN-COATED VESICLE	25	-0.311441	-0.85265	0.695455	1
MF:UBIQUITIN-LIKE PROTEIN BINDING	47	-0.28382	-0.85253	0.735484	1
BP:REGULATION OF MEIOTIC NUCLEAR DIVISION	42	-0.282876	-0.852481	0.702525	1
BP:RESPONSE TO PHEROMONE TRIGGERING CONJUGATION WITH CELLULAR FUSION	68	-0.268491	-0.852408	0.738994	1
MF:NUCLEOBASE-CONTAINING COMPOUND KINASE ACTIVITY	18	-0.324754	-0.851936	0.701269	1
BP:NUCLEOTIDE SALVAGE	16	-0.338559	-0.851819	0.681604	1
BP:COVALENT CHROMATIN MODIFICATION	176	-0.248906	-0.851693	0.816901	1
MF:HISTONE BINDING	43	-0.280796	-0.851505	0.720302	1
BP:UBIQUINONE METABOLIC PROCESS	15	-0.341683	-0.851443	0.694282	1
BP:PROTEASOME-MEDIATED UBIQUITIN-DEPENDENT PROTEIN CATABOLIC PROCESS	148	-0.250524	-0.851167	0.81206	1
MF:SNARE BINDING	37	-0.284037	-0.850308	0.707557	1
BP:CELL WALL MACROMOLECULE METABOLIC PROCESS	35	-0.290331	-0.849832	0.715385	1
BP:REGULATION OF EXIT FROM MITOSIS	38	-0.290586	-0.847713	0.735456	1
CC:ANCHORED COMPONENT OF PLASMA MEMBRANE	17	-0.32786	-0.847504	0.689492	1
CC:GOLGI CISTERNA	24	-0.314125	-0.8475	0.703833	1
MF:PROTEIN METHYLTRANSFERASE ACTIVITY	24	-0.309451	-0.847306	0.711387	1
BP:RESPONSE TO METAL ION	44	-0.279944	-0.846677	0.71459	1
MF:PHOSPHATIDYLINOSITOL-3-PHOSPHATE BINDING	35	-0.291826	-0.846469	0.735556	1
BP:ESTABLISHMENT OF PROTEIN LOCALIZATION TO VACUOLE	65	-0.265331	-0.846165	0.758947	1
CC:GOLGI SUBCOMPARTMENT	67	-0.268531	-0.84614	0.742708	1
BP:POSITIVE REGULATION OF MACROAUTOPHAGY	17	-0.328405	-0.846131	0.689613	1
MF:GTPASE BINDING	89	-0.259433	-0.845598	0.773292	1
BP:PROTEIN-DNA COMPLEX SUBUNIT ORGANIZATION	176	-0.242684	-0.845496	0.820641	1
MF:TRANSCRIPTION COACTIVATOR ACTIVITY	24	-0.312063	-0.845439	0.708989	1
BP:CHRONOLOGICAL CELL AGING	32	-0.293832	-0.844473	0.722096	1
CC:INTRINSIC COMPONENT OF MITOCHONDRIAL OUTER MEMBRANE	24	-0.303825	-0.844236	0.714922	1
BP:QUINONE METABOLIC PROCESS	15	-0.341683	-0.844138	0.705813	1
BP:CARBOHYDRATE DERIVATIVE BIOSYNTHETIC PROCESS	273	-0.239425	-0.843873	0.867868	1
BP:SPINDLE ASSEMBLY	16	-0.334771	-0.84284	0.72104	1
BP:PEROXISOMAL MEMBRANE TRANSPORT	27	-0.3064	-0.84263	0.716795	1
BP:VESICLE-MEDIATED TRANSPORT	434	-0.236121	-0.842354	0.92	1
MF:RIBONUCLEASE ACTIVITY	49	-0.27416	-0.841521	0.737009	1
BP:REGULATION OF NUCLEAR DIVISION	127	-0.251154	-0.841499	0.819939	1
BP:MAINTENANCE OF PROTEIN LOCATION IN CELL	30	-0.297169	-0.840921	0.727674	1
BP:PHOSPHOLIPID TRANSLOCATION	17	-0.328978	-0.837526	0.709602	1
MF:RAB GTPASE BINDING	25	-0.30886	-0.837164	0.708904	1
MF:ENDORIBONUCLEASE ACTIVITY, PRODUCING 5'-PHOSPHOMONOESTERS	17	-0.329081	-0.836495	0.71497	1
BP:CELLULAR MODIFIED AMINO ACID BIOSYNTHETIC PROCESS	28	-0.296823	-0.836475	0.736189	1
BP:GOLGI TO PLASMA MEMBRANE TRANSPORT	35	-0.285685	-0.836223	0.739711	1
BP:POSITIVE REGULATION OF MITOTIC CELL CYCLE PHASE TRANSITION	24	-0.30718	-0.835877	0.725825	1
BP:CELL WALL MACROMOLECULE BIOSYNTHETIC PROCESS	35	-0.290331	-0.835714	0.737596	1
BP:REGULATION OF MACROAUTOPHAGY	27	-0.299164	-0.835348	0.713969	1
BP:REGULATION OF MEMBRANE LIPID DISTRIBUTION	19	-0.321235	-0.835147	0.718931	1
MF:SNRNA BINDING	15	-0.334014	-0.834815	0.706573	1
BP:CELLULAR COMPONENT MACROMOLECULE BIOSYNTHETIC PROCESS	35	-0.290331	-0.834414	0.721133	1
BP:RESPONSE TO GLUCOSE	15	-0.337273	-0.833479	0.706938	1
BP:VESICLE-MEDIATED TRANSPORT TO THE PLASMA MEMBRANE	35	-0.285685	-0.833318	0.724213	1
BP:RESPONSE TO HEXOSE	15	-0.337273	-0.833033	0.729216	1
BP:PROTEOLYSIS INVOLVED IN CELLULAR PROTEIN CATABOLIC PROCESS	242	-0.236109	-0.832924	0.882883	1
CC:SAGA COMPLEX	21	-0.315349	-0.832175	0.740654	1
CC:ENDOPLASMIC RETICULUM PART	407	-0.234263	-0.832174	0.923	1
BP:POSITIVE REGULATION OF CELL CYCLE PHASE TRANSITION	25	-0.303182	-0.832099	0.723982	1
BP:RESPONSE TO MONOSACCHARIDE	15	-0.337273	-0.831896	0.727053	1
BP:DRUG EXPORT	21	-0.308714	-0.83184	0.727797	1
BP:SPHINGOLIPID METABOLIC PROCESS	51	-0.269299	-0.831054	0.762419	1
BP:POSITIVE REGULATION OF GENE EXPRESSION, EPIGENETIC	27	-0.302706	-0.83065	0.729003	1
BP:BIPOLAR CELLULAR BUD SITE SELECTION	15	-0.334982	-0.830571	0.71018	1
BP:PROTEIN IMPORT INTO PEROXISOME MATRIX	22	-0.306299	-0.830425	0.723235	1
CC:MEDIATOR COMPLEX	28	-0.29742	-0.830424	0.747717	1
CC:CORE MEDIATOR COMPLEX	20	-0.313078	-0.829664	0.713793	1
MF:INTRAMOLECULAR TRANSFERASE ACTIVITY	21	-0.310516	-0.829571	0.730858	1
BP:REPLICATION-BORN DOUBLE-STRAND BREAK REPAIR VIA SISTER CHROMATID EXCHANGE	16	-0.325389	-0.829411	0.720099	1
BP:OSMOSENSORY SIGNALING PATHWAY	16	-0.32249	-0.828472	0.71327	1
BP:REGULATION OF CELLULAR COMPONENT ORGANIZATION	454	-0.230756	-0.82824	0.938	1
BP:LATE ENDOSOME TO VACUOLE TRANSPORT VIA MULTIVESICULAR BODY SORTING PATHWAY	43	-0.275939	-0.828142	0.747053	1
BP:RESPONSE TO BIOTIC STIMULUS	17	-0.325068	-0.828064	0.707692	1
CC:ENDOPLASMIC RETICULUM	490	-0.231032	-0.827787	0.934	1
MF:ENZYME BINDING	194	-0.239473	-0.827608	0.850402	1
BP:GLYCEROPHOSPHOLIPID METABOLIC PROCESS	117	-0.247345	-0.827234	0.812942	1
BP:VACUOLAR TRANSPORT	127	-0.244093	-0.827134	0.820305	1
BP:PROTEOLYSIS	340	-0.233794	-0.826351	0.91992	1
CC:INTEGRAL COMPONENT OF MITOCHONDRIAL OUTER MEMBRANE	24	-0.303825	-0.825037	0.739477	1
MF:TRNA BINDING	32	-0.286591	-0.824877	0.745314	1
CC:ENDOPLASMIC RETICULUM MEMBRANE	383	-0.232211	-0.824827	0.934935	1
MF:ATP-DEPENDENT HELICASE ACTIVITY	58	-0.257397	-0.824256	0.776261	1
CC:OUTER MEMBRANE	84	-0.253432	-0.823891	0.798156	1
BP:ENDOCYTOSIS	126	-0.245828	-0.82369	0.826884	1
MF:RAS GUANYL-NUCLEOTIDE EXCHANGE FACTOR ACTIVITY	15	-0.331472	-0.823182	0.720096	1
BP:REGULATION OF REPRODUCTIVE PROCESS	142	-0.243322	-0.822715	0.822581	1
BP:AMINO SUGAR BIOSYNTHETIC PROCESS	21	-0.307842	-0.822578	0.733945	1
BP:PROTEIN LOCALIZATION TO MEMBRANE	124	-0.244899	-0.822397	0.819289	1
BP:NUCLEOSIDE METABOLIC PROCESS	42	-0.27517	-0.822344	0.760304	1
MF:INTRAMOLECULAR OXIDOREDUCTASE ACTIVITY	18	-0.31968	-0.822298	0.737268	1
BP:REGULATION OF TRANSPORT	106	-0.243695	-0.821806	0.819572	1
BP:PROTEIN LOCALIZATION TO PEROXISOME	24	-0.299418	-0.821801	0.727169	1
BP:PROTEIN TRANSMEMBRANE TRANSPORT	74	-0.254853	-0.820977	0.802083	1
BP:ENDOPLASMIC RETICULUM TO GOLGI VESICLE-MEDIATED TRANSPORT	96	-0.248703	-0.820897	0.800205	1
CC:NUCLEAR OUTER MEMBRANE-ENDOPLASMIC RETICULUM MEMBRANE NETWORK	396	-0.231167	-0.820762	0.949	1
BP:NEGATIVE REGULATION OF ORGANELLE ORGANIZATION	141	-0.243019	-0.820493	0.862069	1
BP:REGULATION OF ION TRANSPORT	19	-0.316309	-0.819888	0.753201	1
BP:UBIQUITIN-DEPENDENT PROTEIN CATABOLIC PROCESS VIA THE MULTIVESICULAR BODY SORTING PATHWAY	33	-0.28651	-0.819748	0.760532	1
MF:PURINE NTP-DEPENDENT HELICASE ACTIVITY	58	-0.257397	-0.818825	0.767914	1
BP:SELECTIVE AUTOPHAGY	15	-0.332852	-0.818325	0.74851	1
BP:CELLULAR RESPONSE TO ORGANONITROGEN COMPOUND	24	-0.299905	-0.817986	0.75286	1
BP:REGULATION OF MITOTIC NUCLEAR DIVISION	89	-0.246573	-0.817574	0.796698	1
BP:MITOTIC CELL CYCLE PHASE TRANSITION	180	-0.236104	-0.816914	0.875	1
BP:RESPONSE TO PHEROMONE	95	-0.24566	-0.816808	0.82132	1
BP:RESPONSE TO ANTIBIOTIC	39	-0.27594	-0.815921	0.777778	1
BP:RESPONSE TO RADIATION	21	-0.307322	-0.815748	0.726545	1
BP:RESPONSE TO TOPOLOGICALLY INCORRECT PROTEIN	57	-0.260249	-0.815081	0.779749	1
BP:PROTEIN TARGETING TO MEMBRANE	55	-0.26425	-0.814998	0.768991	1
BP:PROTEIN TRANSMEMBRANE IMPORT INTO INTRACELLULAR ORGANELLE	53	-0.264584	-0.8148	0.783473	1
CC:ORGANELLE OUTER MEMBRANE	83	-0.249965	-0.814419	0.798964	1
BP:SUPRAMOLECULAR FIBER ORGANIZATION	116	-0.241748	-0.813742	0.828077	1
BP:CELL CYCLE PHASE TRANSITION	180	-0.236104	-0.813446	0.864185	1
BP:NUCLEOBASE-CONTAINING SMALL MOLECULE BIOSYNTHETIC PROCESS	67	-0.255921	-0.813365	0.799788	1
BP:STEROL BIOSYNTHETIC PROCESS	41	-0.27358	-0.811997	0.771679	1
CC:ENDOSOMAL PART	107	-0.243325	-0.811634	0.829243	1
BP:ESTABLISHMENT OF PROTEIN LOCALIZATION TO PEROXISOME	24	-0.299418	-0.811477	0.764439	1
BP:HISTONE LYSINE METHYLATION	26	-0.292217	-0.811375	0.756236	1
BP:STEROID BIOSYNTHETIC PROCESS	42	-0.271212	-0.811189	0.765405	1
BP:INTRA-GOLGI VESICLE-MEDIATED TRANSPORT	30	-0.288697	-0.810968	0.753363	1
BP:SPHINGOLIPID BIOSYNTHETIC PROCESS	37	-0.27618	-0.810966	0.762061	1
CC:VESICLE COAT	28	-0.293723	-0.810523	0.759777	1
BP:REGULATION OF CELLULAR COMPONENT SIZE	47	-0.267639	-0.81041	0.77861	1
BP:GLYCOSYL COMPOUND METABOLIC PROCESS	47	-0.26693	-0.810326	0.762006	1
BP:REGULATION OF ANATOMICAL STRUCTURE SIZE	47	-0.267639	-0.810067	0.783405	1
BP:RNA SPLICING, VIA TRANSESTERIFICATION REACTIONS WITH BULGED ADENOSINE AS NUCLEOPHILE	114	-0.241356	-0.80923	0.843813	1
MF:CALMODULIN BINDING	22	-0.29932	-0.808915	0.749713	1
CC:VACUOLAR PART	229	-0.231971	-0.807922	0.895582	1
MF:ATPASE ACTIVITY, COUPLED TO TRANSMEMBRANE MOVEMENT OF IONS, PHOSPHORYLATIVE MECHANISM	15	-0.328941	-0.807267	0.772727	1
BP:PROTEIN TARGETING TO PEROXISOME	24	-0.299418	-0.80717	0.756726	1
CC:ENDOCYTIC PATCH	59	-0.254985	-0.805962	0.80359	1
CC:CELL DIVISION SITE PART	36	-0.273687	-0.805888	0.777533	1
CC:HISTONE DEACETYLASE COMPLEX	44	-0.270127	-0.805843	0.786251	1
BP:NEGATIVE REGULATION OF GENE EXPRESSION	421	-0.225017	-0.805626	0.953	1
BP:NEGATIVE REGULATION OF TRANSFERASE ACTIVITY	29	-0.288896	-0.8055	0.756071	1
BP:SPINDLE ORGANIZATION	40	-0.269046	-0.804968	0.767467	1
MF:MICROTUBULE BINDING	32	-0.279899	-0.804775	0.767338	1
BP:PROTEIN INSERTION INTO MITOCHONDRIAL INNER MEMBRANE	17	-0.317501	-0.804383	0.75503	1
BP:REGULATION OF G1/S TRANSITION OF MITOTIC CELL CYCLE	15	-0.324015	-0.804161	0.733333	1
CC:INCIPIENT CELLULAR BUD SITE	63	-0.253603	-0.804088	0.798742	1
MF:ENZYME ACTIVATOR ACTIVITY	132	-0.237517	-0.803685	0.849647	1
BP:PYRUVATE BIOSYNTHETIC PROCESS	35	-0.269074	-0.803567	0.772878	1
CC:COPII-COATED ER TO GOLGI TRANSPORT VESICLE	38	-0.271386	-0.803056	0.789934	1
BP:TRANSPOSITION	22	-0.296582	-0.802618	0.762732	1
BP:MRNA SPLICING, VIA SPLICEOSOME	113	-0.241489	-0.802515	0.836049	1
MF:ISOMERASE ACTIVITY	72	-0.250561	-0.801804	0.817617	1
MF:CATALYTIC ACTIVITY, ACTING ON RNA	221	-0.229647	-0.801153	0.896794	1
MF:PEPTIDASE ACTIVITY, ACTING ON L-AMINO ACID PEPTIDES	121	-0.240289	-0.801142	0.858156	1
CC:U2-TYPE SPLICEOSOMAL COMPLEX	57	-0.2593	-0.801116	0.8	1
BP:PROTEIN TRANSPORT TO VACUOLE INVOLVED IN UBIQUITIN-DEPENDENT PROTEIN CATABOLIC PROCESS VIA THE MULTIVESICULAR BODY SORTING PATHWAY	22	-0.298778	-0.800871	0.777389	1
BP:VACUOLE ORGANIZATION	101	-0.241542	-0.800194	0.839919	1
BP:REGULATION OF TRANSCRIPTION BY RNA POLYMERASE III	15	-0.324019	-0.799636	0.749709	1
CC:SLIK (SAGA-LIKE) COMPLEX	17	-0.313199	-0.799632	0.764566	1
BP:CELL WALL ORGANIZATION	225	-0.229001	-0.798939	0.902903	1
BP:VESICLE DOCKING	34	-0.271736	-0.798906	0.78232	1
BP:GLYCOLYTIC PROCESS	35	-0.269074	-0.7984	0.771111	1
BP:POSITIVE REGULATION OF PROTEIN POLYMERIZATION	34	-0.273252	-0.798294	0.762376	1
BP:EXTERNAL ENCAPSULATING STRUCTURE ORGANIZATION	225	-0.229001	-0.797462	0.918511	1
BP:ORGANIC CYCLIC COMPOUND CATABOLIC PROCESS	241	-0.228516	-0.796343	0.933	1
BP:SPLICEOSOMAL COMPLEX ASSEMBLY	31	-0.276779	-0.79556	0.803243	1
BP:CATION TRANSPORT	182	-0.229008	-0.795174	0.893467	1
CC:LATE ENDOSOME MEMBRANE	25	-0.288672	-0.795036	0.758267	1
CC:EXTRINSIC COMPONENT OF MITOCHONDRIAL INNER MEMBRANE	28	-0.283898	-0.794199	0.782946	1
BP:MODIFICATION-DEPENDENT PROTEIN CATABOLIC PROCESS	214	-0.226354	-0.794161	0.922768	1
CC:COATED VESICLE	73	-0.246938	-0.794112	0.827515	1
BP:PEPTIDYL-LYSINE METHYLATION	37	-0.269678	-0.794049	0.780409	1
CC:ACTIN CORTICAL PATCH	58	-0.253756	-0.793755	0.822839	1
BP:NEGATIVE REGULATION OF MACROMOLECULE METABOLIC PROCESS	499	-0.221606	-0.793263	0.977	1
BP:RESPONSE TO ORGANIC SUBSTANCE	278	-0.225195	-0.793168	0.933934	1
BP:ATP GENERATION FROM ADP	35	-0.269074	-0.792909	0.797342	1
BP:ESTABLISHMENT OF PROTEIN LOCALIZATION TO ORGANELLE	277	-0.225478	-0.792854	0.93994	1
MF:PEPTIDASE ACTIVITY	126	-0.235727	-0.792794	0.858163	1
BP:MEMBRANE ORGANIZATION	203	-0.228327	-0.792749	0.915578	1
BP:UBIQUITIN-DEPENDENT PROTEIN CATABOLIC PROCESS	214	-0.226354	-0.791659	0.910553	1
BP:REGULATION OF ORGANELLE ORGANIZATION	330	-0.224148	-0.791303	0.951	1
BP:NEGATIVE REGULATION OF MEIOTIC NUCLEAR DIVISION	22	-0.295182	-0.790166	0.782902	1
CC:MITOCHONDRIAL OUTER MEMBRANE	78	-0.244305	-0.790163	0.830052	1
BP:LIPID MODIFICATION	47	-0.259493	-0.789935	0.801289	1
BP:CELL CYCLE G2/M PHASE TRANSITION	41	-0.265684	-0.789351	0.789934	1
BP:CELLULAR RESPONSE TO CARBOHYDRATE STIMULUS	16	-0.316209	-0.789192	0.769321	1
CC:PHOSPHATASE COMPLEX	30	-0.279359	-0.789012	0.785475	1
BP:INVASIVE FILAMENTOUS GROWTH	63	-0.248322	-0.788072	0.824635	1
MF:ENDORIBONUCLEASE ACTIVITY	32	-0.274602	-0.787763	0.795806	1
BP:G2/M TRANSITION OF MITOTIC CELL CYCLE	41	-0.265684	-0.787175	0.808903	1
MF:S-ADENOSYLMETHIONINE-DEPENDENT METHYLTRANSFERASE ACTIVITY	69	-0.246894	-0.785333	0.85251	1
BP:CELL WALL ORGANIZATION OR BIOGENESIS	278	-0.222725	-0.78501	0.933868	1
BP:NEGATIVE REGULATION OF CHROMOSOME ORGANIZATION	74	-0.243479	-0.784794	0.825413	1
BP:PHOSPHATIDYLCHOLINE METABOLIC PROCESS	21	-0.294295	-0.784564	0.760722	1
CC:SNARE COMPLEX	27	-0.284559	-0.784524	0.79978	1
BP:PROTEIN-CONTAINING COMPLEX DISASSEMBLY	88	-0.238001	-0.783731	0.859184	1
BP:POSITIVE REGULATION OF SUPRAMOLECULAR FIBER ORGANIZATION	41	-0.260941	-0.783498	0.795722	1
CC:NUCLEAR ENVELOPE	134	-0.228124	-0.782903	0.862765	1
BP:RESPONSE TO ORGANONITROGEN COMPOUND	94	-0.237021	-0.782606	0.84552	1
BP:INVASIVE GROWTH IN RESPONSE TO GLUCOSE LIMITATION	60	-0.246001	-0.781115	0.820189	1
CC:ORGANELLE SUBCOMPARTMENT	93	-0.237565	-0.780659	0.834518	1
BP:HISTONE UBIQUITINATION	17	-0.301505	-0.78045	0.784431	1
BP:REGULATION OF PROTEIN COMPLEX ASSEMBLY	109	-0.234337	-0.780374	0.873856	1
BP:STEROID METABOLIC PROCESS	54	-0.253668	-0.778918	0.823654	1
BP:HISTONE H3-K4 METHYLATION	18	-0.301572	-0.777079	0.786866	1
BP:POSITIVE REGULATION OF HYDROLASE ACTIVITY	56	-0.25055	-0.775847	0.815433	1
BP:ACYL-COA METABOLIC PROCESS	19	-0.297639	-0.775681	0.807201	1
BP:THIOESTER METABOLIC PROCESS	19	-0.297639	-0.775126	0.792254	1
CC:VACUOLAR MEMBRANE	219	-0.223366	-0.775073	0.936874	1
BP:CELLULAR MONOVALENT INORGANIC CATION HOMEOSTASIS	44	-0.256829	-0.774903	0.82481	1
CC:CYTOPLASMIC VESICLE PART	164	-0.226513	-0.7746	0.901309	1
CC:GOLGI APPARATUS	285	-0.220126	-0.774517	0.950951	1
BP:CELLULAR PROTEIN-CONTAINING COMPLEX LOCALIZATION	27	-0.275128	-0.774366	0.792368	1
CC:CLATHRIN COAT	16	-0.307047	-0.774051	0.793144	1
BP:REACTIVE OXYGEN SPECIES METABOLIC PROCESS	20	-0.291181	-0.77381	0.793779	1
BP:ENDOSOME ORGANIZATION	19	-0.298897	-0.773564	0.798176	1
BP:GLYCEROLIPID BIOSYNTHETIC PROCESS	79	-0.238382	-0.773437	0.853002	1
BP:NEGATIVE REGULATION OF KINASE ACTIVITY	22	-0.288575	-0.772884	0.808925	1
BP:GOLGI VESICLE TRANSPORT	203	-0.223015	-0.771756	0.928858	1
BP:SCF-DEPENDENT PROTEASOMAL UBIQUITIN-DEPENDENT PROTEIN CATABOLIC PROCESS	17	-0.305371	-0.771181	0.782811	1
BP:AMINOGLYCAN BIOSYNTHETIC PROCESS	19	-0.295189	-0.770814	0.791325	1
BP:SECONDARY ALCOHOL METABOLIC PROCESS	35	-0.265116	-0.77062	0.80088	1
BP:POSITIVE REGULATION OF PROTEIN MODIFICATION BY SMALL PROTEIN CONJUGATION OR REMOVAL	15	-0.309771	-0.769905	0.798817	1
BP:CHITIN BIOSYNTHETIC PROCESS	19	-0.295189	-0.769803	0.78833	1
CC:EARLY ENDOSOME	15	-0.306471	-0.769299	0.769596	1
BP:HISTONE METHYLATION	28	-0.275663	-0.769155	0.813466	1
BP:REGULATION OF AUTOPHAGY	37	-0.262597	-0.768797	0.811321	1
BP:PSEUDOURIDINE SYNTHESIS	16	-0.304354	-0.768503	0.780374	1
BP:INNER MITOCHONDRIAL MEMBRANE ORGANIZATION	31	-0.265774	-0.76834	0.821705	1
BP:POLYOL METABOLIC PROCESS	33	-0.2696	-0.76737	0.820912	1
BP:CELLULAR PROTEIN COMPLEX DISASSEMBLY	49	-0.250298	-0.766583	0.844115	1
MF:PROTEIN TYROSINE PHOSPHATASE ACTIVITY	20	-0.291739	-0.766543	0.791045	1
BP:ALCOHOL BIOSYNTHETIC PROCESS	63	-0.241635	-0.766451	0.818182	1
BP:PROTEIN ALKYLATION	52	-0.247607	-0.765294	0.840982	1
BP:POSITIVE REGULATION OF TRANSPORT	38	-0.259757	-0.765267	0.831155	1
BP:REGULATION OF ACTIN POLYMERIZATION OR DEPOLYMERIZATION	31	-0.266405	-0.764296	0.808081	1
BP:REGULATION OF ACTIN FILAMENT LENGTH	31	-0.266405	-0.764108	0.820879	1
BP:PROTEIN LOCALIZATION TO ENDOPLASMIC RETICULUM	53	-0.246454	-0.763495	0.847476	1
CC:GOLGI-ASSOCIATED VESICLE	67	-0.238253	-0.761275	0.862357	1
BP:REGULATION OF CELL GROWTH	39	-0.254074	-0.761255	0.832967	1
BP:NEGATIVE REGULATION OF PHOSPHORYLATION	30	-0.268858	-0.760538	0.826281	1
BP:GLUCOSAMINE-CONTAINING COMPOUND BIOSYNTHETIC PROCESS	19	-0.295189	-0.760453	0.818713	1
BP:FUNGAL-TYPE CELL WALL ORGANIZATION OR BIOGENESIS	207	-0.219239	-0.760211	0.932731	1
BP:REGULATION OF ACTIN FILAMENT POLYMERIZATION	30	-0.264289	-0.760127	0.81676	1
BP:PROTEIN METHYLATION	52	-0.247607	-0.758914	0.85253	1
MF:UBIQUITIN BINDING	42	-0.252052	-0.758428	0.837867	1
BP:NEGATIVE REGULATION OF MOLECULAR FUNCTION	57	-0.239252	-0.758341	0.845188	1
CC:SPLICEOSOMAL COMPLEX	90	-0.229084	-0.758281	0.876299	1
BP:MRNA PROCESSING	205	-0.21731	-0.758083	0.933868	1
CC:INO80-TYPE COMPLEX	25	-0.275945	-0.758053	0.816	1
BP:PROTEIN N-LINKED GLYCOSYLATION	48	-0.247361	-0.75744	0.83532	1
BP:MONOVALENT INORGANIC CATION TRANSPORT	61	-0.240943	-0.756562	0.844681	1
BP:ACTIN FILAMENT POLYMERIZATION	30	-0.264289	-0.755639	0.822492	1
CC:WHOLE MEMBRANE	470	-0.211226	-0.755224	0.985	1
BP:COPPER ION HOMEOSTASIS	19	-0.286452	-0.754297	0.79786	1
BP:GOLGI TO ENDOSOME TRANSPORT	19	-0.292607	-0.754137	0.825527	1
BP:REGULATION OF PROTEIN COMPLEX DISASSEMBLY	27	-0.270398	-0.752741	0.806742	1
BP:MITOCHONDRIAL MEMBRANE ORGANIZATION	55	-0.242065	-0.752055	0.85684	1
BP:HISTONE DEACETYLATION	30	-0.262587	-0.751837	0.807522	1
BP:PROTEIN DEACYLATION	31	-0.260893	-0.751367	0.837184	1
MF:PROTEIN-CONTAINING COMPLEX SCAFFOLD ACTIVITY	25	-0.271915	-0.751305	0.825434	1
BP:PROTEIN DEACETYLATION	30	-0.262587	-0.750285	0.822173	1
BP:POSITIVE REGULATION OF CELLULAR CATABOLIC PROCESS	46	-0.248413	-0.750268	0.856069	1
BP:REGULATION OF GTPASE ACTIVITY	38	-0.252075	-0.748575	0.830923	1
CC:ENDOSOME MEMBRANE	89	-0.228937	-0.748253	0.884694	1
BP:MACROMOLECULE DEACYLATION	31	-0.260893	-0.747787	0.824581	1
CC:TRANS-GOLGI NETWORK	42	-0.252346	-0.746618	0.851732	1
BP:RESPONSE TO CADMIUM ION	22	-0.278315	-0.7466	0.810011	1
BP:PROTEIN TARGETING TO ER	40	-0.251415	-0.746458	0.840391	1
BP:NEGATIVE REGULATION OF CHROMATIN SILENCING AT TELOMERE	15	-0.301403	-0.746416	0.82387	1
CC:CELL DIVISION SITE	44	-0.248773	-0.744747	0.852598	1
BP:AMINO SUGAR METABOLIC PROCESS	29	-0.267078	-0.743121	0.844542	1
CC:AP-TYPE MEMBRANE COAT ADAPTOR COMPLEX	15	-0.298405	-0.742875	0.814815	1
BP:REGULATION OF VESICLE-MEDIATED TRANSPORT	57	-0.238874	-0.742854	0.866109	1
BP:TRNA METABOLIC PROCESS	201	-0.213041	-0.741607	0.942771	1
MF:ENZYME REGULATOR ACTIVITY	269	-0.211421	-0.741521	0.96997	1
CC:PROTEIN SERINE/THREONINE PHOSPHATASE COMPLEX	28	-0.264249	-0.740153	0.835214	1
BP:MODIFICATION-DEPENDENT MACROMOLECULE CATABOLIC PROCESS	236	-0.21231	-0.73905	0.961	1
BP:CELLULAR HOMEOSTASIS	223	-0.211344	-0.738038	0.964824	1
MF:TUBULIN BINDING	43	-0.244111	-0.736891	0.860841	1
BP:PROTEIN LOCALIZATION TO PLASMA MEMBRANE	25	-0.268022	-0.735982	0.836139	1
MF:MOLECULAR FUNCTION REGULATOR	306	-0.206455	-0.7359	0.972	1
BP:PHOSPHOLIPID METABOLIC PROCESS	156	-0.212844	-0.733539	0.944779	1
BP:NUCLEAR-TRANSCRIBED MRNA CATABOLIC PROCESS, NON-STOP DECAY	22	-0.276364	-0.733475	0.846241	1
BP:PURINE RIBONUCLEOSIDE METABOLIC PROCESS	19	-0.285135	-0.733426	0.833713	1
MF:MOTOR ACTIVITY	19	-0.285801	-0.732573	0.850711	1
CC:HETEROCHROMATIN	16	-0.293884	-0.731393	0.837267	1
BP:PROTEIN LOCALIZATION TO PHAGOPHORE ASSEMBLY SITE	16	-0.289263	-0.73139	0.834313	1
MF:PHOSPHATIDYLINOSITOL BISPHOSPHATE BINDING	25	-0.265382	-0.731087	0.820809	1
BP:REGULATION OF VESICLE FUSION	19	-0.278282	-0.73074	0.848555	1
BP:SECONDARY ALCOHOL BIOSYNTHETIC PROCESS	32	-0.254328	-0.730657	0.856202	1
BP:HETEROCYCLE CATABOLIC PROCESS	232	-0.210152	-0.728518	0.963964	1
CC:NUCLEOPLASM PART	241	-0.207523	-0.727847	0.972973	1
BP:ACTIN CORTICAL PATCH ORGANIZATION	19	-0.276687	-0.727709	0.838117	1
BP:REGULATION OF GROWTH	63	-0.228285	-0.727555	0.887831	1
BP:GLYCEROPHOSPHOLIPID BIOSYNTHETIC PROCESS	74	-0.225067	-0.727455	0.901247	1
BP:STEROL METABOLIC PROCESS	53	-0.236165	-0.725772	0.875664	1
BP:ERGOSTEROL METABOLIC PROCESS	34	-0.251201	-0.72424	0.86087	1
BP:ATP SYNTHESIS COUPLED PROTON TRANSPORT	22	-0.267113	-0.724116	0.834286	1
BP:PROTEIN PHOSPHORYLATION	227	-0.208087	-0.723923	0.957831	1
BP:REGULATION OF CELLULAR COMPONENT BIOGENESIS	166	-0.208702	-0.723338	0.947739	1
CC:SMALL NUCLEAR RIBONUCLEOPROTEIN COMPLEX	58	-0.229886	-0.723053	0.877378	1
BP:NEGATIVE REGULATION OF REPRODUCTIVE PROCESS	33	-0.249666	-0.72241	0.863537	1
BP:REGULATION OF CYTOPLASMIC TRANSLATION	15	-0.291391	-0.721734	0.842538	1
CC:SPLICEOSOMAL SNRNP COMPLEX	56	-0.227631	-0.721698	0.871579	1
BP:NONFUNCTIONAL RRNA DECAY	23	-0.265785	-0.721609	0.85932	1
BP:ENERGY COUPLED PROTON TRANSPORT, DOWN ELECTROCHEMICAL GRADIENT	22	-0.267113	-0.721594	0.854237	1
BP:CELLULAR CHEMICAL HOMEOSTASIS	179	-0.208251	-0.720698	0.955956	1
MF:KINASE ACTIVATOR ACTIVITY	17	-0.279992	-0.72028	0.824401	1
BP:PHYTOSTEROID METABOLIC PROCESS	34	-0.251201	-0.720005	0.848451	1
BP:CELLULAR MACROMOLECULE CATABOLIC PROCESS	411	-0.201243	-0.717829	0.993	1
BP:NEGATIVE REGULATION OF CATALYTIC ACTIVITY	47	-0.239412	-0.717137	0.873539	1
BP:CELLULAR ALCOHOL METABOLIC PROCESS	37	-0.241789	-0.71644	0.860414	1
MF:PROTEIN KINASE ACTIVATOR ACTIVITY	17	-0.279992	-0.716137	0.857143	1
BP:CELLULAR COPPER ION HOMEOSTASIS	18	-0.28135	-0.715487	0.849252	1
CC:SM-LIKE PROTEIN FAMILY COMPLEX	60	-0.228622	-0.715263	0.889348	1
BP:RESPONSE TO NITROGEN COMPOUND	95	-0.216964	-0.714305	0.916327	1
BP:ESTABLISHMENT OF PROTEIN LOCALIZATION TO ENDOPLASMIC RETICULUM	41	-0.239404	-0.713792	0.877814	1
BP:REGULATION OF HYDROLASE ACTIVITY	82	-0.220554	-0.713728	0.906089	1
BP:AROMATIC COMPOUND CATABOLIC PROCESS	228	-0.204528	-0.713387	0.967968	1
BP:TRNA PROCESSING	127	-0.208413	-0.711342	0.940102	1
CC:NUCLEAR MEMBRANE	87	-0.219096	-0.711024	0.912551	1
CC:MEMBRANE MICRODOMAIN	18	-0.274405	-0.710903	0.84497	1
BP:TRNA TRANSPORT	21	-0.267102	-0.710709	0.871707	1
BP:MACROMOLECULE CATABOLIC PROCESS	454	-0.199122	-0.710296	0.99	1
BP:POSITIVE REGULATION OF CELL CYCLE	74	-0.219409	-0.709407	0.90535	1
BP:TRNA WOBBLE URIDINE MODIFICATION	28	-0.253989	-0.708667	0.865537	1
BP:CHEMICAL HOMEOSTASIS	212	-0.204849	-0.708045	0.955868	1
BP:ACTIN POLYMERIZATION OR DEPOLYMERIZATION	34	-0.243112	-0.707502	0.863938	1
BP:IMPORT INTO CELL	142	-0.206486	-0.707426	0.959718	1
BP:SYNAPTONEMAL COMPLEX ORGANIZATION	20	-0.270308	-0.707217	0.851429	1
BP:ATP BIOSYNTHETIC PROCESS	57	-0.223074	-0.706245	0.898536	1
BP:NEGATIVE REGULATION OF PROTEIN KINASE ACTIVITY	20	-0.267285	-0.705805	0.872941	1
MF:PHOSPHOPROTEIN PHOSPHATASE ACTIVITY	49	-0.230499	-0.705422	0.884244	1
CC:MEMBRANE RAFT	18	-0.274405	-0.70449	0.866744	1
BP:REGULATION OF MITOTIC SISTER CHROMATID SEGREGATION	43	-0.232927	-0.699878	0.898613	1
BP:GROWTH	173	-0.201815	-0.698205	0.951662	1
BP:REGULATION OF LOCALIZATION	156	-0.202445	-0.697167	0.950754	1
MF:N-METHYLTRANSFERASE ACTIVITY	29	-0.247327	-0.695997	0.86456	1
BP:TRNA WOBBLE BASE MODIFICATION	30	-0.243981	-0.695331	0.879464	1
BP:POSITIVE REGULATION OF ORGANELLE ORGANIZATION	113	-0.208129	-0.695235	0.946193	1
BP:NUCLEUS ORGANIZATION	72	-0.217161	-0.695225	0.924274	1
BP:TRNA MODIFICATION	80	-0.213496	-0.694572	0.927975	1
BP:CHITIN METABOLIC PROCESS	26	-0.248779	-0.694387	0.882353	1
CC:INTRINSIC COMPONENT OF GOLGI MEMBRANE	27	-0.249352	-0.694338	0.874715	1
MF:OXIDOREDUCTASE ACTIVITY, ACTING ON PAIRED DONORS, WITH INCORPORATION OR REDUCTION OF MOLECULAR OXYGEN	22	-0.257082	-0.693719	0.877574	1
BP:SECRETION	74	-0.211954	-0.693087	0.916062	1
BP:CELLULAR NITROGEN COMPOUND CATABOLIC PROCESS	232	-0.199367	-0.693	0.980962	1
BP:PROTEIN MATURATION	88	-0.2119	-0.692169	0.934426	1
BP:REGULATION OF PROTEIN MODIFICATION BY SMALL PROTEIN CONJUGATION OR REMOVAL	28	-0.248676	-0.689576	0.883408	1
CC:INTEGRAL COMPONENT OF GOLGI MEMBRANE	27	-0.249352	-0.688033	0.887892	1
BP:AMINOGLYCAN METABOLIC PROCESS	26	-0.248779	-0.687911	0.885488	1
BP:FUNGAL-TYPE CELL WALL ORGANIZATION	174	-0.200661	-0.686694	0.976954	1
BP:REGULATION OF RESPONSE TO EXTRACELLULAR STIMULUS	18	-0.262194	-0.686283	0.889412	1
BP:GLUCOSAMINE-CONTAINING COMPOUND METABOLIC PROCESS	28	-0.241584	-0.685956	0.901766	1
BP:SECRETION BY CELL	74	-0.211954	-0.685112	0.923475	1
BP:POSITIVE REGULATION OF ACTIN FILAMENT POLYMERIZATION	22	-0.251613	-0.684013	0.895713	1
BP:LIPID BIOSYNTHETIC PROCESS	207	-0.197094	-0.683929	0.975904	1
MF:GTPASE ACTIVITY	82	-0.209043	-0.683596	0.933265	1
BP:PHYTOSTEROID BIOSYNTHETIC PROCESS	31	-0.238873	-0.683244	0.88196	1
BP:ERGOSTEROL BIOSYNTHETIC PROCESS	31	-0.238873	-0.68266	0.901657	1
BP:REGULATION OF RESPONSE TO EXTERNAL STIMULUS	18	-0.262194	-0.682187	0.887839	1
BP:CELLULAR ALCOHOL BIOSYNTHETIC PROCESS	31	-0.238873	-0.681541	0.906798	1
BP:REGULATION OF FILAMENTOUS GROWTH	45	-0.226598	-0.681096	0.916758	1
MF:ATPASE ACTIVITY, COUPLED TO MOVEMENT OF SUBSTANCES	61	-0.214508	-0.6807	0.916667	1
BP:RNA POLYMERASE II PREINITIATION COMPLEX ASSEMBLY	46	-0.223623	-0.680681	0.905579	1
MF:RNA HELICASE ACTIVITY	44	-0.223968	-0.679959	0.926882	1
BP:CELLULAR LIPID BIOSYNTHETIC PROCESS	31	-0.238873	-0.679274	0.884532	1
BP:INTRACELLULAR LIPID TRANSPORT	16	-0.270157	-0.678118	0.895785	1
MF:COFACTOR TRANSMEMBRANE TRANSPORTER ACTIVITY	19	-0.259428	-0.678049	0.869665	1
BP:ENDOMEMBRANE SYSTEM ORGANIZATION	80	-0.208738	-0.67745	0.9393	1
BP:EXOCYTOSIS	59	-0.216035	-0.677287	0.911205	1
BP:MRNA METABOLIC PROCESS	320	-0.191271	-0.676032	0.993988	1
CC:DNA REPLICATION PREINITIATION COMPLEX	22	-0.253958	-0.673321	0.894977	1
BP:TRANSCRIPTION PREINITIATION COMPLEX ASSEMBLY	51	-0.219204	-0.672581	0.912766	1
BP:PROTEIN IMPORT	119	-0.199777	-0.671548	0.968496	1
MF:MRNA BINDING	92	-0.205635	-0.671464	0.944906	1
BP:POSITIVE REGULATION OF CELLULAR COMPONENT BIOGENESIS	77	-0.205927	-0.67138	0.937952	1
BP:PROTON TRANSMEMBRANE TRANSPORT	43	-0.22335	-0.670637	0.912432	1
MF:PHOSPHOLIPID TRANSPORTER ACTIVITY	17	-0.256596	-0.669087	0.898955	1
BP:CELL GROWTH	94	-0.20177	-0.669067	0.948223	1
BP:POSITIVE REGULATION OF PROTEIN MODIFICATION PROCESS	85	-0.203413	-0.668878	0.95243	1
BP:ACTIN NUCLEATION	22	-0.251613	-0.66803	0.894144	1
MF:PRIMARY ACTIVE TRANSMEMBRANE TRANSPORTER ACTIVITY	63	-0.209958	-0.667424	0.931178	1
BP:UBIQUITIN-DEPENDENT ERAD PATHWAY	54	-0.215379	-0.667045	0.926082	1
BP:POSITIVE REGULATION OF CATABOLIC PROCESS	51	-0.214595	-0.666179	0.91841	1
BP:PROTEIN MODIFICATION BY SMALL PROTEIN REMOVAL	41	-0.220634	-0.663568	0.915676	1
CC:PRESPLICEOSOME	30	-0.231452	-0.663233	0.9102	1
CC:CELLULAR BUD TIP	85	-0.2036	-0.66284	0.949846	1
BP:REGULATION OF FILAMENTOUS GROWTH OF A POPULATION OF UNICELLULAR ORGANISMS	43	-0.220748	-0.661973	0.919094	1
MF:P-P-BOND-HYDROLYSIS-DRIVEN TRANSMEMBRANE TRANSPORTER ACTIVITY	63	-0.209958	-0.661897	0.936575	1
MF:GUANYL-NUCLEOTIDE EXCHANGE FACTOR ACTIVITY	40	-0.222714	-0.661404	0.922658	1
CC:U2-TYPE PRESPLICEOSOME	30	-0.231452	-0.659833	0.905391	1
BP:POST-GOLGI VESICLE-MEDIATED TRANSPORT	80	-0.202364	-0.659831	0.939425	1
BP:REGULATION OF PHOSPHORYLATION	122	-0.196392	-0.659594	0.973631	1
BP:CELLULAR RESPONSE TO NITROGEN COMPOUND	25	-0.235197	-0.659527	0.908072	1
BP:REGULATION OF CHROMATIN SILENCING AT TELOMERE	27	-0.236168	-0.65866	0.902762	1
BP:REGULATION OF ESTABLISHMENT OF PROTEIN LOCALIZATION	20	-0.248998	-0.658647	0.910693	1
BP:FILAMENTOUS GROWTH OF A POPULATION OF UNICELLULAR ORGANISMS	111	-0.195637	-0.656696	0.954268	1
CC:INTEGRAL COMPONENT OF ENDOPLASMIC RETICULUM MEMBRANE	77	-0.202374	-0.656503	0.956296	1
BP:CELLULAR CALCIUM ION HOMEOSTASIS	15	-0.266615	-0.656338	0.916968	1
BP:CELLULAR ION HOMEOSTASIS	153	-0.189467	-0.656332	0.980904	1
BP:TRANSCRIPTION INITIATION FROM RNA POLYMERASE II PROMOTER	64	-0.203788	-0.656244	0.943218	1
BP:RRNA TRANSCRIPTION	29	-0.234759	-0.655678	0.905789	1
BP:INORGANIC ION TRANSMEMBRANE TRANSPORT	89	-0.198236	-0.65545	0.963843	1
BP:ESTABLISHMENT OR MAINTENANCE OF CELL POLARITY	110	-0.196487	-0.655288	0.964249	1
MF:SERINE-TYPE PEPTIDASE ACTIVITY	17	-0.255221	-0.650254	0.909953	1
MF:TRANSLATION ELONGATION FACTOR ACTIVITY	16	-0.25741	-0.649585	0.922711	1
CC:INTRINSIC COMPONENT OF ENDOPLASMIC RETICULUM MEMBRANE	77	-0.202374	-0.649324	0.95243	1
BP:ION HOMEOSTASIS	174	-0.189377	-0.647665	0.983984	1
MF:ATP-DEPENDENT RNA HELICASE ACTIVITY	43	-0.213529	-0.644363	0.918301	1
CC:MEMBRANE REGION	21	-0.240819	-0.644321	0.905963	1
BP:REGULATION OF SUPRAMOLECULAR FIBER ORGANIZATION	56	-0.206827	-0.643235	0.939267	1
BP:SIGNAL TRANSDUCTION INVOLVED IN POSITIVE REGULATION OF CONJUGATION WITH CELLULAR FUSION	30	-0.225906	-0.642708	0.931973	1
BP:REGULATION OF PHOSPHORUS METABOLIC PROCESS	169	-0.184281	-0.642351	0.984955	1
BP:DEADENYLATION-DEPENDENT DECAPPING OF NUCLEAR-TRANSCRIBED MRNA	15	-0.256339	-0.642321	0.918033	1
BP:POSITIVE REGULATION OF PROTEIN METABOLIC PROCESS	138	-0.189313	-0.642285	0.981763	1
BP:ESTABLISHMENT OF CELL POLARITY	72	-0.199925	-0.642162	0.960417	1
CC:CYTOPLASMIC VESICLE MEMBRANE	55	-0.205226	-0.641745	0.94926	1
MF:SERINE HYDROLASE ACTIVITY	17	-0.255221	-0.641396	0.920428	1
MF:RNA-DEPENDENT ATPASE ACTIVITY	43	-0.213529	-0.641308	0.935345	1
BP:NEGATIVE REGULATION OF CHROMATIN ORGANIZATION	36	-0.219823	-0.640924	0.927568	1
BP:PHEROMONE-DEPENDENT SIGNAL TRANSDUCTION INVOLVED IN CONJUGATION WITH CELLULAR FUSION	30	-0.225906	-0.639732	0.924695	1
BP:FILAMENTOUS GROWTH	130	-0.187212	-0.638552	0.978723	1
BP:REGULATION OF CELLULAR CATABOLIC PROCESS	100	-0.192867	-0.638534	0.973113	1
BP:GROWTH OF UNICELLULAR ORGANISM AS A THREAD OF ATTACHED CELLS	104	-0.191338	-0.638255	0.970378	1
BP:REGULATION OF PHOSPHATE METABOLIC PROCESS	169	-0.184281	-0.634886	0.983887	1
BP:REGULATION OF MOLECULAR FUNCTION	229	-0.181782	-0.63455	0.990991	1
BP:LIPID HOMEOSTASIS	23	-0.233997	-0.634472	0.934808	1
BP:NUCLEAR-TRANSCRIBED MRNA CATABOLIC PROCESS, NONSENSE-MEDIATED DECAY	32	-0.219219	-0.634302	0.917411	1
BP:REGULATION OF RESPONSE TO NUTRIENT LEVELS	17	-0.251733	-0.633526	0.912892	1
BP:PSEUDOHYPHAL GROWTH	76	-0.19427	-0.632868	0.956522	1
BP:PHOSPHATIDYLCHOLINE BIOSYNTHETIC PROCESS	19	-0.239882	-0.632146	0.905437	1
MF:ATPASE ACTIVITY, COUPLED TO TRANSMEMBRANE MOVEMENT OF SUBSTANCES	57	-0.199682	-0.631097	0.951983	1
CC:VESICLE MEMBRANE	55	-0.205226	-0.631025	0.958774	1
BP:NUCLEAR-TRANSCRIBED MRNA CATABOLIC PROCESS, DEADENYLATION-DEPENDENT DECAY	58	-0.201149	-0.630946	0.955929	1
CC:U2 SNRNP	19	-0.2401	-0.629988	0.935748	1
BP:POSITIVE REGULATION OF CELLULAR AMIDE METABOLIC PROCESS	46	-0.208728	-0.628967	0.948442	1
BP:GLUCAN CATABOLIC PROCESS	16	-0.246578	-0.627912	0.92182	1
BP:REGULATION OF TRANSLATION	133	-0.184027	-0.627644	0.977619	1
BP:MANNOPROTEIN METABOLIC PROCESS	20	-0.233808	-0.627593	0.910448	1
BP:VACUOLE FUSION, NON-AUTOPHAGIC	42	-0.204514	-0.627054	0.937705	1
BP:ARP2/3 COMPLEX-MEDIATED ACTIN NUCLEATION	19	-0.244027	-0.626872	0.924225	1
BP:TRNA METHYLATION	21	-0.237569	-0.626285	0.924208	1
CC:CELL CORTEX	168	-0.181796	-0.62607	0.990955	1
CC:CYTOPLASMIC REGION	168	-0.181796	-0.625342	0.986922	1
CC:CORTICAL ENDOPLASMIC RETICULUM	24	-0.229563	-0.6247	0.931395	1
CC:ENDOPLASMIC RETICULUM SUBCOMPARTMENT	26	-0.223144	-0.624192	0.940594	1
BP:MANNOPROTEIN BIOSYNTHETIC PROCESS	20	-0.233808	-0.623609	0.929825	1
BP:POSITIVE REGULATION OF MOLECULAR FUNCTION	124	-0.184467	-0.623598	0.979798	1
CC:ENDOPLASMIC RETICULUM TUBULAR NETWORK	26	-0.223144	-0.621771	0.922902	1
BP:REGULATION OF INTRACELLULAR PH	33	-0.214198	-0.621554	0.944506	1
BP:POSITIVE REGULATION OF TRANSLATION	45	-0.205134	-0.620721	0.945513	1
MF:PHOSPHORIC ESTER HYDROLASE ACTIVITY	118	-0.184545	-0.62007	0.985772	1
BP:POSITIVE REGULATION OF RESPONSE TO EXTERNAL STIMULUS	15	-0.247047	-0.620049	0.928235	1
BP:POSITIVE REGULATION OF CELLULAR COMPONENT ORGANIZATION	154	-0.180433	-0.619282	0.98999	1
BP:REGULATION OF PSEUDOHYPHAL GROWTH	25	-0.224309	-0.618589	0.935823	1
CC:CELL CORTEX PART	137	-0.180477	-0.617487	0.978615	1
BP:CELL WALL GLYCOPROTEIN BIOSYNTHETIC PROCESS	20	-0.233808	-0.616538	0.945539	1
BP:NUCLEOBASE-CONTAINING COMPOUND CATABOLIC PROCESS	205	-0.176387	-0.616382	0.996997	1
BP:ACTIN CORTICAL PATCH LOCALIZATION	16	-0.246515	-0.616123	0.919075	1
MF:CATION-TRANSPORTING ATPASE ACTIVITY	32	-0.21427	-0.614797	0.941307	1
BP:REGULATION OF CELLULAR PH	33	-0.214198	-0.614765	0.936947	1
BP:POSITIVE REGULATION OF CELLULAR PROTEIN METABOLIC PROCESS	133	-0.17985	-0.613522	0.984833	1
BP:POSITIVE REGULATION OF PROTEIN COMPLEX ASSEMBLY	60	-0.195265	-0.613357	0.959873	1
BP:VACUOLE FUSION	42	-0.204514	-0.613274	0.962203	1
BP:CELL WALL MANNOPROTEIN BIOSYNTHETIC PROCESS	20	-0.233808	-0.609492	0.936343	1
BP:DNA-TEMPLATED TRANSCRIPTION, INITIATION	75	-0.18991	-0.609065	0.967471	1
BP:REGULATION OF CATABOLIC PROCESS	109	-0.184462	-0.608488	0.976602	1
MF:SUBSTRATE-SPECIFIC CHANNEL ACTIVITY	19	-0.234119	-0.607926	0.95053	1
CC:U1 SNRNP	18	-0.236076	-0.606163	0.930424	1
BP:CELLULAR CATION HOMEOSTASIS	139	-0.175437	-0.603979	0.991919	1
BP:PROTEIN LOCALIZATION TO NUCLEUS	72	-0.1904	-0.603205	0.968454	1
BP:REGULATION OF CELLULAR AMIDE METABOLIC PROCESS	138	-0.179052	-0.602953	0.988889	1
MF:ACTIVE ION TRANSMEMBRANE TRANSPORTER ACTIVITY	34	-0.205549	-0.602769	0.952017	1
BP:POSITIVE REGULATION OF RESPONSE TO EXTRACELLULAR STIMULUS	15	-0.247047	-0.602735	0.945755	1
BP:REGULATION OF PROTEIN MODIFICATION PROCESS	154	-0.176302	-0.599906	0.991935	1
BP:CALCIUM ION HOMEOSTASIS	16	-0.238194	-0.598197	0.945819	1
BP:INTRACELLULAR PROTEIN TRANSPORT	446	-0.166876	-0.598171	1	1
MF:ATPASE COUPLED ION TRANSMEMBRANE TRANSPORTER ACTIVITY	34	-0.205549	-0.597473	0.934735	1
BP:REGULATION OF PEPTIDE TRANSPORT	22	-0.227535	-0.597455	0.954128	1
BP:REGULATION OF ACTIN CYTOSKELETON ORGANIZATION	56	-0.188828	-0.597142	0.96308	1
BP:REGULATION OF GROWTH OF UNICELLULAR ORGANISM AS A THREAD OF ATTACHED CELLS	36	-0.20479	-0.596588	0.950111	1
BP:INORGANIC ION HOMEOSTASIS	153	-0.173966	-0.595765	0.993952	1
MF:CYSTEINE-TYPE PEPTIDASE ACTIVITY	35	-0.205322	-0.59107	0.948295	1
BP:REGULATION OF ACTIN FILAMENT-BASED PROCESS	56	-0.188828	-0.590607	0.974974	1
BP:RESPONSE TO TOXIC SUBSTANCE	48	-0.191229	-0.588546	0.955914	1
BP:RNA SURVEILLANCE	33	-0.204826	-0.5884	0.955044	1
BP:REGULATION OF CATALYTIC ACTIVITY	199	-0.170156	-0.588229	0.995992	1
BP:PHOSPHOLIPID BIOSYNTHETIC PROCESS	108	-0.175388	-0.587634	0.991812	1
BP:ENDOPLASMIC RETICULUM ORGANIZATION	34	-0.201736	-0.587365	0.955899	1
CC:OUTER MITOCHONDRIAL MEMBRANE PROTEIN COMPLEX	18	-0.225867	-0.58704	0.946574	1
BP:IMPORT INTO NUCLEUS	60	-0.186875	-0.586335	0.972603	1
BP:CATION HOMEOSTASIS	158	-0.172317	-0.585922	0.993939	1
BP:CELLULAR METAL ION HOMEOSTASIS	100	-0.176677	-0.582954	0.986694	1
MF:TRANSLATION REGULATOR ACTIVITY	76	-0.179634	-0.58275	0.984456	1
BP:POSITIVE REGULATION OF PHOSPHORUS METABOLIC PROCESS	78	-0.177778	-0.580687	0.983316	1
BP:ASCOSPORE-TYPE PROSPORE ASSEMBLY	23	-0.210747	-0.57809	0.956818	1
MF:NUCLEOSIDE BINDING	108	-0.173244	-0.578021	0.99076	1
MF:TRANSLATION REGULATOR ACTIVITY, NUCLEIC ACID BINDING	63	-0.181402	-0.577702	0.976116	1
MF:CORE PROMOTER BINDING	21	-0.215408	-0.576421	0.949714	1
BP:MRNA EXPORT FROM NUCLEUS	69	-0.180391	-0.573777	0.989518	1
CC:TRANSFERASE COMPLEX, TRANSFERRING PHOSPHORUS-CONTAINING GROUPS	137	-0.170338	-0.573177	0.998991	1
BP:POSITIVE REGULATION OF PHOSPHATE METABOLIC PROCESS	78	-0.177778	-0.572039	0.982329	1
BP:PROTEIN DEUBIQUITINATION	29	-0.202217	-0.571116	0.96288	1
BP:MRNA-CONTAINING RIBONUCLEOPROTEIN COMPLEX EXPORT FROM NUCLEUS	69	-0.180391	-0.570429	0.982236	1
MF:GUANYL RIBONUCLEOTIDE BINDING	104	-0.168597	-0.568173	0.991878	1
BP:POSTTRANSCRIPTIONAL REGULATION OF GENE EXPRESSION	147	-0.164561	-0.565644	0.992929	1
MF:PURINE NUCLEOSIDE BINDING	104	-0.168597	-0.563888	0.99187	1
MF:PURINE RIBONUCLEOSIDE BINDING	104	-0.168597	-0.56387	0.992886	1
MF:GUANYL NUCLEOTIDE BINDING	104	-0.168597	-0.563269	0.992857	1
MF:PASSIVE TRANSMEMBRANE TRANSPORTER ACTIVITY	21	-0.212368	-0.561855	0.966357	1
BP:NEGATIVE REGULATION OF PROTEIN PHOSPHORYLATION	27	-0.20034	-0.560109	0.960938	1
CC:CATALYTIC STEP 2 SPLICEOSOME	31	-0.196606	-0.559912	0.978771	1
MF:CHANNEL ACTIVITY	21	-0.212368	-0.558428	0.962457	1
MF:GTP BINDING	104	-0.168597	-0.557789	0.988821	1
MF:TRANSLATION FACTOR ACTIVITY, RNA BINDING	59	-0.177494	-0.556782	0.982049	1
BP:BETA-GLUCAN METABOLIC PROCESS	28	-0.195052	-0.556308	0.970588	1
CC:NUCLEAR DNA-DIRECTED RNA POLYMERASE COMPLEX	74	-0.171223	-0.556094	0.986344	1
BP:INORGANIC CATION TRANSMEMBRANE TRANSPORT	76	-0.171591	-0.55311	0.9875	1
BP:POSITIVE REGULATION OF CATALYTIC ACTIVITY	112	-0.162466	-0.550983	0.994919	1
BP:SPLICEOSOMAL SNRNP ASSEMBLY	17	-0.214368	-0.550717	0.968273	1
CC:DNA-DIRECTED RNA POLYMERASE COMPLEX	76	-0.171611	-0.550575	0.987692	1
CC:RNA POLYMERASE COMPLEX	76	-0.171611	-0.550355	0.98657	1
BP:SECOND-MESSENGER-MEDIATED SIGNALING	22	-0.207239	-0.548197	0.967232	1
BP:ORGANELLE ASSEMBLY	182	-0.157836	-0.547466	0.998994	1
BP:REGULATION OF PROTEIN METABOLIC PROCESS	307	-0.152971	-0.543009	1	1
BP:NEGATIVE REGULATION OF CELLULAR CATABOLIC PROCESS	25	-0.191831	-0.537671	0.976351	1
MF:LIGASE ACTIVITY, FORMING CARBON-SULFUR BONDS	19	-0.204237	-0.535589	0.969591	1
BP:REGULATION OF CELLULAR PROTEIN METABOLIC PROCESS	294	-0.150717	-0.535145	1	1
MF:PHOSPHATASE ACTIVITY	101	-0.159351	-0.53333	0.993852	1
MF:RIBONUCLEOSIDE BINDING	107	-0.160507	-0.533018	0.997951	1
CC:NUCLEOPLASM	368	-0.149461	-0.530818	1	1
MF:RIBONUCLEOPROTEIN COMPLEX BINDING	50	-0.172906	-0.530547	0.988134	1
BP:REGULATION OF CELL WALL ORGANIZATION OR BIOGENESIS	20	-0.200586	-0.530171	0.973563	1
CC:CYTOPLASMIC STRESS GRANULE	92	-0.159165	-0.526308	0.990797	1
BP:NEGATIVE REGULATION OF CATABOLIC PROCESS	25	-0.191831	-0.522108	0.983982	1
BP:REGULATION OF PROTEIN UBIQUITINATION	18	-0.199672	-0.518712	0.98163	1
BP:POSITIVE REGULATION OF PHOSPHORYLATION	56	-0.167999	-0.517692	0.988372	1
CC:P-BODY	52	-0.166906	-0.515054	0.992545	1
BP:DEPHOSPHORYLATION	96	-0.156697	-0.51497	0.99691	1
CC:PLASMA MEMBRANE PROTEIN COMPLEX	19	-0.196329	-0.514765	0.983664	1
BP:REGULATION OF FUNGAL-TYPE CELL WALL ORGANIZATION	19	-0.19479	-0.510776	0.977726	1
BP:RRNA CATABOLIC PROCESS	33	-0.174819	-0.506939	0.984699	1
MF:KINASE BINDING	30	-0.177639	-0.505649	0.982301	1
BP:RNA CATABOLIC PROCESS	153	-0.148789	-0.505346	1	1
BP:POSITIVE REGULATION OF PROTEIN PHOSPHORYLATION	52	-0.163168	-0.498168	0.995749	1
BP:METAL ION TRANSPORT	94	-0.150739	-0.495018	0.996923	1
BP:MITOCHONDRION LOCALIZATION	36	-0.16709	-0.494255	0.988004	1
CC:PROTON-TRANSPORTING ATP SYNTHASE COMPLEX	18	-0.188947	-0.493646	0.987059	1
BP:NUCLEAR-TRANSCRIBED MRNA CATABOLIC PROCESS	116	-0.144796	-0.490632	0.997957	1
BP:CELLULAR BUD SITE SELECTION	35	-0.168058	-0.486912	0.992248	1
BP:TRANSLATIONAL ELONGATION	42	-0.162496	-0.486513	0.992481	1
BP:REGULATION OF PROTEIN LOCALIZATION	67	-0.151383	-0.485862	0.997919	1
MF:RIBOSOME BINDING	30	-0.169429	-0.482129	0.992063	1
BP:MRNA TRANSPORT	101	-0.144471	-0.481068	0.99898	1
CC:MITOCHONDRIAL PROTON-TRANSPORTING ATP SYNTHASE COMPLEX	18	-0.188947	-0.478838	0.991879	1
BP:CELLULAR IRON ION HOMEOSTASIS	47	-0.15753	-0.478696	0.996781	1
BP:FATTY ACID BIOSYNTHETIC PROCESS	30	-0.167976	-0.477968	0.995575	1
BP:REGULATION OF PROTEOLYSIS	23	-0.175434	-0.477085	0.988751	1
MF:METAL ION TRANSMEMBRANE TRANSPORTER ACTIVITY	54	-0.154457	-0.474467	0.993671	1
CC:POLYSOME	31	-0.167093	-0.471644	0.993197	1
BP:ISOPRENOID METABOLIC PROCESS	18	-0.185495	-0.470156	0.995322	0.999605
BP:TRANSLATIONAL INITIATION	61	-0.147467	-0.461507	0.994759	0.999882
BP:METAL ION HOMEOSTASIS	116	-0.138327	-0.458769	1	0.999556
CC:PROTON-TRANSPORTING TWO-SECTOR ATPASE COMPLEX, PROTON-TRANSPORTING DOMAIN	20	-0.173762	-0.456315	0.993103	0.999187
CC:PRECATALYTIC SPLICEOSOME	18	-0.173047	-0.439864	0.997647	0.999791
BP:NCRNA CATABOLIC PROCESS	36	-0.146973	-0.431236	0.996685	0.999704
BP:REGULATION OF PROTEIN CATABOLIC PROCESS	19	-0.166882	-0.430242	0.997712	0.999199
BP:NUCLEOBASE-CONTAINING COMPOUND TRANSPORT	211	-0.122104	-0.425324	1	0.998874
BP:MRNA CATABOLIC PROCESS	128	-0.121693	-0.415233	1	0.998733
CC:TRANSPORTER COMPLEX	23	-0.151438	-0.407494	0.998857	0.998429
CC:NUCLEAR PRE-REPLICATIVE COMPLEX	17	-0.158411	-0.404877	0.998839	0.997945
CC:PRE-REPLICATIVE COMPLEX	17	-0.158411	-0.397344	0.998826	0.997582
CC:RIBONUCLEOPROTEIN GRANULE	129	-0.113433	-0.388293	1	0.997212
CC:CYTOPLASMIC RIBONUCLEOPROTEIN GRANULE	129	-0.113433	-0.384208	1	0.996734
BP:PRE-REPLICATIVE COMPLEX ASSEMBLY INVOLVED IN NUCLEAR CELL CYCLE DNA REPLICATION	20	-0.144776	-0.383743	1	0.99618
BP:PRE-REPLICATIVE COMPLEX ASSEMBLY	20	-0.144776	-0.382613	0.998826	0.995635
BP:PRE-REPLICATIVE COMPLEX ASSEMBLY INVOLVED IN CELL CYCLE DNA REPLICATION	20	-0.144776	-0.376773	0.998861	0.99517
BP:RIBONUCLEOPROTEIN COMPLEX SUBUNIT ORGANIZATION	202	-0.0687077	-0.238739	1	0.994949
CC:RIBOSOMAL SUBUNIT	228	0.37054	1.94848	0	0.0330805
CC:EXTRACELLULAR REGION	117	0.36102	1.90846	0	0.0414544
BP:RIBOSOMAL SMALL SUBUNIT ASSEMBLY	29	0.49631	1.88825	0	0.0467046
BP:MATURATION OF 5.8S RRNA	87	0.38139	1.88773	0	0.0457172
BP:MATURATION OF 5.8S RRNA FROM TRICISTRONIC RRNA TRANSCRIPT (SSU-RRNA, 5.8S RRNA, LSU-RRNA)	86	0.381095	1.86256	0	0.0526463
CC:CELLULAR BUD	200	0.317713	1.81747	0	0.0670356
BP:MATURATION OF LSU-RRNA	57	0.385902	1.79994	0	0.0732081
BP:DRUG CATABOLIC PROCESS	41	-0.559474	-1.67926	0.00109409	0.0773813
MF:COFACTOR BINDING	211	-0.484026	-1.68038	0	0.0778472
BP:CELLULAR AMINO ACID CATABOLIC PROCESS	58	-0.538594	-1.6825	0.00105485	0.0773528
MF:LYASE ACTIVITY	107	-0.51256	-1.69406	0	0.0676568
BP:GLUTAMATE METABOLIC PROCESS	18	-0.659979	-1.7006	0.00574053	0.063692
BP:SULFUR COMPOUND BIOSYNTHETIC PROCESS	77	-0.532655	-1.7163	0	0.0518113
MF:CARBON-OXYGEN LYASE ACTIVITY	41	-0.577751	-1.71984	0.0010929	0.0504144
BP:CARBOXYLIC ACID BIOSYNTHETIC PROCESS	228	-0.49597	-1.72451	0	0.0476115
BP:ORGANIC ACID BIOSYNTHETIC PROCESS	228	-0.49597	-1.7312	0	0.0446148
MF:SYMPORTER ACTIVITY	46	-0.573431	-1.74042	0	0.0399787
MF:TRANSAMINASE ACTIVITY	23	-0.645233	-1.74061	0.00111982	0.0410141
MF:TRANSFERASE ACTIVITY, TRANSFERRING NITROGENOUS GROUPS	23	-0.645233	-1.7426	0.00110865	0.0411614
MF:OXIDOREDUCTASE ACTIVITY, ACTING ON A HEME GROUP OF DONORS	17	-0.695768	-1.76406	0.00230947	0.0297134
MF:HEME-COPPER TERMINAL OXIDASE ACTIVITY	17	-0.695768	-1.76518	0.00236407	0.030097
MF:CYTOCHROME-C OXIDASE ACTIVITY	17	-0.695768	-1.76834	0.00115607	0.029607
MF:OXIDOREDUCTASE ACTIVITY, ACTING ON A HEME GROUP OF DONORS, OXYGEN AS ACCEPTOR	17	-0.695768	-1.76965	0	0.0296644
BP:AEROBIC ELECTRON TRANSPORT CHAIN	17	-0.700237	-1.77466	0	0.0284107
MF:HYDRO-LYASE ACTIVITY	33	-0.608078	-1.78606	0.00110011	0.024567
BP:SERINE FAMILY AMINO ACID METABOLIC PROCESS	39	-0.613155	-1.80855	0	0.0163766
BP:CELLULAR AMINO ACID METABOLIC PROCESS	251	-0.518747	-1.82822	0	0.0122349
BP:SISTER CHROMATID COHESION	59	-0.582797	-1.82878	0	0.0125671
BP:GLUTAMINE FAMILY AMINO ACID METABOLIC PROCESS	65	-0.577257	-1.83734	0	0.0111318
BP:MITOCHONDRIAL ELECTRON TRANSPORT, CYTOCHROME C TO OXYGEN	16	-0.726373	-1.84092	0	0.0109238
BP:GLUTAMINE FAMILY AMINO ACID BIOSYNTHETIC PROCESS	30	-0.668731	-1.85964	0	0.00800305
BP:SERINE FAMILY AMINO ACID BIOSYNTHETIC PROCESS	26	-0.67572	-1.86715	0	0.00718315
BP:ASPARTATE FAMILY AMINO ACID METABOLIC PROCESS	72	-0.586487	-1.87689	0	0.00602818
BP:MITOTIC SISTER CHROMATID COHESION	39	-0.646626	-1.91594	0	0.00305258
BP:ASPARTATE FAMILY AMINO ACID BIOSYNTHETIC PROCESS	52	-0.62374	-1.93575	0	0.0020782
CC:MITOCHONDRIAL RESPIRATORY CHAIN COMPLEX IV	16	-0.775365	-1.94727	0	0.00164458
BP:ALPHA-AMINO ACID METABOLIC PROCESS	185	-0.559698	-1.96838	0	0.00105572
CC:RESPIRATORY CHAIN COMPLEX IV	16	-0.775365	-1.9751	0	0.000784655
BP:SULFUR AMINO ACID BIOSYNTHETIC PROCESS	39	-0.671145	-1.97525	0	0.000836965
BP:METHIONINE METABOLIC PROCESS	42	-0.672901	-1.99117	0	0.000574888
BP:METHIONINE BIOSYNTHETIC PROCESS	36	-0.681681	-2.00415	0	0.000275355
BP:SULFUR AMINO ACID METABOLIC PROCESS	47	-0.660021	-2.00862	0	0.000223416
BP:CELLULAR AMINO ACID BIOSYNTHETIC PROCESS	131	-0.593219	-2.00883	0	0.000243726
BP:ALPHA-AMINO ACID BIOSYNTHETIC PROCESS	123	-0.605202	-2.03805	0	0.000178914
BP:RRNA-CONTAINING RIBONUCLEOPROTEIN COMPLEX EXPORT FROM NUCLEUS	63	0.355593	1.74472	0	0.101201
MF:GLUCOSIDASE ACTIVITY	28	0.467528	1.74156	0	0.100776
BP:CELL FATE COMMITMENT	32	0.410961	1.72733	0	0.106624
CC:CYTOSOLIC PROTEASOME COMPLEX	31	0.456633	1.72476	0	0.106278
BP:RNA 3'-END PROCESSING	75	0.352897	1.72396	0	0.104474
BP:RRNA 5'-END PROCESSING	34	0.424068	1.7169	0.011236	0.107317
BP:EXONUCLEOLYTIC TRIMMING INVOLVED IN RRNA PROCESSING	20	0.460746	1.69425	0.00833333	0.12043
BP:MATING TYPE DETERMINATION	30	0.418051	1.6779	0.0204082	0.128399
MF:HYDROLASE ACTIVITY, HYDROLYZING O-GLYCOSYL COMPOUNDS	48	0.383525	1.66402	0.0461538	0.136784
BP:RNA PHOSPHODIESTER BOND HYDROLYSIS, EXONUCLEOLYTIC	22	0.460884	1.66095	0.0526316	0.136198
CC:PROTEASOME STORAGE GRANULE	26	0.423536	1.65241	0.0337079	0.140109
BP:ENDONUCLEOLYTIC CLEAVAGE IN 5'-ETS OF TRICISTRONIC RRNA TRANSCRIPT (SSU-RRNA, 5.8S RRNA, LSU-RRNA)	31	0.413015	1.64464	0.0373832	0.143952
BP:RRNA 3'-END PROCESSING	23	0.460953	1.63317	0.042735	0.151317
BP:POLYADENYLATION-DEPENDENT MRNA CATABOLIC PROCESS	15	0.491424	1.63012	0.0409357	0.150896
BP:ENDONUCLEOLYTIC CLEAVAGE TO GENERATE MATURE 5'-END OF SSU-RRNA FROM (SSU-RRNA, 5.8S RRNA, LSU-RRNA)	32	0.420053	1.62807	0.0188679	0.150076
BP:SEX DETERMINATION	30	0.418051	1.62777	0.0275229	0.147728
BP:EXONUCLEOLYTIC TRIMMING TO GENERATE MATURE 3'-END OF 5.8S RRNA FROM TRICISTRONIC RRNA TRANSCRIPT (SSU-RRNA, 5.8S RRNA, LSU-RRNA)	18	0.460609	1.60196	0.0454545	0.168538
BP:NUCLEAR POLYADENYLATION-DEPENDENT MRNA CATABOLIC PROCESS	15	0.491424	1.60122	0.03125	0.166386
CC:SMALL RIBOSOMAL SUBUNIT	98	0.310893	1.59075	0	0.17327
CC:PRERIBOSOME, SMALL SUBUNIT PRECURSOR	21	0.435289	1.59037	0.0431035	0.170896
BP:MATING TYPE SWITCHING	24	0.43176	1.58799	0.056	0.170619
BP:U4 SNRNA 3'-END PROCESSING	15	0.491424	1.58273	0.035461	0.172745
MF:ATPASE ACTIVITY, COUPLED TO TRANSMEMBRANE MOVEMENT OF IONS, ROTATIONAL MECHANISM	21	0.439917	1.58015	0.0291262	0.172423
BP:POLYADENYLATION-DEPENDENT SNORNA 3'-END PROCESSING	15	0.491424	1.57809	0.0536913	0.17178
BP:RRNA METHYLATION	64	0.325899	1.57499	0.0172414	0.172229
BP:NUCLEAR-TRANSCRIBED MRNA CATABOLIC PROCESS, EXONUCLEOLYTIC	19	0.44083	1.55095	0.0463576	0.191553
BP:NCRNA 3'-END PROCESSING	45	0.363745	1.54011	0.0289855	0.199229
BP:REGULATION OF CYCLIN-DEPENDENT PROTEIN SERINE/THREONINE KINASE ACTIVITY	28	0.396441	1.51869	0.03	0.218168
BP:REGULATION OF CYCLIN-DEPENDENT PROTEIN KINASE ACTIVITY	29	0.392599	1.51605	0.0625	0.218141
BP:NUCLEAR-TRANSCRIBED MRNA CATABOLIC PROCESS, EXONUCLEOLYTIC, 3'-5'	17	0.440698	1.50751	0.0655738	0.22478
BP:EXONUCLEOLYTIC NUCLEAR-TRANSCRIBED MRNA CATABOLIC PROCESS INVOLVED IN DEADENYLATION-DEPENDENT DECAY	18	0.440764	1.5029	0.08	0.227786
CC:CELLULAR BUD NECK	159	0.2831	1.48834	0	0.242774
BP:CYTOPLASMIC TRANSLATIONAL INITIATION	18	0.427932	1.48057	0.0728477	0.249962
BP:MATURATION OF LSU-RRNA FROM TRICISTRONIC RRNA TRANSCRIPT (SSU-RRNA, 5.8S RRNA, LSU-RRNA)	46	0.335564	1.47853	0.0138889	0.249101
MF:HYDROLASE ACTIVITY, ACTING ON GLYCOSYL BONDS	59	0.320105	1.46106	0.0243902	0.268863
BP:NUCLEAR-TRANSCRIBED MRNA CATABOLIC PROCESS, 3'-5' EXONUCLEOLYTIC NONSENSE-MEDIATED DECAY	17	0.440698	1.45664	0.0714286	0.271218
BP:MRNA 3'-END PROCESSING	40	0.351048	1.44717	0.0240964	0.280859
BP:IRON COORDINATION ENTITY TRANSPORT	16	0.430597	1.44339	0.0866667	0.282831
BP:RRNA MODIFICATION	75	0.286647	1.42473	0	0.305566
CC:ANCHORED COMPONENT OF MEMBRANE	69	0.301053	1.406	0.0444444	0.330079
CC:SITE OF POLARIZED GROWTH	210	0.225606	1.40435	0	0.328888
BP:SNORNA 3'-END PROCESSING	29	0.362876	1.4041	0.0476191	0.325489
MF:CYCLIN-DEPENDENT PROTEIN SERINE/THREONINE KINASE REGULATOR ACTIVITY	29	0.36988	1.39991	0.102804	0.328036
CC:ENDOPEPTIDASE COMPLEX	48	0.313222	1.38779	0.0806452	0.34394
CC:PROTEASOME COMPLEX	48	0.313222	1.36449	0.0909091	0.378842
CC:GOLGI-ASSOCIATED VESICLE MEMBRANE	33	0.312846	1.36448	0.0666667	0.374633
CC:90S PRERIBOSOME	43	0.330955	1.35635	0.0694445	0.385542
BP:REGULATION OF TRANSCRIPTION BY RNA POLYMERASE I	39	0.315372	1.35329	0.0945946	0.386663
CC:PROTON-TRANSPORTING V-TYPE ATPASE COMPLEX	15	0.411036	1.34776	0.0986842	0.392513
BP:RNA POLYADENYLATION	27	0.332885	1.34108	0.0909091	0.400774
MF:PROTON-TRANSPORTING ATPASE ACTIVITY, ROTATIONAL MECHANISM	16	0.411098	1.33943	0.128834	0.399647
MF:TRANSITION METAL ION TRANSMEMBRANE TRANSPORTER ACTIVITY	23	0.353041	1.33747	0.116279	0.399206
BP:POSITIVE REGULATION OF GROWTH OF UNICELLULAR ORGANISM AS A THREAD OF ATTACHED CELLS	19	0.366065	1.33692	0.136986	0.396036
BP:NLS-BEARING PROTEIN IMPORT INTO NUCLEUS	16	0.404385	1.33349	0.114458	0.398292
BP:REGULATION OF TRANSLATIONAL ELONGATION	18	0.397493	1.32818	0.192857	0.403919
BP:SNRNA PROCESSING	21	0.366174	1.31706	0.152	0.421378
BP:MRNA CLEAVAGE INVOLVED IN MRNA PROCESSING	15	0.39657	1.29765	0.125	0.45546
BP:REGULATION OF MICROTUBULE CYTOSKELETON ORGANIZATION	30	0.320897	1.29278	0.12931	0.461309
BP:REGULATION OF TRANSCRIPTION INVOLVED IN G1/S TRANSITION OF MITOTIC CELL CYCLE	28	0.334286	1.28232	0.16092	0.481034
MF:RRNA BINDING	73	0.288726	1.28143	0.0869565	0.477892
CC:CYCLIN-DEPENDENT PROTEIN KINASE HOLOENZYME COMPLEX	22	0.37216	1.27403	0.165138	0.489112
BP:PRE-MRNA CLEAVAGE REQUIRED FOR POLYADENYLATION	15	0.39657	1.27063	0.177914	0.491867
BP:SNRNA 3'-END PROCESSING	20	0.366119	1.25748	0.190141	0.516374
BP:MRNA POLYADENYLATION	21	0.350052	1.25402	0.160305	0.519658
BP:MRNA CLEAVAGE	21	0.355874	1.24866	0.15873	0.528237
BP:REGULATION OF ATPASE ACTIVITY	16	0.366458	1.23699	0.146341	0.55162
BP:TRNA TRANSCRIPTION	19	0.358838	1.23238	0.196078	0.558858
BP:REGULATION OF MICROTUBULE-BASED PROCESS	31	0.318154	1.23162	0.181818	0.5556
BP:ISOPRENOID BIOSYNTHETIC PROCESS	17	0.368641	1.23052	0.166667	0.553438
BP:NCRNA EXPORT FROM NUCLEUS	33	0.30565	1.22995	0.171717	0.54988
BP:POLYADENYLATION-DEPENDENT RNA CATABOLIC PROCESS	22	0.332636	1.22567	0.196429	0.555227
BP:CYTOKINESIS	92	0.234412	1.22049	0.1	0.562672
BP:G1/S TRANSITION OF MITOTIC CELL CYCLE	68	0.254331	1.21962	0.111111	0.560005
BP:REGULATION OF PROTEIN SERINE/THREONINE KINASE ACTIVITY	46	0.282783	1.21786	0.186441	0.559619
MF:PROTEIN TRANSPORTER ACTIVITY	39	0.270468	1.21676	0.119048	0.558051
BP:RNA PHOSPHODIESTER BOND HYDROLYSIS	109	0.24502	1.21148	0.0909091	0.565962
BP:DNA-TEMPLATED TRANSCRIPTION, ELONGATION	100	0.24454	1.20914	0.190476	0.566558
CC:MEMBRANE COAT	34	0.293449	1.20523	0.178082	0.571233
BP:NUCLEAR POLYADENYLATION-DEPENDENT RRNA CATABOLIC PROCESS	19	0.332488	1.20259	0.176056	0.573273
BP:CELL CYCLE G1/S PHASE TRANSITION	69	0.25061	1.19654	0.125	0.583909
CC:COATED VESICLE MEMBRANE	40	0.293712	1.19614	0.189189	0.580238
MF:STRUCTURAL CONSTITUENT OF NUCLEAR PORE	30	0.299246	1.19571	0.23913	0.57675
BP:NUCLEAR POLYADENYLATION-DEPENDENT NCRNA CATABOLIC PROCESS	20	0.332537	1.19344	0.220779	0.578237
MF:PROTEIN KINASE REGULATOR ACTIVITY	58	0.252424	1.19149	0.125	0.579118
BP:NUCLEAR NCRNA SURVEILLANCE	20	0.332537	1.18862	0.232877	0.581437
BP:TRANSITION METAL ION TRANSPORT	58	0.250812	1.1837	0.195122	0.589556
CC:COATED MEMBRANE	34	0.293449	1.17979	0.244898	0.594236
BP:RIBOSOMAL LARGE SUBUNIT EXPORT FROM NUCLEUS	28	0.309777	1.17946	0.189189	0.590498
BP:RIBOSOME LOCALIZATION	49	0.271189	1.17824	0.209677	0.588873
BP:RIBOSOMAL SUBUNIT EXPORT FROM NUCLEUS	48	0.262689	1.17813	0.171875	0.584734
MF:KINASE REGULATOR ACTIVITY	61	0.245569	1.17487	0.163265	0.588915
BP:POSITIVE REGULATION OF FILAMENTOUS GROWTH OF A POPULATION OF UNICELLULAR ORGANISMS	24	0.318696	1.16886	0.251968	0.599635
BP:TRANSCRIPTION ELONGATION FROM RNA POLYMERASE II PROMOTER	91	0.239604	1.16715	0.192308	0.599946
MF:TBP-CLASS PROTEIN BINDING	18	0.339152	1.1624	0.25	0.607627
BP:IRON ION TRANSPORT	32	0.302777	1.16022	0.270588	0.609074
CC:TRANSPORT VESICLE MEMBRANE	27	0.312565	1.15915	0.236364	0.607512
BP:GOLGI TO VACUOLE TRANSPORT	26	0.298476	1.15108	0.257143	0.622616
BP:PROTEIN IMPORT INTO NUCLEUS	56	0.252401	1.14002	0.189655	0.64792
BP:REGULATION OF CYTOSKELETON ORGANIZATION	86	0.230593	1.13912	0.230769	0.645587
BP:POSITIVE REGULATION OF CYTOSKELETON ORGANIZATION	55	0.253299	1.13906	0.240741	0.64132
BP:POSITIVE REGULATION OF FILAMENTOUS GROWTH	24	0.318696	1.13118	0.27193	0.657492
BP:EXIT FROM MITOSIS	47	0.242807	1.13092	0.262295	0.653742
BP:POLYADENYLATION-DEPENDENT NCRNA CATABOLIC PROCESS	20	0.332537	1.13081	0.335616	0.64968
BP:RNA METHYLATION	88	0.22274	1.1303	0.147059	0.646763
BP:DNA-TEMPLATED TRANSCRIPTION, TERMINATION	57	0.25066	1.12869	0.216667	0.646449
CC:NUCLEAR PORE	46	0.252023	1.12797	0.3	0.643784
BP:REGULATION OF MRNA METABOLIC PROCESS	37	0.270088	1.12686	0.215054	0.642308
BP:RNA PHOSPHODIESTER BOND HYDROLYSIS, ENDONUCLEOLYTIC	64	0.242255	1.12541	0.191489	0.642264
CC:CELL SURFACE	27	0.299804	1.12346	0.297521	0.642863
BP:EXOCYTIC PROCESS	19	0.306372	1.12306	0.290598	0.639714
CC:TRANSCRIPTION ELONGATION FACTOR COMPLEX	21	0.314524	1.12046	0.290323	0.642371
BP:REGULATION OF DEPHOSPHORYLATION	25	0.302474	1.11444	0.307018	0.654235
CC:RNA POLYMERASE II, HOLOENZYME	51	0.250412	1.11165	0.21875	0.657474
CC:DNA HELICASE COMPLEX	16	0.316975	1.1105	0.326797	0.656449
BP:RESPONSE TO AMINO ACID STARVATION	21	0.314674	1.10899	0.290076	0.656407
BP:REGULATION OF INTRACELLULAR TRANSPORT	26	0.299171	1.10816	0.254545	0.654345
MF:RNA POLYMERASE BINDING	21	0.304523	1.10409	0.300885	0.66109
MF:TRNA METHYLTRANSFERASE ACTIVITY	16	0.328461	1.10404	0.298611	0.657129
BP:REGULATION OF DNA-TEMPLATED TRANSCRIPTION, ELONGATION	55	0.235542	1.09937	0.344828	0.666367
BP:CORTICAL CYTOSKELETON ORGANIZATION	38	0.251877	1.09901	0.301075	0.663287
BP:TRANSCRIPTION BY RNA POLYMERASE I	69	0.225312	1.09885	0.179487	0.659594
BP:POSITIVE REGULATION OF TRANSCRIPTION BY RNA POLYMERASE I	22	0.314572	1.09666	0.277311	0.66169
CC:SEPTIN RING	19	0.307261	1.09323	0.369748	0.666373
BP:CYTOSKELETON-DEPENDENT CYTOKINESIS	69	0.232966	1.09202	0.333333	0.665729
BP:NUCLEAR POLYADENYLATION-DEPENDENT TRNA CATABOLIC PROCESS	16	0.332339	1.08859	0.311258	0.670955
BP:SPINDLE POLE BODY ORGANIZATION	32	0.282851	1.08781	0.346939	0.669131
BP:DIVALENT INORGANIC CATION TRANSPORT	30	0.270254	1.08679	0.305785	0.668056
BP:POSITIVE REGULATION OF PROTEIN SERINE/THREONINE KINASE ACTIVITY	16	0.339323	1.08381	0.368794	0.671994
MF:BASAL TRANSCRIPTION MACHINERY BINDING	25	0.284391	1.08146	0.344	0.674275
BP:MICROTUBULE ORGANIZING CENTER ORGANIZATION	32	0.282851	1.07568	0.326316	0.686068
BP:FORMIN-NUCLEATED ACTIN CABLE ORGANIZATION	16	0.325436	1.07527	0.280702	0.683378
BP:RETROGRADE VESICLE-MEDIATED TRANSPORT, GOLGI TO ENDOPLASMIC RETICULUM	33	0.258113	1.07116	0.395604	0.68972
BP:REGULATION OF PROTEIN KINASE ACTIVITY	78	0.213475	1.06889	0.361702	0.69208
BP:FORMIN-NUCLEATED ACTIN CABLE ASSEMBLY	16	0.325436	1.06875	0.35461	0.688711
BP:CELLULAR RESPONSE TO AMINO ACID STARVATION	21	0.314674	1.06585	0.344595	0.693275
BP:TRNA CATABOLIC PROCESS	16	0.332339	1.06287	0.373984	0.697253
MF:SIGNAL SEQUENCE BINDING	35	0.261675	1.06011	0.392857	0.700663
BP:SNORNA METABOLIC PROCESS	52	0.248278	1.05866	0.381818	0.70065
BP:CORTICAL ACTIN CYTOSKELETON ORGANIZATION	37	0.25385	1.05221	0.351648	0.714427
BP:DIVALENT METAL ION TRANSPORT	29	0.270214	1.05183	0.38	0.711648
MF:RNA POLYMERASE CORE ENZYME BINDING	21	0.304523	1.05102	0.375	0.710165
MF:RAN GTPASE BINDING	16	0.322643	1.04762	0.391566	0.715389
CC:PROTEIN KINASE COMPLEX	43	0.237915	1.04657	0.342466	0.714215
BP:PARALLEL ACTIN FILAMENT BUNDLE ASSEMBLY	16	0.325436	1.04445	0.320261	0.715961
BP:PHOSPHORYLATION OF RNA POLYMERASE II C-TERMINAL DOMAIN	24	0.288829	1.04322	0.367188	0.715842
MF:GENERAL TRANSCRIPTION INITIATION FACTOR BINDING	30	0.278475	1.04092	0.382353	0.718746
BP:POSITIVE REGULATION OF GROWTH	27	0.274715	1.04028	0.40625	0.716747
CC:PROTEASOME ACCESSORY COMPLEX	21	0.282704	1.03913	0.382353	0.716444
CC:EXOSOME (RNASE COMPLEX)	15	0.318223	1.03853	0.414286	0.714312
MF:PEPTIDYL-PROLYL CIS-TRANS ISOMERASE ACTIVITY	16	0.307876	1.03647	0.402516	0.715885
MF:UBIQUITINYL HYDROLASE ACTIVITY	22	0.280084	1.03571	0.402985	0.714569
MF:UBIQUITIN-LIKE PROTEIN-SPECIFIC PROTEASE ACTIVITY	25	0.280209	1.0356	0.396396	0.711173
BP:NEGATIVE REGULATION OF SUPRAMOLECULAR FIBER ORGANIZATION	23	0.284486	1.03227	0.355372	0.716761
MF:BASAL RNA POLYMERASE II TRANSCRIPTION MACHINERY BINDING	25	0.284391	1.03079	0.402985	0.716924
MF:THIOL-DEPENDENT UBIQUITINYL HYDROLASE ACTIVITY	22	0.280084	1.02948	0.373984	0.716433
BP:POSITIVE REGULATION OF CELL CYCLE PROCESS	63	0.228034	1.02906	0.44898	0.713883
CC:SERINE/THREONINE PROTEIN KINASE COMPLEX	38	0.255888	1.02793	0.443182	0.713571
BP:NEGATIVE REGULATION OF CYTOSKELETON ORGANIZATION	25	0.259661	1.02708	0.420561	0.712432
BP:REGULATION OF MRNA STABILITY	17	0.312917	1.02599	0.403974	0.711845
BP:REGULATION OF TRANSLATIONAL INITIATION	22	0.291531	1.02495	0.408333	0.711324
BP:NEGATIVE REGULATION OF TRANSLATION	35	0.249215	1.02321	0.418605	0.712442
CC:INO80 COMPLEX	15	0.316928	1.02207	0.402439	0.711894
BP:COFACTOR TRANSPORT	30	0.245518	1.02111	0.415094	0.711187
BP:REGULATION OF MRNA CATABOLIC PROCESS	28	0.269725	1.02007	0.392523	0.710398
CC:PROTEASOME REGULATORY PARTICLE	21	0.282704	1.01647	0.398438	0.716525
MF:CIS-TRANS ISOMERASE ACTIVITY	16	0.307876	1.01645	0.417722	0.713207
CC:SMALL NUCLEOLAR RIBONUCLEOPROTEIN COMPLEX	30	0.252	1.01599	0.386139	0.710926
MF:RNA POLYMERASE II COMPLEX BINDING	18	0.304387	1.01468	0.410596	0.71087
MF:THIOL-DEPENDENT UBIQUITIN-SPECIFIC PROTEASE ACTIVITY	21	0.280042	1.01366	0.41791	0.710106
BP:POSITIVE REGULATION OF DNA-TEMPLATED TRANSCRIPTION, ELONGATION	52	0.231096	1.01279	0.5	0.708799
BP:NEGATIVE REGULATION OF CELLULAR AMIDE METABOLIC PROCESS	38	0.249327	1.00931	0.487179	0.714719
CC:TRANSPORT VESICLE	39	0.243206	1.00559	0.455696	0.72108
BP:MITOTIC SPINDLE ELONGATION	16	0.298165	1.00437	0.395522	0.721279
BP:SNORNA PROCESSING	44	0.233531	1.00315	0.484849	0.721284
BP:ACTIN FILAMENT BUNDLE ASSEMBLY	28	0.256494	1.003	0.428571	0.718345
BP:POLYSACCHARIDE CATABOLIC PROCESS	25	0.257487	0.996798	0.481482	0.731024
BP:VESICLE DOCKING INVOLVED IN EXOCYTOSIS	17	0.306281	0.991993	0.469388	0.739785
CC:ER TO GOLGI TRANSPORT VESICLE MEMBRANE	16	0.312052	0.991582	0.45912	0.73736
BP:REGULATION OF KINASE ACTIVITY	85	0.198646	0.989469	0.368421	0.739286
BP:REGULATION OF TRANSCRIPTION ELONGATION FROM RNA POLYMERASE II PROMOTER	49	0.227205	0.987294	0.506849	0.741874
CC:EXORIBONUCLEASE COMPLEX	15	0.318223	0.984634	0.487952	0.745038
[truncated: 143 more rows]

## Sheet: FIB AND ESC (TMRE)
GSEA result of fibroblasts and ESCs sorted by mitochondrial membrane potential(TMRE). Positive NES(normalized enrichment socre) means enriched in high TMRE cells.
GENE SET NAME FIB	GENE SET SIZE FIB	NES FIB	NOM.p.val FIB	FDR.q.val FIB	NES ESC	NOM.p.val ESC	FDR.q.val ESC
MCMURRAY_TP53_HRAS_COOPERATION_RESPONSE_DN	62	2.15291	0	0	-1.89191	0.0013245	0.165252
RB_P107_DN.V1_UP	134	2.11519	0	0.000506349	-0.974196	0.532646	0.991025
LIU_VAV3_PROSTATE_CARCINOGENESIS_UP	80	2.02875	0	0.00435019	-0.960299	0.535316	0.995958
UZONYI_RESPONSE_TO_LEUKOTRIENE_AND_THROMBIN	35	2.01743	0	0.00401607	-0.896855	0.626722	1
VERNELL_RETINOBLASTOMA_PATHWAY_UP	67	1.97331	0	0.0114489	1.41973	0.0287081	0.230303
GO_CELLULAR_RESPONSE_TO_VITAMIN	25	1.9686	0	0.0107145	1.04201	0.38535	0.691064
ZHANG_TLX_TARGETS_DN	88	1.94738	0	0.0169392	2.13321	0	0.00457407
GO_STARTLE_RESPONSE	25	1.92936	0	0.0241224	-0.731406	0.848485	1
MODULE_158	41	1.92302	0	0.0252418	1.32524	0.0699589	0.304974
DUTERTRE_ESTRADIOL_RESPONSE_24HR_UP	311	1.91358	0	0.0297559	1.90829	0	0.0242468
NIELSEN_GIST_AND_SYNOVIAL_SARCOMA_DN	18	1.90288	0	0.0333578	-1.03789	0.427692	0.949713
MODULE_125	42	1.89373	0	0.0355997	1.27489	0.102881	0.355377
GO_STRAND_DISPLACEMENT	24	1.89264	0	0.0334015	1.31333	0.114865	0.314235
GO_REGULATION_OF_TRANSCRIPTION_INVOLVED_IN_G1_S_TRANSITION_OF_MITOTIC_CELL_CYCLE	25	1.88676	0	0.0345367	1.1609	0.242623	0.50166
FISCHER_G1_S_CELL_CYCLE	172	1.88536	0	0.0332408	-0.898914	0.696145	1
YAO_TEMPORAL_RESPONSE_TO_PROGESTERONE_CLUSTER_15	33	1.88111	0	0.0340568	0.940853	0.537705	0.85956
GO_DNA_SYNTHESIS_INVOLVED_IN_DNA_REPAIR	70	1.87263	0.00140647	0.0369665	1.4124	0.0193237	0.23502
GO_CELLULAR_RESPONSE_TO_NUTRIENT	38	1.8662	0	0.0407202	1.27138	0.106762	0.358269
ZHAN_MULTIPLE_MYELOMA_CD1_DN	37	1.85872	0	0.0448785	-0.893289	0.625509	1
PID_E2F_PATHWAY	72	1.85525	0	0.0453497	1.16302	0.182857	0.498676
KEGG_DNA_REPLICATION	31	1.84351	0.00153139	0.0542955	1.63578	0.0106383	0.103294
REACTOME_E2F_MEDIATED_REGULATION_OF_DNA_REPLICATION	31	1.84041	0.00157729	0.0550286	1.18192	0.178322	0.468644
RICKMAN_HEAD_AND_NECK_CANCER_B	36	1.83934	0	0.0535552	1.31686	0.0985402	0.312602
RUIZ_TNC_TARGETS_DN	136	1.83224	0	0.058826	1.36437	0.00735294	0.265587
GAUSSMANN_MLL_AF4_FUSION_TARGETS_E_UP	92	1.82464	0	0.0640366	-0.957797	0.555952	0.996516
GO_MULTI_ORGANISM_BEHAVIOR	73	1.82088	0	0.066174	-0.99642	0.476071	0.977669
GO_DNA_REPLICATION_CHECKPOINT	15	1.81016	0	0.0773882	1.39372	0.0923567	0.243972
REACTOME_DNA_STRAND_ELONGATION	26	1.80929	0.0029985	0.0760616	1.44242	0.0456026	0.211165
CSR_LATE_UP.V1_DN	147	1.8056	0	0.0779766	-0.932846	0.604358	1
GO_REGULATION_OF_RENAL_SYSTEM_PROCESS	37	1.80515	0	0.0758467	-0.755501	0.861264	1
SONG_TARGETS_OF_IE86_CMV_PROTEIN	57	1.80012	0.00143885	0.0798271	1.7296	0	0.0679283
PID_FANCONI_PATHWAY	46	1.79789	0	0.0806941	1.61988	0.00854701	0.107978
GO_DNA_BIOSYNTHETIC_PROCESS	109	1.79736	0	0.0791618	1.39123	0.012987	0.246732
GO_MITOTIC_RECOMBINATION	35	1.79481	0	0.0795551	1.38127	0.0774648	0.255103
MISHRA_CARCINOMA_ASSOCIATED_FIBROBLAST_DN	22	1.79282	0	0.0797509	-0.546187	0.987032	1
SEKI_INFLAMMATORY_RESPONSE_LPS_DN	22	1.79118	0	0.0802466	-0.797279	0.771755	1
IZADPANAH_STEM_CELL_ADIPOSE_VS_BONE_DN	102	1.78441	0	0.0872053	-0.983154	0.505389	0.983003
YNTTTNNNANGCARM_UNKNOWN	66	1.78321	0.00139082	0.0866318	-1.21584	0.143979	0.755774
REACTOME_LAGGING_STRAND_SYNTHESIS	15	1.78285	0.00159744	0.0847726	1.29666	0.152174	0.331492
HOELZEL_NF1_TARGETS_DN	103	1.78054	0	0.0860709	-1.11888	0.248792	0.861779
KAUFFMANN_MELANOMA_RELAPSE_UP	57	1.77716	0	0.0887791	1.76115	0.004329	0.0557926
GO_TELOMERE_MAINTENANCE_VIA_RECOMBINATION	27	1.77635	0	0.0877193	1.44117	0.0702875	0.212641
REACTOME_G1_S_SPECIFIC_TRANSCRIPTION	17	1.7706	0.00158983	0.0937035	1.52377	0.0545455	0.158187
CHR17Q22	24	1.77027	0.00153846	0.0919859	1.69466	0.0101351	0.0804728
BONOME_OVARIAN_CANCER_POOR_SURVIVAL_UP	30	1.7682	0.003125	0.0927995	-1.12887	0.271989	0.85606
GO_CENTRAL_NERVOUS_SYSTEM_PROJECTION_NEURON_AXONOGENESIS	22	1.76743	0.00156006	0.0918326	1.1389	0.281046	0.533066
GO_REGULATION_OF_MUSCLE_HYPERTROPHY	36	1.76592	0	0.0920616	-0.981863	0.489655	0.982222
GO_REGULATION_OF_CATECHOLAMINE_METABOLIC_PROCESS	17	1.76194	0.00163399	0.0963264	-1.38845	0.101695	0.598778
GO_REGULATION_OF_DNA_DEPENDENT_DNA_REPLICATION	40	1.76137	0	0.0952227	1.09821	0.263736	0.596755
GO_NEGATIVE_REGULATION_OF_INTERLEUKIN_6_PRODUCTION	34	1.75566	0.0015015	0.102267	0.792142	0.817857	0.980337
GO_POSITIVE_REGULATION_OF_CAMP_METABOLIC_PROCESS	84	1.75212	0	0.106493	-1.40359	0.0279898	0.58321
CAHOY_ASTROGLIAL	97	1.75002	0.00132275	0.108082	-1.34919	0.0411125	0.630077
BURTON_ADIPOGENESIS_PEAK_AT_2HR	50	1.74446	0	0.115436	1.57501	0.00833333	0.128096
GO_CENTRAL_NERVOUS_SYSTEM_NEURON_AXONOGENESIS	27	1.74051	0.00294118	0.120337	1.05263	0.357595	0.670451
GO_SIGNAL_TRANSDUCTION_INVOLVED_IN_REGULATION_OF_GENE_EXPRESSION	18	1.73946	0.00323625	0.11974	-1.35509	0.104816	0.631367
MASRI_RESISTANCE_TO_TAMOXIFEN_AND_AROMATASE_INHIBITORS_UP	19	1.73791	0.00316456	0.120405	-1.18686	0.257353	0.784474
HELLEBREKERS_SILENCED_DURING_TUMOR_ANGIOGENESIS	72	1.73712	0	0.119738	-1.04367	0.386565	0.945864
REACTOME_ACTIVATION_OF_THE_PRE_REPLICATIVE_COMPLEX	27	1.73687	0.00314961	0.118229	0.998994	0.441718	0.764234
GO_REPLICATION_FORK	56	1.73615	0.00146413	0.117537	1.49309	0.00873363	0.177221
GNF2_CDKN1C	18	1.73033	0.00476947	0.125837	-0.808995	0.748148	1
GO_DNA_REPLICATION	197	1.72949	0	0.125422	1.33997	0.00980392	0.287746
KEGG_HOMOLOGOUS_RECOMBINATION	22	1.72753	0	0.127145	1.36174	0.0996678	0.267131
GO_PROSTATE_GLAND_MORPHOGENESIS	22	1.72159	0.00480769	0.136269	1.2487	0.167785	0.389305
GO_GLYCOSYL_COMPOUND_CATABOLIC_PROCESS	35	1.71946	0	0.13832	-0.957969	0.525447	0.99692
GO_PHENOL_CONTAINING_COMPOUND_BIOSYNTHETIC_PROCESS	32	1.71912	0.00312012	0.136919	-1.3181	0.106501	0.657521
KONG_E2F3_TARGETS	93	1.71835	0	0.13646	2.11105	0	0.00536142
GO_EXTRACELLULAR_MATRIX	399	1.71755	0	0.13573	-0.961024	0.610996	0.996744
GRABARCZYK_BCL11B_TARGETS_DN	50	1.71746	0.00145138	0.133926	-0.683443	0.952694	1
KIM_GERMINAL_CENTER_T_HELPER_DN	21	1.7169	0.00316456	0.133138	-0.88828	0.645349	1
GO_NEGATIVE_REGULATION_OF_ENDOTHELIAL_CELL_MIGRATION	37	1.71603	0.00303951	0.132846	-1.34421	0.0995851	0.639817
WILCOX_RESPONSE_TO_PROGESTERONE_UP	140	1.71561	0	0.131938	1.78807	0	0.0469877
KEGG_MISMATCH_REPAIR	20	1.71021	0.00156495	0.140442	1.46982	0.0638298	0.194043
REN_BOUND_BY_E2F	54	1.70344	0	0.15239	1.66935	0.00431035	0.0900338
REACTOME_G0_AND_EARLY_G1	23	1.70082	0.00460123	0.155739	1.52631	0.0450161	0.157266
GO_POSITIVE_REGULATION_OF_ALCOHOL_BIOSYNTHETIC_PROCESS	23	1.7008	0.00447761	0.153757	-1.31484	0.129445	0.658191
GO_NEGATIVE_REGULATION_OF_BIOMINERAL_TISSUE_DEVELOPMENT	17	1.69827	0	0.157673	-0.688269	0.871907	1
PID_GMCSF_PATHWAY	34	1.69802	0.00474683	0.15603	-0.667023	0.927171	1
GNF2_CD33	44	1.6974	0	0.155228	-0.794856	0.8	1
WANG_RECURRENT_LIVER_CANCER_DN	15	1.69739	0.00328947	0.153276	-0.915835	0.573872	1
CHR8P23	39	1.69733	0.00301659	0.151448	-0.657362	0.944523	1
GO_DNA_DEPENDENT_DNA_REPLICATION	91	1.69631	0	0.15211	1.4169	0.0360825	0.232366
GO_REGULATION_OF_CALCINEURIN_NFAT_SIGNALING_CASCADE	17	1.69514	0.00627943	0.152646	-1.65193	0.00757576	0.463555
SUZUKI_RESPONSE_TO_TSA_AND_DECITABINE_1A	20	1.69492	0.00770416	0.151219	-0.956873	0.534407	0.995758
GNF2_EGFR	20	1.69466	0.00315956	0.150005	0.875636	0.64939	0.940304
NABA_ECM_GLYCOPROTEINS	184	1.69462	0	0.148288	1.11793	0.132653	0.563728
GO_DNA_STRAND_ELONGATION	25	1.69132	0.00325203	0.153099	0.865048	0.673203	0.94734
NAKAYAMA_SOFT_TISSUE_TUMORS_PCA2_DN	71	1.69125	0	0.15149	1.08367	0.28934	0.619773
MARKEY_RB1_CHRONIC_LOF_UP	107	1.69032	0	0.151744	0.990696	0.469945	0.779215
PICCALUGA_ANGIOIMMUNOBLASTIC_LYMPHOMA_UP	194	1.68981	0	0.151135	-0.990793	0.49615	0.980011
CHR9Q31	49	1.68973	0.00293686	0.149612	-0.771141	0.825676	1
GSE17974_CTRL_VS_ACT_IL4_AND_ANTI_IL12_12H_CD4_TCELL_UP	161	1.68844	0	0.15041	-1.37756	0.0157658	0.610078
GNF2_IGFBP1	23	1.68658	0.00473934	0.153312	-0.614903	0.939481	1
PLASARI_TGFB1_TARGETS_10HR_DN	234	1.68546	0	0.154107	-1.30605	0.0276243	0.666178
CHIBA_RESPONSE_TO_TSA_UP	50	1.68502	0	0.153366	1.40465	0.0254237	0.237974
GO_DEVELOPMENTAL_GROWTH_INVOLVED_IN_MORPHOGENESIS	104	1.68457	0	0.152704	-1.01621	0.43568	0.964694
CORRE_MULTIPLE_MYELOMA_UP	64	1.68437	0	0.151438	-1.0327	0.409962	0.953552
GSE40274_CTRL_VS_LEF1_TRANSDUCED_ACTIVATED_CD4_TCELL_UP	157	1.68162	0	0.155901	-1.30735	0.0371622	0.665831
TAVAZOIE_METASTASIS	88	1.67887	0.00150376	0.159963	-1.02429	0.420469	0.958818
ZHANG_TLX_TARGETS_36HR_DN	180	1.67809	0	0.159973	1.85279	0	0.0332771
GNF2_KISS1	34	1.67758	0.00459418	0.15945	-1.08847	0.34507	0.902541
GO_CELLULAR_RESPONSE_TO_ALCOHOL	111	1.67427	0	0.164862	-0.808519	0.826877	1
GO_SYNAPTIC_TRANSMISSION_DOPAMINERGIC	15	1.67403	0.00632911	0.163867	-1.46236	0.0521739	0.559196
GO_RELAXATION_OF_MUSCLE	19	1.673	0.00341297	0.164423	-1.03067	0.415066	0.955592
GO_EPITHELIAL_CELL_PROLIFERATION	86	1.67128	0	0.16639	-1.20598	0.146985	0.764384
GO_CYCLIC_NUCLEOTIDE_MEDIATED_SIGNALING	46	1.6702	0	0.167314	1.27209	0.120755	0.357941
GNF2_TIMP2	32	1.66938	0.00466563	0.167728	-0.882122	0.651413	1
GSE18791_UNSTIM_VS_NEWCATSLE_VIRUS_DC_10H_DN	162	1.66819	0	0.168932	0.898828	0.762295	0.919732
MODULE_176	200	1.66765	0	0.168829	1.07486	0.231579	0.636196
ZHANG_TLX_TARGETS_60HR_DN	268	1.66678	0	0.169375	2.43425	0	0
GO_REGULATION_OF_CAMP_METABOLIC_PROCESS	121	1.66667	0.0013089	0.168037	-1.36456	0.0324826	0.610896
GSE17974_IL4_AND_ANTI_IL12_VS_UNTREATED_6H_ACT_CD4_TCELL_UP	159	1.6663	0	0.167456	-1.27699	0.0620767	0.685934
GSE2706_UNSTIM_VS_8H_R848_DC_DN	177	1.66588	0	0.166796	-1.0433	0.386161	0.946652
GSE7764_IL15_TREATED_VS_CTRL_NK_CELL_24H_DN	188	1.66516	0	0.166966	-1.08666	0.289709	0.904745
CHEN_LVAD_SUPPORT_OF_FAILING_HEART_UP	96	1.66455	0	0.166833	-0.905169	0.647343	1
GO_REGULATION_OF_SYNAPSE_ASSEMBLY	78	1.66397	0.002849	0.166738	-1.13841	0.242574	0.849433
GSE26030_UNSTIM_VS_RESTIM_TH1_DAY5_POST_POLARIZATION_UP	189	1.66237	0	0.168743	-1.49326	0.00222717	0.539288
GO_LYMPH_VESSEL_DEVELOPMENT	20	1.6605	0	0.171676	-1.23179	0.196248	0.736546
GO_DNA_STRAND_ELONGATION_INVOLVED_IN_DNA_REPLICATION	21	1.65998	0.00153374	0.171379	0.955712	0.49375	0.841046
SUNG_METASTASIS_STROMA_DN	46	1.65981	0.00154321	0.170353	1.00372	0.44206	0.755041
LENAOUR_DENDRITIC_CELL_MATURATION_UP	102	1.65876	0	0.171506	1.10877	0.217877	0.57772
GO_POSITIVE_REGULATION_OF_SYNAPSE_ASSEMBLY	60	1.65867	0	0.170206	-1.15517	0.231258	0.826564
GSE30962_ACUTE_VS_CHRONIC_LCMV_SECONDARY_INF_CD8_TCELL_DN	192	1.65756	0	0.171457	-0.989095	0.490771	0.980482
BILBAN_B_CLL_LPL_DN	38	1.65569	0.00150376	0.174176	1.38759	0.0538721	0.249526
MODULE_112	227	1.65322	0	0.178461	1.17565	0.0694445	0.4769
SCHLESINGER_METHYLATED_DE_NOVO_IN_CANCER	82	1.65192	0.00145985	0.180035	-1.26338	0.0997475	0.701283
GO_PROTEINACEOUS_EXTRACELLULAR_MATRIX	335	1.65177	0	0.178902	-0.947143	0.629202	1
KAUFFMANN_DNA_REPAIR_GENES	208	1.65105	0	0.179291	0.961537	0.551402	0.833354
ANASTASSIOU_MULTICANCER_INVASIVENESS_SIGNATURE	62	1.64971	0.00143472	0.180985	-1.08884	0.330779	0.901232
HALLMARK_CHOLESTEROL_HOMEOSTASIS	71	1.64957	0	0.179863	1.52056	0.00452489	0.159991
GO_NEGATIVE_REGULATION_OF_LEUKOCYTE_DIFFERENTIATION	71	1.64853	0.00290698	0.180561	-1.18401	0.192649	0.787589
GO_NUCLEOSIDE_PHOSPHATE_CATABOLIC_PROCESS	65	1.64775	0.00145138	0.180979	-0.972453	0.531835	0.991114
GO_MISMATCH_REPAIR	24	1.64648	0.008	0.182357	0.963842	0.50505	0.829078
GO_REGULATION_OF_EXTRINSIC_APOPTOTIC_SIGNALING_PATHWAY_VIA_DEATH_DOMAIN_RECEPTORS	52	1.64575	0.00294551	0.182726	-0.924787	0.596401	1
LINDVALL_IMMORTALIZED_BY_TERT_DN	76	1.64532	0	0.182292	-1.07943	0.34131	0.91362
GO_INTRASPECIES_INTERACTION_BETWEEN_ORGANISMS	44	1.64496	0.00458015	0.181754	-0.905147	0.612466	1
ACEVEDO_LIVER_CANCER_WITH_H3K27ME3_UP	243	1.64435	0	0.181845	-1.42799	0.00537057	0.550978
GSE2935_UV_INACTIVATED_VS_LIVE_SENDAI_VIRUS_INF_MACROPHAGE_UP	164	1.64231	0	0.185269	-0.806758	0.879171	1
PYEON_HPV_POSITIVE_TUMORS_UP	81	1.63901	0.00137552	0.19163	-1.10225	0.292289	0.881578
ISHIDA_E2F_TARGETS	49	1.63815	0.00145138	0.19238	1.80641	0	0.0429981
GO_MITOTIC_G2_M_TRANSITION_CHECKPOINT	18	1.63793	0.00961539	0.191644	1.4429	0.0522648	0.211338
GO_RESPONSE_TO_VITAMIN	95	1.63785	0.00138504	0.190456	0.9524	0.651316	0.84383
GO_CELLULAR_RESPONSE_TO_INTERLEUKIN_6	22	1.63783	0.00803858	0.189137	0.852579	0.684375	0.952547
LIU_PROSTATE_CANCER_DN	448	1.6377	0	0.188193	-1.0872	0.23614	0.904551
MODULE_274	79	1.63762	0.00137174	0.187075	-0.778211	0.850248	1
GO_ACTIVATION_OF_PROTEIN_KINASE_B_ACTIVITY	21	1.63691	0.00796178	0.187428	-1.20667	0.207602	0.763366
GO_RIBONUCLEOTIDE_CATABOLIC_PROCESS	25	1.63616	0.0125589	0.188086	-1.39248	0.0745856	0.595793
GO_ACTIVATION_OF_ADENYLATE_CYCLASE_ACTIVITY	36	1.63547	0.00759878	0.188558	-1.52822	0.0308311	0.52637
PETROVA_PROX1_TARGETS_UP	28	1.63353	0.00152905	0.191476	1.36736	0.0978261	0.264175
GSE40274_CTRL_VS_FOXP3_TRANSDUCED_ACTIVATED_CD4_TCELL_UP	191	1.63321	0.00126422	0.190974	1.14804	0.118182	0.522382
PLASARI_TGFB1_SIGNALING_VIA_NFIC_10HR_DN	27	1.63251	0.00746269	0.191316	1.30417	0.112281	0.324514
GO_REGULATION_OF_KERATINOCYTE_PROLIFERATION	25	1.63204	0.00970874	0.190987	-0.865254	0.660511	1
GO_POSITIVE_REGULATION_OF_SYNAPTIC_TRANSMISSION	109	1.63172	0	0.190571	-1.30251	0.0615764	0.663656
GO_CENTROSOME_CYCLE	44	1.63152	0.00149254	0.189804	1.60914	0.00796813	0.110862
CROONQUIST_STROMAL_STIMULATION_UP	50	1.6297	0.00601504	0.193037	1.36501	0.0569106	0.265185
YAATNANRNNNCAG_UNKNOWN	59	1.62825	0.00583942	0.195204	-0.841465	0.737516	1
ATF2_S_UP.V1_DN	178	1.62783	0.00126103	0.194991	-0.82167	0.861678	1
NIELSEN_SCHWANNOMA_DN	18	1.6265	0.00789889	0.196811	-1.44727	0.0518518	0.546011
GO_NUCLEAR_REPLICATION_FORK	34	1.62644	0.00454545	0.195775	1.26106	0.11032	0.372025
ZHENG_GLIOBLASTOMA_PLASTICITY_UP	236	1.62629	0	0.194848	1.62278	0	0.106842
GSE41867_DAY6_VS_DAY15_LCMV_ARMSTRONG_EFFECTOR_CD8_TCELL_UP	156	1.62447	0	0.198174	-0.942429	0.598647	1
TAKEDA_TARGETS_OF_NUP98_HOXA9_FUSION_8D_UP	138	1.62435	0	0.197162	-1.11028	0.265517	0.876853
GO_VASODILATION	25	1.62366	0.0113636	0.197559	0.936098	0.542125	0.868488
KEGG_GAP_JUNCTION	83	1.62297	0.00407056	0.198099	1.0618	0.306931	0.656028
GSE15750_DAY6_VS_DAY10_EFF_CD8_TCELL_UP	196	1.62219	0	0.198772	1.84337	0	0.035378
CHR5Q13	52	1.62138	0.00147059	0.199488	1.07758	0.297959	0.632155
GSE17974_CTRL_VS_ACT_IL4_AND_ANTI_IL12_48H_CD4_TCELL_UP	157	1.61988	0	0.202048	-0.926309	0.640182	1
GO_G_PROTEIN_COUPLED_PURINERGIC_RECEPTOR_SIGNALING_PATHWAY	18	1.61953	0.0115702	0.201639	-0.879848	0.620536	1
GNF2_MMP11	28	1.61932	0.008	0.200918	-0.830783	0.714685	1
BROWNE_HCMV_INFECTION_2HR_UP	31	1.61737	0.00605144	0.204675	-0.619265	0.96361	1
CHEN_ETV5_TARGETS_SERTOLI	17	1.61705	0.00306748	0.204293	1.00684	0.418129	0.748682
GO_AXIS_ELONGATION	27	1.61639	0.0174603	0.204681	1.17335	0.238411	0.480228
GO_NEGATIVE_REGULATION_OF_OSTEOCLAST_DIFFERENTIATION	20	1.61628	0.00623053	0.203783	-1.33033	0.110787	0.638582
GO_CELL_MIGRATION_INVOLVED_IN_SPROUTING_ANGIOGENESIS	15	1.61479	0.0113821	0.206179	-1.35236	0.113809	0.625652
STEGER_ADIPOGENESIS_DN	25	1.61441	0.00796178	0.20607	-1.03871	0.405135	0.949641
GO_REGULATION_OF_CYCLIC_NUCLEOTIDE_METABOLIC_PROCESS	146	1.61404	0	0.205898	-1.37306	0.0184971	0.611186
CHR1P22	62	1.61385	0.00436681	0.20527	-1.49009	0.0192555	0.543397
GO_TRABECULA_FORMATION	23	1.61384	0.00606061	0.204145	0.743563	0.864687	0.993566
KIM_ALL_DISORDERS_CALB1_CORR_DN	28	1.61288	0.00624025	0.205455	-1.24096	0.171548	0.717466
GO_SPROUTING_ANGIOGENESIS	44	1.6126	0.00304878	0.205066	-1.04594	0.368567	0.942541
GO_POSITIVE_REGULATION_OF_NUCLEOTIDE_METABOLIC_PROCESS	127	1.61251	0.00127389	0.204144	-1.4664	0.00811124	0.560467
GO_POSITIVE_REGULATION_OF_OXIDOREDUCTASE_ACTIVITY	46	1.61248	0.0060241	0.203128	-1.18969	0.217562	0.781917
KANG_IMMORTALIZED_BY_TERT_DN	91	1.61189	0.00138696	0.203288	-1.17497	0.180368	0.801144
BIOCARTA_ATM_PATHWAY	19	1.61178	0.0113086	0.202479	1.13147	0.308782	0.545406
GO_ACTIVATION_OF_PROTEIN_KINASE_A_ACTIVITY	16	1.61129	0.00941915	0.202619	-1.4373	0.0666667	0.556592
GO_POSITIVE_REGULATION_OF_CYCLIC_NUCLEOTIDE_METABOLIC_PROCESS	103	1.61102	0	0.202122	-1.45728	0.0133983	0.546706
CHR14Q24	92	1.61068	0	0.201884	-0.909105	0.646341	1
JAZAERI_BREAST_CANCER_BRCA1_VS_BRCA2_DN	40	1.6104	0.0074184	0.201525	1.31343	0.0942623	0.314627
LOPEZ_EPITHELIOID_MESOTHELIOMA	16	1.61026	0.00624025	0.200774	-0.724553	0.837313	1
GO_DOPAMINE_METABOLIC_PROCESS	25	1.60953	0.0108865	0.201297	-1.64493	0.00721501	0.467561
INGA_TP53_TARGETS	15	1.60917	0.014377	0.201069	1.11572	0.322388	0.567029
GSE20754_WT_VS_TCF1_KO_MEMORY_CD8_TCELL_DN	193	1.60782	0.00124844	0.20334	-1.06226	0.3433	0.928594
GSE32986_GMCSF_VS_GMCSF_AND_CURDLAN_HIGHDOSE_STIM_DC_UP	191	1.60772	0	0.202453	-1.10924	0.249438	0.875985
GO_BLOOD_VESSEL_ENDOTHELIAL_CELL_MIGRATION	24	1.60766	0.0125	0.201545	-1.06734	0.368107	0.923852
LOPES_METHYLATED_IN_COLON_CANCER_UP	22	1.60752	0.0157729	0.200823	-1.58847	0.00869565	0.496182
GO_REGULATION_OF_DNA_REPAIR	67	1.60742	0.00284091	0.200045	1.02409	0.406542	0.719633
TRAYNOR_RETT_SYNDROM_DN	17	1.60656	0.01875	0.20105	-1.14973	0.285094	0.833591
MEISSNER_NPC_HCP_WITH_H3K27ME3	79	1.6056	0.00282885	0.20223	-1.31231	0.0806257	0.66218
GO_REGULATION_OF_CARDIAC_MUSCLE_CELL_DIFFERENTIATION	19	1.60543	0.0126183	0.20161	1.03747	0.395833	0.696932
YU_BAP1_TARGETS	28	1.60528	0.0112179	0.200941	1.72058	0.0034965	0.0715162
PID_BARD1_PATHWAY	27	1.60493	0.00609756	0.20066	1.79626	0.00323625	0.0454563
GYORFFY_MITOXANTRONE_RESISTANCE	49	1.60453	0.00465116	0.200568	-1.02477	0.41403	0.958207
GAUSSMANN_MLL_AF4_FUSION_TARGETS_F_UP	176	1.60361	0.00121951	0.201989	-1.28525	0.0596847	0.67503
GSE8921_UNSTIM_VS_TLR1_2_STIM_MONOCYTE_12H_UP	193	1.60353	0	0.201237	-1.25523	0.0684039	0.704014
SCHMIDT_POR_TARGETS_IN_LIMB_BUD_UP	25	1.60328	0.00902256	0.200882	2.134	0	0.00456328
MTOR_UP.V1_UP	156	1.60282	0	0.201026	1.17392	0.0967742	0.479262
GSE13547_CTRL_VS_ANTI_IGM_STIM_BCELL_12H_UP	170	1.60273	0	0.200235	2.09242	0	0.0060063
GO_POSITIVE_REGULATION_OF_ADENYLATE_CYCLASE_ACTIVITY	45	1.60269	0.00430416	0.199385	-1.55568	0.00932091	0.518152
GO_RESPONSE_TO_INTERLEUKIN_6	26	1.60216	0.00974026	0.199726	1.08514	0.328076	0.617068
KOKKINAKIS_METHIONINE_DEPRIVATION_48HR_UP	125	1.60184	0.00256082	0.199627	-0.892521	0.700592	1
SASAI_RESISTANCE_TO_NEOPLASTIC_TRANSFROMATION	50	1.60135	0.003003	0.199702	-0.940198	0.564987	1
GO_HEPARIN_BINDING	145	1.60105	0	0.199503	1.13057	0.121739	0.546786
MORI_SMALL_PRE_BII_LYMPHOCYTE_UP	82	1.60094	0	0.198837	-1.03899	0.399254	0.949259
GO_CELLULAR_RESPONSE_TO_KETONE	70	1.59931	0.00587371	0.201931	0.845167	0.814815	0.956498
PID_LPA4_PATHWAY	15	1.59916	0.0114566	0.20141	-1.07326	0.39759	0.920237
SCHAEFFER_PROSTATE_DEVELOPMENT_12HR_UP	112	1.59795	0.00128041	0.203415	-1.137	0.223543	0.849171
GO_CAMP_METABOLIC_PROCESS	32	1.59779	0.00737463	0.202897	-1.2609	0.155007	0.701285
GSE37563_WT_VS_CTLA4_KO_CD4_TCELL_D4_POST_IMMUNIZATION_UP	153	1.5971	0.00126582	0.203709	-0.885373	0.712984	1
REACTOME_ACTIVATED_POINT_MUTANTS_OF_FGFR2	16	1.59686	0.0168712	0.203489	1.02466	0.401216	0.720304
KINSEY_TARGETS_OF_EWSR1_FLII_FUSION_DN	300	1.59638	0	0.203823	-1.21926	0.0678685	0.749429
GO_CAMP_MEDIATED_SIGNALING	37	1.5963	0.010574	0.203116	1.20557	0.139706	0.440431
GSE7852_LN_VS_THYMUS_TCONV_DN	195	1.59569	0	0.203726	1.14456	0.0882353	0.526678
STEGER_ADIPOGENESIS_UP	21	1.5954	0.0110063	0.203528	1.3959	0.0751445	0.243194
PETROVA_ENDOTHELIUM_LYMPHATIC_VS_BLOOD_UP	125	1.59463	0.00271003	0.204437	1.40085	0.00689655	0.240975
GO_CELL_CYCLE_G1_S_PHASE_TRANSITION	101	1.5943	0	0.204324	1.12474	0.16092	0.554113
TURASHVILI_BREAST_DUCTAL_CARCINOMA_VS_DUCTAL_NORMAL_DN	176	1.59414	0	0.203751	-0.947676	0.59116	1
GO_ADENYLATE_CYCLASE_ACTIVATING_G_PROTEIN_COUPLED_RECEPTOR_SIGNALING_PATHWAY	63	1.59372	0	0.203909	-1.13693	0.256845	0.849255
GO_MITOTIC_DNA_INTEGRITY_CHECKPOINT	96	1.59314	0.0013587	0.204313	1.20242	0.123596	0.443667
WARTERS_IR_RESPONSE_5GY	42	1.59204	0.01059	0.206098	-1.4485	0.0322148	0.548391
GO_CARBOHYDRATE_DERIVATIVE_CATABOLIC_PROCESS	162	1.59107	0	0.207542	-1.19947	0.114478	0.772127
GO_CHROMOSOME_ORGANIZATION_INVOLVED_IN_MEIOTIC_CELL_CYCLE	49	1.5906	0.00593472	0.207851	-0.759548	0.875969	1
GSE19888_ADENOSINE_A3R_INH_VS_ACT_WITH_INHIBITOR_PRETREATMENT_IN_MAST_CELL_UP	184	1.59023	0	0.207756	1.04927	0.314815	0.67617
GO_CAMP_BIOSYNTHETIC_PROCESS	17	1.59008	0.013245	0.207259	-0.742156	0.818584	1
MODULE_562	20	1.58933	0.0143541	0.208169	-0.808461	0.758133	1
WHITFIELD_CELL_CYCLE_S	134	1.58891	0	0.208267	-0.645445	0.99409	1
CHR9P24	37	1.58866	0.0137825	0.207967	-1.20808	0.192152	0.76217
GO_REPLISOME	23	1.58816	0.0126984	0.208198	0.875529	0.646497	0.94032
GO_GLYCOSAMINOGLYCAN_BINDING	190	1.58759	0	0.208825	1.14333	0.110092	0.527976
BURTON_ADIPOGENESIS_3	99	1.58727	0.00264201	0.208624	1.84566	0	0.0347377
GO_REGULATION_OF_SODIUM_ION_TRANSMEMBRANE_TRANSPORT	44	1.58647	0.0132743	0.209821	-0.790295	0.795082	1
MODULE_382	25	1.58626	0.0141287	0.20947	-0.805161	0.741935	1
GSE6259_33D1_POS_DC_VS_CD4_TCELL_DN	165	1.58625	0	0.20863	-1.29448	0.0434783	0.678837
GO_POSITIVE_REGULATION_OF_REACTIVE_OXYGEN_SPECIES_METABOLIC_PROCESS	82	1.58589	0.0042796	0.208662	-1.3088	0.0934466	0.662365
GO_REGULATION_OF_SMOOTH_MUSCLE_CONTRACTION	59	1.58562	0.0103245	0.208477	1.11135	0.241667	0.574776
GO_REGULATION_OF_ADHERENS_JUNCTION_ORGANIZATION	48	1.58508	0.0108527	0.208909	-1.37074	0.0734694	0.610234
ZHAN_MULTIPLE_MYELOMA_MS_UP	44	1.5849	0.0133531	0.208532	-1.24564	0.153215	0.712298
REACTOME_EXTENSION_OF_TELOMERES	23	1.58457	0.0205696	0.208493	1.23884	0.18125	0.40193
GO_RESPONSE_TO_NUTRIENT	186	1.58454	0	0.207743	1.18209	0.0873786	0.468837
GO_POSITIVE_REGULATION_OF_ERK1_AND_ERK2_CASCADE	146	1.58378	0	0.208677	-0.83541	0.817059	1
AMIT_SERUM_RESPONSE_60_MCF10A	56	1.5837	0.00429185	0.20796	-0.754879	0.855453	1
HORIUCHI_WTAP_TARGETS_UP	261	1.58359	0.0011976	0.207382	-1.50817	0.00107527	0.545664
BIOCARTA_MCM_PATHWAY	18	1.58313	0.0202177	0.207842	0.864823	0.631268	0.94711
HALLMARK_TNFA_SIGNALING_VIA_NFKB	194	1.58245	0.00126743	0.208713	-0.862141	0.798002	1
JI_METASTASIS_REPRESSED_BY_STK11	25	1.58167	0.00479233	0.20966	-0.601932	0.969432	1
VERNOCHET_ADIPOGENESIS	17	1.58139	0.024	0.209559	1.50041	0.0433437	0.173018
HALMOS_CEBPA_TARGETS_UP	46	1.5804	0.00457317	0.211052	-1.05143	0.383037	0.934781
SCHUETZ_BREAST_CANCER_DUCTAL_INVASIVE_UP	317	1.58035	0	0.210314	-1.3279	0.00852879	0.639918
MASSARWEH_RESPONSE_TO_ESTRADIOL	61	1.58011	0.00434153	0.209973	-0.963388	0.53886	0.996462
GO_HISTONE_ACETYLTRANSFERASE_BINDING	28	1.57932	0.0148515	0.211119	-1.15893	0.275242	0.818987
MIKKELSEN_MCV6_ICP_WITH_H3K4ME3_AND_H3K27ME3	32	1.5792	0.0030349	0.210645	-1.24112	0.18529	0.717053
MORF_ITGA2	46	1.57897	0.00461538	0.21038	-1.21416	0.173184	0.75699
GO_DNA_REPLICATION_INITIATION	26	1.57849	0.0139535	0.210707	1.19717	0.174216	0.450532
GO_EXPLORATION_BEHAVIOR	22	1.57828	0.0158479	0.210421	1.29048	0.108974	0.338973
BOQUEST_STEM_CELL_CULTURED_VS_FRESH_DN	30	1.57746	0.0160256	0.211494	1.24063	0.155477	0.398682
SHIPP_DLBCL_VS_FOLLICULAR_LYMPHOMA_DN	42	1.57703	0.00902256	0.21168	-0.856281	0.716235	1
GO_RIBONUCLEOSIDE_CATABOLIC_PROCESS	19	1.57691	0.0161551	0.211215	-0.78477	0.78635	1
REACTOME_FRS2_MEDIATED_CASCADE	35	1.57666	0.0124417	0.211026	1.10866	0.274576	0.577793
CHR7P14	36	1.5766	0.00600601	0.210356	-1.13574	0.286494	0.850429
GO_RESPONSE_TO_LIPOPROTEIN_PARTICLE	19	1.5766	0.0255591	0.209571	-0.853834	0.661699	1
BIOCARTA_AGR_PATHWAY	34	1.57611	0.0110585	0.209921	-0.710231	0.895332	1
GNF2_PECAM1	51	1.57582	0.0102941	0.209893	-1.4045	0.0365854	0.581688
RAF_UP.V1_UP	184	1.57534	0.00125313	0.21031	-0.963432	0.569161	0.996648
CHR5P15	60	1.57417	0.00422535	0.212291	0.90057	0.710084	0.918236
JI_CARCINOGENESIS_BY_KRAS_AND_STK11_DN	17	1.57362	0.0229885	0.212835	-1.21916	0.207463	0.749163
GSE39110_DAY3_VS_DAY6_POST_IMMUNIZATION_CD8_TCELL_WITH_IL2_TREATMENT_UP	191	1.57349	0	0.212393	1.21035	0.0476191	0.43472
GO_INTERCALATED_DISC	49	1.57323	0.010101	0.212227	0.923162	0.573477	0.884236
BAKKER_FOXO3_TARGETS_UP	60	1.57303	0.00562588	0.211983	-0.946932	0.580231	1
GO_CHROMOSOME_CONDENSATION	28	1.57237	0.0063593	0.212808	1.82888	0.00359712	0.037516
GO_IMPORT_INTO_CELL	34	1.57234	0.0104478	0.2121	-1.26701	0.13617	0.70228
MODULE_491	75	1.57189	0.00416089	0.212382	-1.16206	0.203727	0.821022
GSE9988_LOW_LPS_VS_ANTI_TREM1_AND_LPS_MONOCYTE_DN	174	1.57161	0	0.212356	-1.09623	0.252242	0.892485
GO_VESICLE_MEDIATED_TRANSPORT_BETWEEN_ENDOSOMAL_COMPARTMENTS	19	1.57137	0.0160256	0.212108	-1.04691	0.410898	0.941609
KOBAYASHI_EGFR_SIGNALING_24HR_DN	240	1.56954	0.00122549	0.215689	1.85779	0	0.0326373
KOKKINAKIS_METHIONINE_DEPRIVATION_96HR_UP	112	1.56899	0.00390625	0.216284	-0.869796	0.735894	1
GO_POSITIVE_REGULATION_OF_EXOCYTOSIS	78	1.56884	0.00429185	0.215873	-0.755052	0.912879	1
GO_POSITIVE_REGULATION_OF_CALCIUM_ION_IMPORT	50	1.56816	0.00451128	0.216618	-1.2878	0.114754	0.677015
TCGA_GLIOBLASTOMA_COPY_NUMBER_DN	27	1.56794	0.0155521	0.216441	-1.35358	0.0980114	0.626403
GO_G_PROTEIN_ALPHA_SUBUNIT_BINDING	22	1.56763	0.020155	0.216412	-1.09186	0.348571	0.897322
MODULE_234	53	1.56753	0.00863309	0.215881	-0.847951	0.734456	1
GSE17974_IL4_AND_ANTI_IL12_VS_UNTREATED_24H_ACT_CD4_TCELL_UP	156	1.56749	0	0.215221	-1.19814	0.144676	0.773414
HUTTMANN_B_CLL_POOR_SURVIVAL_DN	56	1.56719	0.00438597	0.215234	-0.827217	0.769746	1
SLEBOS_HEAD_AND_NECK_CANCER_WITH_HPV_UP	78	1.56696	0.00560224	0.215061	-1.31436	0.0844893	0.658885
IWANAGA_E2F1_TARGETS_INDUCED_BY_SERUM	31	1.56689	0.0135338	0.214476	1.20136	0.159574	0.444222
GO_MATING_BEHAVIOR	23	1.56555	0.0109204	0.217039	-1.40938	0.0847953	0.567163
GO_NUCLEOTIDE_EXCISION_REPAIR_DNA_GAP_FILLING	22	1.5651	0.0192	0.217382	1.22835	0.188679	0.415961
HOEBEKE_LYMPHOID_STEM_CELL_DN	78	1.56507	0.0014556	0.216764	-1.07133	0.341615	0.921523
BERTUCCI_INVASIVE_CARCINOMA_DUCTAL_VS_LOBULAR_DN	43	1.56442	0.00750751	0.217741	-0.630498	0.974734	1
SHETH_LIVER_CANCER_VS_TXNIP_LOSS_PAM5	87	1.56432	0.00687758	0.217224	-0.811572	0.827456	1
GSE32986_GMCSF_AND_CURDLAN_LOWDOSE_VS_GMCSF_AND_CURDLAN_HIGHDOSE_STIM_DC_UP	189	1.56415	0	0.216974	-1.01231	0.441077	0.969535
GO_NEGATIVE_REGULATION_OF_BLOOD_VESSEL_ENDOTHELIAL_CELL_MIGRATION	23	1.56395	0.0215589	0.216814	-1.42041	0.0705036	0.55074
LEE_LIVER_CANCER_ACOX1_UP	58	1.56352	0.0058309	0.21709	-1.05831	0.368895	0.932872
GO_CYCLIC_NUCLEOTIDE_CATABOLIC_PROCESS	15	1.56341	0.0177994	0.216633	-1.56755	0.0330189	0.507835
GO_POSITIVE_REGULATION_OF_LYASE_ACTIVITY	57	1.56327	0.00436047	0.216269	-1.55543	0.00793651	0.515686
GO_REGULATION_OF_SODIUM_ION_TRANSMEMBRANE_TRANSPORTER_ACTIVITY	34	1.56278	0.00895522	0.216922	-0.798009	0.777778	1
GO_POSITIVE_REGULATION_OF_FATTY_ACID_METABOLIC_PROCESS	33	1.56101	0.0188088	0.220545	-1.29442	0.136872	0.678632
GO_DNA_SECONDARY_STRUCTURE_BINDING	21	1.56075	0.029595	0.220494	0.591637	0.969492	0.999008
PHONG_TNF_RESPONSE_VIA_P38_PARTIAL	152	1.5597	0.00122399	0.222344	0.910316	0.637097	0.903471
MEK_UP.V1_UP	183	1.5597	0	0.22162	-1.21219	0.102477	0.758654
CHR5Q15	15	1.55877	0.0253968	0.223182	-1.13324	0.317829	0.852506
GO_REGULATION_OF_N_METHYL_D_ASPARTATE_SELECTIVE_GLUTAMATE_RECEPTOR_ACTIVITY	15	1.55866	0.0237691	0.222717	-0.767859	0.784946	1
DUTERTRE_ESTRADIOL_RESPONSE_24HR_DN	480	1.55789	0	0.223925	-1.17937	0.072449	0.795577
GSE36527_CD69_NEG_VS_POS_TREG_CD62L_LOS_KLRG1_NEG_UP	187	1.55751	0	0.224169	0.924174	0.715596	0.883561
NABA_CORE_MATRISOME	257	1.55702	0	0.224753	-0.924598	0.65914	1
GSE13485_DAY1_VS_DAY7_YF17D_VACCINE_PBMC_DN	169	1.55658	0.00251572	0.225118	-1.11008	0.24605	0.876014
CHR13Q14	65	1.55652	0.0131772	0.224558	-0.887472	0.66242	1
ROYLANCE_BREAST_CANCER_16Q_COPY_NUMBER_DN	24	1.55639	0.0186625	0.224231	-0.960877	0.533137	0.996261
BALDWIN_PRKCI_TARGETS_UP	34	1.55602	0.0168712	0.224387	-0.658899	0.943396	1
HERNANDEZ_MITOTIC_ARREST_BY_DOCETAXEL_1_UP	30	1.55547	0.0104322	0.225005	-1.18675	0.229371	0.784318
TAKEDA_TARGETS_OF_NUP98_HOXA9_FUSION_10D_UP	165	1.55519	0.00258732	0.22492	-1.07444	0.322835	0.919878
GO_REGULATION_OF_CARDIAC_MUSCLE_TISSUE_DEVELOPMENT	48	1.55517	0.0130246	0.224253	1.59752	0.00760456	0.117887
FOXO4_01	229	1.5544	0.00120482	0.225369	-1.14705	0.167206	0.836064
E2F1_Q6	215	1.55384	0	0.226001	1.05324	0.301887	0.669583
GSE9037_WT_VS_IRAK4_KO_LPS_1H_STIM_BMDM_DN	190	1.55382	0.00124533	0.225375	-1.22578	0.0855555	0.742912
GO_RESPONSE_TO_ALCOHOL	353	1.55359	0	0.225272	1.09927	0.0638298	0.594968
GO_CATECHOLAMINE_BIOSYNTHETIC_PROCESS	18	1.5534	0.0288	0.225002	-1.744	0.00304414	0.367324
VECCHI_GASTRIC_CANCER_ADVANCED_VS_EARLY_UP	163	1.5527	0	0.22608	-1.48187	0.00342857	0.540124
GSE25088_WT_VS_STAT6_KO_MACROPHAGE_DN	184	1.55268	0	0.225452	1.33739	0.00900901	0.290755
CHR1P33	34	1.55261	0.0110063	0.224931	-1.51496	0.0312925	0.532254
GO_POSITIVE_REGULATION_OF_MONOOXYGENASE_ACTIVITY	28	1.55182	0.0170543	0.226247	-1.16099	0.258427	0.819954
GO_MICROTUBULE_ORGANIZING_CENTER_ORGANIZATION	82	1.55153	0.00556328	0.226238	1.53299	0	0.153822
GO_REGULATION_OF_DNA_REPLICATION	154	1.55001	0	0.229279	1.33521	0.00943396	0.292043
GSE11057_PBMC_VS_MEM_CD4_TCELL_UP	172	1.54951	0.00246914	0.229802	-1.25128	0.077185	0.709605
GO_SOMATIC_STEM_CELL_POPULATION_MAINTENANCE	63	1.54945	0.00301205	0.229291	0.842406	0.802691	0.957589
GO_NEGATIVE_REGULATION_OF_MYELOID_LEUKOCYTE_DIFFERENTIATION	38	1.54927	0.0228659	0.22905	-1.29371	0.125178	0.677703
CTCTATG_MIR368	38	1.54894	0.0132939	0.229168	-0.818269	0.759947	1
GO_RESPONSE_TO_CADMIUM_ION	34	1.54893	0.0124417	0.228499	1.02727	0.415441	0.715748
REACTOME_FGFR_LIGAND_BINDING_AND_ACTIVATION	22	1.54856	0.0210697	0.228711	1.09566	0.320635	0.601791
GO_REGULATION_OF_NITRIC_OXIDE_SYNTHASE_BIOSYNTHETIC_PROCESS	17	1.54841	0.0114379	0.22837	-0.782921	0.765396	1
GSE10239_NAIVE_VS_DAY4.5_EFF_CD8_TCELL_DN	192	1.54779	0	0.229294	1.54299	0	0.147789
GO_BASE_EXCISION_REPAIR	36	1.54737	0.0167939	0.229641	-0.704964	0.888587	1
GSE35543_IN_VITRO_ITREG_VS_CONVERTED_EX_ITREG_UP	194	1.54697	0	0.229971	1.05225	0.333333	0.671006
GO_REGULATION_OF_VESICLE_FUSION	58	1.5469	0.0101597	0.22945	-0.779222	0.830709	1
GO_NEGATIVE_REGULATION_OF_RESPONSE_TO_CYTOKINE_STIMULUS	36	1.54688	0.0121581	0.228826	1.27827	0.107527	0.351703
BOQUEST_STEM_CELL_CULTURED_VS_FRESH_UP	400	1.54684	0	0.228268	-1.00115	0.476337	0.975353
GSE24210_IL35_TREATED_VS_RESTING_TREG_DN	189	1.54676	0	0.227841	-1.11853	0.232323	0.862199
GO_NEGATIVE_REGULATION_OF_DNA_BIOSYNTHETIC_PROCESS	28	1.54537	0.00780031	0.230499	-0.798656	0.772664	1
AKT_UP.V1_UP	154	1.545	0.00250313	0.230731	-1.01004	0.463277	0.970437
GSE29949_CD8_NEG_DC_SPLEEN_VS_CD8_POS_DC_SPLEEN_UP	180	1.54475	0	0.23071	-1.30466	0.0309392	0.66523
TIAN_TNF_SIGNALING_VIA_NFKB	24	1.54473	0.0277778	0.230087	-1.13027	0.304469	0.855156
NIKOLSKY_BREAST_CANCER_17Q21_Q25_AMPLICON	307	1.54466	0	0.229575	1.42013	0	0.229988
LEF1_UP.V1_DN	173	1.54378	0.00125313	0.231042	-1.05304	0.375278	0.935783
GO_REGULATION_OF_CELL_CYCLE_G2_M_PHASE_TRANSITION	53	1.54253	0.00719425	0.233393	0.903569	0.627706	0.913677
RODRIGUES_THYROID_CARCINOMA_DN	71	1.54194	0.00980392	0.234189	0.864341	0.779221	0.94747
PYEON_CANCER_HEAD_AND_NECK_VS_CERVICAL_UP	169	1.5411	0.00126904	0.23558	-0.944522	0.602908	1
GNF2_CARD15	60	1.54066	0.0130246	0.235976	-1.02902	0.418726	0.955323
GO_RAB_GUANYL_NUCLEOTIDE_EXCHANGE_FACTOR_ACTIVITY	28	1.54053	0.0299213	0.2357	-0.960457	0.519882	0.9964
GO_RETINOIC_ACID_RECEPTOR_SIGNALING_PATHWAY	17	1.54002	0.0311042	0.236306	-0.481921	0.989781	1
GSE14000_UNSTIM_VS_16H_LPS_DC_TRANSLATED_RNA_DN	171	1.53992	0	0.235915	-0.780192	0.905085	1
GO_POSITIVE_REGULATION_OF_LEUKOCYTE_DEGRANULATION	17	1.53932	0.0201005	0.236832	-1.10477	0.33037	0.88158
GSE4748_CTRL_VS_LPS_AND_CYANOBACTERIUM_LPSLIKE_STIM_DC_3H_UP	188	1.53893	0	0.237211	-0.66554	0.996736	1
MISSIAGLIA_REGULATED_BY_METHYLATION_UP	107	1.53854	0.00393185	0.237513	-1.37764	0.0327273	0.61153
GSE22886_UNSTIM_VS_STIM_MEMORY_TCELL_UP	175	1.53811	0.00497512	0.237889	-1.2711	0.0577576	0.694683
GNF2_CD14	29	1.53803	0.0255591	0.237398	-1.07225	0.369655	0.921225
GO_1_PHOSPHATIDYLINOSITOL_BINDING	17	1.53792	0.0176	0.237007	-1.45734	0.0491551	0.547955
GSE27241_WT_VS_RORGT_KO_TH17_POLARIZED_CD4_TCELL_UP	149	1.53734	0.00253485	0.237782	1.47716	0	0.18872
GO_DNA_LIGATION	15	1.53729	0.0243506	0.237254	-0.805515	0.727554	1
GSE36078_UNTREATED_VS_AD5_INF_IL1R_KO_MOUSE_LUNG_DC_DN	187	1.53686	0	0.23773	-0.798686	0.907449	1
GO_POSITIVE_REGULATION_OF_SMOOTH_MUSCLE_CONTRACTION	30	1.53666	0.0293638	0.237595	0.946678	0.520446	0.851546
GSE36476_CTRL_VS_TSST_ACT_72H_MEMORY_CD4_TCELL_YOUNG_UP	177	1.53658	0.00123153	0.237127	-1.10092	0.260335	0.883346
GO_HISTONE_PHOSPHORYLATION	24	1.53654	0.0154799	0.236607	1.95966	0.0031348	0.0174991
GSE10239_NAIVE_VS_KLRG1HIGH_EFF_CD8_TCELL_DN	194	1.53597	0	0.237421	1.22664	0.0254237	0.41803
GO_REGULATION_OF_BMP_SIGNALING_PATHWAY	75	1.53578	0.00562588	0.237193	-0.77749	0.86692	1
GO_POSITIVE_REGULATION_OF_NITRIC_OXIDE_SYNTHASE_ACTIVITY	21	1.53562	0.0242326	0.236963	-1.35323	0.0951049	0.626594
GO_NEGATIVE_REGULATION_OF_CATECHOLAMINE_SECRETION	16	1.53519	0.0307942	0.237462	-1.29212	0.163768	0.676513
HFH8_01	190	1.53507	0	0.237115	-1.19549	0.121739	0.775739
TONKS_TARGETS_OF_RUNX1_RUNX1T1_FUSION_HSC_UP	165	1.53269	0.00127065	0.242699	-1.08715	0.283447	0.904568
GNF2_MMP1	29	1.53255	0.0247295	0.242393	-1.24959	0.179562	0.709263
MIYAGAWA_TARGETS_OF_EWSR1_ETS_FUSIONS_UP	238	1.53245	0	0.241979	-1.21891	0.0896175	0.749326
GSE5589_LPS_VS_LPS_AND_IL10_STIM_IL6_KO_MACROPHAGE_45MIN_UP	193	1.53158	0	0.243582	-1.31135	0.0343681	0.658553
GO_AUTOPHAGOSOME	73	1.53017	0.00677507	0.246596	-0.700469	0.955527	1
WOO_LIVER_CANCER_RECURRENCE_UP	94	1.52926	0.0111576	0.248371	-1.14222	0.231971	0.842678
GSE15930_NAIVE_VS_48H_IN_VITRO_STIM_IFNAB_CD8_TCELL_UP	188	1.52921	0	0.247851	-1.34556	0.0167038	0.637051
GSE23502_BM_VS_COLON_TUMOR_MYELOID_DERIVED_SUPPRESSOR_CELL_UP	185	1.52887	0	0.248049	-0.971278	0.538721	0.989745
GO_RESPONSE_TO_EPINEPHRINE	16	1.52867	0.0311475	0.247919	-1.00885	0.452522	0.97132
GO_SECOND_MESSENGER_MEDIATED_SIGNALING	151	1.52849	0.00516129	0.247721	-1.07954	0.311419	0.913803
REACTOME_CHOLESTEROL_BIOSYNTHESIS	21	1.52849	0.0393343	0.247086	2.28633	0	0.00179227
GO_REGULATION_OF_MEMBRANE_PROTEIN_ECTODOMAIN_PROTEOLYSIS	21	1.52849	0.0161551	0.246446	-0.821672	0.720963	1
PEREZ_TP63_TARGETS	312	1.52794	0	0.247236	-1.13704	0.164038	0.849532
CHR11P14	22	1.52756	0.0313433	0.24756	-0.796752	0.764791	1
GO_ENDODEOXYRIBONUCLEASE_ACTIVITY	44	1.52732	0.0199386	0.24757	1.16608	0.206751	0.49379
REACTOME_SIGNALING_BY_FGFR_MUTANTS	43	1.52715	0.0119225	0.247409	-0.651109	0.959239	1
TGFB_UP.V1_DN	172	1.52689	0	0.247463	0.923551	0.696429	0.884306
GO_RESPONSE_TO_VITAMIN_D	33	1.52688	0.0198171	0.246847	1.04047	0.381944	0.693646
LIANG_SILENCED_BY_METHYLATION_UP	22	1.52671	0.0265625	0.246695	0.769965	0.826748	0.986527
RAF_UP.V1_DN	188	1.5261	0.00130039	0.247595	0.996183	0.479592	0.769191
GO_PHOSPHORIC_DIESTER_HYDROLASE_ACTIVITY	87	1.52603	0.00987306	0.247131	-1.31583	0.0639098	0.658738
ZWANG_CLASS_3_TRANSIENTLY_INDUCED_BY_EGF	208	1.52602	0.00126422	0.246532	-1.22575	0.0810211	0.7427
REACTOME_SHC_MEDIATED_CASCADE	28	1.52551	0.0206022	0.24718	1.0477	0.382838	0.677945
GSE30962_PRIMARY_VS_SECONDARY_ACUTE_LCMV_INF_CD8_TCELL_UP	192	1.52504	0	0.247734	2.00355	0	0.0123841
CHIARADONNA_NEOPLASTIC_TRANSFORMATION_KRAS_CDC25_DN	48	1.52449	0.0133333	0.248567	-1.04172	0.382432	0.94638
GO_NEGATIVE_REGULATION_OF_PROTEIN_SECRETION	98	1.52413	0.00407609	0.248972	-0.900588	0.65566	1
CHR9P21	26	1.52408	0.0344828	0.248438	-0.739709	0.852063	1
GO_REGULATION_OF_POSITIVE_CHEMOTAXIS	22	1.52383	0.0298273	0.248396	-1.11728	0.304094	0.86558
GO_NEGATIVE_REGULATION_OF_INTERFERON_GAMMA_PRODUCTION	28	1.52381	0.0305344	0.247832	0.866474	0.674342	0.946967
GO_CYCLIN_DEPENDENT_PROTEIN_SERINE_THREONINE_KINASE_REGULATOR_ACTIVITY	26	1.52366	0.0168453	0.247619	0.616204	0.97417	0.997999
GSE15750_DAY6_VS_DAY10_TRAF6KO_EFF_CD8_TCELL_UP	191	1.52353	0.00124224	0.247335	2.11392	0	0.00516324
GSE27786_BCELL_VS_CD4_TCELL_UP	186	1.5234	0.00124688	0.247055	1.19595	0.0775862	0.451029
GO_NEUROEPITHELIAL_CELL_DIFFERENTIATION	61	1.52329	0.0140449	0.246705	-0.919154	0.592298	1
GSE18791_CTRL_VS_NEWCASTLE_VIRUS_DC_8H_DN	165	1.52225	0.00253165	0.248758	-0.973584	0.547991	0.991225
AMIT_EGF_RESPONSE_60_HELA	42	1.52197	0.0164179	0.248894	0.827351	0.783133	0.966294
ONGUSAHA_TP53_TARGETS	32	1.52159	0.0287443	0.249371	-1.68447	0.0083682	0.434935
GSE2770_IL4_ACT_VS_ACT_CD4_TCELL_48H_DN	189	1.52109	0.00125786	0.250093	-0.92235	0.664422	1
GRANDVAUX_IRF3_TARGETS_DN	17	1.52052	0.0372093	0.250958	0.743264	0.825688	0.993146
GSE38304_MYC_NEG_VS_POS_GC_BCELL_UP	194	1.52048	0.001221	0.250448	-1.32857	0.0267261	0.640464
WANG_NEOPLASTIC_TRANSFORMATION_BY_CCND1_MYC	19	1.52009	0.0308442	0.250829	1.08687	0.337662	0.614321
GSE18791_CTRL_VS_NEWCASTLE_VIRUS_DC_10H_DN	169	1.51996	0.00127877	0.250573	-1.0449	0.374578	0.943552
GO_POSITIVE_REGULATION_OF_EXTRINSIC_APOPTOTIC_SIGNALING_PATHWAY_VIA_DEATH_DOMAIN_RECEPTORS	17	1.5199	0.0196399	0.250114	-1.06706	0.394469	0.923763
DEMAGALHAES_AGING_UP	48	1.51987	0.0165663	0.249567	-1.2627	0.132886	0.699593
BLUM_RESPONSE_TO_SALIRASIB_DN	316	1.5188	0	0.25184	1.66378	0	0.0927355
PUJANA_XPRSS_INT_NETWORK	160	1.51816	0.00256082	0.252962	1.49666	0.00793651	0.174464
GSE23502_WT_VS_HDC_KO_MYELOID_DERIVED_SUPPRESSOR_CELL_COLON_TUMOR_UP	185	1.51814	0.00126263	0.252403	1.06607	0.267442	0.647547
GSE12963_UNINF_VS_ENV_AND_NEF_AND_VPR_DEFICIENT_HIV1_INF_CD4_TCELL_UP	125	1.51798	0.00264201	0.252183	-0.980556	0.510714	0.984555
GO_REGULATION_OF_CELL_MATRIX_ADHESION	86	1.51758	0.00571429	0.252598	-1.50338	0.0123916	0.534547
LIM_MAMMARY_LUMINAL_MATURE_DN	97	1.51725	0.00547945	0.252883	-1.03715	0.386617	0.951554
REACTOME_PKA_MEDIATED_PHOSPHORYLATION_OF_CREB	16	1.51689	0.0253165	0.253275	-1.44565	0.0621302	0.544815
MODULE_1	339	1.51684	0	0.252824	-0.904165	0.74244	1
WEINMANN_ADAPTATION_TO_HYPOXIA_UP	27	1.51626	0.0216383	0.25369	-0.790671	0.774468	1
GO_POSITIVE_REGULATION_OF_DNA_METABOLIC_PROCESS	173	1.51599	0.0025641	0.253785	1.3181	0	0.312357
GSE40274_CTRL_VS_IRF4_TRANSDUCED_ACTIVATED_CD4_TCELL_UP	150	1.5159	0.00250627	0.253448	-1.11748	0.250282	0.865636
SMID_BREAST_CANCER_RELAPSE_IN_LUNG_DN	34	1.51578	0.0199386	0.253177	-0.954761	0.537572	0.998114
GO_REPRODUCTIVE_BEHAVIOR	29	1.51573	0.0217077	0.252712	-1.28326	0.145299	0.675112
GO_CYCLIC_NUCLEOTIDE_METABOLIC_PROCESS	54	1.51552	0.016129	0.252723	-1.46538	0.0191083	0.558901
GO_REGULATION_OF_DNA_METABOLIC_PROCESS	314	1.51543	0	0.252359	1.31202	0	0.315806
GO_PURINE_CONTAINING_COMPOUND_CATABOLIC_PROCESS	45	1.51527	0.0147493	0.252192	-1.21114	0.175414	0.758921
HERNANDEZ_MITOTIC_ARREST_BY_DOCETAXEL_2_UP	55	1.51508	0.0103858	0.252173	-0.844511	0.739418	1
STEIN_ESRRA_TARGETS_RESPONSIVE_TO_ESTROGEN_DN	39	1.51416	0.0214724	0.254121	1.05077	0.33829	0.674508
GSE21670_UNTREATED_VS_TGFB_IL6_TREATED_CD4_TCELL_UP	179	1.51398	0	0.254009	0.825185	0.963303	0.967706
MEISSNER_BRAIN_HCP_WITH_H3_UNMETHYLATED	33	1.51313	0.0216718	0.255668	-1.47605	0.0264993	0.545992
GO_NEGATIVE_REGULATION_OF_LYMPHOCYTE_DIFFERENTIATION	36	1.5129	0.015083	0.255721	-0.94652	0.539007	1
GO_POSITIVE_REGULATION_OF_VASCULATURE_DEVELOPMENT	122	1.51282	0.0013369	0.255333	0.99819	0.449664	0.766251
GSE22432_UNTREATED_VS_TGFB1_TREATED_COMMON_DC_PROGENITOR_DN	194	1.51271	0	0.255024	-0.987086	0.524444	0.979817
GO_ENDOSOME_TO_LYSOSOME_TRANSPORT	40	1.51259	0.0201238	0.25477	-0.872248	0.669876	1
GO_ENDOSOME_ORGANIZATION	56	1.51241	0.00898204	0.25466	-0.787055	0.824289	1
BIOCARTA_P53_PATHWAY	16	1.51231	0.0342577	0.254341	-0.877608	0.655224	1
WU_APOPTOSIS_BY_CDKN1A_VIA_TP53	51	1.51204	0.0130246	0.254511	1.89747	0	0.0255949
GSE21546_WT_VS_SAP1A_KO_AND_ELK1_KO_DP_THYMOCYTES_DN	188	1.51191	0.00125628	0.254283	-0.980483	0.523705	0.984665
CHR4Q22	29	1.51177	0.0214395	0.25411	-0.806674	0.765396	1
GO_REGULATION_OF_STRIATED_MUSCLE_CELL_DIFFERENTIATION	83	1.51172	0.0142857	0.253696	1.00059	0.434783	0.761294
GO_PROTEIN_TRIMERIZATION	38	1.51077	0.0208333	0.25564	0.926799	0.576	0.880682
YAO_TEMPORAL_RESPONSE_TO_PROGESTERONE_CLUSTER_0	69	1.51076	0.0125523	0.255084	-1.28694	0.0954151	0.678329
GSE18791_CTRL_VS_NEWCASTLE_VIRUS_DC_12H_DN	164	1.51067	0	0.254756	-0.863985	0.772831	1
GO_SYNAPSIS	36	1.51052	0.0179641	0.254577	-1.00439	0.477839	0.975316
GSE37605_C57BL6_VS_NOD_FOXP3_IRES_GFP_TCONV_UP	135	1.51042	0.00263852	0.254278	-0.901234	0.677765	1
GSE39110_UNTREATED_VS_IL2_TREATED_CD8_TCELL_DAY3_POST_IMMUNIZATION_DN	189	1.51031	0.00129702	0.253983	1.30492	0.0232558	0.323585
HENDRICKS_SMARCA4_TARGETS_DN	47	1.5103	0.0168712	0.253446	0.932891	0.585271	0.871577
GSE15930_NAIVE_VS_48H_IN_VITRO_STIM_CD8_TCELL_UP	192	1.50876	0	0.256975	-1.03642	0.394737	0.95136
FERRANDO_HOX11_NEIGHBORS	19	1.50872	0.0412541	0.256496	1.09061	0.327273	0.608735
NEWMAN_ERCC6_TARGETS_DN	34	1.50845	0.0221169	0.256654	-0.992727	0.469471	0.977828
KEGG_OLFACTORY_TRANSDUCTION	263	1.50759	0	0.258318	-1.36488	0.0063425	0.612577
GO_NEGATIVE_REGULATION_OF_CELL_CYCLE_G2_M_PHASE_TRANSITION	23	1.50671	0.029549	0.260121	0.843275	0.679487	0.957883
BRACHAT_RESPONSE_TO_CISPLATIN	19	1.50667	0.0380165	0.259687	-1.05247	0.416303	0.935555
GO_REGULATION_OF_DOUBLE_STRAND_BREAK_REPAIR	34	1.50599	0.0215385	0.260953	-0.757813	0.844384	1
CHR15Q26	55	1.50569	0.0205882	0.261133	-1.29376	0.0964798	0.67804
WAKASUGI_HAVE_ZNF143_BINDING_SITES	54	1.50555	0.014771	0.260938	0.920256	0.605263	0.887848
GSE2405_0H_VS_24H_A_PHAGOCYTOPHILUM_STIM_NEUTROPHIL_DN	195	1.50467	0.00122549	0.262701	-0.936643	0.63326	1
GO_RESPONSE_TO_MONOAMINE	35	1.50456	0.0249221	0.262413	-1.22363	0.170803	0.745218
GSE32986_CURDLAN_HIGHDOSE_VS_GMCSF_AND_CURDLAN_HIGHDOSE_STIM_DC_UP	190	1.50436	0.00125628	0.262385	-1.26823	0.0558036	0.701222
GO_PHOSPHATIDYLINOSITOL_BINDING	193	1.50364	0.00246305	0.263666	-1.3759	0.0122768	0.611622
GSE15659_RESTING_VS_ACTIVATED_TREG_UP	154	1.50363	0.0025641	0.263146	-1.23984	0.0898618	0.717895
GO_SYNAPSE_ASSEMBLY	66	1.50359	0.0157593	0.262671	-1.2675	0.130326	0.702662
GO_PHOSPHOLIPASE_C_ACTIVATING_G_PROTEIN_COUPLED_RECEPTOR_SIGNALING_PATHWAY	71	1.5035	0.0119048	0.262345	-1.01928	0.43257	0.961877
INGRAM_SHH_TARGETS_UP	123	1.50267	0.00273598	0.264004	-1.00117	0.467667	0.975645
BOQUEST_STEM_CELL_UP	244	1.50252	0	0.263843	-1.46035	0.00107643	0.553075
GACTGTT_MIR212_MIR132	154	1.50226	0.00131579	0.263964	-1.11106	0.27221	0.874724
GO_REGULATION_OF_ENDOCRINE_PROCESS	45	1.50219	0.0237037	0.263564	-1.145	0.246649	0.837483
GO_POSITIVE_REGULATION_OF_GLIAL_CELL_DIFFERENTIATION	32	1.50195	0.0181818	0.263636	-1.12041	0.301136	0.861646
GO_RESPONSE_TO_ETHANOL	134	1.50182	0.0025641	0.263439	0.943656	0.603053	0.85535
FERREIRA_EWINGS_SARCOMA_UNSTABLE_VS_STABLE_DN	92	1.5017	0.0114286	0.263195	-0.950207	0.568773	1
CHR5Q35	95	1.50081	0.00693481	0.265093	-1.01744	0.432927	0.963445
GSE29618_LAIV_VS_TIV_FLU_VACCINE_DAY7_MDC_UP	169	1.49976	0.00128205	0.267395	1.04024	0.25	0.693921
GO_REGULATION_OF_MESODERM_DEVELOPMENT	15	1.49969	0.0252951	0.267026	1.12848	0.270833	0.54949
CHR6Q23	43	1.49947	0.0218978	0.267013	-1.36107	0.0659489	0.619425
PUJANA_BRCA_CENTERED_NETWORK	115	1.49938	0.00394218	0.266717	1.55637	0	0.138536
HERNANDEZ_ABERRANT_MITOSIS_BY_DOCETACEL_2NM_UP	75	1.49919	0.00990099	0.266719	-1.3073	0.0805031	0.665447
WHITFIELD_CELL_CYCLE_G1_S	122	1.49915	0.00531209	0.266286	-0.740983	0.944641	1
RASHI_RESPONSE_TO_IONIZING_RADIATION_2	120	1.49896	0.0052356	0.266226	-1.13132	0.247031	0.856378
GSE37301_LYMPHOID_PRIMED_MPP_VS_PRO_BCELL_DN	169	1.49887	0.001287	0.265906	-0.809874	0.867647	1
GO_REGULATION_OF_ENDOTHELIAL_CELL_MIGRATION	110	1.49866	0.00540541	0.265938	-1.39403	0.0264741	0.594828
GO_REGULATION_OF_CELLULAR_RESPONSE_TO_GROWTH_FACTOR_STIMULUS	223	1.49848	0.00242718	0.265907	-0.981364	0.524176	0.983074
KARLSSON_TGFB1_TARGETS_DN	188	1.49846	0.00252207	0.265431	-0.927977	0.644944	1
CHR10Q11	47	1.49825	0.0208955	0.265431	1.02284	0.3861	0.722437
GSE13411_IGM_MEMORY_BCELL_VS_PLASMA_CELL_DN	171	1.4982	0.00252844	0.265042	1.48522	0	0.183583
FLORIO_NEOCORTEX_BASAL_RADIAL_GLIA_UP	328	1.49807	0	0.26484	-1.04571	0.365344	0.941845
GO_PROTEIN_SERINE_THREONINE_KINASE_INHIBITOR_ACTIVITY	29	1.49696	0.029734	0.267174	-0.82159	0.742402	1
ATF2_UP.V1_DN	168	1.49694	0.00505689	0.266699	-1.01314	0.44519	0.968384
GO_BRANCH_ELONGATION_OF_AN_EPITHELIUM	17	1.49663	0.0301587	0.266999	1.21233	0.178571	0.432692
GO_NEGATIVE_REGULATION_OF_LOCOMOTION	250	1.49655	0	0.266661	-1.57369	0	0.516934
GO_RESPONSE_TO_LEPTIN	20	1.4962	0.0468019	0.26709	-0.832212	0.728571	1
SCHRAETS_MLL_TARGETS_DN	30	1.49523	0.0257186	0.269092	-1.01028	0.461318	0.971015
GO_TELOMERE_ORGANIZATION	72	1.49489	0.0122783	0.269451	1.23544	0.0970874	0.406422
MODULE_215	15	1.49453	0.0392799	0.269896	1.06831	0.340694	0.643147
GO_RESPONSE_TO_VITAMIN_A	19	1.49429	0.0403226	0.26999	1.33182	0.114286	0.295286
GO_POSITIVE_REGULATION_OF_ADHERENS_JUNCTION_ORGANIZATION	20	1.49419	0.0310078	0.269732	-1.07043	0.366071	0.921354
PETRETTO_CARDIAC_HYPERTROPHY	34	1.49283	0.0245665	0.272866	-1.03595	0.409277	0.950051
GO_ENDOTHELIAL_CELL_MIGRATION	54	1.49244	0.0102041	0.273312	-1.70158	0.00131062	0.391575
GSE2770_UNTREATED_VS_ACT_CD4_TCELL_2H_UP	195	1.49212	0.00246305	0.273701	-1.39828	0.0114548	0.589867
LEE_EARLY_T_LYMPHOCYTE_UP	95	1.49176	0.0078534	0.274136	1.37397	0.0285714	0.259661
CHR8P22	32	1.49152	0.0325581	0.274311	-0.824232	0.750677	1
GO_RESPONSE_TO_ACID_CHEMICAL	304	1.49138	0	0.274155	-0.842199	0.86378	1
MODULE_47	214	1.49078	0.00120337	0.275286	-0.842131	0.83658	1
TAVOR_CEBPA_TARGETS_UP	46	1.48987	0.0160819	0.277301	-0.723896	0.89931	1
GO_LAMELLAR_BODY	17	1.48957	0.0421217	0.277607	-1.24316	0.18732	0.71514
NABA_ECM_REGULATORS	213	1.4895	0.00363196	0.277243	-1.14857	0.167579	0.833556
BOYAULT_LIVER_CANCER_SUBCLASS_G56_DN	17	1.48926	0.0527183	0.277375	0.997092	0.445483	0.768455
GO_REGULATION_OF_PHOSPHATIDYLINOSITOL_3_KINASE_ACTIVITY	37	1.48912	0.0359937	0.277191	1.26229	0.110672	0.369999
GO_REGULATION_OF_DOUBLE_STRAND_BREAK_REPAIR_VIA_HOMOLOGOUS_RECOMBINATION	17	1.48897	0.0326797	0.277063	0.90743	0.588997	0.908193
GSE26343_WT_VS_NFAT5_KO_MACROPHAGE_LPS_STIM_DN	193	1.48845	0	0.27791	-1.05286	0.355408	0.935539
HALLMARK_KRAS_SIGNALING_UP	194	1.48807	0.00124069	0.278364	-1.15582	0.155286	0.825106
GSE14000_UNSTIM_VS_4H_LPS_DC_TRANSLATED_RNA_DN	168	1.48771	0.0075	0.278836	-0.980244	0.504983	0.984162
GO_DEVELOPMENTAL_CELL_GROWTH	76	1.48731	0.010043	0.279407	-1.24968	0.122785	0.709668
AKT_UP_MTOR_DN.V1_UP	164	1.487	0.00379747	0.279765	-1.07177	0.325477	0.921112
SENGUPTA_NASOPHARYNGEAL_CARCINOMA_UP	275	1.48699	0.00237248	0.279247	1.08666	0.15942	0.614448
GSE12963_ENV_NEF_VS_ENV_NEF_AND_VPR_DEFICIENT_HIV1_INF_CD4_TCELL_DN	140	1.48689	0.00405954	0.279038	-1.01631	0.451276	0.964661
GO_POSITIVE_REGULATION_OF_NOTCH_SIGNALING_PATHWAY	34	1.48627	0.0366412	0.280234	-0.862619	0.673077	1
LEE_METASTASIS_AND_ALTERNATIVE_SPLICING_UP	66	1.48605	0.00970874	0.280344	-0.809803	0.812176	1
GSE17812_WT_VS_THPOK_KO_MEMORY_CD8_TCELL_DN	192	1.48596	0.00126743	0.280053	-0.74523	0.962472	1
CHR5Q34	24	1.48576	0.0355487	0.280061	1.50171	0.0354839	0.172011
GO_DAMAGED_DNA_BINDING	59	1.48547	0.021398	0.279766	0.623314	1	0.998166
GO_ACETYLGALACTOSAMINYLTRANSFERASE_ACTIVITY	32	1.48547	0.0347551	0.280297	-1.33627	0.11471	0.631106
REACTOME_NEGATIVE_REGULATION_OF_FGFR_SIGNALING	36	1.48525	0.0262009	0.279855	1.04825	0.374074	0.678536
PRC2_EZH2_UP.V1_DN	170	1.48507	0.00506971	0.279878	0.888506	0.79661	0.931201
CHR4Q35	29	1.48493	0.0372093	0.279687	0.673969	0.941176	0.99856
GO_REGULATION_OF_MACROPHAGE_DIFFERENTIATION	19	1.48463	0.0448916	0.279946	-0.97813	0.493921	0.985822
CHANG_CORE_SERUM_RESPONSE_DN	189	1.48455	0.00123305	0.27961	-0.929774	0.638608	1
GO_FIBROBLAST_GROWTH_FACTOR_RECEPTOR_BINDING	28	1.4844	0.0247678	0.279513	1.38009	0.105442	0.25551
GO_SECRETORY_GRANULE_ORGANIZATION	26	1.48404	0.0341085	0.279977	1.4385	0.0844156	0.214474
OHM_METHYLATED_IN_ADULT_CANCERS	26	1.48395	0.0312012	0.279676	-1.17634	0.245042	0.799538
GSE25088_WT_VS_STAT6_KO_MACROPHAGE_IL4_STIM_DN	183	1.48373	0.00246305	0.27982	1.11916	0.113043	0.562143
GO_ADENYLATE_CYCLASE_INHIBITING_G_PROTEIN_COUPLED_RECEPTOR_SIGNALING_PATHWAY	64	1.4835	0.00428571	0.27993	-1.15556	0.242236	0.825181
WEST_ADRENOCORTICAL_TUMOR_MARKERS_UP	20	1.48347	0.0521472	0.279534	1.79826	0.0126984	0.0451171
GO_POSITIVE_REGULATION_OF_DNA_REPAIR	34	1.48308	0.0195489	0.280082	1.08561	0.304054	0.616359
GO_T_TUBULE	44	1.4827	0.0221893	0.280579	-1.03858	0.408847	0.948729
GO_VACUOLE_ORGANIZATION	154	1.48168	0.0012837	0.282922	-1.06034	0.329213	0.929317
GO_DENDRITE_MORPHOGENESIS	42	1.48167	0.0269865	0.282425	-1.05669	0.394558	0.932543
GO_PARTURITION	18	1.48148	0.03125	0.282353	-0.753954	0.805515	1
GO_WNT_ACTIVATED_RECEPTOR_ACTIVITY	21	1.48138	0.0459418	0.282086	-0.69898	0.873887	1
GGCCAGT_MIR193A_MIR193B	82	1.4808	0.0192044	0.283177	-0.535984	0.998761	1
ZHAN_MULTIPLE_MYELOMA_PR_DN	44	1.48072	0.0105263	0.282866	-1.05217	0.376812	0.934895
LINDVALL_IMMORTALIZED_BY_TERT_UP	73	1.48069	0.0097629	0.282425	-0.658427	0.97375	1
CLASPER_LYMPHATIC_VESSELS_DURING_METASTASIS_UP	20	1.48047	0.0395738	0.282522	1.04986	0.386667	0.676257
MCGARVEY_SILENCED_BY_METHYLATION_IN_COLON_CANCER	39	1.47982	0.0275762	0.283857	-1.07445	0.359946	0.920089
GSE39110_DAY3_VS_DAY6_POST_IMMUNIZATION_CD8_TCELL_DN	189	1.47954	0.00249688	0.28413	1.585	0	0.124053
WEINMANN_ADAPTATION_TO_HYPOXIA_DN	39	1.47951	0.0205047	0.283712	-0.960954	0.5247	0.996661
FUJII_YBX1_TARGETS_UP	35	1.47907	0.0319635	0.284481	-0.995577	0.489569	0.977341
KATSANOU_ELAVL1_TARGETS_UP	159	1.47898	0.004	0.284252	-1.44911	0.00337458	0.546738
GO_MATING	36	1.47847	0.0334789	0.285171	-1.36852	0.0631868	0.611349
GO_DNA_DOUBLE_STRAND_BREAK_PROCESSING	16	1.47779	0.0432692	0.28656	1.61413	0.0249221	0.110349
GO_POSITIVE_REGULATION_OF_REPRODUCTIVE_PROCESS	48	1.47751	0.0255255	0.286858	-0.998703	0.485792	0.975559
GO_REGULATION_OF_CENTROSOME_DUPLICATION	27	1.47727	0.0510836	0.287021	-0.602762	0.965181	1
E2F4DP2_01	217	1.47693	0	0.287511	0.925161	0.725275	0.883286
GO_AXONAL_FASCICULATION	20	1.47671	0.0473282	0.287598	1.12146	0.281787	0.558292
LEE_LIVER_CANCER_HEPATOBLAST	15	1.47597	0.0580431	0.289176	1.36521	0.113314	0.265176
GO_POSITIVE_REGULATION_OF_CALCIUM_MEDIATED_SIGNALING	35	1.47567	0.0367534	0.289567	-1.4281	0.0413793	0.552868
GO_GLUCOSAMINE_CONTAINING_COMPOUND_METABOLIC_PROCESS	23	1.47564	0.0393082	0.289162	-1.15589	0.267241	0.825647
PEDERSEN_METASTASIS_BY_ERBB2_ISOFORM_4	97	1.4755	0.0136054	0.289045	-1.13365	0.237864	0.852692
REACTOME_G_ALPHA_S_SIGNALLING_EVENTS	112	1.47535	0.00791557	0.288966	-1.4744	0.0106635	0.55102
MODULE_568	70	1.47503	0.0114613	0.289282	-1.08466	0.322251	0.905985
GRAHAM_NORMAL_QUIESCENT_VS_NORMAL_DIVIDING_DN	84	1.47493	0.0140252	0.289043	1.92553	0	0.0223795
RICKMAN_TUMOR_DIFFERENTIATED_WELL_VS_MODERATELY_UP	99	1.47478	0.0124827	0.288968	-1.23381	0.129652	0.733739
APPEL_IMATINIB_RESPONSE	28	1.47466	0.027027	0.288773	-1.56718	0.0166436	0.501653
GO_SITE_OF_DOUBLE_STRAND_BREAK	29	1.47446	0.0384615	0.288804	1.17003	0.237226	0.485984
GSE21360_NAIVE_VS_PRIMARY_MEMORY_CD8_TCELL_DN	172	1.47444	0.00499376	0.288388	-0.97328	0.535068	0.991495
GSE17974_0H_VS_12H_IN_VITRO_ACT_CD4_TCELL_UP	163	1.47434	0.0078329	0.288139	-1.30048	0.0503356	0.66694
NAKAMURA_ADIPOGENESIS_EARLY_UP	55	1.47433	0.0219619	0.287668	0.886846	0.714876	0.933414
GSE19888_CTRL_VS_TCELL_MEMBRANES_ACT_MAST_CELL_PRETREAT_A3R_INH_DN	189	1.47412	0.0037831	0.287759	-0.761229	0.948373	1
GSE36527_CD62L_HIGH_CD69_NEG_VS_CD62L_LOW_CD69_POS_TREG_KLRG1_NEG_DN	186	1.47339	0.00376412	0.289396	1.00055	0.472222	0.761163
NIELSEN_LEIOMYOSARCOMA_DN	17	1.47315	0.0527183	0.289536	1.12746	0.285714	0.549778
GO_REGULATION_OF_RESPIRATORY_GASEOUS_EXCHANGE	22	1.47215	0.0457516	0.291855	-0.762047	0.806078	1
CHR11Q24	60	1.47201	0.0284495	0.291764	-0.957072	0.527112	0.996409
GO_NEUROTRANSMITTER_UPTAKE	15	1.47188	0.046549	0.291672	-1.12037	0.329787	0.861561
PEREZ_TP53_AND_TP63_TARGETS	183	1.47176	0.00246914	0.2915	-1.06962	0.337793	0.922811
GO_REGULATION_OF_LIPID_KINASE_ACTIVITY	45	1.47165	0.0321637	0.291289	1.07102	0.298182	0.63874
MIKKELSEN_IPS_HCP_WITH_H3_UNMETHYLATED	74	1.47153	0.0127298	0.291108	-0.904277	0.64794	1
VALK_AML_WITH_EVI1	21	1.47138	0.0333333	0.29104	-1.03817	0.428775	0.949064
BRUINS_UVC_RESPONSE_VIA_TP53_GROUP_C	86	1.47117	0.0125698	0.291135	-1.16418	0.199011	0.821203
GO_REGULATION_OF_EPITHELIAL_CELL_MIGRATION	160	1.47099	0.00256739	0.291157	-1.33964	0.0250855	0.637134
HALLMARK_EPITHELIAL_MESENCHYMAL_TRANSITION	190	1.47094	0.00126103	0.290806	-1.09129	0.277655	0.8979
GSE8921_UNSTIM_VS_TLR1_2_STIM_MONOCYTE_3H_UP	185	1.47075	0.00366748	0.290823	1.07698	0.205607	0.6325
GO_REGULATION_OF_TRANSMEMBRANE_RECEPTOR_PROTEIN_SERINE_THREONINE_KINASE_SIGNALING_PATHWAY	199	1.47065	0.004914	0.290602	-0.809011	0.88565	1
GO_REGULATION_OF_ADENYLATE_CYCLASE_ACTIVITY	66	1.47029	0.00864553	0.291097	-1.40417	0.0359897	0.582316
REACTOME_HOMOLOGOUS_RECOMBINATION_REPAIR_OF_REPLICATION_INDEPENDENT_DOUBLE_STRAND_BREAKS	15	1.46996	0.0552846	0.29163	1.83532	0.00277778	0.036049
GO_RETINOL_DEHYDROGENASE_ACTIVITY	16	1.46945	0.0362069	0.292542	1.39884	0.0945559	0.242352
REACTOME_DOUBLE_STRAND_BREAK_REPAIR	21	1.46944	0.0529915	0.292065	1.47671	0.0643087	0.188943
GO_POSITIVE_REGULATION_OF_CALCIUM_ION_DEPENDENT_EXOCYTOSIS	24	1.46889	0.0362538	0.293195	1.27916	0.140893	0.350448
DELASERNA_MYOD_TARGETS_DN	52	1.4687	0.0321637	0.293218	-0.723549	0.90027	1
GO_POSITIVE_REGULATION_OF_MUSCLE_CONTRACTION	44	1.46824	0.0358166	0.29407	-0.709601	0.909214	1
GSE9509_LPS_VS_LPS_AND_IL10_STIM_IL10_KO_MACROPHAGE_30MIN_DN	171	1.46823	0.00127389	0.293587	-0.797292	0.907514	1
BASSO_HAIRY_CELL_LEUKEMIA_UP	77	1.46813	0.013986	0.293412	-1.54891	0.00501253	0.51817
GO_REGULATION_OF_SYNAPSE_ORGANIZATION	111	1.46661	0.0117647	0.297101	-1.11871	0.263905	0.862077
GO_POSITIVE_REGULATION_OF_BEHAVIOR	25	1.46643	0.0327103	0.297055	0.944642	0.553691	0.85368
CHR14Q31	20	1.46633	0.0411392	0.296833	0.849422	0.693009	0.953915
GSE45365_CTRL_VS_MCMV_INFECTION_NK_CELL_UP	194	1.46619	0.00124844	0.296724	-0.90403	0.699447	1
GSE21063_CTRL_VS_ANTI_IGM_STIM_BCELL_NFATC1_KO_3H_DN	160	1.46565	0.00501253	0.297778	-1.0478	0.3627	0.939471
GCM_SIRT2	40	1.46505	0.0343284	0.298928	-0.836928	0.751037	1
ACEVEDO_FGFR1_TARGETS_IN_PROSTATE_CANCER_MODEL_UP	272	1.46492	0.00122249	0.298773	-1.09685	0.243797	0.891764
REACTOME_ACTIVATION_OF_ATR_IN_RESPONSE_TO_REPLICATION_STRESS	35	1.46451	0.0341753	0.299431	1.16921	0.211111	0.487723
KANG_FLUOROURACIL_RESISTANCE_UP	21	1.46449	0.0504732	0.298977	-1.31456	0.121523	0.658435
GSE42088_UNINF_VS_LEISHMANIA_INF_DC_24H_UP	185	1.46444	0.00498132	0.298652	-0.864815	0.767077	1
GO_POSITIVE_REGULATION_OF_MAST_CELL_ACTIVATION	15	1.46427	0.0529695	0.298622	-1.36821	0.0877743	0.612096
MACAEVA_PBMC_RESPONSE_TO_IR	89	1.46418	0.0123626	0.298399	-1.41186	0.0245399	0.56311
CHR17P11	58	1.4641	0.0290698	0.298126	0.638128	0.990654	0.998104
GSE24142_ADULT_VS_FETAL_DN2_THYMOCYTE_UP	185	1.46367	0.00255428	0.298903	-1.49261	0.00221729	0.540526
GO_NEUROMUSCULAR_PROCESS	97	1.46339	0.00969529	0.299209	0.814092	0.925926	0.973492
GSE9988_ANTI_TREM1_VS_LPS_MONOCYTE_UP	185	1.46328	0.00506329	0.299078	-1.2737	0.0532741	0.691826
GO_INTRINSIC_COMPONENT_OF_GOLGI_MEMBRANE	54	1.46327	0.0236686	0.298617	-1.09111	0.323219	0.897992
GSE20715_0H_VS_24H_OZONE_TLR4_KO_LUNG_DN	191	1.46305	0.00124069	0.298813	0.878743	0.931373	0.937658
GSE24634_NAIVE_CD4_TCELL_VS_DAY10_IL4_CONV_TREG_UP	177	1.46284	0.0064433	0.298942	-1.07156	0.328475	0.921191
GO_PSEUDOPODIUM	16	1.46274	0.04375	0.298754	-0.99461	0.482443	0.976539
GSE13522_WT_VS_IFNAR_KO_SKING_T_CRUZI_Y_STRAIN_INF_UP	195	1.46269	0	0.298427	-1.23296	0.0750816	0.734072
GSE40685_NAIVE_CD4_TCELL_VS_FOXP3_KO_TREG_PRECURSOR_DN	170	1.46199	0.00379267	0.299975	-1.25485	0.0803571	0.704675
GO_POSITIVE_REGULATION_OF_NEUROTRANSMITTER_TRANSPORT	16	1.46184	0.0506536	0.299869	-1.38593	0.0834553	0.59718
BIOCARTA_CELLCYCLE_PATHWAY	21	1.46142	0.0395387	0.300561	-0.666277	0.905933	1
GO_NEUROMUSCULAR_JUNCTION	52	1.46139	0.0295858	0.300173	-0.790222	0.819974	1
LIU_SMARCA4_TARGETS	51	1.46137	0.0246377	0.299762	-0.810023	0.790576	1
ESC_V6.5_UP_LATE.V1_UP	180	1.46136	0.00612745	0.299302	-1.33016	0.0369541	0.637431
CHR15Q25	37	1.46081	0.0241327	0.300416	-0.880168	0.651811	1
GSE32533_WT_VS_MIR17_OVEREXPRESS_ACT_CD4_TCELL_DN	195	1.46074	0.00240964	0.300152	-0.816076	0.881111	1
DURAND_STROMA_S_UP	287	1.46034	0.00237812	0.300834	-1.29512	0.019937	0.677129
GO_REGULATION_OF_CELLULAR_EXTRAVASATION	21	1.46031	0.0452342	0.300437	-1.10427	0.338301	0.881174
GO_POSITIVE_REGULATION_OF_DNA_REPLICATION	82	1.46025	0.0183876	0.300132	1.4045	0.0393258	0.237594
HOXA4_Q2	247	1.46007	0.00239234	0.300205	-0.924595	0.668137	1
GO_POSITIVE_REGULATION_OF_REGULATED_SECRETORY_PATHWAY	46	1.45992	0.0410334	0.300148	-0.689674	0.917663	1
BOYLAN_MULTIPLE_MYELOMA_C_CLUSTER_DN	27	1.45975	0.0467742	0.300161	-1.03305	0.406926	0.953649
STEARMAN_TUMOR_FIELD_EFFECT_UP	31	1.45952	0.0426829	0.300353	-1.4612	0.0420168	0.557008
GO_NEGATIVE_REGULATION_OF_EPITHELIAL_CELL_MIGRATION	51	1.4593	0.0374813	0.300532	-1.24769	0.151042	0.711923
WESTON_VEGFA_TARGETS_6HR	55	1.45885	0.0200861	0.301325	-1.51948	0.00911458	0.529359
GSE10239_NAIVE_VS_KLRG1INT_EFF_CD8_TCELL_DN	194	1.45878	0.00370828	0.301073	1.28613	0.0186916	0.343071
GO_SYMPATHETIC_NERVOUS_SYSTEM_DEVELOPMENT	21	1.45836	0.0510836	0.301857	-1.2954	0.145429	0.677922
GO_RESPONSE_TO_AMINO_ACID	108	1.45834	0.00938338	0.30148	-1.0396	0.405762	0.948443
E2F1DP1_01	217	1.45803	0.00245098	0.301953	0.924435	0.797753	0.883526
TAL1BETAE47_01	235	1.45777	0.00121359	0.30227	-1.05241	0.358306	0.935139
GO_ORGAN_GROWTH	66	1.45749	0.0276163	0.302538	-1.01002	0.463476	0.970318
GO_LONG_TERM_SYNAPTIC_POTENTIATION	39	1.45727	0.0260736	0.302681	-1.51693	0.0180305	0.537702
KYNG_NORMAL_AGING_DN	28	1.45718	0.0350318	0.302479	-0.784542	0.790141	1
HERNANDEZ_MITOTIC_ARREST_BY_DOCETAXEL_1_DN	33	1.45677	0.03125	0.303238	1.5298	0.0305344	0.155228
GO_ENZYME_ACTIVATOR_ACTIVITY	430	1.45661	0.00111732	0.303256	-0.84532	0.894683	1
STAT3_01	22	1.4566	0.0458861	0.302809	-1.11646	0.324484	0.864598
GO_MEIOTIC_CELL_CYCLE_PROCESS	143	1.45658	0.0106667	0.302389	1.03004	0.338583	0.709169
GO_NEGATIVE_REGULATION_OF_SMOOTH_MUSCLE_CONTRACTION	15	1.45655	0.0559105	0.302012	-0.712374	0.852761	1
AACTGGA_MIR145	225	1.45602	0.00238663	0.303135	-1.15556	0.162791	0.82549
GSE3982_MAC_VS_TH1_UP	175	1.4557	0.00254453	0.303586	-1.28244	0.0574972	0.675846
GO_REGULATION_OF_LYASE_ACTIVITY	81	1.4554	0.0151515	0.303959	-1.36068	0.0630408	0.61983
GO_REGULATION_OF_GLUCOSE_IMPORT_IN_RESPONSE_TO_INSULIN_STIMULUS	15	1.45511	0.0559758	0.304368	-1.22078	0.22807	0.7493
SENESE_HDAC1_AND_HDAC2_TARGETS_DN	207	1.45505	0.00371287	0.304057	-1.12884	0.226457	0.855968
ALTEMEIER_RESPONSE_TO_LPS_WITH_MECHANICAL_VENTILATION	109	1.45505	0.00675676	0.303598	-0.932881	0.609524	1
GHANDHI_DIRECT_IRRADIATION_UP	87	1.45501	0.010989	0.303264	-1.17984	0.196126	0.794708
RIGGI_EWING_SARCOMA_PROGENITOR_DN	176	1.455	0.00763359	0.302821	0.853743	0.918182	0.951742
GSE18791_CTRL_VS_NEWCASTLE_VIRUS_DC_6H_DN	178	1.45488	0.00521512	0.302717	0.959441	0.59292	0.835853
GTACAGG_MIR486	56	1.45448	0.0243902	0.303319	-0.661182	0.963494	1
GO_CELLULAR_RESPONSE_TO_LEPTIN_STIMULUS	16	1.45429	0.0396694	0.303399	-1.00935	0.482389	0.970403
DAVICIONI_TARGETS_OF_PAX_FOXO1_FUSIONS_DN	65	1.45412	0.0203488	0.30339	-1.49898	0.0151899	0.530336
GSE17974_IL4_AND_ANTI_IL12_VS_UNTREATED_48H_ACT_CD4_TCELL_UP	165	1.4533	0.00632111	0.305332	-1.28666	0.0462428	0.676007
KONDO_EZH2_TARGETS	210	1.45318	0.00121212	0.305206	-1.10675	0.247817	0.880029
GO_ADENYLATE_CYCLASE_MODULATING_G_PROTEIN_COUPLED_RECEPTOR_SIGNALING_PATHWAY	130	1.45304	0.0104167	0.305184	-1.05246	0.370987	0.935146
GO_RESPONSE_TO_XENOBIOTIC_STIMULUS	73	1.45299	0.0167598	0.304893	-0.95101	0.54892	1
CHANDRAN_METASTASIS_DN	284	1.45294	0.0011655	0.304605	-0.858673	0.830472	1
NIKOLSKY_BREAST_CANCER_6P24_P22_AMPLICON	20	1.45278	0.046252	0.304608	1.07585	0.34106	0.634777
HUI_MAPK14_TARGETS_UP	20	1.45275	0.0451613	0.304257	0.84602	0.664615	0.956483
GSE40685_TREG_VS_FOXP3_KO_TREG_PRECURSOR_UP	171	1.45272	0.00258065	0.303858	-0.962112	0.555928	0.996517
SGCGSSAAA_E2F1DP2_01	153	1.45272	0.00641026	0.303413	0.974525	0.530769	0.808608
GO_SYNAPTONEMAL_COMPLEX	33	1.45191	0.0282575	0.305348	-0.814686	0.783505	1
E2F_02	217	1.45182	0.00622665	0.305124	0.942833	0.716049	0.857201
GNF2_FEN1	56	1.4517	0.0236337	0.305039	2.07109	0	0.00715708
GSE6674_UNSTIM_VS_PL2_3_STIM_BCELL_DN	163	1.45162	0.00631313	0.304847	-0.788004	0.903262	1
CHR15Q24	60	1.45139	0.0240453	0.30505	1.03752	0.369863	0.697039
WANG_RESPONSE_TO_GSK3_INHIBITOR_SB216763_DN	341	1.45129	0	0.304914	1.90756	0	0.0242254
LASTOWSKA_NEUROBLASTOMA_COPY_NUMBER_UP	162	1.45111	0.00505689	0.304957	1.98204	0	0.0148913
GO_ORGANOPHOSPHATE_CATABOLIC_PROCESS	107	1.45098	0.0122783	0.304872	-0.977992	0.499397	0.985813
GO_GLUTAMATE_RECEPTOR_SIGNALING_PATHWAY	40	1.45089	0.0353303	0.304667	-1.31797	0.0947226	0.657582
MYAATNNNNNNNGGC_UNKNOWN	108	1.4506	0.0104987	0.30501	1.16426	0.14557	0.496427
GO_DOUBLE_STRAND_BREAK_REPAIR	146	1.4495	0.00636943	0.30779	1.20822	0.0793651	0.437329
E2F1DP2_01	217	1.44942	0.00246609	0.307554	0.958898	0.647727	0.835665
HP1SITEFACTOR_Q6	213	1.44932	0.00245098	0.307399	-1.22822	0.0930493	0.739815
MODULE_200	27	1.44919	0.0474684	0.307298	-0.790342	0.758571	1
GO_RESPONSE_TO_NITRIC_OXIDE	20	1.44862	0.0422535	0.308436	-0.5985	0.964809	1
ODONNELL_TARGETS_OF_MYC_AND_TFRC_DN	44	1.44846	0.0352761	0.30845	1.85655	0	0.0327477
GO_RESPONSE_TO_IONIZING_RADIATION	143	1.44832	0.00893997	0.308413	-0.780526	0.891455	1
GO_REGULATION_OF_SISTER_CHROMATID_COHESION	17	1.44818	0.0581395	0.308401	1.33503	0.0984615	0.292058
GSE1740_MCSF_VS_MCSF_AND_IFNG_DAY2_DERIVED_MACROPHAGE_UP	145	1.4481	0.0129199	0.308223	-0.846426	0.798396	1
TURASHVILI_BREAST_LOBULAR_CARCINOMA_VS_DUCTAL_NORMAL_DN	86	1.44777	0.0167832	0.308746	-1.56929	0.00246609	0.523513
AR_Q2	117	1.4477	0.0094086	0.308475	-0.996783	0.47476	0.978122
GO_NECROPTOTIC_PROCESS	20	1.44769	0.0628183	0.308055	-0.866436	0.647143	1
GARGALOVIC_RESPONSE_TO_OXIDIZED_PHOSPHOLIPIDS_BLACK_UP	34	1.44761	0.0404798	0.307871	-1.17492	0.240223	0.800729
PRC2_EZH2_UP.V1_UP	176	1.44744	0.00772201	0.307917	-1.48504	0.00111235	0.539274
GSE15930_NAIVE_VS_48H_IN_VITRO_STIM_IL12_CD8_TCELL_UP	189	1.44742	0.00240964	0.307517	-0.964787	0.573991	0.99666
GSE23505_IL6_IL1_VS_IL6_IL1_TGFB_TREATED_CD4_TCELL_DN	184	1.44732	0.00510856	0.307396	-0.927316	0.625571	1
LEE_LIVER_CANCER_MYC_UP	53	1.44702	0.0360902	0.307843	1.12337	0.243802	0.554653
GCM_ERCC4	23	1.4466	0.0490046	0.308596	1.14141	0.252918	0.529543
GO_DNA_REPAIR	430	1.44655	0	0.308295	1.3621	0	0.266803
TCTGATC_MIR383	47	1.44647	0.021645	0.308079	-0.978638	0.5	0.986044
GSE5589_IL6_KO_VS_IL10_KO_LPS_AND_IL6_STIM_MACROPHAGE_45MIN_UP	189	1.44638	0.00378788	0.307908	-1.01773	0.434543	0.963431
SMIRNOV_CIRCULATING_ENDOTHELIOCYTES_IN_CANCER_UP	144	1.44626	0.00888325	0.307842	-1.13508	0.227689	0.848538
GSE9037_WT_VS_IRAK4_KO_LPS_4H_STIM_BMDM_DN	193	1.44614	0.00251889	0.307722	-1.03174	0.408027	0.954008
GO_HISTONE_KINASE_ACTIVITY	19	1.44606	0.05625	0.307544	1.87506	0.00299401	0.0291904
GSE19941_UNSTIM_VS_LPS_STIM_IL10_KO_NFKBP50_KO_MACROPHAGE_UP	195	1.44589	0.00373134	0.307612	1.1281	0.134146	0.549554
GO_CENTRIOLE	96	1.44587	0.0110041	0.307237	0.982033	0.488506	0.795445
GSE17974_0H_VS_24H_IN_VITRO_ACT_CD4_TCELL_UP	153	1.44572	0.00915033	0.30726	-1.17997	0.137656	0.794362
ASGHARZADEH_NEUROBLASTOMA_POOR_SURVIVAL_DN	37	1.44557	0.0524691	0.307237	-1.26587	0.136872	0.702034
GO_EPITHELIAL_STRUCTURE_MAINTENANCE	20	1.4454	0.0528846	0.307304	1.2125	0.187879	0.433218
GO_REGULATION_OF_CELL_CYCLE_G1_S_PHASE_TRANSITION	144	1.44523	0.00943396	0.307347	1.08318	0.224299	0.620592
GO_POSITIVE_REGULATION_OF_STRIATED_MUSCLE_CELL_DIFFERENTIATION	51	1.44514	0.0274964	0.30721	-1.08447	0.328255	0.906444
BROWN_MYELOID_CELL_DEVELOPMENT_UP	146	1.44474	0.00520156	0.307899	-0.978694	0.514739	0.986184
GO_COSTAMERE	19	1.4445	0.0503937	0.308176	-0.7946	0.763473	1
GO_TRANSMEMBRANE_RECEPTOR_PROTEIN_PHOSPHATASE_ACTIVITY	17	1.44449	0.036859	0.307752	0.857548	0.673295	0.951348
GSE3982_MAC_VS_NEUTROPHIL_LPS_STIM_DN	173	1.44436	0.00498132	0.307645	-0.774426	0.932725	1
BERTUCCI_MEDULLARY_VS_DUCTAL_BREAST_CANCER_DN	152	1.44432	0.00657895	0.307354	-1.24463	0.0740319	0.712906
GO_REGULATION_OF_STEM_CELL_PROLIFERATION	87	1.44427	0.0181058	0.307071	-1.3576	0.0467172	0.625465
YANG_BCL3_TARGETS_UP	352	1.44393	0.00232829	0.307632	1.14155	0.0588235	0.529693
GO_MEIOSIS_I	80	1.44372	0.0195531	0.307795	-0.727225	0.933579	1
GO_DNA_RECOMBINATION	190	1.44355	0.00250941	0.307829	1.49782	0	0.173709
GSE13485_CTRL_VS_DAY21_YF17D_VACCINE_PBMC_DN	124	1.44349	0.00917431	0.30757	-1.08323	0.314149	0.907519
GO_REGULATION_OF_GASTRULATION	35	1.44337	0.0363924	0.307479	0.88263	0.67033	0.935206
GSE10147_IL3_VS_IL3_AND_CPG_STIM_PDC_DN	155	1.44329	0.00648508	0.307291	-0.771765	0.923251	1
REACTOME_TIE2_SIGNALING	16	1.44291	0.0499168	0.307972	-0.760604	0.803681	1
VALK_AML_WITH_11Q23_REARRANGED	21	1.44278	0.0650794	0.307897	-1.73986	0.00146843	0.337599
GO_CENTROSOME_DUPLICATION	32	1.44273	0.0475436	0.307645	1.13241	0.247191	0.543885
REACTOME_SIGNALING_BY_RHO_GTPASES	105	1.44244	0.014966	0.307971	-0.905259	0.66747	1
ERB2_UP.V1_UP	174	1.44244	0.00374532	0.307562	-1.10246	0.267403	0.881575
BMI1_DN_MEL18_DN.V1_DN	133	1.44209	0.0103896	0.308142	-0.897011	0.709602	1
GSE13547_CTRL_VS_ANTI_IGM_STIM_BCELL_2H_UP	171	1.44196	0.00750939	0.308087	1.53534	0	0.152207
REACTOME_SHC_RELATED_EVENTS	15	1.44177	0.0624	0.308187	0.81924	0.721408	0.971311
GO_MICROBODY_LUMEN	45	1.44092	0.0333333	0.310112	-0.667283	0.963612	1
GO_PHOSPHATIDYLINOSITOL_4_5_BISPHOSPHATE_BINDING	50	1.44075	0.036036	0.310201	-1.3755	0.0703851	0.611842
GO_PEPTIDE_HORMONE_BINDING	35	1.44057	0.0416069	0.310306	-1.01844	0.455048	0.962244
GO_PHOSPHATIDYLINOSITOL_3_PHOSPHATE_BIOSYNTHETIC_PROCESS	47	1.44057	0.0382263	0.309883	0.881771	0.673729	0.934857
LEE_LIVER_CANCER_E2F1_UP	60	1.44055	0.0201439	0.309496	-1.30363	0.0864516	0.664755
GO_POSITIVE_REGULATION_OF_EPITHELIAL_CELL_MIGRATION	100	1.44041	0.0189445	0.309511	-1.3261	0.0603448	0.640632
GSE11924_TH1_VS_TH17_CD4_TCELL_DN	184	1.44038	0.00745342	0.309177	-0.823544	0.850457	1
GSE14000_UNSTIM_VS_4H_LPS_DC_DN	169	1.4403	0.00632911	0.308961	-0.815167	0.88189	1
BRIDEAU_IMPRINTED_GENES	58	1.44002	0.0290055	0.309335	-1.12351	0.286269	0.855214
CHR6Q21	53	1.43991	0.0377095	0.309243	-1.04627	0.381457	0.942333
DAVICIONI_PAX_FOXO1_SIGNATURE_IN_ARMS_DN	19	1.43989	0.0631068	0.308882	-0.955607	0.524024	0.997129
OCT1_04	219	1.43959	0.00618047	0.309342	-1.40295	0.00554324	0.583365
LXR_DR4_Q3	88	1.43952	0.0227273	0.309118	-0.894804	0.665066	1
GSE16450_IMMATURE_VS_MATURE_NEURON_CELL_LINE_UP	167	1.43915	0.00902062	0.309769	-1.23811	0.0806818	0.720868
ELVIDGE_HYPOXIA_UP	165	1.43913	0.00646831	0.309402	-0.829952	0.846069	1
STK33_SKM_UP	237	1.43858	0.0011919	0.310532	-1.29438	0.0331551	0.678259
SCHAEFFER_PROSTATE_DEVELOPMENT_48HR_UP	458	1.4378	0	0.312364	-1.27431	0.013306	0.690047
GSE17974_CTRL_VS_ACT_IL4_AND_ANTI_IL12_24H_CD4_TCELL_UP	168	1.4378	0.00762389	0.311957	-1.33987	0.0280584	0.642639
GO_RESPONSE_TO_VITAMIN_E	15	1.43778	0.0577849	0.311615	1.16316	0.25788	0.498569
GO_REGULATION_OF_NON_CANONICAL_WNT_SIGNALING_PATHWAY	16	1.43702	0.0477707	0.313479	-0.624181	0.930818	1
GO_NEGATIVE_REGULATION_OF_IMMUNE_SYSTEM_PROCESS	324	1.43701	0.00233372	0.313082	-1.01422	0.448677	0.966772
GO_PHOTOPERIODISM	23	1.43697	0.0663507	0.312813	0.915357	0.557927	0.894094
GSE19888_ADENOSINE_A3R_INH_PRETREAT_AND_ACT_BY_A3R_VS_TCELL_MEMBRANES_ACT_MAST_CELL_UP	182	1.43692	0.00499376	0.312496	1.27331	0.0102041	0.356266
GO_REGULATION_OF_CELL_SUBSTRATE_ADHESION	164	1.43665	0.00503145	0.312833	-0.805074	0.885264	1
GO_RESPONSE_TO_INTERFERON_ALPHA	16	1.43641	0.0561798	0.313147	-0.967272	0.509893	0.995267
GO_ANDROGEN_METABOLIC_PROCESS	26	1.43586	0.0465839	0.314337	-0.747785	0.822695	1
GO_ANATOMICAL_STRUCTURE_HOMEOSTASIS	241	1.43538	0	0.315275	-0.907332	0.698154	1
GO_NEGATIVE_REGULATION_OF_HEMOPOIESIS	103	1.43524	0.0238411	0.315297	-1.16459	0.194139	0.821322
GSE2770_IL12_AND_TGFB_VS_IL4_TREATED_ACT_CD4_TCELL_48H_DN	144	1.43517	0.0089172	0.315103	-1.2892	0.0590238	0.676621
GSE40274_CTRL_VS_EOS_TRANSDUCED_ACTIVATED_CD4_TCELL_UP	164	1.43502	0.00132802	0.315064	1.13184	0.142857	0.544838
WANG_MLL_TARGETS	273	1.43496	0.00349243	0.314828	-1.30737	0.027897	0.666323
GO_LUNG_MORPHOGENESIS	42	1.43469	0.0365497	0.315148	1.09592	0.283019	0.601491
GNF2_CD1D	40	1.43467	0.0336907	0.314803	-0.999548	0.46238	0.97536
GSE19941_LPS_VS_LPS_AND_IL10_STIM_IL10_KO_NFKBP50_KO_MACROPHAGE_DN	185	1.43449	0.0037831	0.314907	-1.31146	0.0375	0.659813
REACTOME_DNA_REPAIR	97	1.43436	0.012016	0.314862	1.36663	0.0172414	0.264745
BONCI_TARGETS_OF_MIR15A_AND_MIR16_1	83	1.43431	0.0193103	0.314598	-1.25071	0.115869	0.709123
AMIT_SERUM_RESPONSE_120_MCF10A	61	1.43417	0.0274964	0.31457	-1.09743	0.302915	0.889594
MIYAGAWA_TARGETS_OF_EWSR1_ETS_FUSIONS_DN	205	1.43386	0.00500626	0.315078	-1.10382	0.254727	0.880289
GSE14769_40MIN_VS_360MIN_LPS_BMDM_UP	187	1.43366	0.00383632	0.315222	-1.02598	0.429854	0.956616
ZHANG_TLX_TARGETS_60HR_UP	281	1.43339	0.00236686	0.315651	-1.80349	0	0.321947
WANG_LSD1_TARGETS_UP	24	1.43335	0.0574534	0.315326	-0.962197	0.516358	0.996734
GHANDHI_BYSTANDER_IRRADIATION_UP	70	1.43315	0.0239437	0.31551	-1.34775	0.0617907	0.632385
GO_REGULATION_OF_DNA_BIOSYNTHETIC_PROCESS	89	1.4328	0.0135685	0.316081	0.860161	0.804734	0.94842
GSE25088_IL4_VS_IL4_AND_ROSIGLITAZONE_STIM_MACROPHAGE_DAY10_UP	189	1.43268	0.00251572	0.316029	-1.23336	0.0799549	0.733191
GO_NEGATIVE_REGULATION_OF_CYTOKINE_BIOSYNTHETIC_PROCESS	27	1.43233	0.0400616	0.316676	-1.21468	0.20546	0.756112
GSE43863_NAIVE_VS_MEMORY_TFH_CD4_TCELL_D150_LCMV_UP	190	1.43233	0.00377358	0.316279	-1.16208	0.165556	0.821247
LINDGREN_BLADDER_CANCER_CLUSTER_3_UP	300	1.4322	0	0.316235	1.13715	0.114754	0.535986
GO_REGULATION_OF_RESPONSE_TO_DNA_DAMAGE_STIMULUS	134	1.43215	0.0132979	0.315984	1.01865	0.357143	0.729216
GO_LYTIC_VACUOLE_ORGANIZATION	49	1.43207	0.0244957	0.315814	-0.906106	0.647059	1
KAUFFMANN_DNA_REPLICATION_GENES	133	1.43202	0.0127714	0.315576	-0.765731	0.9093	1
[truncated: 14,271 more rows]

## Sheet: YEAST (TMRE)
GSEA result of budding yeast sorted by mitochondrial membrane potential(TMRE). Positive NES(normalized enrichment socre) means enriched in fast proliferating cells.
[truncated: 2,141 more rows]

[truncated: 1 more sheets: CD8+ T-CELL (TMRE)]
