# Supplementary material for: A conserved expression signature predicts growth rate and reveals cell & lineage-specific differences
Source: PLoS Comput Biol. 2021 Nov 11;17(11):e1009582. doi: 10.1371/journal.pcbi.1009582 (PMC8610284; doi:10.1371/journal.pcbi.1009582)
Supplement: S9 Table — (TSV) [file pcbi.1009582.s018.tsv]

gene.id	gene.short.id	ADE	ADEsh	ADF	ADL	AFD	AIA	AIB	AIM	AIN	AIY	AIZ	ALA	ALM_BDU	ALM_PLM	AMsh	AMso	Anterior_arcade_cell	Arcade_cell_anterior_and_posterior	ASE	ASEL	ASER	ASG	ASH	ASI	ASJ	ASK	AUA	AVA	AVB	AVD	AVE	AVG	AVH	AVJ	AVK	AVL	AWA	AWB	AWC	B	B_F_K_Kp_U_Y	BAG	BWM_anterior	BWM_far_posterior	BWM_head_row_1	BWM_head_row_2	BWM_posterior	CAN
WBGene00000001	aap-1	30.9	0	52.5	41.9	13.4	12.6	34.2	0	40.4	2.1	80.3	32.3	91.9	12.2	42.7	10.4	0	5.3	133.3	13.6	11.7	20.4	9.9	38.6	13.7	32	57.3	45.7	2.3	0	58.6	35.9	45	35.8	10.2	0	0.7	50.3	23.5	91.2	27.8	23	19.2	10.3	4.5	17.2	6.1	0
WBGene00000002	aat-1	4.2	0	0	102.3	12.7	0	0	0	0	18.1	0	7.7	0	1.4	0	0	11	21.8	0	0	0	11.9	38.8	5.1	36.8	35.8	0	0	56.9	0	53.3	1.5	0	0	15	0	43	0	0	0	2.1	25.2	0	0	0	0	0	10.8
WBGene00000003	aat-2	60.6	18.4	21.5	0	39.5	16.6	43.3	0	12	0	0	92.3	16.9	6.7	0	0	23.5	6.9	132.1	54.4	26.2	46.4	30.2	34.1	63.1	85.1	57.6	98.5	52.5	266.9	176.9	104.7	0	70.1	27.5	62.5	0	111.9	261	28.3	0	154.4	50.6	93.3	38.2	37.5	33.1	39.2
WBGene00000004	aat-3	203.2	209.5	56.4	20.5	82.6	17	114.1	46	138.9	104.2	1137.9	370.7	92.5	92.4	0	17.5	0	0	102	91.8	26.9	28.5	97.1	114.8	95.9	134.7	135.5	96.8	70.2	0	180.5	67.6	4	374.7	74.2	109.1	102.1	35.2	45.1	150.5	29.4	236.7	49.7	19.9	52.1	33	48.1	17
WBGene00000005	aat-4	0	0	0	0	0	0	0	0	0	0	0	0	0	0	29.5	0	0	0	0	0	0	0	0	0	0	0	0	0	0	0	0	0	0	178.7	0	0	0	0	31.9	0	0	0	0	0	0	0	0	0
WBGene00000006	aat-5	15.8	0	0	28.8	78.4	13.4	84.9	0	0	31.7	0	0	13	24.1	0	0	0	0	22	91.9	4.8	20.9	85.3	24.4	0	0	34.8	0	63.9	7.4	63.2	4.7	46.3	0	9.7	219.4	0	34.1	0	0	0	20.8	76.1	114	108.4	130.9	73.1	16.7
WBGene00000007	aat-6	0	0	0	86.8	31.2	0	0	0	0	0	0	0	0	0	12.5	0	0	0	0	0	0	0	0	0	0	16.7	0	0	0	0	0	0	0	0	0	0	0	0	0	0	0	0	0	0	2.1	0	0	0
WBGene00000008	aat-7	0	0	0	0	0	0	0	0	0	0	0	0	0	0	0	0	0	0	0	0	0	0	0	0	0	0	0	0	0	0	0	0	0	0	0	0	0	0	0	0	0	0	0	0	0	0	0	0
WBGene00000009	aat-8	0	0	0	0	0	0	0	0	0	0	0	0	0	7.2	0	0	0	0	0	0	0	0	0	0	0	0	0	0	0	0	0	0	0	0	0	0	0	0	0	0	0	0	0	0	0	0	1	0
WBGene00000010	aat-9	0	24.8	1.2	12.3	0	0	0	0	46.1	0	0	17.4	0	11.1	24.7	0	21.1	0	9	8.8	0	0	0	0	0	0	11.5	0	20.3	0	0	0	0	45.6	0	0	143.5	0	0	55.5	2.8	17.2	18.9	11.7	15	11.9	23.7	0
WBGene00000012	abf-1	0	0	0	12.4	0	0	0	0	0	0	0	0	0	0	0	0	0	0	0	0	0	0	0	0	0	0	0	0	0	0	0	0	0	0	0	0	0	0	0	0	0	0	0	0	0	0	0	0
WBGene00000013	abf-2	0	0	0	0	0	0	0	0	0	0	0	0	0	0	0	0	39.7	0	0	0	0	0	0	0	0	0	0	0	0	0	0	0	0	0	0	0	0	0	0	0	0	0	0	0	0	0	0	0
WBGene00000014	abf-3	0	0	0	0	0	0	0	0	0	0	0	0	0	0	0	0	0	0	0	0	0	0	0	0	0	0	0	0	0	0	0	0	0	0	0	0	0	0	0	0	0	0	0	0	0	0	0	0
WBGene00000015	abf-4	0	0	0	0	0	0	0	0	0	0	0	0	0	0	0	0	0	0	0	0	0	0	0	0	0	0	0	0	0	0	0	0	0	0	0	0	0	0	0	0	0	0	0	0	0	0	0	0
WBGene00000016	abf-5	0	0	0	0	0	0	0	0	0	0	0	0	0	0	0	0	0	0	0	0	0	0	0	0	0	0	0	0	0	0	0	0	0	0	0	0	0	0	0	0	0	0	0	0	0	0	0	0
WBGene00000017	abf-6	0	0	0	0	0	0	0	0	0	0	0	0	0	0	0	0	0	0	0	0	0	0	0	0	0	0	0	0	19.7	0	0	0	0	0	0	0	0	0	0	0	0	0	0	0	0	0	0	0
WBGene00000018	abl-1	264.5	34.6	78.6	47	60.4	280	180.3	102.2	0	0	157	135.7	313.3	234.8	17.1	64.6	39.1	111.2	112.1	0	3.5	37.3	58.8	94.7	30.3	0	108.6	237.6	63.9	82.5	0	192.7	261.3	129.9	153.3	216	49.1	48.8	35.5	160.1	36	93.3	51.9	22.6	20	102	57	20.5
WBGene00000019	abt-1	0	0	0	0	0	0	0	0	0	0	0	0	0	0	0	0	0	0	0	0	0	0	0	0	0	0	0	0	0	0	0	0	0	0	0	0	0	0	0	0	0	0	0	0	0	0	0	0
WBGene00000020	abt-2	0	0	57.2	9.3	51	37.1	0	0	0	0	0	0	0	0	4.6	0	70.4	286.5	6.3	0	0	8.3	71.9	39.3	111.3	9	45	0	31.7	0	0	0	0	0	0	0	0	0	30.4	0	0	0	0	0	0	0	7.4	18.1
WBGene00000022	abt-4	0	0	64.2	0	0	0	0	0	0	0	0	0	0	0	4.2	0	0	0	0	0	0	0	0	0	0	0	0	0	0	0	0	0	0	0	0	0	0	0	0	0	0	0	0	0	0	0	0	0
WBGene00000023	abt-5	0	0	0	0	0	0	0	0	0	0	0	0	0	0	0	0	0	0	0	0	0	0	0	0	0	0	0	0	0	0	0	0	0	0	0	0	0	0	0	0	0	0	0	0	0	0	0	0
WBGene00000024	abu-1	0	0	0	0	0	0	0	0	0	0	0	0	0	0	6.1	0	0	0	0	0	0	0	0	0	0	0	0	0	0	0	0	0	0	0	24.4	0	0	0	0	0	0	19.6	0	0	0	5.6	0	0
WBGene00000025	abu-2	0	0	0	0	0	0	0	0	0	0	0	0	0	0	0	0	0	0	0	0	0	0	0	0	0	0	0	0	0	0	0	0	0	0	0	0	0	0	0	0	0	0	0	0	0	0	0	0
WBGene00000027	abu-4	0	0	0	0	0	0	0	0	0	0	0	0	50.9	0	0	0	0	0	0	0	0	0	0	0	0	0	0	0	0	0	0	0	0	0	0	0	0	0	0	0	0	0	0	0	0	0	0	0
WBGene00000028	abu-5	0	0	0	0	0	0	0	0	0	0	0	0	0	0	0	0	0	0	0	0	0	0	0	0	0	0	0	0	0	0	0	0	0	0	0	0	0	0	0	0	0	0	0	0	0	0	0	0
WBGene00000029	abu-6	0	0	0	0	0	0	0	0	0	0	0	0	0	0	0	0	0	0	0	0	0	0	0	0	0	0	0	0	0	0	0	0	0	0	0	0	0	0	0	0	0	0	0	0	0	0	0	0
WBGene00000030	abu-7	0	0	0	0	0	0	0	0	0	0	0	0	0	0	0	0	0	20	0	0	0	0	0	0	0	0	0	0	0	0	0	0	0	0	0	0	0	0	0	0	0	0	0	0	0	0	0	0
WBGene00000031	abu-8	0	0	0	0	11.3	0	0	0	0	10.3	52	18.9	0	19.3	13.6	17.1	30.6	9396.9	0	33.5	0	26.3	7.7	0	0	3.2	37.8	0	49.3	154.3	0	21.1	0	0	0	0	0	0	81.8	0	8	5.9	0	0	20	1.8	0	26.3
WBGene00000032	abu-9	0	0	0	0	0	0	0	0	0	0	0	0	0	0	0	0	0	0	0	0	0	0	0	0	0	0	0	0	0	0	0	0	0	0	0	0	0	0	0	0	0	0	0	0	0	0	0	0
WBGene00000033	abu-10	0	0	0	0	0	0	0	76.4	0	0	0	0	0	0	0	0	41.1	531.7	0	0	23.4	3.3	0	3.7	0	11.1	0	0	0	156.8	0	0	0	77.4	0	0	0	0	0	0	4.5	0	2.6	0	0	8.2	0	0
WBGene00000034	abu-11	0	0	7.1	0	17.6	0	30.4	0	0	79.8	0	0	0	53.3	9	0	0	0	0	0	0	10.6	11.3	0	45.8	4.4	93.8	0	3.3	48.1	0	59.5	0	0	0	0	0	0	0	0	4.4	0	0	0	3.8	4	6.8	4.6
WBGene00000035	ace-1	0	38	0	0	0	0	0	0	0	0	0	0	0	0	0	0	0	0	0	0	0	0	24.1	4.8	0	7.6	0	0	24.8	0	0	0	0	0	11.7	0	0	19.4	0	0	0	0	155.7	45.3	143.1	203.9	65.8	10.4
WBGene00000036	ace-2	0	0	0	12.9	0	0	0	0	0	0	0	5.1	0	0	0	0	0	0	4.5	0	52.6	211.3	113.9	5.4	0	308.8	0	64.4	0	0	76.9	0	0	0	0	0	0	0	0	0	11.9	8.3	0	0	2.7	0	0	0
WBGene00000037	ace-3	20.8	6	0	30.7	5.2	10.7	0	207	0	5.2	98	12869.8	151	0	0	59.6	13.2	13.3	0	0	16.5	1	0	25.8	40.3	19.1	301.4	76.9	0.3	0	9.6	0	49.3	0	42.6	94.1	0	20.2	0	0	98.4	1.6	19	60.4	3.7	0	42.3	14120.9
WBGene00000038	ace-4	0	0	0	0	0	0	0	17.3	0	0	0	47.3	0	0	0	0	0	0	0	0	0	0	0	0	0	0	15	0	0	0	0	0	0	0	0	0	0	0	0	0	0	0	0	0	2.3	0	0	93.5
WBGene00000039	acn-1	0	318.4	0	0	0	69.9	6.3	0	0	0	7.2	0	0	0	0	0	0	20.9	0	0	0	0	0	0	32.6	0	0	0	7.7	0	0	0	0	0	0	0	0	0	5.1	0	215.5	20.4	0	0	0	0	1.9	0
WBGene00000040	aco-1	0	69.4	0	98.2	9.7	18.3	23.2	1.4	0	97.8	0	24.4	62.7	3	139.5	0	88	21.6	0	0	0	2.2	99.1	24.4	27.1	90.3	0	0	52.3	15.1	78.9	0	0	57.3	18.1	0	214	0	1.5	102.6	0	0	7.4	0	8.4	25	6.4	78
WBGene00000041	aco-2	2.9	51.4	0	61.8	0	115.3	75.2	86.1	0	28.6	179.4	135.1	0	49.9	50.5	0	0	33.8	6.6	26.8	118.6	0	44.2	94.4	63.1	55.5	189.3	114.9	25.2	54.2	0	60.5	27.6	53.1	39.5	43.4	31.3	49.6	40.1	82.2	4.7	62.6	234.5	278.4	574.2	347.7	199.7	47.7
WBGene00000042	acr-2	24.9	0	0	0	30.6	79.8	134.7	103.8	0	0	0	7.9	49.6	15.7	8.6	0	0	17.8	4	15.2	0	0	55.4	26.8	0	5.2	0	53.7	35	0	83.3	339.9	0	0	80.4	0	0	16.4	0	0	24.6	0	0	0	0	0	4.6	10.9
WBGene00000043	acr-3	11.4	0	0	0	36.9	26.3	0	0	0	55	0	0	0	0	0	0	0	0	0	0	27.1	0	0	0	0	0	13.6	0	0	0	0	0	572.3	0	14.7	0	0	0	0	0	0	0	0	0	0	0	1.9	0
WBGene00000044	acr-5	0	0	0	0	0	0	0	0	0	0	0	0	0	0	0	0	0	0	0	0	0	20.8	0	0	0	0	0	0	0	0	0	65.7	0	0	0	0	0	0	0	0	0	0	0	0	0	0	0	0
WBGene00000045	acr-6	0	0	0	0	0	0	0	0	0	0	0	0	0	0	0	0	0	0	0	0	0	0	0	0	0	0	0	0	0	0	0	0	0	0	0	0	0	0	0	0	0	0	0	0	0	0	0	0
WBGene00000046	acr-7	0	0	0	0	0	0	0	0	47.8	0	0	0	0	0	0	0	0	0	4.3	0	13.6	0	0	0	0	0	0	0	0	0	0	0	0	0	0	0	0	0	0	24.9	0	0	0	195.6	0.5	0	52	0
WBGene00000047	acr-8	0	0	0	0	21.8	331.5	45.5	0	0	9.3	0	0	0	0	7.1	0	0	0	0	13.5	8.9	0	32.5	0.5	0	0	0	0	1070.3	158.5	0	0	0	0	0	0	65.4	7.7	0	0	0	14.2	173.2	190.1	21.9	209.3	225.5	0
WBGene00000048	acr-9	10.8	0	88.2	0	3.9	0	0	67.7	0	0	76.2	265.5	0	0	7.3	0	54.4	0	0	35.9	53.4	25.9	0	8.5	23.5	14.9	0	1962.4	0	0	1726.7	596.1	0	0	0	0	106.9	0	27.9	0	0	16.9	0	0	4.8	0	0	0
WBGene00000049	acr-10	0	0	0	0	0	0	0	0	0	0	0	0	0	0	0	0	0	0	0	0	0	0	0	0	0	0	0	0	0	0	0	0	0	0	0	0	0	0	0	0	0	0	0	0	0	0	0	0
WBGene00000050	acr-11	0	0	0	0	19.2	29.5	0	0	0	0	0	0	0	0	8.9	0	0	0	2.8	5.4	0	0	0	0	0	0	0	0	0	83.4	0	0	0	0	0	0	0	30.3	31.2	0	0	12.7	0	14.8	0	0	4.6	0
WBGene00000051	acr-12	41.7	0	0	0	47.8	565.1	307.8	1002.5	572.4	195.3	242.9	53.1	216.2	376.7	0	16.1	0	0	57.5	85.1	28.2	0	0	60.8	70.5	32.4	469.7	48.1	86.8	495.8	86.4	535.8	408.2	331.6	227.2	266	0	15.4	15.4	0	0	101.9	10.1	0	0	0	0	0
WBGene00000053	acr-14	0	0	0	0	0	0	0	0	32.4	0	0	0	0	0	0	0	0	0	15.1	0	0	0	0	0	0	2.1	0	611.7	0	175.6	157.5	138.2	90.7	602.9	25.2	0	0	17.6	87.1	0	0	17.8	0	0	0	0	0	0
WBGene00000054	acr-15	0	0	34.8	0	0	0	0	146.2	59.8	0	0	19.9	0	0	0	0	0	0	0	0	10	0	0	7.2	9	0	0	1926.2	546.4	0	35.1	0	0	0	0	0	0	0	0	0	0	0	59	290.5	62.1	21.3	62.5	0
WBGene00000055	acr-16	0	0	63.6	4.6	0	0	0	0	0	0	0	0	0	0	0	0	0	0	0	0	0	0	47	0	0	0	0	1337.9	697.3	0	38.4	0	0	0	0	38.7	0	0	38.4	0	9	20.2	58.2	79.4	15.7	80.6	25.4	0
WBGene00000056	acr-17	0	0	0	0	0	0	0	0	0	0	0	0	0	0	0	0	0	0	0	0	0	40.3	0	8.3	0	0	0	0	0	0	0	0	0	0	0	0	0	0	0	0	0	0	0	0	2.6	0	0	0
WBGene00000057	acr-18	0	0	0	0	0	0	0	0	0	0	0	0	0	0	0	0	0	0	0	0	0	0	0	0	0	0	0	111	0	0	0	0	0	0	0	131.5	0	0	23.4	0	0	0	0	0	0	0	0	0
WBGene00000058	acr-19	0	30.7	0	0	12.4	7.4	0	302.3	0	0	0	0	0	0	0	24.7	0	0	0	0	16.7	0	0	0	0	0	0	0	0	0	70.1	35.3	69.4	0	20.9	0	0	0	0	0	10.6	18.9	0	0	0	5.5	0	0
WBGene00000059	acr-20	0	0	0	0	0	0	0	0	0	0	71.1	0	0	0	0	0	0	0	0	0	0	0	0	0	0	0	0	0	0	0	0	339.8	0	0	0	0	0	0	0	0	0	67.9	0	0	2.2	0	0	0
WBGene00000060	acr-21	0	0	0	0	0	0	0	0	0	0	0	0	0	0	0	0	0	0	0	0	0	0	0	0	0	0	0	0	0	0	0	0	0	0	0	0	0	0	0	0	0	0	0	0	0	0	0	0
WBGene00000061	lgc-11	0	0	0	0	0	0	0	0	0	0	0	521.4	0	0	0	0	0	23.2	0	0	0	0	0	0	0	0	0	0	0	0	0	0	0	80.1	0	0	0	0	0	57.1	0	21.5	0	11.2	0	7.1	0	0
WBGene00000062	acr-23	0	30.8	0	0	0	0	0	0	0	0	0	0	0	0	2.8	0	0	0	0	0	0	0	0	0	0	0	0	0	0	0	0	0	0	0	0	0	0	0	0	0	0	0	0	0	18	10.4	0	0
WBGene00000063	act-1	0	24.9	75.5	36.2	0	83.3	126.2	38.7	16.4	0	71.2	134.8	42.5	70	119.4	2828.7	0	53.6	0	0	0	0	4.9	0	52.9	43.2	197.7	18.7	23.3	71.1	91.1	0	19.6	236.6	97.9	120	0	76.6	30.6	271.4	218.1	155.5	8954.7	5479.3	6663.7	6301.6	6653.9	129.5
WBGene00000064	act-2	47.2	141.3	131.7	285.8	273.5	174	213.9	0	38.1	95.5	0	105.4	264.2	246	243	586.6	37	74.5	148.8	281.3	236.9	378	350.5	359.4	45.6	268.9	141.9	120.7	251	143.9	232.7	49.8	117.4	60.3	46.4	119.3	322.6	51.4	662.1	37.8	116.4	310.3	107.5	58.5	83.3	65.3	66.8	111.6
WBGene00000065	act-3	182	0	0	87.8	256.3	95.8	247.3	389.1	207.4	54.8	267.4	186.7	292.6	384.3	52.1	357	28.9	143	114.5	0	12.3	175.3	380.8	184.2	417.2	215.1	0	165.3	134.3	122	222.3	96.6	191.7	233.3	323.4	79.5	345	295.7	648.1	204.9	116.5	196.4	9340.3	5565.5	5789.2	7441.7	6917	256.9
WBGene00000066	act-4	2697.6	6905.8	1474.5	1181.8	1741.7	2801.2	2538.4	2582.4	5803.5	1371.2	4672.4	7355.7	6112.3	2185.8	1032.3	2300.9	2155.6	1702.5	1245.8	141.6	0	732	763.6	1030.4	1162.8	814.9	3156.3	4556.5	3906.4	1694.1	1773.8	3054.2	2422.6	3250.9	2797.5	3929.9	593.8	1902.4	216.2	12049	1016.3	1339.7	22979.5	21624.2	11861.3	19456.3	22023.2	3189.9
WBGene00000067	act-5	0	15.6	0	11.4	70.3	0	29.8	187.5	0	4.7	0	35.9	144.1	43.3	0	0	32.3	0	0	0	0	49.3	0	0	0	39.5	0	0	153.6	1.8	32.6	0	30.3	2.9	0	0	124.3	76	160.6	0	13.9	0	54.3	7.2	47	24.8	30.4	17.6
WBGene00000068	acy-1	127.7	0	211.1	150.5	86.8	285.5	942.1	307.4	354.1	325.5	236.7	554.7	127	202.5	11.9	28.9	48.3	0	150.9	116.8	121.6	117.1	38	128.9	89.3	168.2	424.6	226.6	100.6	764.2	209.8	161.7	284.2	387.4	88.1	786.7	148.3	296.9	137.8	0	29.6	100.2	18.9	0	14	15.6	23.8	0
WBGene00000069	acy-2	0	0	0	20.1	0	0	0	0	0	0	0	0	0	0	0	24.4	0	0	0	0	0	0	0	0	0	0	0	0	0	0	0	0	0	0	0	0	0	22.1	0	0	4.2	12.5	0	0	0	0	0	1330.4
WBGene00000070	acy-3	0	144.7	0	0	0	0	0	8.4	0	0	0	25	0	9.1	23.3	8.1	0	0	0	5.3	0	0	20.9	6.3	0	12.5	0	48.2	43.4	0	0	24.9	0	0	0	0	0	15	0	0	17.5	35.3	86.5	68.5	47.4	55.2	116.4	67.8
WBGene00000071	acy-4	0	0	0	0	0	22.7	0	0	0	0	0	0	0	0	0	135.9	0	0	0	0	0	0	0	0	0	0	0	0	0	0	0	6.8	0	154.6	0	0	0	48.2	0	0	0	0	0	0	0	0	0	0
WBGene00000072	add-1	0	0	0	0	0	14.8	44.5	0	0	0	0	0	0	0	0	0	0	0	3.2	0	1.9	0	27.2	11.8	0	16.8	0	890.1	60.1	0	44.7	18.7	0	0	616.4	0	60.4	0	0	130.7	4.4	25.6	0	0	0	0	0	32.5
WBGene00000073	add-2	102.9	0	0	35.6	20.1	58.8	180.5	136.4	106.1	0	108.5	61.9	120.6	147.3	6.8	36.6	0	28.8	172.7	18.5	12.3	97	59.3	43.8	51.4	21.6	50.4	0	0	0	92.1	21.3	0	72	0	0	0	31.8	43.1	0	65.4	44.1	2.1	3.4	6.9	0.4	8.8	30.8
WBGene00000074	adm-2	27.3	0	51.8	75.6	33	174.3	94.2	0	46.5	0	117.4	67.5	117.2	74.3	13.3	0	0	0	36.6	0	29.6	149.3	5.2	25.5	34.1	47	0	0	147.9	74.3	0	131.3	124.3	75.5	20.9	0	15.5	37.4	91.9	89.7	1.7	70.8	6.1	10.5	39.7	4.2	16.3	125.5
WBGene00000075	adm-4	17.5	0	0	18.8	0	0	0	0	0	0	0	0	0	27.3	1.5	0	20	0	0	0	0	0	0	0	25.2	14.2	0	0	0	0	0	0	0	0	0	0	0	0	0	25.8	30.7	0	0	0	0	9.8	0	10.5
WBGene00000079	adr-1	188.5	45.5	130.5	55.1	46.3	138.6	16.1	190.3	66.8	98.3	87.8	76.7	214.5	147.9	18.5	29.3	65.4	173.6	118	19.8	100.1	92	52.8	120	91.1	118.4	188.4	114.7	112.7	192.2	186	347.5	0	89.6	54.9	0	169.2	189.6	4.2	93.5	23.6	68.5	34.2	71.1	0.4	0	26.6	106.4
WBGene00000080	adr-2	65.5	73.7	30.4	66.7	8.9	17.7	78.2	49.4	16	47.8	178.1	48.2	312	28.8	20.7	0	20.7	5.3	95.9	86	0	64.2	9.1	65.7	63.5	4.1	37.9	0	2	33.2	71.4	111.3	0	96.9	0	0	0	57.4	68	12	7.6	83.6	21.1	0	17.4	19.7	19.9	27.6
WBGene00000081	ads-1	0	0	52.6	60	29.7	5.6	74.2	70.3	0	68.2	0	0	2.3	4.4	37.1	67.1	0.8	0	1.5	0	0	16.6	2.9	43.6	0	13.8	0	31.2	55	157.5	0	22.2	66.5	98.9	97.1	18.4	20.2	4.6	0	0	15.8	0	56.5	0	19.5	4.3	22	80
WBGene00000082	adt-1	19.9	46.3	0	4.1	0	0	0	0	0	0	0	0	0	17	7.8	37.7	21.9	0	10.8	0	0	0	0	0	0	0	28.3	0	0	0	0	0	0	0	13	0	0	0	0	0	0	0	16.5	0	0	0	0	0
WBGene00000083	adt-2	0	0	0	0	0	0	0	0	8.9	0	0	0	0	0	0	0	0	0	7.5	37.7	0	0	0	0	0	16.4	0	0	0	0	0	0	0	0	0	0	0	0	0	0	16	18.5	7.6	0	0	0	5.3	0
WBGene00000084	aex-1	0	33.1	0	0	0	0	0	0	0	26.7	0	0	0	0	0	0	0	0	0	0	0	0	0	0	0	0	0	0	0	0	0	0	0	0	0	0	0	0	0	0	11.3	0	0	0	0	0	0	0
WBGene00000085	aex-2	0	0	331.8	0	9.3	0	0	0	39.5	0	0	135.2	0	0	0	0	8	0	0	37.1	25.1	51.3	29.3	7.5	0	0	14.7	0	0	0	0	0	0	0	0	1523.6	68.4	142.1	460.2	0	0	26.5	0	0	0	0	3.6	0
WBGene00000086	aex-3	58.4	0	115.6	89.6	64.8	28.9	89.8	8.9	88.3	0	45.8	183.8	40.8	51.5	24.1	43.3	66.9	25.5	60.5	0	62.3	60	78	75.9	146.5	95.2	85.1	318.6	68.6	0	141.3	171.3	91.4	297.3	18.1	220.1	0	142.4	128.8	0	2.2	105.2	17.8	0	10.6	2.5	0	16.2
WBGene00000088	aex-5	0	0	0	0	0	0	0	0	0	0	0	0	0	0	0	0	0	0	1	0	0	0	0	0	0	0	0	0	0	0	0	0	0	0	0	0	0	0	0	0	0	0	6.6	0	0	0	0	0
WBGene00000089	aex-6	24.3	0	117.2	436.4	297.7	41.7	252.4	197	58.3	379.5	48.9	33.3	80.8	24.8	0	0	12.3	0	3.5	274.1	271.9	268.8	394.9	119.5	549.3	232.8	192.8	454.6	553.5	296.2	127.6	336.3	88.9	0	308.6	299.9	273.6	116.8	507.2	0	0	248.8	7.2	0	2.8	1.8	6.1	10.5
WBGene00000090	age-1	81.2	17.8	206	4.8	82.9	68.4	43.8	0	54	8.4	49.3	39.1	12.3	25.8	5.1	14.4	0	19.5	80.1	28.1	28	35	0	29.2	30.2	50.4	69.5	0	0	0	0	2	12.5	0	8.2	80.8	0	6.4	0	0	25.4	26.6	12.9	20.2	6.7	0	6.7	20
WBGene00000092	ags-3	36.9	21.8	185	104.3	81.1	70.3	79.7	161.8	152.8	0	0	87.8	83.6	98.9	0	213	4.9	47.6	73.8	11.4	157.9	168.9	196.7	20.5	112.3	58.5	440.1	19.8	154.5	162.4	177.3	518.8	71.4	49.2	12.8	78.7	1839.3	54.7	2559	69.3	2.1	53.3	153.5	21.1	60.5	100.3	112.6	261.3
WBGene00000093	agt-1	23.8	0	40.7	0	0	0	0	0	44.7	13.2	0	0	0	11.5	0	0	0	0	0	0	0	0	0	45.5	0	0	0	0	0	60.6	0	0	0	124	11	89.1	58.1	12.2	46.3	164.7	0	0	13.8	24.7	4.6	17.7	6.3	0
WBGene00000094	agt-2	326	132	0	133.6	0	264.9	337.6	0	248.8	20.1	286.3	204.2	245.7	26.4	7.7	0	0	9.5	301.6	52	115.7	174.1	92.3	146.9	85.5	78.1	88.6	99.7	61.2	122.1	87.9	256.5	92.6	85	26.5	193.4	105.1	300.2	96.2	89.2	31.7	133.8	53.2	8.9	34.8	2.9	32.1	89.8
WBGene00000095	aha-1	69.9	259	0	66.6	294.5	122.2	24.7	91.6	10.3	34.5	190.1	27.1	144.7	135.9	45.2	98	17.7	0	92.7	26.1	71.7	106.9	14.9	45.3	130.5	81.4	124.4	49	128	0	10.5	145.8	1471.2	123.6	102.3	231.7	123.2	66.2	146	0	34.5	21.9	39.7	15.2	42.4	43	42.5	158.7
WBGene00000096	ahr-1	0	0	0	0	0	0	0	0	0	0	0	0	119.3	0	4.9	0	9.9	17.3	2.9	0	0	0	0	11.3	0	0	14.3	0	21.9	90.3	0	0	0	0	0	0	0	0	0	0	0	0	0	0	0	0	0	0
WBGene00000097	aip-1	125.7	0	83.2	116.2	58.8	53.6	177.4	43.5	197.6	141.6	26.9	111.1	421.5	170.5	58.5	64.1	9.6	103.8	205.4	80.6	116.2	56.9	86	19.8	52.7	64.6	68.8	37.3	118.7	249.7	265.9	28.1	21.1	36	25.8	47.9	74.5	36	150.7	120.5	46.2	37.7	39.5	23.8	27.1	0	23.8	211.5
WBGene00000098	air-1	24.6	0	13	46.1	0	8	0	0	0	0	0	0	0	14.2	4.4	42.2	3.1	76.1	15.6	1.9	0	9.1	47	0	15.2	8.6	0	4.7	0	65.6	0	0	0	62.7	22.2	0	19.2	33.9	0	66.9	5.3	2.6	0	0	12.9	7.2	5.7	62.4
WBGene00000099	air-2	5.7	0	0	70.2	0	47.1	0	69.1	0	8.6	2.1	23.3	0	2.1	0	0	0	0	6.3	28.1	0	2.6	0	1.8	0	11.2	68.1	94.2	0	17	0	0	9.5	0	5.9	0	0.3	24.1	0	35.3	6	1.9	3	0	4.3	0	1.4	46.6
WBGene00000100	ajm-1	104.5	430.3	50.9	52.8	226.7	137.3	45.1	126.1	37.5	0.3	0	30.6	29.6	17.8	61.6	258.3	63	225.6	761.4	65.5	0	163.5	14.8	177.1	231.5	57.1	4.8	49.7	0	16	0	2.8	67.4	139.7	0	66.4	33.8	197.5	52.3	547.1	207.8	90.7	6.5	76.8	3.4	14.6	0	49.9
WBGene00000101	aka-1	57.3	0	0	61.7	51.3	0	95.3	119.7	0	0	58.8	89.2	16.5	44.5	39.8	5.9	0	62.8	101.9	102.5	13	78.5	11.6	109	92.2	43.2	27.1	2.8	130.1	58.1	34.1	23.5	0	60.4	14.4	0	123	0	73.3	19.5	25.6	46.4	18.9	14.6	7.2	25.5	23.3	44.4
WBGene00000102	akt-1	128.8	0	0	6.4	683.3	1.3	0	0	0	0	0	8.3	0	42	142.3	1.1	0	34.4	40.5	232.9	251.3	40.5	110.1	113.2	0	25.6	187.7	0	30.4	199.5	40.3	5.5	106.3	112.2	42.5	0	274.7	12.7	495.3	0	0	354.9	55	95.4	91.2	64.5	61.6	20.6
WBGene00000103	akt-2	0	0	0	35.1	152.7	0	0	64.6	0	26	0	0	44.3	0	5.1	25.5	30	51.4	0	0	0	0	106.1	27.7	16.8	51.6	42.5	45.7	177.9	37.9	22.9	0	0	0	16.1	0	9	0	20.8	0	7.2	0	2.9	0	18.1	0	9.3	4.8
WBGene00000105	alg-1	109.8	65.3	54.3	25.9	2.3	70.9	158.8	48.8	163.1	21.5	34.3	87.3	97.3	139.2	12.6	22.3	108.8	20.9	111.7	103.5	0	68.3	76.9	44.4	60.3	72.8	0	235.8	18.9	0	222.2	38.3	98.5	41.5	12	0	0	32.1	22.3	58.1	0	81.4	39.8	3.9	37.1	21.1	15.1	39.2
WBGene00000106	alg-2	133.2	18.1	17.3	2.4	15	18.7	0	0	34.4	49.1	0	61.3	28.2	21.5	4	1.1	11	22.4	79.8	31.9	31.4	30.8	42.5	7.6	241.3	20.4	81.6	34.5	32.4	38	125.5	40.2	105.4	28.6	51.9	56.9	95.2	74.2	25.8	37.3	28.8	81.1	26.5	24.3	22.8	14.3	17.6	4.9
WBGene00000107	alh-1	7.2	21.4	0	28	0	0	0	45.7	1.7	62.8	220.2	16	0	10.7	0	38.7	17.2	0	0	0	0	29.2	52.2	28.1	46.1	39.2	8.7	0	0	0	0	0	42.6	0	0	0	0	46.8	0	0	5	0.9	37.7	38.3	29.2	9.3	21.9	28.6
WBGene00000108	alh-2	0	0	0	0	0	0	0	0	0	0	0	0	0	0	0	0	0	0	0	0	0	0	0	0	0	0	0	0	0	0	0	0	0	0	0	0	0	0	0	0	0	0	0	0	0	0	0	0
WBGene00000109	alh-3	0	57.7	239.6	200.9	86	53.1	39.6	118.7	0	8.2	19.5	0	23	85.1	23	10.4	39.6	0	0	93.6	44.1	213.2	209	213.2	281.7	355.6	34.5	0	1.1	0	9.2	0	8.6	0	12.7	0	184.7	86	157.3	11.7	0	0	20.3	72.3	16.1	20.6	18.4	41.7
WBGene00000110	alh-4	28.2	0	47.3	0	14.9	28.8	51.3	83.5	0	33.1	0	11.4	122.3	33.4	19.8	75.9	38	56.1	23	12.8	0	9.5	29.3	39.9	7.5	1.3	25.8	0	39.8	0	8.8	4.1	84.2	44.5	0	86.9	46.7	36	0	14.8	20.4	216.5	27.2	68.9	33.7	64.2	3.5	33.6
WBGene00000111	alh-5	0	0	0	0	0	0	0	0	69	0	0	0	0	0	0	0	0	0	0	0	7.1	0	0	0	19.8	0	0	0	0	0	0	0	0	0	0	0	0	0	0	0	0	0	0	0	0	0	0	0
WBGene00000112	alh-6	32.9	0	108.6	48.2	45.8	40.4	197.2	0	114	9.9	0	80.7	0	0	0	12.3	26.3	31.8	43.6	16.9	87.4	18.3	0	0.6	47.3	4.2	6.1	195.8	27	82.2	0	46.1	63.6	0	44.5	0	60.1	45.3	80.5	0	0	136.7	13.2	0	53.8	64.1	13.5	0
WBGene00000113	alh-7	0	0	0	7.1	62.8	28.4	33.2	0	38.3	34	0	0	14.1	8.6	21.3	18.2	12.8	0	6.8	24.3	23.2	4.6	0	14.2	0	18.7	27	0	0	0	0	40.4	0	0	21.5	0	0	0	33.1	53.3	4.1	0	9.6	12.8	20.7	28.8	20	15.7
WBGene00000114	alh-8	27.1	78.4	0	0	0	30.1	0	69	20.4	173.2	97.5	30.5	19.2	0	0	10.3	12.3	2.8	0	0	0	0	25.8	20.8	0	114.9	55.5	0	9.8	119.8	69.4	99.5	86.8	0	31.7	135.7	87	34.5	0	7.6	0	0	357.6	105.8	180.3	143.7	208.4	92
WBGene00000115	alh-9	24.5	13.5	45	35.2	0	0	0	0	0	0	0	0	21.9	38.5	0	78.2	19.3	0	0	0	8.3	13.7	53.8	16.9	0	49.1	21	0	11.5	0	0	0	47.1	0	11.9	0	63.6	1.1	25.9	0	0	68.5	14.9	0	28.3	13.6	7.7	0
WBGene00000116	alh-10	0	0	0	0	0	0	0	0	0	30.3	0	0	0	10.7	0	0	0	27.7	0	0	0	0	0	0	11.7	0	0	0	29.3	0	0	0	47.9	0	0	0	22.9	0	0	0	10.8	39.6	4.7	0	1.6	0	0	4.8
WBGene00000117	alh-11	19.3	0	0	16.2	0	24.5	51.6	68.4	146.6	30.8	0	0	75	30.2	0	0	0	0	8	0	0	0	0	21.3	8.4	7.4	0	0	0	0	46.7	56.4	97.9	0	0	0	16.3	19.1	37.1	0	2.7	26.4	2.7	0	2	0	2.4	25.2
WBGene00000118	alh-12	0	0	0	3.7	0	0	61.6	0	65.9	0	0	0	13.1	0	0	11.3	0	0	0	0	0	0	0	0	0	13.8	0	0	0	0	26.1	26.5	0	140.5	0	0	0	17.2	0	83.5	0	0	520.2	88.7	20.3	398	380.5	0
WBGene00000120	aly-1	147.4	12.1	191.2	97.6	51.3	88.3	7.1	2.4	224.7	23.3	20.8	75.9	109	41.7	79.5	0	59.4	80.4	104.9	47.3	14	111.6	57.9	77.9	97.1	73	109.2	84.9	76.2	0	325.1	84.6	13.4	224.7	135.4	107.1	19.3	60.9	137.9	1.1	75.5	56	38.7	39.8	8.1	38.7	39	81.2
WBGene00000121	aly-2	60	0	150.5	18	0	36.7	0	0	0	24.3	0	0	104.9	15.9	0	0	0	0	58.7	42.1	76.3	27.5	0	4.9	11.4	45.6	15.4	0	0	0	0	45	0	0	45.1	50.3	0	46.6	61.6	0	4.8	55.2	4.9	27.2	5	13.1	15.9	4.3
WBGene00000122	aly-3	183.1	174.1	294.9	361.7	147.2	225	317.7	14.2	328.4	33.6	190.6	112.7	444.7	266.6	74.9	158.3	151.6	147.4	257.4	287.8	143.4	96.2	278.4	240.3	219.9	199.6	317.8	53.2	290.3	118.3	233.9	247.8	268.6	66.8	158.5	117.3	109.6	103.6	163.2	518.8	22.2	0	113.9	130.6	134	101.8	105.1	105.7
WBGene00000123	ama-1	0	0	61.7	57.2	25	27.2	95.9	0	0	35.8	41.6	18.3	13	35.1	29.5	7.8	66.7	67.2	72.6	119.3	33.7	23.2	0	83.8	34.3	53.4	124.8	38.9	12.9	30.9	41.6	30.7	131.2	172.4	0	0	98.9	0	77.3	119.1	1.5	64.6	29.4	0	31.6	6.9	20.8	69.1
WBGene00000133	amt-1	0	0	0	0	0	0	47.1	0	0	0	0	0	0	0	0	0	0	0	0	0	0	0	0	0	0	0	0	0	0	0	0	0	0	0	0	0	0	0	0	0	0	0	0	0	0	0	0	0
WBGene00000134	amt-2	0	0	139.3	79.6	17.5	0	0	0	0	0	0	0	0	0	0	0	0	0	11.6	0	0	69.5	48.3	123.4	0	0	0	0	0	0	0	0	0	0	0	0	72.7	33.5	31.7	0	0	0	0	0	0	0	0	0
WBGene00000135	amt-3	0	0	491.2	204.3	128.6	0	0	0	0	0	0	2.1	36.4	0	4.5	0	0	0	0	38.9	74.3	0	170.1	0	285.8	0	0	0	0	0	0	0	0	0	0	79.7	230	0	135.9	0	16	258	0	0	0	0	2.7	13.7
WBGene00000136	amt-4	0	0	0	0	0	0	0	0	0	0	68.8	0	0	0	0	0	0	0	0.1	0	0	0	0	0	0	0	0	0	0	0	0	0	0	0	0	0	0	0	0	0	0	0	3.1	0	0	0	3.1	0
WBGene00000137	amx-1	85	0	179.6	9.4	40.5	10.8	0	0	0	10.8	0	45.9	38.9	0	17.4	0	14.6	52	92	2.4	35.5	77.4	19.3	15.1	0	65.2	0	0	4.9	0	36.9	40.9	0	0	0.3	0	57.7	57.1	0	85.6	18.9	11.4	16.4	13.9	12	4.4	3.9	0
WBGene00000138	amx-2	0	24.3	0	5.2	0	0	0	0	0	0	0	0	0	0	0	0	188.5	92.5	0	0	0	0	0	0	0	0	0	0	0	0	0	0	0	0	0	0	0	0	0	0	8.7	0	0	0	5.7	0	0	17.6
WBGene00000139	amx-3	0	0	0	15.6	0	21.9	0	0	0	0	0	0	0	0	0	26.5	0	0	0	0	9.5	9.9	0	0	0	12.2	0	13.5	0	0	37.3	22.6	0	0	0	0	0	0	0	0	8.4	0	0	0	0	4.3	2.5	0
WBGene00000140	anc-1	204.5	141.4	267.9	395.5	168.8	444.6	9.2	240.8	541.8	87.4	172.2	318.3	430	352.4	248.6	629.1	171.4	254.4	222.2	173.4	74	299.3	33.9	346.2	290.8	277.9	434.9	16.4	158.8	50.3	36.7	209.9	107.4	131.6	174.7	259.4	85.4	245.4	86.4	571.3	217.8	143.6	123.8	216.2	286.7	194.3	184.5	104.6
WBGene00000142	aos-1	96.3	15.5	70.3	46.5	55.4	36.1	99.9	0	0	186.3	102.5	85.8	56.1	164.5	41.4	0	0	55.5	112.5	0	77.5	99.8	69.9	49.1	1.1	166	70	19.1	25.3	80.7	0	65	102	59.6	107.8	57.9	149.7	75.7	12.3	202.3	53	89.2	49.6	88.6	23.9	0	25.6	101.2
WBGene00000143	apc-2	70.6	0	28.8	37.2	1.2	4.1	0	0	41.6	20.8	0	26.6	13.8	57.2	2.2	0	2.8	39.9	36.7	13.6	0	20.3	63.6	18.7	6.6	15	50	0	0	0	0	120.5	51.9	41.9	0	0	11.3	38.5	0	149.6	0	27.9	0	0	0	1.2	4.3	25.6
WBGene00000144	apc-10	0	0	0	8.4	0	8.4	0	0	0	9.7	0	0	24.5	0	0	22.6	0	0	4.1	0	0	0	7.8	0	0	0	0	75.1	0	0	36.9	0	0	44	0	0	0	0	0	24.4	0	0	0	0	0	0	1.7	0
WBGene00000145	apc-11	93.3	57.3	10.6	29.6	64.8	114.5	234.5	206.4	124.1	84.9	33.9	96	50.5	48.1	2.7	0	0	61.5	132.9	64.4	33.5	93.7	34.8	74.9	36.5	87.9	50.7	14.6	0	45.2	23.6	20.4	33.8	235.9	16.2	0	0.4	132.8	8.5	10.1	17.9	70.4	7.4	42.4	21.9	17.6	6.1	29.2
WBGene00000146	ape-1	108.8	37.3	0	7.3	86.8	23.7	168.7	129.8	69.5	11.6	0	108.2	0	0	1.8	18.2	147	76.3	8.4	0	0	0	34.8	120.6	11.7	19.6	79.8	34	13.5	304.6	476.5	0	168.8	34.8	157.6	0	86.4	168.9	0	9.6	66.1	49.6	63.5	37.1	25	12.9	19.4	0
WBGene00000147	aph-1	104.4	8.9	144.3	10.6	0	128.3	14	1.9	7.3	62	157.1	49.8	0	40.5	0	23.4	10.5	34	119.7	26.4	26	31.2	82.7	59.1	9.8	55	105	89.3	67	122.2	85.8	26.3	16.4	0	55.9	98.5	42.4	8.4	107.8	144	0	19.3	12.3	39.1	15.1	0	11.4	23.9
WBGene00000148	aph-2	65.4	0	59.6	108.9	191.8	121.5	193.3	0	95.2	14.8	141.3	83.7	84.4	10.9	30.2	60	35.1	35	215.1	134.6	28.9	136.5	26	89.6	3.3	146	68.5	54.7	9.3	147.5	89.1	15.7	205.1	56.1	92.2	121.3	0	146.4	12.9	99	5.4	72.6	16	0	7.5	13.9	5.8	28.1
WBGene00000149	apl-1	679.8	285.5	806.3	822.7	1463	730.7	1516.3	390.8	438.1	1806.5	796.5	761	723.7	659.3	903.9	1350.1	747.8	715.2	454.3	1820.6	972.9	1997.9	851	831.6	803.9	1514.2	1661.9	1162.2	1422.7	1190.7	1550.5	779.1	893.2	1156.9	1107.5	830.8	1863.1	1304.5	1128.9	771.7	1291.2	1601.4	98.2	31.6	136.1	89.4	114.4	635.9
WBGene00000150	apm-1	10	0	43.4	25.3	0	0	116.9	19.2	0	41.5	48.1	0	0	0.8	52.4	59.9	0	7.8	23.8	85.8	0	73	75.2	9.3	0	11.8	8.4	89.3	27	180.7	37.8	13.5	0	45.5	63.5	0	30.7	0	19.9	0	13.5	3	0	24.8	1.2	6.2	3.1	0
WBGene00000151	apn-1	0	56.3	0	33.6	0	52.3	0	128.1	0	10.5	0	0	13.9	10.7	0	9.5	0	9.1	53.6	81	61.7	0	46.3	23.8	23.9	10.7	11.4	113.6	24	120.7	56.8	22.6	0	0	4.7	0	91.6	2.9	7.3	123.6	27.2	13.1	12.5	0	10	8.5	5.8	23.6
WBGene00000155	app-1	0	0	0	20.8	0	25.5	98.5	0	0	12.5	0	12.5	0	13.2	3.1	0	0	8.2	10	0	28.8	0	0	0	0	8.6	0	0	0	0	0	0	0	0	0	0	0	25.7	0	0	0	0	7.1	15.2	1.5	3.2	0	0
WBGene00000156	apr-1	45.2	0	68.1	29.4	16.5	63.6	185.7	23.3	0	137.9	116.7	143.6	37.8	150.2	8.5	42.7	46.8	68	25.8	52.5	27.5	35	109.4	11.6	10.8	44.3	60.2	152	44.9	181.4	57.3	171.1	206.3	83.9	61.6	137.4	51.4	148.8	222.1	0	20.1	37	12.3	3.3	12.6	0	0	26.9
WBGene00000157	aps-2	361.4	13.3	154.9	219.3	80.4	215.4	285.9	178.6	406.4	379.3	693.4	242.9	387.3	93.2	48.5	79.7	15.9	14.6	273	414.8	119.1	316.1	111.5	195.7	110	243.1	372	218.8	453.3	253.9	501.4	372.3	219.7	133.8	169.8	599.9	87.5	188.6	378.6	157.9	19.6	339.5	17.6	48.4	37	23.6	19.4	149.6
WBGene00000158	apg-1	56.9	82.2	0	142.9	27.3	61.3	0	14.6	109.1	60.3	0	142.1	104.8	100.9	31.1	39	47	46.7	134.3	54.1	30.9	84.6	48.9	90.9	119	87.8	90.8	0	73.5	38.9	190.7	110.8	0	88	18.1	52.3	223	149.6	0	270.1	0	97	40.4	9.5	14.2	16.3	19.1	135.3
WBGene00000159	aps-1	55.3	54.2	0	20.2	74.9	208.7	95.5	3.8	66.9	140.1	165.9	137.2	0	201.9	46.9	28.9	6.4	29.7	79.5	90.4	34.2	37.2	77.9	84	99.7	95.4	88	0	102.6	61.8	154.5	104.4	40	86.1	44.5	0	196.6	139.1	87.1	55.6	39.3	53.7	11.2	28.9	10.5	17.4	21	85
WBGene00000160	apb-1	299.1	123.1	254.6	230	64.4	159.9	18.7	0	87	154	226	238.4	283.1	46.3	37.8	123.8	76.9	0	212.1	51.5	80.6	401	345.3	169.5	290.4	272.1	313.4	218.8	218.4	291.4	235.4	240.9	170.7	43.4	162.8	151.5	152	111.3	20.1	224	39.2	195.1	1.1	1.5	13.8	26.4	12.6	92.2
WBGene00000161	apa-2	409	116.4	103.9	199.8	195.1	203.1	364.5	243.3	344.8	185.3	522.4	448.4	338.2	98.8	41	31	91.5	132	268.8	153.3	24.2	227.8	117.7	225.5	393.2	146.3	371.8	579	454.3	677.8	863.6	341.1	245.5	214.9	258.1	513.9	0	332.3	175.6	267.6	98.4	296.8	34.7	5.2	12.7	22	6.7	86.6
WBGene00000162	apd-3	82.9	69.7	72.2	74	29	252.5	374.1	155	33.1	111.7	114.6	276.4	87.5	140	15.1	11.1	84.9	22.2	160.6	65.3	149.6	134.5	170.6	113.2	55.5	86.2	434	0	11.2	25.4	70.5	337.9	60.4	251.6	83.6	18.1	53.6	131.3	30.7	237.1	24.6	165.8	19.5	0	11.8	13.2	6.4	57.7
WBGene00000163	apb-3	424.1	148.6	251.2	187.1	134.7	359.1	539.8	202.3	499.3	101.8	453.2	412.5	548.3	134.8	57.2	52.3	31.9	50.1	400.5	273.4	64.7	238.9	192.7	183.2	131.6	207.7	360.1	165.7	179.8	131.1	553.5	254.3	135.6	250.2	230.9	384.8	71	256	188.4	173.9	23.1	293.3	27.7	60.9	21.4	0	38.9	164.1
WBGene00000164	apm-3	681	302.4	289.3	227	151.7	954.4	1104.2	430.5	1072.5	209.4	904.6	775.9	448.1	75.7	21.6	22.9	40.6	30.9	943.9	302.7	234	464.9	143.3	346.7	267.3	307.5	486.8	799.7	535.6	532.9	859.4	676.8	374.7	522.1	301.9	587.3	267	247.8	118.3	692.4	24.6	473.3	8.8	41.7	40.5	46.3	56.4	250.7
WBGene00000165	aps-3	170.4	0	0	92.6	60.8	72.2	100.4	4.4	54	13.3	0	98.9	20.4	130.6	31.3	0	57.6	8.8	103.9	43.4	13.4	81.9	12.8	79.8	0	38.6	168.1	181.8	75	132.5	178.1	110.6	73.9	104.2	63.3	0	15.8	133.4	0	139.7	0	81.2	11.7	41.4	12.1	1.8	4.9	16.6
WBGene00000166	apt-9	19.9	0	79.1	45.1	80.1	45.7	138.7	74.6	101.4	22.4	112.2	25.2	91.8	16.2	0	0	0	0	14.4	76.9	111.4	44.2	18.7	62.9	58.9	215.7	152.9	0	56.2	39	0	53.2	0	69.5	23	127.2	114.4	54.6	0	0	0	166.1	5.1	0	0	0	3	0
WBGene00000168	apx-1	0	0	32.9	7.4	0	0	0	0	0	0	0	0	0	0	0	0	0	27.7	0	0	0	0	0	0	0	0	0	0	0	0	30	26.3	31.3	0	35.7	0	0	0	36.3	455.5	0	0	0	0	0	0	5.4	0
WBGene00000169	aqp-1	0	0	0	5.8	15.2	0	0	0	0	0	0	0	0	0	0.4	0	0	0	0	0	0	0	33.5	0	0	0	0	0	0	0	0	0	0	0	0	0	0	0	0	0	8	0	4.7	0	0	0	0	0
WBGene00000170	aqp-2	2189.9	4996.6	315.4	756.2	1455	1345.6	415.5	268	366.5	320.8	615.4	5202.4	8217.4	1992.8	1211.3	306.6	227.2	351.7	3752	1978.6	1591.7	1495.7	1490.1	3594.5	1392.1	2399.7	1046.4	587.4	447.3	1943.4	112.8	5182.8	2532.4	4499.7	604.1	4253.8	1934.6	2216.9	2585.6	4875.1	731.8	1753.6	1488.5	2439.4	374.4	1158.2	1525.5	513.5
WBGene00000171	aqp-3	0	0	0	0	0	0	0	0	0	0	0	0	0	0	0	0	0	0	0	0	0	0	0	0	0	0	0	0	0	0	0	0	0	0	0	0	0	0	0	0	0	0	0	0	2.2	0	0	0
WBGene00000172	aqp-4	12.9	29.1	0	38.8	0	0	0	0	0	0	0	3	0.6	0	0	0	41.2	13.8	0	0	0	68.6	0	0	0	0	53.4	0	0	76.4	25.5	0	32.7	0	0	0	0	0	0	0	0	0	34.9	0	20.8	0	3.3	26.5
WBGene00000173	aqp-5	0	0	0	0	0	0	0	105.8	0	0	0	0	0	0	1.1	0	0	0	0	0	0	0	0	0	0	0	0	0	0	0	0	0	0	0	0	0	0	0	0	0	0	22.8	1.1	0	0	4.3	0	0
WBGene00000174	aqp-6	0	0	0	0	0	0	0	0	0	0	0	0	0	0	0	0	0	0	24.5	39.2	0	0	0	7.8	0	0	0	0	0	0	0	0	0	0	0	0	0	0	0	0	3.4	13.2	2.7	0	0	0	0	0
WBGene00000175	aqp-7	19.2	0	158.2	596.3	51.9	0	190.6	58.1	0	229.9	0	31.5	44	6.1	6.7	0	0	22.3	0	81.2	1.2	0	307.4	37.9	180.5	169.4	38.1	200	0	0	0	3.8	47.2	0	136.7	475.8	190.6	143.4	62.4	0	0	300	39.4	48.4	18.5	92.3	33.7	5.1
WBGene00000176	aqp-8	0	0	0	0	0	0	0	0	0	0	0	0	0	0	0	0	0	0	0	0	0	0	0	0	0	0	0	0	0	0	0	11.1	0	0	0	0	0	0	0	0	0	0	0	0	0	0	0	0
WBGene00000177	aqp-9	0	0	0	0	0	27.4	0	0	0	0	71.5	0	0	0	0	0	0	0	5.1	0	0	0	0	0	0	0	0	0	0	0	0	0	0	0	0	0	0	0	0	0	0	0	12.1	0	72.9	14.2	7.8	7
WBGene00000178	aqp-10	15.1	44.9	47	0	1.1	27.1	23.6	107.4	15.4	0	123.8	67.5	17.7	0	78.6	9.6	0	67.2	23.2	29.6	0	22.3	0	0	0	15.3	24	28.9	0	181.2	21.8	0	105.4	0	0	42.3	0	29.2	0	506.6	21	58.9	15.1	0	27.7	3.1	17	56.4
WBGene00000179	aqp-11	0	0	49.9	0	39.6	0	0	18.4	0	0.7	0	19.1	0	19.4	29.2	37.5	0	0	9.1	5.5	4.7	2.6	23.2	23.8	0	40.7	15.2	39.9	0	0	0	0	0	0	1.7	68.9	52.1	208	0	39.9	6.8	69.7	68.2	23.9	47.8	31.6	41.4	0
WBGene00000180	arc-1	128.2	0	69.4	14.4	81.6	93.1	15.7	68.7	98.6	25.3	198.4	82.8	226.2	45.1	20.5	8.9	0	85.1	47.5	56.7	18.5	12.7	39.3	41.2	57.6	74.7	0	212.9	32.1	43.7	0	63.2	0	0	30.2	77.7	24.2	0	147.8	111.1	5.5	42.9	3.7	9.7	18.9	56.3	23.5	61.3
WBGene00000181	ard-1	243.1	27.2	134	96.8	53.8	192.2	159.9	0	64.8	148.7	324.5	27.7	108.3	6.1	31.1	77.2	0	42.7	89.4	8.2	57.7	87.7	57.2	114.8	43.5	14.5	69.6	181.4	69.3	59.7	162.7	50.8	157.2	157.2	52	50.2	32.4	97.4	101.4	225.8	22.8	23.4	43.1	47.8	182.3	112.9	56.6	29.6
WBGene00000182	arf-1.2	541.9	384.5	568.8	414	428.8	779.4	886.8	593.7	688	984	589.4	860.2	960.5	382.6	281	436.6	450.7	474.3	501.4	597	467.9	669	704.3	678.3	544.1	632	631.6	518.4	505.3	861.3	951.7	491.6	440.9	703	473.1	706.7	542.3	828.1	607	1144.6	294.8	356	127.3	13.2	179.9	174.8	190.3	595.4
WBGene00000183	arf-3	234.3	177.1	306.1	383.5	279.8	209.7	332.8	400.9	216.5	225.7	452.5	126.4	224.6	50.5	445.5	159.2	65.8	42.4	309.7	485.6	393	260	266.3	237	183.2	234.9	378	0	367.8	251.8	212	248.1	109.4	432	400.4	235.1	719.3	512.1	557.5	164	280.2	154.5	92.8	140.8	101.9	127.2	80.1	168.6
WBGene00000184	arf-6	26.5	25.6	0	16.3	0	40.6	45.1	0	33.9	0	105.5	14.5	88.1	13.1	0.5	14	11.9	49.5	58.9	19.3	10.4	71.4	16.8	2.3	0	18.1	34.1	0	31.8	0	35.6	19.7	0	77.7	13	0	62.1	0	0	39.6	12.2	28.4	3.6	0	10.6	6.7	13.8	23.2
WBGene00000185	arg-1	0	0	0	0	0	0	0	0	0	0	0	0	0	0	0	29.3	0	0	0	0	0	0	0	0	0	0	0	0	41.9	0	0	0	0	0	0	0	0	0	0	0	0	0	0	0	0	0	0	0
WBGene00000186	ark-1	34.4	0	15.1	4.7	24.2	47.6	0	0	3.4	34.7	0	35.9	84.4	0	4.7	0	0	15.3	0.5	0	0	17.1	41.8	17.2	15.3	54.9	27.5	44	20.7	0	0	43.2	0	0	0	0	48.7	0	24.1	20.6	13.5	40.4	49.7	158	117.5	116.7	104.6	1.8
WBGene00000187	arl-1	135.2	92	29.1	85.9	165.5	278.6	310.5	124.4	316.6	62.4	247.4	456.5	241.8	119.3	105	24.1	98.5	0	234.3	122.5	106.4	178.1	222.9	321.6	291.6	168.9	128.8	352.7	502.1	215.7	204.1	382.5	231.5	575.2	218.3	311.2	124.4	160.7	311	294.7	33.8	180.5	32.8	0.5	20.9	37.5	27.2	172.5
WBGene00000188	arl-3	4770.7	0	3136.9	3332.1	2469.8	61.1	61.8	89.8	0	0	13.7	25.6	28	0	0	0	0	47.2	5973.1	4050.9	4199.3	5489	4640.8	6195.4	3513.2	5233.4	412.5	138.1	37.6	20.2	0	502.5	126.2	531.3	0	0	3014.4	4367	5096.3	0	0	4592.2	0	13.6	11.4	9.6	17	41.7
WBGene00000189	arl-5	5.4	59.4	11	12.9	0	19.5	44.3	28.3	0	0	65.5	8	0	24.2	25.3	0	7.3	18.7	20.4	34.4	0	0	0	16.6	18.1	0	65	0	52.2	0	0	0	120.6	0	0	0	0	26.5	0	0	6.3	44.9	11.2	15.5	0.3	2.1	12.4	28.4
WBGene00000190	arf-1.1	0	0	0	0	0	0	0	0	0	0	0	17.8	0	0	0	0	0	26.6	0	0	0	0	0	0	0	8.6	36.2	0	0	0	0	5.7	0	0	0	0	0	0	0	0	0	0	0	0	0.1	0	0	0
WBGene00000192	arl-8	171	43.4	141.2	161.4	165.7	186	310.9	240.8	368.8	38.2	444	187.8	231	284.6	19.3	52.4	3.5	118.5	195.1	241	133.3	205.6	130.6	156.5	275.8	88.7	336.3	238.9	94.9	296	117.6	75.8	177.5	198.4	101.5	64	166.9	84.3	304.1	0	91.9	85	48	50.3	21.4	14.8	23.3	68.4
WBGene00000193	arl-6	52.9	0	0	26	30	0	0	0	0	0	0	0	0	0	0	0	0	0	10	0	47.6	17.4	0	13.1	56.6	44.1	0	0	0	0	0	0	0	0	0	0	61.9	59.4	37.5	0	0	9.2	0	0	0	0	0	0
WBGene00000195	arr-1	59.2	0	123	146.5	101.2	300.6	307.8	139.2	206.9	225.3	229.1	76.8	3310.6	1396.1	14.2	0	1.3	21.1	126.9	63	279.7	136	179.9	229.1	181.3	139.4	245.1	540.7	174.3	305.7	161.6	646.2	112	209.9	200.7	503.9	68.7	69	153.9	27.4	14.3	60.5	19.6	17.8	23.4	15.9	15	102.6
WBGene00000196	aars-1	54.2	0	0	63.8	8.7	0	41.3	0	61.8	36.8	0	62	11.7	19.8	9.4	9.2	0	0	56.3	0.8	3.9	13.7	33.9	91.6	48.3	0	116.7	0	28.6	0	0	79.4	55.7	127.2	0	0	0	16.6	15	20.2	15.8	39	12.1	28.2	52.1	28.4	29.7	44.8
WBGene00000197	aars-2	20.2	23.2	0	43.3	14.6	25.7	22.6	124.8	94.2	0	68.7	75.9	19.9	0	67.9	4.9	86.6	159.6	49.9	53.9	0	15.2	35.4	0	11.7	54.7	23.9	84.2	0	0	117.2	33.3	0	58.5	0	159	47.3	48.3	127.3	130	33.4	94.7	54.2	36	41.8	29.2	12.9	71.1
WBGene00000198	art-1	142.3	31.8	159.3	217.4	90.7	84.9	14.8	64.5	243.8	169	0	195	277.4	57.5	105.1	14.1	80.4	2.2	271.9	243	300.8	136.3	118.6	143.2	195.8	169.9	144.2	80.8	172.1	0	0	54.2	160.5	243.3	111.9	0	187.2	232.9	142.7	245.1	64.6	70.6	22.5	13.8	35.2	16.9	13.5	222.5
WBGene00000199	arx-1	85.2	64.8	24.1	82.1	108.2	121.9	19.2	105.5	12.2	81.8	17	105.5	116.4	29.5	141.8	575.5	0	0	120.6	88.3	100.7	167.3	89.1	57.8	41.1	128	106.8	0	10	0	68.4	98.1	29.5	103.2	35.2	144.9	192	89.8	208.7	267.7	44.2	56.6	20.8	20.3	20.9	19.4	30.7	15.4
WBGene00000200	arx-2	16.9	32.4	0	32.7	43.7	51.7	28.1	0	92.4	6.4	40.9	52.9	19.7	7.3	32.6	83.3	52.5	9.8	34.3	0	69.4	20.1	37.2	34	0	24.6	116.8	0	65.5	0	0	83	79.8	138.8	10.7	58.5	54.4	99.3	85.5	83.4	0	38.3	18	0.9	14.2	16.1	15.3	72.5
WBGene00000201	arx-3	141.5	12.7	85.2	134.5	167.9	94.2	93.1	392.8	80.8	0	122.5	49	153.9	22.6	96.4	251.8	48.5	6.4	230.4	53.1	90.4	223.9	53.8	89.6	82.8	149.4	183.6	146.8	135.7	62.4	320.1	103.1	180.6	142	126.4	110.9	160.1	79.8	185.1	147	87.4	91.1	39.5	125.8	49	89.6	56	144.3
WBGene00000202	exos-4.2	0	0	19.5	0	0	0	0	15.3	0	0	0	0	0	0	10.4	0	0	0	13.1	0	0	0	9.9	8.7	0	16.7	7.7	16.6	29.3	0	61.1	0	0	0	0	0	0	0	0	0	0	0	12.6	0	4.8	9.5	4.1	10.4
WBGene00000203	arx-5	128	0	61.6	35.8	6.4	40	86.5	58.3	43	22.3	90.9	97.4	114.4	18.5	25.9	194	36.8	13.2	78.4	43.4	0	30.2	0	63.2	20.8	5.9	43.4	5.6	92.3	0	0	0	62.3	342.9	0	70.4	0	69.5	19.4	82.5	41.2	18.6	0	0	5.3	1.7	0.9	13.8
WBGene00000204	arx-6	179.9	16.9	0	98.3	113.4	49.7	39.7	0	234.8	1.2	109.2	54.2	96.7	5.2	70.1	644.1	59.4	29.9	96.1	45.2	65.4	66.6	11.1	1.6	0	24.6	116.3	43.7	40.5	76	0	34.3	51.7	179	24.6	9.9	7.3	79.3	81.6	15.2	23.1	42.5	18	10.3	15.3	12.9	17.2	50.2
WBGene00000205	arx-7	38.8	51.5	53.3	27.3	3.7	13.8	107.5	0	21	0	0	29.7	10.7	0	70.2	0	101.8	226.1	29.1	63.2	180.7	106	19.1	117.6	38.8	27	32.7	0	58.1	18.5	0	9.6	0	124.5	52.4	8.2	0	0	113.2	22.9	30.3	11.6	20.8	0	9.8	7.5	21.2	48.1
WBGene00000206	asb-1	4.3	29.1	87.6	87.5	43.1	45.7	44.4	0	75.7	0	0	42	0	31.4	19	23.6	0	27.7	86.1	0.3	20.8	61.5	5	57.3	23.7	0	0	0	46.9	56.8	36.4	33.2	13.5	188.7	53.5	0	37.2	95.6	85.6	49.8	0	40.7	4.2	0	14.2	10	5	19.6
WBGene00000207	asb-2	179.3	62	395.3	211	126.9	54.8	339.1	160.9	111.3	217	66.1	69	174.7	140.5	221.7	157.5	46.8	19.5	129.2	163.1	143.8	122.4	218.7	206.3	268.9	54	66	182.6	61	72.8	261.8	102.4	12.8	290	88.3	173	118.9	126.2	227.2	159.5	83.2	141.1	576.7	258	1141.3	766.9	367.4	153.4
WBGene00000208	asc-1	29.7	93.7	0	11.7	27.6	83.1	38.6	0	0	21.5	60.7	27.4	9.7	0	29	27.4	25.9	24.9	116.9	17.9	0	10	74.3	15.9	19.5	38.1	0	0	1.3	85.9	72.7	64.1	27.2	0	4	0	88.5	22.1	75.8	181.9	27.2	75	25.7	23.9	30.1	4.5	24.5	38.7
WBGene00000209	asg-1	47.2	35.9	251.2	30.7	63.3	3.6	17.1	39.5	37.8	28.9	0	72.8	62.5	41	56.5	74	0	41.5	34.2	0	0	79.2	50.9	21.3	34.7	71.2	95.5	0	87.9	0	13	32.5	30.5	25.2	0.2	59.9	0	103.3	193.9	148	0.8	47.2	63.9	116.5	166.5	90.6	66.6	23.9
WBGene00000210	asg-2	5.4	62.1	52.7	242.9	7.9	89.2	137.6	391.5	57.4	84.2	79.5	153.1	46.1	18.7	135.8	99.4	46.3	59.4	51.1	128.5	78.1	65.2	61.8	58	64.4	19.3	86.7	147.2	118.8	32.8	50.2	47.9	173.8	32.6	23.4	0	182	0	210.9	108.1	24.6	76.4	430.4	183.6	945.5	589.4	285.1	150.4
WBGene00000211	asm-1	0	0	0	0	50.3	0	0	0	0	0.7	0	0	0	0	0	0	0	0	0	0	0	0	37	0	0	10.9	0	0	0	0	0	0	0	0	0	0	0	0	22.5	0	0	9.5	44.1	0	171.2	158.4	12.9	0
WBGene00000212	asm-2	0	0	0	0	0	0	0	0	0	0	0	0	0	0	0	0	0	0	1.8	0	236.5	0	0	0	0	34.8	0	0	0	0	0	259	0	0	0	0	0	0	0	0	0	0	0	0	0	0	0	0
WBGene00000213	asm-3	0	0	0	0	0	0	0	0	0	0	0	0	0	0	0	0	0	0	0	0	0	0	0	0	0	0	0	0	0	0	0	0	0	0	0	0	0	0	0	0	0	0	0	0	0	0	0	0
WBGene00000214	asp-1	0	0	0	0	0	0	0	0	0	0	41.4	0	73.5	0	0	0	0	0	0	0	0	0	0	0	0	0	45.4	0	0	81.3	161.4	0	0	0	0	0	0	31.3	0	19.4	0	0	24	91.2	0	0	6.9	38.7
WBGene00000215	asp-2	25.1	23.1	0	31	26.9	0	0	0	0	0	0	0	0	0	0.4	32.9	0	21.3	3.3	0.3	0	20.8	3.2	27.6	11.5	0	34.1	0	0	0	10.9	23.5	0	0	0	0	0	55.6	5	0	0	0	6.4	20.3	0	1.3	0	36.7
WBGene00000216	asp-3	0	82.4	0	0	0	6.9	0	0	86.4	0	0	0	0	0	0	0	0	0	0	0	0	0	27.6	0	0	0	0	34.5	0	0	0	0	0	0	0	0	0	0	0	0	0	0	0	51.9	67	12.3	20.1	1.1
WBGene00000217	asp-4	10483.7	6608.6	798.7	410.3	205.1	1868.8	135.1	1257.1	398.6	210.4	3070.5	853.3	1544.1	285.3	170.7	83.8	1044.5	795.3	178.9	781.8	392.2	314.9	368.9	544.4	203.5	307.4	1411.3	1395.6	1083.8	1059.4	599.3	672.4	1839.2	113.9	79.8	337.7	343.1	1038.7	0	1490.6	445.9	218.4	286.8	39	154.1	11.9	69.6	445.1
WBGene00000218	asp-5	0	0	63.3	8.5	0	33.6	0	0	0	0	0	0	29.4	0	0	33.3	0.9	0	0	4.4	0	0	0	0	0	0	0	0	0	0	44.7	0	99.9	0	0	62.4	0	0	0	0	0	4	0	0	0	29.6	0	32.5
WBGene00000219	asp-6	15.9	0	0	0	0	0	37.3	55.8	0	0	0	0	0	0	0	0	0	0	0	0	0	0	0	0	0	44.3	0	0	0	69	0	17.3	51.2	0	0	0	0	0	15.5	0	0	0	7.9	6.4	0	0	0	19.7
WBGene00000220	atf-2	412.8	901.5	397	7.9	37.5	247.8	88.2	21.4	0	218.9	32.3	290.6	285	16.5	27.8	48.1	354.8	61.2	504.6	29.2	0	68.6	0	13.7	33.4	27.6	168.9	45.4	62.6	204.2	33.6	97.8	126.1	29.9	0	0	38.4	91.8	6.3	58.2	31	71.4	78.4	35.2	14.2	10.5	18.3	82.7
WBGene00000221	atf-5	0	0	378.4	974.1	1575.4	15.8	294.2	56.8	0	45.9	0	232	55.3	104	366.1	123.7	53.1	80.6	0	816	1077.7	504.3	765.7	315.1	739.1	981.1	0	0	269.8	32.8	0	9	173.8	0	15.2	0	1009.2	768.5	1734.9	0	338.4	1155.3	680.8	925.1	527.7	502.9	850.7	107.5
WBGene00000222	atf-6	54.2	10.6	0	14.2	0	17.7	47.4	160.4	37.9	0	0	220.8	27.2	43.6	7.3	0	20.6	14.7	78.3	31.3	53.4	32.7	10.8	5.6	15.2	0	34.9	115.6	0	0	121.5	36.3	89.9	38.8	19.2	100.7	145.3	22	0	106.1	0.5	0	2.3	0	0	4.9	6.1	2.5
WBGene00000223	atf-7	84.4	25.3	0	126.8	318.8	75.2	0	0	34.9	76	62.9	92.6	320.9	388.5	69.6	0	34.7	80.2	157.3	87.2	112.3	199	149	235.5	158.4	23.2	125.4	155	206.2	255.3	67.2	330.6	445.5	76.1	35.1	62.6	263.9	101.3	159.7	129.6	32.6	89.8	12.9	13.3	31.9	21.4	22.1	140.3
WBGene00000224	atgp-1	477.7	25.7	0	603.1	175.7	55.4	173.3	172.2	61.4	338.9	2016.4	1432	39.6	151	22.3	49.2	41	58.7	74.2	276.2	305.6	114.4	167	359.2	409.8	117.4	158.6	0	175.5	310.9	56.3	153.3	5.1	646.9	221.3	505.1	15.9	195.1	150.1	12.4	0.6	526.2	249.3	325.6	560.4	399.3	265	10.8
WBGene00000225	atgp-2	176.4	138.5	58.2	79.9	71.3	23.5	356.8	0	41.4	102.5	60.4	222.8	119.4	170.8	128.4	11.8	21	46.5	32	129.6	65.1	15.2	84.6	36	152.8	109.1	468.9	135	411.8	178.1	234.9	104.2	111	127.9	223.9	62.9	47.4	123.5	242.5	0	39.1	37.8	58.1	0	64.1	63.7	30	27.2
WBGene00000226	atl-1	0	0	11.6	11.9	11.3	0	0	0	45.3	15.1	69.3	48.4	0	9.3	4.5	0	0	39.5	50.5	0	0	9.3	9.9	9.8	12.7	0	75.3	13.6	31.8	0	0	66.2	0	0	28.2	61.6	83.6	0	25.1	22.4	0	30.5	8.3	0	6.9	3.5	6.3	101.8
WBGene00000227	atm-1	49.1	0	0	0	0	10.4	0	0	0	0	51.3	0	0	0	1.4	0	0	50.7	1.9	0	0	5.2	12.6	0	0	0.5	11.5	0	0	0	0	16.9	29.8	0	8.5	0	0	2.9	0	0	11.5	11.3	5.8	0	7.2	3.3	8.8	29.5
WBGene00000228	atn-1	48	20.9	0	0	154.8	0	0	0	42.1	35.2	0	9.9	28.2	10.5	46.5	0	408.7	162.7	5	0	0	7.3	11.4	0	7.5	0	0	0	0.3	64.3	44.1	36.2	0	0	0	58.1	80.9	50.1	56.3	289	45.8	0	200.2	0	203.7	200.5	157.8	4.5
WBGene00000229	atp-2	189.4	153.1	0	663.9	156.6	300.2	366.8	133.5	29.1	161.6	331.9	231.8	151.3	178.8	777.9	0	116.4	112.3	299.3	66.2	24.3	163.7	373.3	297.6	231	353.4	197.2	345.1	157.7	0	94.3	256.8	359.3	86.5	198.1	0	150.5	232.6	330.8	174.4	76.3	269.2	1177.3	667.6	3254.3	2013.6	838.5	319.2
WBGene00000230	atp-3	231.4	163.9	175.4	309.9	39.9	210.7	331.5	251.4	133.2	221.4	651.3	187.8	376	365.4	228.3	44.5	51.6	59.9	237.4	217.1	118.9	255.3	29.6	234.4	426.5	264.2	378.4	206.6	369.6	463	365.6	150.9	173.5	394.7	94.5	470.8	120.5	342.2	413.2	635.1	100.4	212.2	574.2	310.7	1094.2	874.4	427.8	285.7
WBGene00000231	atx-2	19.9	34.2	0	110.6	36.8	35.1	0	0	84.7	88	0	54.5	0	77.3	64.5	94.2	23.1	16.1	97.1	12.6	0	63.3	9.7	47.2	0	22.8	8.6	55.1	3.7	161.6	0	79.7	51.4	0	48	0	23.8	71.1	0	38.7	39.7	113.2	0	25.4	3.7	20.1	6	19.1
WBGene00000232	avr-14	0	0	0	32.9	3.8	44.5	0	260	0	93.1	0	3.3	0	27.9	5.5	0	0	53.1	18.4	92.7	121.2	3.4	99.3	73.6	37.9	39.4	118.4	732.6	868.2	95.1	35.9	0	24.2	0	307	102.5	198.5	33.9	144.3	0	0	12.1	44.5	108.6	154.6	181.6	34.5	0
WBGene00000233	avr-15	0	0	0	0	627.7	0	0	0	94.7	0	0	30	0	3.7	4	0	0	10.6	0	18.1	39.4	5.3	0	1.3	15.3	9.7	11.9	125.3	286.4	34.4	0	0	0	0	35.8	81.9	246.4	13.5	26.9	0	4.3	139.1	0	0	1	0	2.5	13.2
WBGene00000235	baf-1	46.7	0	45	53.8	126.8	64.7	8.4	175.3	109.5	54.7	137.6	0	0	66.9	26.5	84.1	0	50.4	102.8	0	37.1	98.4	81.8	97.8	70.1	62.9	243	169.9	1.3	26.3	97.8	128.4	0	18.1	124.2	172.2	7.3	203.2	38.8	125.7	67.5	70.5	9.4	33.8	25.1	15.1	33.7	81.1
WBGene00000236	bag-1	37.6	0	245.3	11.6	69.3	39.8	32.1	0	0	63	45.3	50.1	77.1	28.9	23.6	0	8.6	0	73.1	0	45.6	63.7	13.4	107.3	25.5	10.6	0	0	0	0	73.7	0	0	48.9	44.3	38.5	10	0	193.9	109.4	11.4	43.9	15.7	11.1	25	22.4	26.4	11.2
WBGene00000237	bam-2	125.9	137.3	119.8	0	0	0	0	87.5	64.1	7.2	0	15.1	0	17.8	4.5	0	128.6	141.1	0	0	0	14.9	0	0	147.3	2.8	22.6	0	0	0	0	25.3	58.6	0	0	20.6	0	0	0	44.2	39.8	9.2	0	27.3	0	0.7	15.9	334.6
WBGene00000238	bar-1	0	0	0	0	0	0	0	0	0	0	0	0	0	0	0	0	0	0	1.5	0	0	0	0	14	0	0	64.9	0	40.9	0	0	0	0	0	29.2	0	66.6	0	0	0	0	0	32.7	24.6	12.3	14.2	24.3	0
WBGene00000239	bas-1	313.2	0	1355.5	7.1	15.9	0	0	0	50.7	0	0	0	0	0	0	0	0	0	11.6	0	17.1	308	105.2	0	23.7	5.8	36.1	0	0	0	0	0	0	0	0	0	120.9	42.6	12.8	0	0	9.3	0	0	0	0	3.7	0
WBGene00000240	pah-1	1.7	0	73.9	21.6	226.6	0	30.7	0	19	17.8	0	8.4	0	91.8	3.7	0	3.6	0	15.3	1.2	72.9	0	46.1	8	46.4	0	0	44	35.1	0	0	6.4	0	44.2	3.6	197.5	27.1	8.3	0	79.8	67.1	0	1.9	22	9.3	8.8	14.3	29.5
WBGene00000241	bbs-1	475.3	0	289.2	255.2	291	0	0	0	0	0	48.1	0	0	12.3	7.7	10.7	5.8	0	676.7	469.9	381.4	759.6	307.8	508.6	285.9	526.3	54	0	14	0	0	0	28.6	0	16.3	0	267.4	622.7	232.3	0	0	707.4	0	0	0	0	0	31.3
WBGene00000242	bbs-2	1110.6	0	480.5	593.6	158.8	0	0	0	0	0	0	5.7	0	0	1.2	7.2	36.9	17.3	1385.7	1053.8	716.1	748.5	596.8	920.3	479.2	616.4	141.4	0	0	0	0	0	0	0	0	0	341.1	545.1	751.7	0	0	781.6	7.2	22.1	5.1	10.7	7	0
WBGene00000244	bbs-8	828.4	0	1776.4	1127.8	457.4	23	0	0	0	9.9	56.9	19.3	52.7	6.2	1.1	37.3	12.4	1.9	1267.6	1621.4	1249	1726.1	1398.7	1624.4	1321.6	1729.8	72.1	0	10.5	0	0	0	0	0	16.3	76.3	1437.8	2046.1	1270.7	0	0	1286.4	10.8	0	10.9	1.6	27.3	0
WBGene00000245	bca-1	0	0	0	17.3	0	6.6	53.4	0	0	71.5	0	0	0	0	0	0	0	0	4.3	0	0	0	0	9.8	0	0	0	0	40.5	0	0	0	0	0	0	0	0	17.3	0	0	0	0	23.9	1.5	36.8	45.7	13	0
WBGene00000246	bcc-1	0	0	0	0	0	0	0	0	0	2.3	0	0	0	0	0	0	0	0	0	0	0	0	0	0	0	0	0	0	0	0	0	0	0	0	0	0	0	0	0	0	0	0	0	0	0	0	0	0
WBGene00000247	bec-1	45.2	0	29	90.3	0	29.3	114.2	101.9	0	1.4	62	109.9	43.7	52.7	8.4	45.3	6.5	10.3	32.8	30.7	132.4	55.4	0	69.1	39.1	9.4	27.6	7.3	10.8	78.3	0	25	0	39.8	22.4	0	108.5	0	73.8	82	10.1	33.4	6.9	19.7	10	28.7	14.5	23.5
WBGene00000248	ben-1	44.1	24.3	0	21.3	0	151.2	468.7	411.5	219.5	14.4	113.5	757.3	366.6	137.7	8.1	0	0	107	91.8	16.5	0	15.7	17.4	36.2	0	41.4	234.3	208.8	516.8	501.1	302.4	264.4	532.2	571.1	514.3	594.8	58.2	14	74.9	77.1	9.2	27.6	36.6	0	9.4	0	13.2	125
WBGene00000249	bir-1	84.6	85.8	37.8	28.7	85.1	120.3	123.9	217.5	9.9	113.9	53.4	137.2	174.4	147.9	43.8	49.9	19.1	30.9	152.5	119.1	49.7	122.9	44.4	106.7	108.8	136.5	139.3	53.7	112.1	245.5	129.3	135	165	111	96.1	125.7	0	51.1	223.5	101	10.5	66.9	44.7	0	37.5	0	15.4	31.7
WBGene00000250	bir-2	0	0	0	8.2	0	0	0	0	0	0	0	0	0	0	0	0	0	0	0	0	0	0	0	0	0	0	19	0	0	0	0	0	0	0	0	0	0	0	0	0	11.9	0	0	0	0	0	0	0
WBGene00000251	bli-1	0	0	0	0	0	0	0	0	0	0	0	0	0	0	0	0	0	0	0	0	0	0	0	0	0	0	0	0	0	0	0	0	0	0	0	0	0	0	0	0	0	0	0	0	0	0	0	0
WBGene00000252	bli-2	0	0	0	0	0	0	0	0	0	60.6	0	0	0	0	0	0	0	0	0	0	0	0	0	0	0	0	0	0	0	0	0	0	0	0	0	0	0	0	0	0	0	0	0	0	0	0	0	0
WBGene00000253	bli-3	9.3	38	0	10.6	0	12.7	0	0	0	14.3	0	13.6	0	10.5	0	38.8	1.4	21.1	0	0	0	0	9.8	0	13	0	0	0	6.7	0	0	0	0	42.7	0	0	51.8	33.4	38.9	0	76.7	4.5	0	0	0	0	2.6	0
WBGene00000254	bli-4	27.4	0	0	0	14.5	0	0	236	19.3	0.8	0	6.5	33.3	0	431.3	44	88.5	84.5	0	0	15.9	23.4	7.1	18.1	0	23.7	0	0	0	32.7	0	66.3	9.8	0	0	0	100.7	9.3	44	55.9	93.3	0	22.5	5	64.3	134.4	19.2	0
WBGene00000255	bli-5	0	0	0	0	0	0	0	0	0	0	0	0	0	12.3	0	0	8.7	12.7	0	12.4	0	29.8	0	24.9	0	15.2	0	0	0	0	0	0	0	0	0	0	0	0	157.8	0	0	13.9	8.4	0	0	0	0	0
WBGene00000256	bli-6	0	0	0	0	0	0	0	0	0	0	0	0	0	0	0	0	0	0	0	0	0	0	0	0	0	0	0	0	0	0	0	0	0	0	0	0	0	0	0	0	0	0	0	0	0	0	0	0
WBGene00000257	bmk-1	50.8	49.4	360	11.6	9.6	59.1	24.6	65.2	40.5	0	23.5	34.4	0	55	0	13.5	83.3	40.9	16.7	0	0.4	55.6	67.2	37.7	46.3	12.3	147.4	259.8	108.3	54.8	58.7	129.1	71.2	127.1	44.5	0	25.2	0	0	23.5	0	26.3	43.1	3.2	22.8	19.7	0.8	81.9
WBGene00000259	bpl-1	65.7	50.8	0	38.3	37.3	136.7	195.9	34.7	0	121.8	186	0	14.1	45.6	6.5	0	8.3	21.1	69.4	35.9	74.6	38.7	32.1	91	50.9	18.1	127.3	190.2	110.1	0	23.5	121	28.3	59.8	99	58.7	74	11.2	266.4	20.5	6.8	61.2	4.4	0.2	17.1	13.1	8.3	104.2
WBGene00000262	bra-1	23	0	82.1	28.3	48.4	39	112.5	73.6	0	61.9	62.2	44.1	0	8.9	0	0	4	0	115.8	358.1	285.3	846.8	73.8	199.4	89.5	414.4	47.2	73.9	14.7	4.9	56.2	82.5	20	140.3	0	0	305.2	167.6	36.5	0	0	6.6	5.6	0	0.9	0	0.8	0
WBGene00000263	F23H11.5	177.4	36	217.8	212.8	244.1	332.4	276.5	410.5	277.6	212.7	229.3	266.5	226.4	119.6	201.3	154	79.5	62.6	259.1	97.9	253.9	238.2	181.4	181.4	85.4	165.1	182.7	281	175.4	191.6	268.6	444.5	144.3	201.8	107.1	395.7	86.4	224.5	172.2	0	42.2	250.8	245.7	224.9	674.9	525.7	273.7	149.9
WBGene00000264	brc-1	0	70.6	24.9	74.1	4.7	57.3	35	0	0	1.2	0	0	0	0	0	0	3.8	0	14.7	0	0	0	0	14.6	0	0	10.9	0	0	0	23.2	0	0	0	0	0	5.6	0	0	0	0	0	7.4	0	3.3	0	1.8	0
WBGene00000265	brd-1	7.8	35.9	0	11.7	0	0	0	59	0	50.9	0	20.9	41.7	20.2	11.5	0	2.8	20.9	0	0	15	0.7	17.9	21.7	12.8	0	37.8	25.4	0	118.6	56.8	53.4	0	37.4	4.3	0	53	0	0	0	7	18.6	11.3	0	4.9	0	4.4	13.2
WBGene00000266	bre-1	317.7	42.5	723.4	806.6	188	75.8	142.2	0	259.2	230.4	90.5	273.1	281.6	107.3	134.5	0	30.9	0	363.2	928.4	970.7	472.2	589.5	461.5	815.3	746	0	121.2	60.2	110	253.2	116	164.8	97.3	58.8	211.2	309.5	824.8	208.6	52.3	30.5	228.4	66	46.7	123.3	116.1	72.4	556.1
WBGene00000267	bre-2	0	0	0	0	0	0	0	0	0	15	0	0	0	0	0	0	23	0	0	0	0	5.7	0	0	0	0	0	0	0	0	0	0	0	0	0	0	0	0	0	0	3.9	0	6.7	0	0	5.2	0	0
WBGene00000268	bre-3	21.5	0	0	27.5	2.3	0	47.9	75.7	35.4	10.7	0	16.7	0	22.2	121.7	0	0	0	17.2	13.3	103.1	0	0	24.4	0	6.3	26.7	111.8	35.5	0	48.2	0	41.3	61.2	27.8	0	53.2	55.7	0	38.7	0	27.1	32.8	0	26.1	15.9	10.7	0
WBGene00000269	bre-4	44.1	10.8	40.1	44	21.7	54.2	0	0	13.4	101.4	0	71.7	24.6	3.4	6.8	0	6.3	0	15.3	39.7	0	20.3	76.9	15.9	20.8	37.9	0	50.9	24.6	36	0	65.7	0	0	28.2	0	60.2	0	24.1	108.3	26.1	23.8	54.3	14.8	49.9	31.3	31	16.4
WBGene00000270	bre-5	0	22.6	5	10.7	0	26.1	16.9	180.6	0	26.5	0	53.5	37.3	0	13.8	22.5	11.3	0	26.5	0	7.6	1.1	59.9	55.7	0	14.6	0	30.3	0	0	0	1.6	47.6	0	11.5	43.7	0	0	0	91.5	0	0	3	0	15.2	17.5	14.2	19.1
WBGene00000271	brf-1	70.4	42.7	61.8	0	0	27.5	58.5	0	0	48.4	45.8	0	0	43.8	17.7	12.2	40.6	0.8	51.4	0	105.5	79.6	27.5	49.2	91.2	32.8	37.9	0	0	60.9	122.3	29.7	155.4	56.7	0	0	0	0	104.7	16.8	0	40.4	0	0	14.3	0	13	0.4
WBGene00000272	bro-1	0	0	0	0	23.7	27.6	0	0	0	21.6	0	0	0	0	9.3	19.7	0	0	8.7	0	19.3	16.2	0	0	27.5	11.7	0	0	0	0	31.1	0	0	0	0	0	0	11.4	0	0	5.4	2.2	4.1	5.1	0	0	0.4	0
WBGene00000273	brp-1	11.3	0	0	0	0	0	0	0	0	0	0	0	0	28.7	27.9	2636.5	1758.5	272.3	3.5	0	0	0.2	0	17.5	0	21.2	17.4	0	0	0	0	125.3	33.3	0	6.4	114.9	0	14.7	0	0	527.8	0	0	0	15.5	5	0	4.8
WBGene00000274	btf-1	51.4	35.6	0	0	52.7	0	0	0	0	0	0	0	13.7	0	0	0	0	30.8	7.7	0	0	0	6.7	12.9	0	13.2	29.2	14.1	0	0	0	25.1	0	0	0	0	18	17	0	23.5	10.2	17.9	13.7	0	11.8	0	0	17.2
WBGene00000275	bub-1	0.5	0	6	26.6	6.9	36.6	27.1	259.3	144.6	41.1	0	22.3	13.5	31.8	12.5	0	94.6	81.2	37.8	34.2	2.8	26.1	80.3	9.9	32.3	14.3	197.5	0	0	6	32.5	50.2	120.6	30.2	26.8	0	9.5	34.6	0	2.7	8.1	21.9	36.7	27.8	16.5	5.5	12.8	110.3
WBGene00000276	byn-1	80.4	63.3	60.1	82.1	0	130.9	152.9	66.9	28.2	46.6	93.1	15.5	40.8	0	142.1	18	0	32.8	91.7	0	0	83.1	32	62.3	0	43	214.6	87.9	13.8	117.3	87.8	87.5	5.7	158.3	83.6	122.3	26.7	150.6	0	144.2	26.1	106.1	92.8	85.1	66.1	56.5	74.9	0
WBGene00000277	cab-1	306.7	54.5	1476.5	1803.4	3799.6	3324.3	3507.9	3296.4	2675.9	4952.5	2237	1922.7	46.3	1298.6	14.5	18.5	0	18.3	156.8	1933.2	2045.2	1609.1	3959.2	1356.3	3002.5	1682.9	3129.8	1982.5	2781	2547.3	1878.1	3550	2029.8	1162.7	1997.1	10054.2	2667.5	1959.7	6494.8	947.2	19.4	2047.2	35.5	66.3	14.8	19.9	57.2	14.6
WBGene00000279	cah-1	11	0	30.1	36.8	21.5	737.2	68	29.8	2005.1	261.3	47.9	15.2	12.5	193.8	0	0	4.8	0	24.5	0	126.3	20.3	0	17.7	349.8	0.7	358.2	799.6	0	0	460.5	496.1	53.2	0	129.5	709.4	0	13.4	35	0	0	42	57.1	9.5	84.4	129.9	39	6.1
WBGene00000280	cah-2	7	0	116.8	0	6.2	36	106.5	0	0	378.8	1326	1.4	0	18	0.4	0	50	0	1.8	144.2	0	25.8	84	0	12.7	0	537.3	430.5	63.1	0	67.4	23.7	0	0	7.7	1198.1	201.3	114.7	0	33.1	3.5	1130.9	0	0	2.2	0	0.3	497.5
WBGene00000281	cah-3	0	0	0	69.4	30.7	0	0	0	0	0	0	0	0	0	0	0	0	36.5	3.4	32	3.6	0	0	0	0	24.6	0	0	59.8	0	0	0	0	0	0	0	0	0	0	0	0	10.6	47.6	0	0	11.7	24	0
WBGene00000282	cah-4	0	0	250.9	411.6	44	0	0	66.5	59.2	199.9	0	0	0	0	7.6	0	0	0	0	30.6	46.9	0	158	32.9	252.4	121	483.3	348.3	272.6	323.1	0	42.6	110.8	83.9	36.7	440.8	156.8	32.8	17.7	0	0	26.4	33	0	95.7	153.8	6	0
WBGene00000283	cah-5	105.6	0	0	11.1	0	36.1	0	73.7	0	13.7	0	18.9	0	0	0	0	0	11.9	0	4.1	0	0	0	8.3	0	0.7	0	48.2	31	0	0	0	0	0	15.1	0	0	0	0	0	42.9	909.1	56.8	0	24.3	112.4	62.4	26
WBGene00000284	cah-6	43.6	0	185.1	14	155.4	26.7	36.9	0	164.6	335.7	114.5	28.2	42.3	12.1	0.9	57.5	0	0	5.5	125.9	159.5	87.8	143.5	105.9	162.8	224.2	352.7	342.5	181.9	86.4	261.1	31.6	0	0	0	532.9	447.4	85.8	277.3	0	0.4	23.7	0	0	2.8	0	2.7	0
WBGene00000285	cal-1	0	0	0	3.9	0	0	0	68.1	0	0	0	0	0	24.4	5.3	29.3	0	0	3.9	0	0	0	0	2	0	0	0	0	0	0	0	0	15.2	0	0	0	0	21	0	0	0	18.8	192.9	81	51.9	123.8	115.5	0
WBGene00000286	cal-2	0	0	0	0	46.9	0	310.1	0	0	34	51.3	77.2	0	0	3	0	0	0	0	15.9	6.1	0	84.9	78.6	0	13.1	44.2	57.5	0	251.3	0	74.1	207.9	739.4	0	156.2	0	33	317.6	0	0	0	74	56.3	0	26.7	100.4	30.8
WBGene00000287	cal-3	0	0	0	7.5	0	0	0	466.8	0	0	0	0	0	0	0	0	8.9	0	0	0	0	18	0	0	0	0	0	0	0	0	0	0	0	0	13.8	0	0	0	0	0	0	3.9	0	0	0	0	0	0
WBGene00000288	cal-4	8.6	0	201.8	26.5	558.4	88.8	0	0	0	1652.8	0	3.2	0	10.9	0	0	12.6	0	0.4	387.5	236.4	44.7	81.8	71.7	133.2	81.6	63.7	61.4	30.8	304.1	0	0	82.9	83.9	170.1	93.3	136.9	33.1	565.2	0	1.4	80.6	6.5	0	13.4	0	2.4	32.9
WBGene00000289	cam-1	509.2	458.5	283.2	112.5	109.3	142.2	517.7	444.1	170.3	107.2	305.1	674	54.4	289	0	0	69.8	182.9	185.2	87	48.7	188.7	267.2	109	116.5	48.2	461.1	525.7	89.9	367.9	647	299.1	328.5	927.1	257.1	610.9	0	238	113.1	0	6.8	269.7	38.6	20.2	189.5	52.9	36	390.6
WBGene00000292	cap-1	246.7	93.8	250.6	91.6	183.2	182.2	104.4	426.2	522.6	169.9	332.2	374.2	309.9	459	77.6	41.3	122.5	107.3	293.9	304.7	158.6	122.5	131	187.6	284.1	234.8	305.1	751.1	262.2	301.6	113.5	471.5	384.3	108.7	266	404.9	148.4	247.9	234.5	192	19.8	129.7	145.1	67.3	189.2	126.8	107.2	376.4
WBGene00000293	cap-2	400.5	303.6	0	262.9	355.7	242.5	225.5	242.8	255.2	286	274.6	700.9	664.4	545.7	139.8	188.9	118.6	106.5	270.1	290.7	211.5	325.5	165.6	232.8	195.9	348.1	406.6	628.3	862.4	395.5	307.4	706.5	450.9	24.3	789.7	637.2	152.4	275.7	281	168.7	53.5	271.4	244.3	107.1	252.3	202.4	201.3	430.8
WBGene00000294	cas-1	134.4	281.2	46.7	6.9	146.5	32.5	81.6	62.7	277.3	45.2	134.1	171.3	354	115.4	0	22.7	0	0	60.4	0	0	83	94.8	47.7	2.7	44.2	0	0	74.9	139.7	178.5	64.2	40.2	23.1	13.7	0	3.9	46	33.4	109.4	4.2	34.9	60.2	146.2	54.2	61	53	18.4
WBGene00000295	cat-1	51.1	0	533.4	0	28.6	0	0	0	0	0	0	0	0	0	0	0	0	0	0	17	1.4	16.2	0	0	45.3	0	13.1	0	0	0	0	0	0	0	0	0	0	18	0	0	0	7.2	0	0	0	0	0	0
WBGene00000296	cat-2	25.6	0	0	0	0	0	0	0	0	0	0	0	0	0	0	0	0	0	0	0	0	0	0	0	0	0	0	0	0	0	0	0	0	0	0	47.2	0	0	0	0	0	0	0	0	0.6	0	3.5	0
WBGene00000298	cat-4	0	0	416.9	0	18.8	0	0	0	0	0	0	0	0	0	0	0	0	0	6.2	0	2.2	6.3	0	0	0	0	0	0	37.3	0	0	0	0	0	0	0	22.3	10.9	0	0	3.6	0	0	0	0.6	0	0	0
WBGene00000301	cav-1	1238	950.6	1519.7	1065.2	874.2	1037.6	554.4	1114.3	701.4	1202.1	2066.4	1008.3	569.5	686.6	385.9	664.8	1135.3	1602.3	3106.6	433.3	173.7	1205.3	1038.4	720.6	754.2	1866.1	2213.8	1593.8	850	996.8	1740.6	2735.9	2213.7	963.7	1205	205.5	583.8	4041.2	268	1139.1	305	905.1	480.7	197.1	304.9	247.3	378.8	1249.7
WBGene00000302	cav-2	0	0	0	10.9	0	0	0	61	0	0	0	0	0	6.2	2.9	22.7	0	0	0	0	0	0	0	0	0	0	0	43.7	0	0	0	0	0	0	4.1	0	21.3	15.7	0	0	0.8	2.3	2.7	0	0	2.4	0	6.9
WBGene00000366	cbp-1	309.4	158.2	0	72.6	131.6	237.5	219.7	154.9	247.2	48.8	223.1	169.4	155.2	0	23.3	27.1	24.2	16	131.8	0	137.6	127.6	150.8	154.2	112.9	136.5	330.5	138	225.3	9.7	201.9	79.5	131.1	191.7	83.8	83.9	310	121.4	92.1	251.3	20.7	246.5	39.1	15.9	36.6	27.8	31.6	161.7
WBGene00000367	cca-1	0	0	0	16.2	157	13.3	0	0	0	0	0	1.9	0	7.7	0	11.8	0	0	1.5	13.6	109.7	0	207.8	104.4	7.8	142.2	34.3	63.5	16.2	0	48.6	12.4	0	0	86.5	613.8	80.9	0	178.9	72.3	5.6	2.6	0	3.1	43.6	20.5	6.1	0
WBGene00000368	ccb-1	33.9	18.5	195.3	97.7	114	128.7	218.9	164.7	0	301.1	77.6	177	13.8	49.4	0	16	0	12	83.1	77.3	55.7	109.1	15.5	188.8	234.4	214.3	203.5	242.9	148.5	428.8	160.7	123.2	281.2	259	158.5	244.5	145.7	110.5	104.8	0	6.4	144.5	63.7	10.5	47.8	70.8	26.4	24.4
WBGene00000369	ccf-1	23.2	78.8	4	22.1	41.8	153.1	124.3	0	174.5	49.7	38.5	81.6	68.9	38.2	52.6	30.2	0	2.9	82.7	137.4	31.7	61.6	95.4	119.5	81.4	52.4	89.5	41.3	88.4	0	77.9	82	66.2	203	74	0	94.7	105.1	69.5	30.9	20.5	90.2	11.5	0	13.9	0	18.1	117.8
WBGene00000370	ccg-1	0	0	0	0	0	20.2	0	0	0	39	96.5	12.5	0	0	5	6.9	0	0	0	0	0	0	0	31.2	0	0	107.1	0	0	0	0	0	27.4	36.4	0	0	72.9	7.2	0	0	18	0	3478.7	3493.2	996.6	2044.4	3823	0
WBGene00000371	cco-1	397.5	296.5	587.1	573.6	493.9	821.2	487.7	728.2	785.6	564.7	684.5	562.4	543.2	504.1	373.4	342.5	257.1	0	714.5	560.1	411.5	443.2	257	339.9	515.4	380.1	763.3	544.7	449.7	582.5	559.2	614.2	692.4	447.7	341.4	1206.3	933.8	339.2	575.4	32	142.2	388.3	617.4	467.5	1510.6	953.6	561.1	140.9
WBGene00000372	cyp-13A7	0	0	0	8.8	0	0	0	0	0	0	0	0	0	0	0	0	0	0	0	0	0	0	0	0	34	0	0	0	0	0	0	0	0	0	0	0	0	0	0	0	0	0	0	13.6	3.3	0	2	0
WBGene00000373	cyp-14A5	0	0	0	0	0	0	0	0	0	0	0	0	0	0	0	0	0	0	0	0	0	0	0	0	0	0	0	0	0	0	0	0	0	0	0	0	0	0	0	0	0	0	0	0	0	0	0	0
WBGene00000375	cyp-44A1	15.8	57.7	0	0	0	0	0	0	0	11	38.1	0	17.3	0	1.2	0	0	30.2	0.2	0	0	0	0	1.8	0	0	38	76.1	0	5.7	0	12.9	32.2	93.8	0	0	0	0	0	0	0	0	0	29.4	3.5	0	3.6	26.9
WBGene00000376	ccr-4	88.2	84.4	117.2	200.8	56.6	97.9	0	44.8	76.2	0	0	44	31.3	13.8	15.5	80.4	24.1	96.2	104.5	61.8	45.8	62.4	14.7	38.7	57.9	125.1	98.5	0	71.8	39.6	166.3	73.5	0.4	86.7	47.7	0	51	105.3	70.3	112.5	42.4	85.5	20.4	0	33.7	22.8	23.4	109.6
WBGene00000377	cct-1	105.9	78.6	0	149.9	100.1	46.5	107.3	136.3	278.1	93.6	81.5	231.3	645.5	1007.9	49.5	0	39	32.7	207	219.1	173.5	185.3	49.8	218.8	28.3	123.1	103.8	105.8	99.3	13.1	161.9	165.9	84.5	95.6	58.7	61.5	116.7	185.4	119.8	201.8	4.4	181	327	306	198.6	444.3	403.3	147.6
WBGene00000378	cct-2	92	39.3	137.1	161.8	135.5	45.6	130.1	52.9	0	223.7	111.8	120	644.3	1241.7	51.3	17.6	11.7	55.1	169.7	217.6	102.8	157.4	70.6	372.2	144.9	100.8	46.5	164.4	273	0	127.7	94.3	165.9	109.8	44.4	41	67.1	202.4	68.4	87.7	0	191.4	352.3	388	261.4	426.2	416.2	332.6
WBGene00000379	cct-4	79.1	27.2	0	194.9	225.4	35.1	130.8	132.1	178.8	50.1	163.4	78	1274.9	2007.4	137.4	52.6	77.7	80.4	215.1	241.8	260.6	249.9	152.3	331.6	125.8	177.3	187.2	57.5	216.1	35.1	76.2	112.9	10.5	61.7	164.4	71.5	214.3	100.3	377.9	92.5	47.7	224.9	437	625.2	386.8	628.6	608.9	213
WBGene00000380	cct-5	320	34.7	154.7	248.5	1182.4	152.9	196.5	259.6	261	382	226.1	161.4	1515.8	1514.6	123.8	0	72.8	19.1	425.8	241.9	373.5	264.3	294.6	486.2	272.9	258.8	247.1	103.4	264.2	182.1	78.6	102.5	214.5	0	120.2	82.2	452.5	137.5	180.2	284.2	38.8	224.8	589.9	736.6	462.3	596.6	668.7	360.9
WBGene00000381	cct-6	149.9	38	115.4	131.4	196.6	134.7	80.9	234.5	100.4	92.9	84.1	257.1	516.5	1480.2	61.2	34.4	36.4	123.5	251.4	109.2	232.4	224	129.3	406.9	75.8	160.5	188	183.7	128.9	0	0	40.3	0	165.4	57.9	0	382.2	185.3	119.7	62.5	0	102.9	404.3	379.7	202.7	415.7	427.1	234
WBGene00000382	cdc-6	0	28.3	13.7	9.6	27.2	23.2	0	34.3	80.7	54.7	0	8.2	12.7	0	1.5	0	42	4.1	14.8	0	28.5	24.6	8.1	9.4	37.9	0	57.2	0	4.5	0	0	0	0	62.5	8.1	0	0	4.8	0	71.5	0	35.5	4.2	0	1.5	0	3	2.4
WBGene00000383	cdc-14	228.8	157.1	36.6	51.4	117.7	158.1	86.9	0	374.8	183.2	41.9	274.4	52.7	84.6	19.7	39.8	62.8	75.8	90.1	54.2	58.1	17.4	37	112	39.3	57.3	228.8	138.1	35	291.7	145.7	187.2	147.7	112.2	119.9	178	11.2	81.3	40.2	135.4	75.1	150.7	113.1	37.9	107.7	82.7	83.4	77.1
WBGene00000386	cdc-25.1	16.7	0	0	0	0	0	0	0	6.4	0	0	43.7	45.2	0	2.7	0	0	14.9	3.8	0	0	6.9	0	7.9	0	0	0	0	0	0	0	26.6	0	0	9.5	0	0	21.4	0	28.2	0	0	1.8	0	0	0	0	0
WBGene00000387	cdc-25.2	53.1	71.7	0	42	0	69.6	0	11	25.1	4.6	160.7	52.6	21.5	20.4	19.8	17.7	30.4	158.8	54.7	15.9	9.1	100.4	16.9	50.1	7.5	68.6	37.4	189.9	0	21.8	0	121.8	18.2	31.3	47.5	157.6	8.1	38.4	4.2	41.3	5	0	16.2	0	15	0	14.4	13.3
WBGene00000388	cdc-25.3	0	0	0	0	0	0	0	0	0	0	0	19.5	0	0	0	0	0	19.9	6.2	0	0	0	0	10.8	0	0	0	0	0	0	0	0	0	0	0	0	0	0	0	0	0	0	0	0	0	0	5.1	0
WBGene00000389	cdc-25.4	0	0	0	0	0	0	0	0	0	0	0	0	0	0	0	0	0	0	0	0	0	0	0	0	0	11.9	0	0	0	0	0	0	0	0	0	0	0	0	0	0	0	0	10	0	0	0	0	0
WBGene00000390	cdc-42	182.1	46.8	71.6	5.9	54.6	51.4	132	160.4	0	23.6	99	40.2	18.8	73.2	69.2	106.1	33.3	90.1	52.8	103.5	19.1	49.8	84.3	69.1	52.6	0	1	0	154.8	38.7	214.6	165.4	50.9	0	13.8	227.7	89.1	33.9	68.5	166.3	62.7	9.7	127.7	124.9	79.6	45.1	75.2	94.6
WBGene00000391	cdd-1	0	0	0	19.9	22.9	0	0	0	0	36.5	0	15.7	0	32.1	39.4	0	7.5	29.3	0	0	0	1.8	0	1	0	0	0	0	0	0	0	0	0	0	0	0	0	0	0	0	8.5	0	3.8	23.5	0	0	0	0
WBGene00000392	cdd-2	19.6	0	0	2.9	0	0	0	0	0	0	0	42.9	26.8	40.6	2.9	0	0	0	0	0	1	0	10.8	0	17.3	13.1	0	0	0	79.5	0	0	84.3	71.7	30.3	0	44.6	0	0	0	0	2.1	0	0	0.5	3.9	14.2	46.1
WBGene00000393	cdf-1	5.3	58.6	85.6	53.9	37.3	37.3	0	163.6	134.2	50.3	55.9	111.9	123	23.5	0	47	24.7	33.1	40.2	32.4	66.1	38.5	22.9	4.6	0	60.5	38.9	0	44.7	0	19	13	0	100.3	49.4	0	0	0	38.7	102	24.9	0	19.1	55.1	7.6	12.1	2	38.3
WBGene00000395	cdh-3	101.9	52	7.1	8.6	0	0	0	0	0	55.2	65.7	0	0	0	24.5	67.5	1.5	53.8	199.8	41.9	0	35.2	41.7	26.5	39.2	43.1	24.3	0	0	0	0	52.4	0	57.5	0	0	0	0	14.9	92.9	238.8	28.2	18.4	7.6	7.4	3.3	0	0.5
WBGene00000396	cdh-4	112.8	83.7	401	159.7	170.6	1275.2	512.9	290.5	89.8	342.2	440.1	790.5	20.1	202.7	32.9	8	269.9	246.9	227.2	94	206.9	283.6	188.3	191.6	94	289.4	173.7	329.5	388.4	638.2	517.3	1442.9	309.8	1341.7	252.5	139.1	236.5	109.2	123.1	140.9	241.7	199.7	50.7	16	22.7	0	27.8	195.6
WBGene00000397	cdh-5	0	0	0	0	0.4	0	37.4	0	0	56.8	0	4.6	19.9	37.1	0	19.9	0.5	26.5	0	0	0	0.3	0	0	3.9	0	0	0	25.9	0	0	20.9	76.9	0	3.4	0	0	0	0	0	0	0	0	0	0	0	9.7	0
WBGene00000399	cdh-7	0	0	0	0	0	0	0	0	0	0	0	0	0	0	0	0	0	0	0	0	0	0	0	0	0	0	0	0	0	0	0	0	0	0	0	0	0	0	0	0	0	0	0	0	0	0	0	0
WBGene00000401	cdh-9	18.1	0	24.6	43.1	3	65.2	0	0	915.5	205.6	62.9	383.3	7.2	11.2	0	13	6.9	0	0	27.8	0	0	81.9	5.9	0	310.2	71	0	12.9	60	369.3	0	23.6	96.3	70.7	251.8	0	0	0	0	10.6	76.5	31.7	0	0	0	0	4.2
WBGene00000402	cdh-10	0	0	0	0	0	0	0	0	0	0	0	0	0	0	0	0	0	0	0	0	0	0	0	0	0	3.9	0	0	0	0	0	0	0	0	0	0	0	0	0	0	0	0	0	0	0	0	0	0
WBGene00000403	casy-1	449.2	0	1076.2	1381.3	1355	641.2	2654	439.8	1962.4	3103.4	723	496	351.1	1517.1	8.7	0	126	89.9	412.4	913.7	671.8	690.3	974.8	559.1	1172.6	606.3	1518.6	1402.6	2241.6	963.1	603.1	1798.9	376.5	1448.1	890.1	2230.2	1805	1699.2	1149.7	0	49	1322.4	27.7	16.6	0	43.1	42.4	875.3
WBGene00000405	cdk-1	51.9	10.3	69	126.2	13.9	29	13	0.6	22.5	81.4	0	6.7	0	0	0	22.3	88	124.2	22.9	85.1	19.6	53.9	58	29.1	34.9	43	230.5	0	34.4	142	88.7	124.5	172.6	0	16.4	34.5	5.3	131	21.2	64.8	25.2	62.7	3.1	14	13.4	6.9	7.2	105
WBGene00000406	cdk-4	0	0	10.9	0	39.9	0	0	0	0	0	0	27.5	0	0	3.3	24.9	8.9	48.5	4.1	0	0	0	0	0	62.6	0	0	0	0	0	0	0	27	0	3.9	62.1	0	6.1	0	0	0	52	10.7	0	3.6	4.1	1.4	23.1
WBGene00000407	cdk-5	137.4	0	29.1	22.6	63.6	117.9	270.5	215.1	321.6	117.5	303.7	334	263.3	246.7	0	0	43.3	46.3	181.2	96.3	28.4	69	47.7	75.3	8	178.2	116.4	247	108.4	208.7	351.9	90.3	155.4	287.8	124.1	81.4	14.2	82	70.1	49.3	3.4	152.3	23.6	0	8.5	9.5	17.4	111.4
WBGene00000408	cdk-7	161.9	128.2	57.2	95.6	75.3	93.4	54.5	162.7	107.1	87	206.8	78.9	75.4	90.4	42	62.8	8.5	98.4	200.1	138.2	95.6	153.1	106.1	64.2	142.4	0	181.1	0	0	120.2	86.7	261.5	88.7	0	96.6	16.3	61.7	53.6	0	161.5	0	129.4	48.3	42.5	29.5	53.3	41.5	87.2
WBGene00000409	cdk-8	370.5	58.7	166.9	65.3	81.8	217.5	190.3	276.6	106.4	167.4	67.3	218.2	204.3	160.5	47.1	24.5	56.7	37.3	317.5	203	98.2	139.5	78.3	229.7	176.5	52.3	219.5	176.8	50.5	476.3	417.5	203.4	28.2	242.7	103	71.3	204.8	133.1	96.7	95.7	47.6	195.1	5.8	19.2	39.1	19.4	11	197.5
WBGene00000410	cdk-9	32.1	0	12.8	25.1	43.3	13.4	0	89.9	0	26.2	0	0	0	49.1	1	0	18	17.1	16.9	51	0	33.7	53.8	11.4	0	60	63.8	46.8	30.4	0	0	134.9	10.9	0	7.3	36.2	3.2	7.1	69.6	20.3	8.3	28.2	14.3	0	13.1	18	12.4	26.2
WBGene00000411	cdl-1	29.4	34.4	86.7	79.5	84.7	67.3	15.4	201.5	123.4	94.9	51.5	105.7	0	0	34.4	0	28.1	224.6	11.7	0	56.2	4.5	13.1	54.6	0	35.4	231.3	37.1	91.5	0	172.5	170.7	152.1	126.6	11.7	32.4	0	32.1	0	180	8.7	31.7	10.6	0	30.4	0	13.7	131.3
WBGene00000412	cdr-1	0	0	0	0	0	0	0	0	0	0	0	0	0	0	0	0	0	0	0	15.7	0	0	0	0	19	0	0	0	0	0	0	20.9	0	0	0	0	0	0	0	0	23.9	0	0	0	0	0	1	0
WBGene00000413	cdt-1	67.6	0	21.4	1.2	0	17	0	45.5	27	45.1	35.4	15.7	38.7	2.8	1	0	0	20.6	4.5	0	10.3	0	49.7	0	35.6	55.5	118.7	67	33.1	104.2	17.3	97.1	2	63.9	7.9	0	0	28.8	21.8	13	0	20.3	27	19.7	8.6	13.1	1.1	57.6
WBGene00000414	cec-1	416	64.7	396.3	201.4	311	374.3	250.9	282.8	357.1	398.3	110	75.7	23.7	139.6	59.3	66.2	145	177.4	410.7	215.2	165.8	183.6	152	183	657.9	322.1	342	356.5	200.1	165.5	127.9	332.6	137.6	205.2	327.1	860.5	537.8	308	246.7	239.1	70	106.1	38.4	63.3	23.4	48.4	34.5	483.4
WBGene00000415	ced-1	18.5	118.8	0	43.6	9.2	100.3	0	0	228.6	0	0	67.9	24.7	0	18.4	0.7	6.1	0	4.2	0	19.5	21.9	4.6	10.2	0	16.3	0	0	0	30.2	66.2	8.3	0	300.3	6.2	0	0	132.2	15.8	0	6.9	57.5	9.9	27.8	4.1	31.7	22.3	55.8
WBGene00000416	ced-2	26.1	58.5	0	17	0	63.5	0	84	0	26.9	160.1	0	51.6	0	21.5	8.5	23.2	25	23	0	0	0	28.7	0	68.4	3.2	37.1	31.9	0	53	0	14.5	60.9	108	0	71.4	26.2	15.9	0	45.6	0	0	17	0	1.6	0	10.1	26.9
WBGene00000417	ced-3	0	0	0	0	0	36	0	14.6	0	0	106.1	0	0	0	4	0	0	14.3	0.6	43.8	0	0	0	0	0	0	0	0	0	0	0	15.1	8.2	0	0	0	7.1	0	0	0	10.1	0	0	0	2	8.8	0	5.4
WBGene00000418	ced-4	43	0	74.8	5.8	16.8	8.1	32.5	32.7	47.8	28.2	2.7	16.9	15.3	15.3	7	0	0	0	36.7	6.1	0	17.3	21.8	31.1	24.1	31	182.9	9.8	0	3.6	177.7	4.6	60.4	0	0	0	87.6	4.4	9.8	0	15.3	9	9.2	11.1	7.1	1.1	7.2	43.6
WBGene00000419	ced-5	17.1	0	0	25.1	23.9	10.5	0	8.6	66.2	78.8	0	56.1	56.7	0	21.2	10	36.5	39.8	28.1	10	8.4	0	18.9	45.4	48.3	17.7	0	0	0	219.1	46.3	6.6	0	0	6.8	68.1	92.7	15	0	51.1	2	41.2	16.4	0	3.4	8.4	9	30.5
WBGene00000420	ced-6	0.7	134.5	71.8	0	15.1	19.4	0	0	0	4.8	122.5	0	14.3	0	0	0	0	0	15.8	11.6	0	27.3	0	0	0	0	29.6	0	51.9	0	83.9	0	23.5	59.7	0	0	0	60.8	111.2	36.2	14.5	0	29.9	5	19.4	5	69.6	5.3
WBGene00000421	ced-7	30.1	24.3	0	64.8	55.5	0	45.1	142.8	0	0	134.4	31.1	0	41.3	473.6	63.3	23.1	46.7	22.4	30.3	64.9	26.8	0	39.5	0	17.8	21.2	5	31.6	32.1	94.4	33.4	44.1	64.7	49	0	61.2	14.4	90.7	0	46.6	109.9	5.3	0	35.9	0	0	10.5
WBGene00000422	ced-8	0	100.9	36.8	4.3	23.3	51.8	28.6	65.8	219	82.7	95.4	168.5	30.5	35.7	0	0	16.3	70	76.9	36.6	24.3	4.8	46.2	0	0	46.8	91.9	20.7	23	18.9	14.5	48.4	14.2	54.1	48.5	48.1	29.1	23.5	0	124.9	29.3	0	8.9	0	13.9	9.2	3.4	27.6
WBGene00000423	ced-9	20.3	0	0	0	26.6	0	0	71.5	46.6	0	5	0	0	40.2	0	0	0	7.9	29.2	62.9	53.4	48.1	0	1.3	15.2	25.9	67.3	128.9	4.1	148.9	20.6	6.8	42.9	48.7	28.8	0	37.9	0	49.9	17	12.4	8.6	6.8	0	1.4	0	12.4	1.1
WBGene00000424	ced-10	120	74.7	72.7	30.6	9.2	222.2	150.8	136.3	0	50.6	37.8	18.7	90.4	20.7	20.5	0	0	11.8	78.2	22.6	24.2	14.8	13.6	4	94.2	48	63.7	0	12.5	89.8	93.7	24.1	15.1	48.5	66.3	126.7	38.5	80.4	72.3	23.7	5	47.5	12.6	37.5	21.3	27	5.3	65.2
WBGene00000425	ced-11	9.5	0	11.9	4.6	0	0	0	0	1.7	33.5	54.8	5.7	0	0	4.6	0	38.2	15.4	29	38.8	0	0	34.3	17.2	12.8	2.8	22.3	63.5	0	0	119.4	30.8	47.1	0	46.4	0	0	0	0	52.7	0	32	10	45.9	1.7	21.5	16.2	34.9
WBGene00000426	ced-12	19.6	67.4	29.1	1.5	79.4	48.3	0	30.3	0	0	0	56.4	0	5	18.9	21.9	15.3	59.3	60.8	34.5	7.8	42.2	0	31.6	26.5	55.2	79.5	177.6	62.1	73.8	51.5	117	35.1	0	60.4	134.3	10.4	18.6	0	0	16.5	31	59.8	33.9	52.1	13.5	13.7	78.8
WBGene00000427	ced-13	0	0	0	0	0	0	0	0	0	0	0	0	0	0	0	0	0	0	0	0	0	0	0	0	0	0	0	0	0	0	0	0	0	0	0	0	0	0	0	0	0	0	0	0	0	0	0	0
WBGene00000428	ceh-1	0	0	0	0	0	0	0	0	0	0	0	0	0	0	0	0	0	0	0	0	0	0	0	0	0	0	0	0	0	0	0	0	0	0	72.4	0	0	0	0	0	0	0	10.4	0	0	0	3.7	0
WBGene00000429	ceh-2	0	0	0	0	0	50.9	0	0	25.1	0	0	3.5	30	0	0	7.1	0	84.8	0	0	0	0	0	0	0	41.5	47.5	56.9	0	291.3	0	63.7	0	0	10.6	0	3.3	0	0	0	4.9	20	49	17.5	2.9	9.4	18.1	22.1
WBGene00000430	ceh-5	0	5	0	15	24.3	103	58.7	1626.7	25.6	0	59.6	210.6	0	55.5	9.9	24.4	0	0	0	0	31.6	0	0	22.9	31.4	0	108.5	3.5	42.8	0	0	53.2	144.6	69.9	268.6	0.2	0	0	65.7	38	0	39.5	0	0	0	8.8	24.3	457.5
WBGene00000431	ceh-6	32.1	0	15.9	19.6	59.5	0	0	0	0	0	0	24.9	32.5	5.7	17.4	0	0	134.3	23.9	49	44.9	38	0	29.7	58	0	3797.4	62.1	47.5	0	0	104.1	1888.1	0	63.1	64.4	205.5	88.1	0	3875.1	1250.2	26.5	35.3	0	2.2	0	4.2	16.3
WBGene00000432	ceh-7	0	0	0	0	0	0	0	0	0	0	0	0	0	0	0	0	0	0	0	0	0	0	0	0	0	0	0	0	0	0	0	0	0	0	0	0	0	0	0	0	16.1	0	0	0	0	0	0	0
WBGene00000433	ceh-8	12.3	0	0	10.3	38	11.6	55.3	304.7	53.5	0	0	15.3	0	0	0	0	0	0	38.9	0	91.3	0	0	24.4	0	103.7	23.2	0	17.4	0	0	0	43.7	0	161.1	0	0	0	0	0	0	0	56.5	0	0.8	29.5	0	0
WBGene00000434	ceh-9	0	0	204.4	0	32.8	0	0	0	0	0	0	34.1	0	0	17.6	0	0	0	0	0	0	0	0	27	0	44.9	0	0	41.9	0	0	0	0	0	0	0	0	0	0	0	0	0	2.3	0	1.3	0	0	0
WBGene00000435	ceh-10	8.3	0	0	0	26.2	0	0	0	97.1	1164.5	0	440.9	19.7	7.3	0	0	11.5	36	1.9	42.3	7.9	16.1	0	15.1	0	13.4	0	0	31.9	42.5	0	0	167.6	0	0	0	0	16.8	33.9	0	0	0	0	0	0	9.1	1.2	1943.8
WBGene00000436	ceh-12	0	0	0	0	0	0	0	0	0	0	0	0	0	0	0	0	0	0	0	0	0	0	0	0	0	0	0	96.8	0	0	0	0	0	48.8	0	0	0	0	0	0	0	0	0	0	0	0	0	0
WBGene00000437	ceh-13	288.8	0	11.1	6.5	17.4	0	0	56.6	0	6	51.1	0	0	21.9	3.9	6.4	51.4	0	3.2	7.7	0	0	0	0	0	31.9	0	0	0	0	0	0	98.6	0	0	68.2	0	27.8	29	0	18.2	0	67.5	6.3	12.2	8	44.5	0
WBGene00000438	ceh-14	17	0	0	0	0	0	0	0	0	0	0	16.7	0	0	0	0	0	0	0	0	0	0	0	0	0	0	0	0	0	0	0	0	0	0	0	0	0	0	0	0	0	0	0	0	0	0	0	0
WBGene00000439	ceh-16	0	0	0	12.4	0	0	0	0	0	0	302.7	28.5	0	0	0	0	11.6	0	0	0	0	28.6	0	17.2	0	0	30.1	0	0	163.9	0	309.1	0	0	8.9	0	0	0	0	0	0	13.7	4.2	0	0	0	0	0
WBGene00000440	ceh-17	15.8	0	0	0	0	78.7	93.3	0	0	47.9	114.3	1921.4	21.1	0	0	0	0	0	0	0	0	0	0	0	0	0	0	0	75.1	0	0	0	0	0	0	515.5	0	0	0	0	11.4	0	0	0	0	0	2.7	29.2
WBGene00000441	ceh-18	0	0	0	0	0	0	44.4	0	0	0	0	0	0	26.1	17.5	0	10.6	205.2	0	16.3	0	0	21.8	13.5	0	0	0	53.7	282.4	138.8	0	0	0	0	0	0	0	0	0	0	7.6	0	24.5	45.3	46.4	20.7	69	0
WBGene00000442	ceh-19	19.5	0	2569.4	1.4	35.2	0	0	0	0	0	62.5	0	20.3	0	4.3	11	3.6	19.3	12.1	0	47.4	0	12.4	0	9.7	0.2	0	0	0	75.5	0	0	0	0	3.7	0	28.5	0	69.4	0	0.1	0	0	0	8	0	3	0
WBGene00000443	ceh-20	201.2	224.6	0	100	2.8	117.4	256	157	103.1	26.8	453.7	229.6	63.6	83.8	0	69.5	0	54.7	120.7	8.3	0	16.3	29.5	29.9	42.5	33.5	30.1	42.7	36.5	22.3	89.9	128.8	386.7	469.5	55.2	114	44.5	96.8	0	444.7	5.5	25.1	32.2	83.9	10	18.3	34.8	63
WBGene00000444	ceh-21	3.2	0	0	4.9	70.7	40.8	0	67.4	0	0	41.4	17.1	65.4	32.7	0	0	0	25.9	29.2	0	0	0.2	0	4.9	0	12.3	11.6	0	0	0	0	0	0	57.6	0	0	0	0	0	0	29.2	5	2.3	0	5.4	0	9.3	24.4
WBGene00000445	ceh-22	7.2	0	19.5	0	13.4	14.4	8.5	38.7	16.9	2	0	12.8	0	0	8.6	68.3	23.3	12.8	0	0	0	0	11.3	0	9.1	0	107.1	145.9	50.4	125.1	0	0	228.3	0	15.6	0	0	2.9	8.4	0	0	90	4.1	0	12.9	4.3	11.6	0
WBGene00000446	ceh-23	0	0	67.6	143.5	48.8	0	0	0	0	0	0	0	0	0	0	0	0	0	0	0	5	7.5	89.9	103.5	33.9	0	0	0	210.2	0	0	0	0	0	0	0	0	0	0	0	0	10.5	0	0	0	0	0	51.5
WBGene00000447	ceh-24	0	0	70.9	0	0	180.6	0	0	0	10.2	0	11	0	15	0	20.8	0	64.5	0	0	0	0	35	0	0	12.2	34.7	0	0	135.6	0	18.5	0	0	0	1304.6	220.4	0	0	0	0	0	0	0	0	2.9	3.4	43.1
WBGene00000448	pros-1	30.9	25.8	0	0	0	105.8	0	0	0	0	56.1	654.5	0	42.4	250.4	0	16.2	0	7.2	1.3	33.2	418.2	20.2	24.7	8.7	14.1	100.5	0	0	0	52.4	0	0	0	11.1	0	0	4.7	10.5	67.2	8.2	28.1	0.6	17.8	0	10.6	1.2	0
WBGene00000449	ceh-27	72.4	55.7	0	35	14.9	0	43.2	3607	76.6	28.5	201.1	99.5	12.6	0	10.7	45.4	415.9	308.5	7.4	82.6	0	38	0	38.4	0	3	0	398.6	28	190.7	0	6.7	143.8	0	94.8	2108.6	50.7	170.5	0	854.2	0	45	16.8	17.5	33.1	0	0.2	174.4
WBGene00000450	ceh-28	0	0	0	0	0	0	0	0	0	0	0	0	0	186.2	3.9	0	0	0	0	0	0	11.2	0	0	0	0	0	0	0	0	0	0	45.5	0	0	0	0	0	0	0	0	0	0	0	9.2	15.9	2.6	0
WBGene00000451	ceh-30	446.4	0.5	53	28.6	46.5	0	0	0	2328.4	48.8	0	21.8	0	1.9	0	14.6	32.8	128.6	8.3	211.5	0	11.1	0	66.2	0	4.9	73.9	41.6	26.6	304.5	0	19.4	0	153.3	13.6	140.4	62	161.8	0	0	29.2	26.1	4.8	0	15.1	0	0.5	385.7
WBGene00000452	ceh-31	199.8	11.2	44.3	45.2	80.8	65.2	0	17.1	77.1	37.7	0	0	0	0	8	21.6	31.8	0	20.1	51.3	77.4	9.5	17	52.6	0	0	0	0	8369.4	535.1	49.6	0	37.4	121.1	0	0	0	0	17.8	0	13.1	2.2	0.2	0	5.1	14.1	1.4	0.6
WBGene00000453	ceh-32	89.2	37.8	6.9	72.1	69.8	22	0	51.8	0	27.3	0	43.5	2.9	16.8	12.5	39	0	45.1	59	0	79.4	0	90.6	37.3	0	11.2	188.8	33.1	300	262.5	99.6	24.2	25.2	0	0	0	38.2	47	10.7	85.2	0	80.2	3.7	0	19.2	15	26.2	51.5
WBGene00000454	ceh-33	0	0	0	0	0	0	0	0	0	11.4	73.5	0	0	0	5.4	0	0	0	10	32.8	0	0	0	0	0	0	0	0	0	0	0	22.2	0	0	0	0	0	0	29.1	0	10.7	0	22.9	0	1866.5	183.1	13.7	0
WBGene00000455	ceh-34	0	0	168.9	3.2	0	0	82.4	80.3	22.1	142.1	299.9	27.2	12	30.7	9	56.8	135.1	0.7	0	0	0	33.2	0	1.5	51.3	51.9	92.7	0	0	0	195	186.1	280.8	35.7	2.3	68.9	134.2	26.9	0	0	104.9	213.7	90.8	113.6	418.9	1583.8	51.6	270.5
WBGene00000457	ceh-36	0	39.8	100	0	0	72.6	66.7	93	23.9	44.1	0	26.6	0	20.4	0	0	17.6	17.8	3117.9	3526	2218.6	45.2	52.8	5.8	0	1	1.3	0	0	12	78.4	36.8	16.4	0	7.8	0	145.5	25.2	2648.9	0	0	11.1	12.6	0	0	6.6	2.6	24.7
WBGene00000458	ceh-37	41.1	26.6	21.3	0	18.8	0	20.8	0	0	12.6	0	4.4	0	21	437.5	6.2	0	22.6	81.7	196.6	10.4	68.1	46	93.7	0	20.5	84.6	0	33.1	6.5	3.8	0	135.4	113.8	0	0	86.7	431.7	42.8	0	0	516	0	0	8	2	0	0
WBGene00000459	ceh-38	86	74	3.9	55.4	17.5	83.6	82.4	90.9	107.3	77.3	182	50.8	144.6	6.5	6.5	45.6	42.9	33.6	58.5	55.5	90.7	43	21.5	48.4	29.4	35.9	69.8	1.5	27.9	239.5	220	92.2	48.4	303.3	44	79.9	56.4	47.1	152.4	139.4	24.4	56.4	9.8	0	19.7	15.4	16.3	71.2
WBGene00000460	ceh-39	23.2	30.7	0	13.1	0	0	54.3	0	0	37.4	0	1.9	69.2	0	0	40.2	8.1	0	17.3	0	14	0	18.9	0	18.4	16.8	33.3	0	0	0	0	33.4	0	0	0	0	0	43.1	0	21.2	0	0	3.3	0	1.6	4.6	0	0
WBGene00000461	ceh-40	0	0	6.7	0	0	0	0	77	0	0	0	0	0	0	2.5	9.7	4	0	0	0	0	0	0	0	2.7	0	0	0	0	0	0	0	0	0	0	0	24.9	0	0	0	5.9	0	6.5	0	0	8.8	14.9	12.4
WBGene00000462	ceh-41	17.1	28.5	15.1	19	26.5	34	51.3	0	205.3	28.8	0	11.6	21	20.7	0	0	10	13.1	35.4	0	23.7	69.4	0	4.7	12.5	29.2	35.5	0	0	41.2	75.6	75.9	32.7	38.9	23.1	23.8	54.7	92.5	39.5	106.6	12.1	56.1	6.7	0	6.9	6.4	6.8	6.6
WBGene00000463	ceh-43	381	484.2	0	0	94.7	100.5	0	63.9	667.9	69.2	807.8	73.7	0	50	51.6	387.2	0	56.3	34.4	42.8	0	49.9	59.9	0	279	0	11.5	57.2	52.3	238.9	0	59	146.1	206.1	28.1	57.6	0	29.9	109.8	0	0	39.8	9.1	23.8	17.8	0	13.6	129.1
WBGene00000464	ceh-44	583.8	88.9	72	159.7	175.3	529.4	330.4	312.3	196.5	224.8	836.8	558.2	249.8	411.7	90.7	67.5	131.9	36.2	498.5	289.5	121.6	292.5	281.4	141.2	95.3	169.1	600.4	384.7	319.8	464.2	584.9	457.1	721.7	89.9	193.5	285.8	227.3	65	140.9	108.9	28.8	316.6	11.5	1.5	11	23	7.4	133.7
WBGene00000465	cpg-1	0	26.6	0	0	0	0	0	0	0	4.6	0	0	0	0	0	0	0	0	9.2	0	0	0	0	0	0	0	0	0	0	0	0	0	0	0	0	0	0	0	0	0	3.3	0	0	0	0	0	0	0
WBGene00000466	cel-1	102.1	169.8	0	74.3	37	209.9	95.7	161.3	248.8	135.1	96.5	249.4	189.5	101.8	32.4	22.5	52	57.5	263.3	76.4	16	50.3	70.6	103.9	153.5	90.2	207.4	111.2	48.1	0	155	45.5	184.9	176.5	16.3	28.5	107.6	175.2	60.5	163.1	30.9	99.5	40.8	26	23.2	30.5	70.3	157.9
WBGene00000467	cep-1	0	0	53.7	0	0	0	0	0	0	0	0	0	0	0	2.8	0	0	0	12.6	0	0	0	0	30	0	0.9	0	34.2	0	0	23.3	25.3	35.9	0	0	0	0	0	0	0	15.2	0	0	0	5.9	0	1.4	0
WBGene00000468	ces-1	69.1	0	92.5	0	96.1	141.3	21.8	0	16.4	63.2	221.2	79.4	89.8	0.3	2	0	18.5	0	0	244.8	105.7	35.3	11	49.2	51.1	59.1	42.2	267.7	0	203.4	9.4	317.9	37.2	67.2	0	0	2593.6	192.7	0	0	98.7	9.1	59.4	0	0.6	0	17.5	36.1
WBGene00000469	ces-2	13.1	48.2	13.7	14.9	51.6	127	0	101.4	82.5	0	56.6	27.5	22.2	26.7	0	0	0	8.9	0	0	20.6	0	4.5	46.2	62	14.3	125.2	0	0	66.7	0	22.4	16.4	19.6	0	61.8	0	27.8	7.2	307.5	6.3	0	21.4	37.8	21.7	12.9	0	41
WBGene00000472	cey-1	860.1	597.1	735.9	1413.9	1643.8	1484.3	2113.9	1222.3	1286.3	1290.9	1401.8	1589.6	968.3	1007.6	561.3	574.1	216.9	302.9	880.6	1791.1	953.7	1398	1518.9	1606.3	1775	1695.5	2144.8	1159.7	1901.2	1049.7	1597.9	1498.3	1433.6	827	1048.5	2214.2	1517.5	1403.9	1763.5	1020.3	162.6	880.4	1951.3	2936.7	2112.3	2101.8	1942.7	1613.2
WBGene00000473	cey-2	0	0	0	0	0	0	0	69.9	0	0	0	0	0	0	0	19.7	0	0	0	0	0	0	0	0	0	0	0	0	0	0	0	0	0	0	0	0	0	0	0	0	0	0	0	0	0	0	0	0
WBGene00000474	cey-3	0	36.5	0	2.9	60.7	0	0	0	0	0	0	0	0	0	7.6	0	0	23.1	0	0	0	7.9	0	3.6	4.5	0	0	0	0	0	0	0	0	0	26.9	0	0	0	0	82.2	0	0.6	0	0	2.7	1.9	2.3	0
WBGene00000475	cey-4	509.6	169	308.9	1196	149.5	228.6	176.1	170.6	74.3	324.4	347.8	120.2	232.2	254.3	115.3	456.9	187.8	159.5	1422.8	242	237.6	375.2	343.8	636.3	262.4	324.5	742.6	492.8	145.6	174.9	420.8	28.4	464.1	152.6	127.4	36.4	17.6	465.2	444.8	446.2	181	175.2	236.2	271.4	226.3	263	135.2	74.4
WBGene00000476	cfi-1	0	0	0	0	0	0	0	484.1	0	0	0	0	0	0	0	0	0	0	0	0	0	10.6	0	0	0	0	0	0	0	177	0	0	0	59.9	0	0	0	0	0	0	0	0	0	0	10.4	7	0	0
WBGene00000477	cft-1	0	0	0	0	0	0	0	0	0	0	0	0	0	0	0	0	0	0	0	0	0	0	0	0	0	0	0	0	0	0	0	0	0	0	20	0	0	0	0	0	0	0	0	0	0	0	0	0
WBGene00000478	cfz-2	3.3	0	0	130.2	45.8	67.7	280.7	244.2	75.9	95.7	608	306.2	55.3	27	0	7.6	0	34.1	14.3	90.7	48	154.6	122.1	25.2	58.2	32.9	125.6	0	55.5	72.3	148.2	154.4	0	85.6	0	45.8	239.9	187.4	47.8	69.6	0	77.7	65.6	3.1	122	156.6	24	32.1
WBGene00000479	cgh-1	9.7	0	101.3	32.3	8.4	30.4	41.4	7.4	129	0	51.9	26.2	22.3	21.9	23.1	0	7.3	16.2	2	44.9	25.7	26.3	17	21.6	86.3	8.7	0	0	5.6	73.1	0	8.7	0	0	27.5	34.7	67.3	108.6	185.4	0	29.3	63.4	36.2	0	11.8	18.8	12.5	1.5
WBGene00000480	cgp-1	8	65.4	0	72.3	0	47.8	92.1	0	0	8.4	42.9	12.2	55.2	107.1	38.8	61.6	9.5	31.7	41.9	1.3	25.6	19.4	0	31.1	21.1	82.8	21.1	40.9	18.2	180.3	43.4	33.8	0	113.9	0	29	71.8	7.2	31.3	78.9	23.9	15.4	24.7	75.8	5.8	39.2	24.2	507.7
WBGene00000481	cha-1	0	0	46.9	0	21	79.5	0	104.1	0	178.7	0	0	0	0	1.6	0	0	0	104.5	18.9	71.6	8.2	0	4.6	149.2	0	0	56.5	1030	377.1	37.8	0	0	0	24.1	88.1	0	15.9	0	0	0	14.3	0	0	0.4	5.4	2.1	9.7
WBGene00000482	chd-3	208.7	42.9	107.7	300.4	429.4	148	61	0	115.5	183.1	227	313.9	277.8	119	40.3	88	130.9	157.1	460.3	157.6	150.2	168	150.5	217.7	167.6	374.4	214.1	222.1	213.1	311.3	119.4	120.5	61.6	474.3	105.5	0	180.3	66.4	208	143.1	10.9	183.1	70	0	39.9	23.6	7.1	82.5
WBGene00000483	che-1	0	0	0	0	7.3	0	0	0	0	0	0	0	0	0	2.5	0	0	0	429.8	665.7	608.9	2.2	0	11.3	0	0	0	0	0	0	0	0	0	0	0	0	21.3	0	0	0	0	0	0	0	0	0	0	0
WBGene00000484	che-2	398	0	336.3	235.6	87.1	0	60.8	0	0	0	0	0	32.2	14	0	0	6.1	0	399.7	280.8	161.3	267.1	186.8	351.3	397.4	517.3	0	0	0	0	0	0	29.3	0	0	0	78.7	254.4	38.3	0	0	227.4	1.9	0	0	0	0	9.3
WBGene00000485	che-3	217.1	0	371.5	473.3	55.6	53.5	0	0	0	22.5	0	0	0	0	0	0	0	49.2	170.8	114.6	266.5	408.8	504	520.3	513.9	208.1	54	62.3	64.7	0	0	0	0	0	0	0	197.1	354.8	320.7	0	0	425	6.4	0	27.2	0	0.6	0
WBGene00000487	che-6	0	0	0	0	25.1	0	0	0	0	0	0	0	0	0	0	0	0	0	18.2	0	21.3	0	0	0	0	0	0	0	0	0	0	0	0	0	0	0	0	87.7	198.1	0	0	0	0	0	0	0	0	0
WBGene00000488	che-7	0	0	211	157.1	555	0	0	308.4	68.7	0	0	0	0	0	0	0	0	0	51.9	318.7	483.1	505.6	65.2	184.1	82.1	85.1	312.1	0	0	0	0	21.3	0	0	0	0	348.3	580.4	347.4	0	0.3	415.4	0	0	0.1	9.7	0	0
WBGene00000490	che-11	349	0	136.8	380.4	28.9	0	0	0	0	0	0	0	0	14.1	1.4	10.9	46.5	13.1	645.5	327.4	369.8	724.2	239.7	691.3	148.5	472.3	96.8	0	0	0	0	0	0	0	0	0	335	394.4	274.8	0	0	257.6	0	0	0.3	0	1.1	0
WBGene00000491	che-12	71.9	22.9	274.1	321.1	61.6	0	0	206.4	237.1	0	47.9	27.4	29.3	9.4	17.3	0	0	15	138.7	386.5	561.4	307.8	505	477.2	192	239.7	0	812.4	0	68.6	59.5	65.9	54.1	0	20.8	0	231.6	756	1236.5	0	0	34.8	1.4	28	2	3.8	4.5	0
WBGene00000492	che-13	2006.6	36.2	921.6	798.2	526.6	0	23.4	0	38.9	84.5	0	0	0	0	0	52.5	44.2	32.4	2742.1	1808.6	1530.4	1697.4	584.1	2166.4	789.9	1658.8	437.4	40.8	48.9	0	0	0	5.5	0	0	0	815.9	1046	755.1	0	51.8	1107.3	0	17.3	0	0	4.5	17.4
WBGene00000493	che-14	0	327.4	0	1.5	16.4	0	0	0	72.4	1	0	0	0	0	5.6	1202.7	0	22.1	2.6	0	0	0	0	0	32.2	0	0	0	21.7	0	0	0	25.5	0	0	0	0	0	0	159.7	163.2	18.5	0	0	0	0	0	0
WBGene00000496	chs-1	0	0	0	76.3	13.8	0	0	0	0	0	85.4	0	1138.6	24.7	0	0	0	0	0	0	0	0	0	14.3	0	0	0	0	0	0	0	0	0	0	0	0	0	0	104.1	0	0	0	0	0	0	0	0	956
WBGene00000497	chs-2	0	0	0	0	0	275	40.1	0	0	0	52.9	23.5	45.6	29.6	0	35.5	410.7	2001.6	0	0	0	15	0	40.6	0	21.9	0	0	0	91.7	0	10.5	0	0	0	39.8	32.6	0	0	0	4.3	0	0	0	8	18.6	4	0
WBGene00000498	chk-1	0	0	0	20.5	0	43.2	0	0	0	3.8	68.3	39	0	5.7	0	0	21.2	23.2	0	0	0	0	0	11.5	0	0	20.9	11.9	0	33.7	0	24.2	0	0	0	0	50.7	8.7	38.9	52.1	8.9	20.7	1.9	20.3	7.2	0	0	15.8
WBGene00000499	chk-2	0	0	0	0	0	0	0	0	0	0	0	0	0	0	0	0	0	0	0	0	0	0	0	0	0	0	0	0	0	0	0	0	0	0	0	0	0	0	0	0	0	0	0	0	0	0	0	0
WBGene00000500	chn-1	167.6	113.1	0	48.8	131.5	42	35.8	154.2	242.4	41.4	170.7	142.7	59.5	81	62.6	6.1	14.7	18.1	102.2	141.5	39.1	92.5	0	98.9	85.4	51.4	197.1	35.1	44.1	117.3	0	128.2	36.2	181	41.3	34.1	0	110.2	97.9	0	40.2	201.7	20.7	15.5	17.2	38.2	0	133.2
WBGene00000501	cho-1	0	0	58.1	0	7	0	0	0	65	245.4	0	0	0	0	0	0	0	0	0	0	7.2	0	0	0	102.3	6.9	0	0	0	0	0	0	0	0	0	202.1	114.2	0	40	0	0	16	0	0	0	0	0	0
WBGene00000502	chp-1	111.8	79.5	196.5	176.7	189.3	57.6	149.9	47.3	53	33.9	64.4	74.7	481.2	631.5	39.6	0	0	16.7	362.4	457.6	241.1	227.1	311.7	416.9	172.2	340.3	121.4	0	90.1	0	75.3	69.1	138.8	116.3	41.4	42.2	82.8	226.4	185.4	146.2	13.2	443.9	78.1	77.5	91.9	131.3	78.1	97.9
WBGene00000503	cht-1	85.5	90.6	178.4	98.6	0	87.7	25.3	102.1	0	347.6	0	93.2	77	192.1	50.4	0	532.3	181	50.3	43.2	0	45.1	11	7.8	37.6	31.5	282	122.4	0	187.5	61.8	77.3	262.7	133.2	156.8	39.1	23.9	296.8	0	57.3	0	82.6	0	25.8	11.3	72.9	35	280.4
WBGene00000506	cic-1	239.7	158.4	111.9	68.6	170.2	189.1	245.6	216.2	202.2	212.8	221.9	216.3	23.4	104.1	55.3	37	24.1	0	283	117.4	147.6	205.1	124.5	171.8	124.2	238.4	189.5	77	92.7	109.4	527.8	325.4	289	254.5	132.7	44.3	213.3	107.8	94.3	184.9	42.3	287.2	30.1	32	11.3	14	38.4	71.7
WBGene00000507	cit-1.1	108.1	0	35.6	19.7	0	80	0	34.6	44.7	0	141	67.4	12.7	0	14.9	50.3	29.2	26.5	95.3	50.5	9.2	5.6	36.6	36.7	50.6	12.6	32.1	0	0	91.9	0	26	4	0	24.3	0	63.9	16.7	47	0	2.8	57.1	12.8	0	15.3	7	4.9	0
WBGene00000508	cit-1.2	38.3	77.2	0	8	13.7	0	40.2	128.5	156.2	0	0	20.2	48.2	87.6	18.2	67.3	4.1	47.3	9.2	0	0	26.8	56.9	14.4	9.3	11.4	20.9	53.9	95.5	1.4	0	39.9	87	61.9	39.6	40	83.3	37.8	42.5	47.8	0.1	40	18.6	11.4	14.5	29.5	27.6	2.7
WBGene00000509	cka-1	0	0	67.3	4.7	22.9	0	35.4	0	34	0	0	26.3	0	0	521.3	21.7	0	0	0	122.3	14.9	44.3	0	22.4	0	0	0	62.3	0	0	0	39	0	0	0	0	0	18	0	0	2.3	0	12	159.6	14.1	9.2	63	0
WBGene00000510	cka-2	0	14.9	496.4	117.2	129.5	35.5	21.4	542.9	81.7	302.7	0	105.1	0	7.9	0	55.9	47.3	26	486.7	197	165.2	618.7	104.3	762.8	392.6	17.2	455.6	175.7	11.6	0	198.5	59.5	0	0	56.1	628.9	595.9	119.7	99.1	0	0	111.1	128.9	162.7	30.1	22.2	472.3	31.5
WBGene00000511	ckb-1	89.2	31.5	0	93.4	67.8	14.5	51.2	0	47.5	24.6	0	7.9	0	0	37.1	0	10.6	0	34.6	50.4	28.6	14.4	49.6	27.6	63.7	35.6	40.7	59.5	0	0	50.4	24.2	0	0	0	0	0	48.9	46.3	0	1.9	41.7	0	28.4	0.9	0	2.1	17.6
WBGene00000512	ckb-2	6.5	145.1	58.3	9.7	0	11	0	0	64.3	28.6	56.9	0	0	0	1.7	10.4	9.3	8.9	18.3	0	0	19.5	21.3	25.2	0	0	0	0	0	0	48	52.4	70.6	0	39.8	36.8	0	24.4	0	0	0	0.5	14	0	2.1	4.9	2.1	26.2
WBGene00000513	ckb-3	0	0	0	0	0	0	0	0	0	0.2	0	0	0	0	7.2	0	0	0	0	0	0	0	0	0	0	15.4	0	0	0	0	0	0	0	0	0	0	0	0	0	0	0	0	0	0	0	0	0	0
WBGene00000514	ckb-4	143.1	35.9	20.3	184.6	0	56.4	41.2	54.5	201	40	0	76.2	73.8	3.7	23.9	0	60.8	112.1	52.9	2.6	1.4	49.1	171.7	112.4	0.5	171.5	107	157.9	175.2	264.2	156.2	126.5	31.5	76.7	36.6	0	228.7	27.8	133.1	142.9	3.8	103.1	5.8	0	8.3	5.9	8.6	40.2
WBGene00000515	ckc-1	0	0	0	0	0	0	0	0	0	0	0	0	0	0	5.8	0	0	0	0	0	0	0	0	0	33.2	0	0	0	39	0	0	43.8	0	0	0	26.1	0	0	0	0	0	0	4.6	0	0	0	1	1063.6
WBGene00000516	cki-1	597.1	724.1	0	57.9	95.9	145	299.3	137.8	327	16.4	77.3	209.6	260.3	86.8	18.6	16.4	45.3	72	343.7	74.6	19.8	53.5	4.2	9.3	0	83.7	146.2	195.6	44.7	473.1	323.2	221.6	149.2	589	0	30.9	34.5	111.6	0	493.3	125.5	0	15.3	6.6	19	18.3	23.5	70.5
WBGene00000517	cki-2	2.7	199.1	0	0	0	0	0	107.9	0	0	0	13.9	0	0	3.1	66.1	1	0	19.5	12.1	0	29.8	0	22.7	11.8	0	28.6	0	0	0	21.3	0	49.7	78.5	0	0	0	12	33.2	56	4.1	0	0	0	8.4	14.9	1.9	0
WBGene00000518	ckk-1	46.3	0	0	139.2	146.5	0	216.7	0	0	29.5	82.2	99.6	0	14.3	21.8	34.2	4.8	0	21.3	375.5	324.4	5.7	217.3	101.9	9.9	75	26	103.9	180.4	145.3	234.4	142.5	118.4	84.5	141.5	79.5	117.8	60.6	0	0	0	36.2	6.1	0	6.7	19.8	22.1	0
WBGene00000519	cku-70	50.2	0	47	72.3	11	19.3	0	35.6	44.8	0	0	23	46.8	3.2	3.6	0	0	27.3	48.4	94.5	84.2	37.7	5.9	85.6	85.5	84	0	0	0	5.8	0	1.6	26.3	0	0	0	0	135.8	18.4	44.4	0	9.9	2.3	0.7	3.7	3	2.5	26.9
WBGene00000520	cku-80	8.2	0	0	0	0	0	0	0	0	0	0	19.5	0	0	0	10.6	45.1	3.5	2.8	0	0	23.2	0	4.1	20.8	0	0	0	0	40.3	0	0	0	0	0	0	5.4	3.1	0	0	0	6.3	2.3	0	0	0	0	0
WBGene00000521	cky-1	0	0	0	5.4	7.8	12.7	0	0	0	42	0	12.3	0	0	9.9	0	33.6	0	0	14.8	0	2.9	12.7	0	15.7	0	55.2	0	0	0	41.5	43.1	0	0	0	0	0	0	0	0	0	2.4	2.6	26.4	2.6	1.5	0	0
WBGene00000522	clc-1	0	0	0	5.9	0	0	0	98.5	0	0	0	0	0	0	0	0	0	0	0	0	0	0	0	0	0	0	0	0	0	0	59.7	0	0	0	18.7	0	0	0	0	0	0	0	10.6	0	2.2	0	5.2	0
WBGene00000523	clc-2	85.1	79.4	0	6.1	81.8	0	0	0	0	0	0	19.7	14.2	0	122.8	0	42.4	0	73.2	68.3	61.7	37.9	25.5	31.1	49.5	35	0	47.3	0	0	0	27.8	0	0	0	0	3.4	67.5	225.9	0	9.4	10.4	1.7	0	0	6.6	0	0
WBGene00000524	clc-3	0	0	343.8	670.6	149	971.3	0	67.7	272.7	213.1	1196.4	0	5.7	0	8.1	0	40.3	0	409.5	515.7	179.6	99.4	99.5	95	54.4	0	21.6	0	79.6	29.3	101.5	188.1	0	0	77.7	67.3	862.8	11205.1	1056.3	0	0	183.7	24.5	0	0.4	0	35.4	6
WBGene00000525	clc-4	0	0	0	0	0	0	0	0	0	0	0	0	0	0	0	0	0	0	0	0	0	0	0	0	0	0	0	0	0	0	0	0	0	0	0	0	0	0	0	0	0	0	0	0	0	0	0	0
WBGene00000526	clc-5	42.8	456.4	0	2.8	77.7	0	9.3	126.6	0	36.3	36.8	37.4	64.9	81.5	342.1	0	39.9	17.4	22.6	0	0	0	0	0	45.8	0	17.2	30.7	69.1	0	51.1	0.4	29.5	0	0	33.3	0	0	0.2	160.7	101.5	9.9	5.5	0	0	0	0.6	46
WBGene00000527	cle-1	133.8	0	0	0	30.8	123	0	0	135	0	43.3	54.9	0	0	0	0	0	22	0	12.9	0	27.2	0	7.9	148.9	20.8	32.1	0	59.1	0	92.1	81.2	32.8	0	0	0	0	0	0	0	9.7	136.3	0	0	0	12.6	4.8	0
WBGene00000528	clh-1	0	0	0	0	0	0	0	69.9	0	36.4	0	0	0	0	24	133.2	0	8.1	14.3	160.6	98.2	5	0	30.7	0	24.3	0	0	0	0	0	0	0	0	0	0	0	0	260.1	0	47.5	0	0	0	0	13.7	2.4	0
WBGene00000529	clh-2	0	0	63.8	0	0	0	0	0	0	0	0	0	0	0	0	0	0	0	0	0	0	0	0	0	0	16.1	0	0	48.1	39	0	0	0	0	0	0	43.1	0	0	0	0	0	9	0	0	0	10.6	0
WBGene00000530	clh-3	0	0	0	0	0	0	0	0	0	0	0	0	0	0	0	0	0	0	0	0	0	0	0	0	0	0	0	0	0	0	0	0	47.8	0	0	0	0	0	0	0	0	0	0	0	0	0	0	0
WBGene00000531	clh-4	0	0	0	0	0	0	0	0	0	0	0	0	0	0	0	0	0	0	0	0	37.4	0	0	0	0	0	0	0	0	0	0	0	0	0	0	0	0	0	0	0	4.6	0	0	0	0	0	0	0
WBGene00000532	clh-5	81.7	22.4	0	63.5	50.9	74.1	41.5	134.6	148.6	0	57.8	47.8	0	13.5	46.2	72.2	35.6	44.7	61.3	32.5	0	27.9	62	45.9	84.2	43.6	101.2	0	40.8	0	0	9.3	40.4	0	0	156.4	30.9	27.9	73.9	153	0.2	53.3	29.4	36.7	7.5	34.5	23.2	31.9
WBGene00000533	clh-6	56	0	0	8.7	0	83.2	38.4	0	0	0	0	53.4	32.5	6.4	28.4	0	5.4	0	7	0	31.7	10.4	0	22.9	0	11	35.9	69.7	0	50.2	0	20.5	0	126.1	27.5	0	0	0	0	0	5.4	0	10.6	0	4.4	0	0	66.4
WBGene00000534	cpi-2	4143.4	4037.7	896.7	2047.7	2267.4	3600.4	4140.8	3215.2	5421.1	1482.8	3374	4411.9	3809.1	2595	1008.6	1720.1	1427.1	1359	3775.2	1627	898.3	2122	1080.7	1809.9	1220.5	1906.2	3415.6	1078.7	1621.2	1861.3	2770.3	3531	2380.6	4229.7	1306.8	3235.2	2082.6	2484.1	2405.2	1769.7	1087.9	2106	598.1	957.1	777.8	520.1	752.7	3205.2
WBGene00000535	cpi-1	0	58	0	54.1	0	24.5	0	0	0	23.7	0	19.2	0	11.3	0	0	0	0	0	14.2	0	3.8	0	0	27.2	20.3	53.6	0	0	30.5	0	0	0	0	7.7	0	0	1.3	0	0	1.2	0	342.2	234.9	252.4	135.3	808.8	1.5
WBGene00000536	clk-1	108.3	17.5	44.5	56.1	25.4	0	0	89.2	189.4	29.3	0	44.4	112.7	28.4	11	8.3	0	35.6	37.7	6.8	47.8	5	67.6	46	59.1	63.3	5.2	0	0	163	0	21.9	15.8	32.9	0	0	58.9	19.3	72.2	0	0	101	31.3	4.9	73.8	39.9	32.6	36.5
WBGene00000537	clk-2	0	0	0	0	0	0	20.8	0	0	0	0	0	0	0	3.3	0	12.2	0	31	0	0.3	6.2	0	0	0	0	7.9	0	37.8	0	40.6	0	0	0	44.5	0	0	31.3	0	0	0	17.1	16.9	0	3	0	0.8	0
WBGene00000539	cln-3.1	0	0	0	0	0	0	0	0	0	0	0	0	0	0	0	0	0	0	0	0	0	0	0	15.7	0	0	0	0	0	0	0	0	0	0	0	0	0	0	0	0	12.2	0	0	0	0	0	0	0
WBGene00000540	cln-3.2	26	0	0	0	0	24.2	0	0	60.5	0	0	8	51.9	8.5	38	0	0	27.5	23.2	34.7	63.7	3.6	59.6	46.8	21	64.1	0	0	47.5	0	0	0	0	199.5	0	0	0	1.8	0	28	0	44.3	8.1	0	5.6	9.2	0	0
WBGene00000541	cln-3.3	0	0	0	0	0	0	0	0	0	0	0	0	0	0	0.4	15.3	0	0	0	0	0	5.4	0	0	0	0	0	0	0	0	0	0	44.3	0	6.6	0	0	0	0	0	0	0	0	0	3.2	1.9	0	15.1
WBGene00000542	clp-1	21.3	0	126.2	35.4	64.8	23	37.6	23.6	0	168.4	0	0	0	0	77	0	12.9	0	13.6	53.4	70.9	0	14.7	42.3	62.7	0	100.3	0	0	226.2	0	197.7	153.3	0	118.2	34.3	5.2	0	2.2	0	20.1	55.8	156.1	127	72	12.5	125.5	63.6
WBGene00000543	clp-2	31.8	0	0	25.6	11.1	24.6	0	37.6	0	0	75.5	0	25.9	27.1	0	34.7	0	0	39.4	17.4	55.7	20.6	32.5	3	56.6	13	4.7	91.8	0	0	0	0	34.1	71.1	18.9	0	40.2	0	0	0	5.8	43.1	3.9	39.4	6.8	0	0	42
WBGene00000544	clp-3	0	0	0	0	0	0	0	0	0	0	0	0	0	0	0	0	0	0	0	0	0	0	0	0	0	0	0	0	0	0	0	0	0	0	0	0	0	0	0	0	0	0	0	0	0	0	0	0
WBGene00000545	clp-4	0	0	0	33.3	0	27	0	14.4	0	26.2	0	26.4	36.8	0	25.9	4.3	6	0	1.3	0	17.7	9	48.8	11	8.1	0	45.3	63	68.1	0	43.5	0	26.3	0	28.1	66.1	34.9	0	0	0	64.3	38.4	0	0	1.3	0	0	8.4
WBGene00000546	clp-6	0	0	0	0	0	0	0	0	0	0	0	0	0	0	0	0	0	0	0	0	0	0	0	0	0	0	0	0	0	0	0	0	0	0	0	0	0	0	0	0	0	0	0	0	0	0	0	0
WBGene00000547	clp-7	72.5	207.4	121.8	89.1	25.5	30.2	0	0	10.3	35.3	40.1	3.7	26.3	0	169.9	282	140	49.3	8.7	62.9	0	88.4	58.5	0	79.7	25.3	0	43.8	4.5	74.7	45.5	32.4	12.1	52.5	6.5	0	0	0	13.8	0	116.1	0	0	18.8	9.2	12.9	13.9	0
WBGene00000548	clr-1	217.9	6.7	130.9	40.1	21.7	112.1	214.3	98	19.9	62.8	281.4	664.3	153.1	84.5	71.5	58.4	71.8	0	235.8	129	105.5	36.1	23.4	90.4	56.1	28.3	159	0	155.1	138.7	75.7	171.5	144.3	0	43.4	129.2	53.4	249.6	41.1	92.4	58.5	175.4	68.6	108.8	51.3	35.9	62.1	65.4
WBGene00000549	cls-2	37.9	0	0	52	24.9	17.9	44.1	12.7	44.3	12.1	0	53.6	31.9	0	7.7	0	11.9	20.6	23.6	0	7.7	20.9	19.8	27.8	14.5	14	0	0	0	36.7	0	16	61.1	84.4	0	0	0	44	0	0	10.9	18.6	0	12.9	0	8.7	4	0
WBGene00000550	clu-1	0	18.1	0	37	82.4	0	36.7	101.8	13.2	8.3	0	18.5	92.9	82.7	19.7	15.7	36.3	0	0	0	210.7	83.9	24.6	24.2	46.4	12.4	20.5	0	106	0	40.1	46.6	121	58.6	67.4	52.2	0	23.8	5	39.3	2.1	4.5	95.1	109.5	189.9	196.3	70.8	60.9
WBGene00000551	clx-1	0	0	0	0	0	0	0	0	0	0	0	0	0	0	0	0	0	0	0	0	0	0	0	0	0	0	0	0	0	0	0	0	0	0	0	0	0	0	0	0	0	0	0	0	0	0	0	0
WBGene00000552	cmd-1	1264.2	207.9	1073.9	1490.7	1975.2	996.5	1191.9	970.8	972.3	1091.5	1557.4	1734.9	620.9	828.1	284.7	421.7	127.9	148.6	1506	2111.8	2290.3	1550.9	1444.8	1558.7	1150.4	1728.9	1690.6	1512.9	538.9	1820.3	1108.3	1864.3	1217.3	1347	680.3	1098.9	868.7	1568	1797.4	167.4	52	1285	142	305.9	245.3	119.3	189.6	252
WBGene00000553	cmk-1	139.2	28.8	104.9	229.8	346.4	68.9	253.7	76.8	237.4	34.9	160.7	48	137.8	40.9	3.1	0	13.7	0	213	242.8	284.6	202	141.2	318.3	195.6	386.6	0	560.2	0	171.8	132.3	29.1	139	133.7	99.5	165.9	184.2	228.6	326.7	0	0	222.4	13.1	32.9	12.8	5.5	29.6	0
WBGene00000554	cnb-1	343.4	6.7	971.9	662.7	879.8	416.3	801.4	179	250	470.6	515.4	488	343	405.5	15	0	156.4	74.8	657	1418.7	721.1	607.3	531.1	745.1	294.8	795.1	492.5	470.4	882.5	751.1	769.5	983.2	596.4	829.8	370.4	824	644.4	349.4	1188.9	27.8	169.3	963.4	386.7	450.1	250.1	350.5	391	427.3
WBGene00000555	cnc-1	0	0	0	0	0	0	0	0	0	0	0	0	0	0	0	0	0	0	0	0	0	0	0	0	0	0	0	0	0	0	0	0	0	0	0	0	0	0	0	0	0	0	0	0	0	0	0	0
WBGene00000556	cnc-2	0	0	0	0	0	0	0	0	0	0	0	21.9	37.3	0	0	0	0	0	0	0	0	0	0	0	0	0	0	0	0	0	0	0	0	0	0	84.6	0	0	0	0	0	0	0	0	0	0	0	0
WBGene00000557	cnc-3	49.4	10.8	0	0	54.1	0	25.7	0	2	0	0	4.9	0	0	0	278.1	41.6	5.5	0	0	0	0	0	0	0	0	0	53.4	0	0	0	0	22.1	0	0	0	7.3	0	90.3	63.7	0	0	0	105.6	1.3	5.6	0	0
WBGene00000558	cnc-4	0	17.7	0	0	8.3	0	102.3	91.2	0	2.1	41.4	0	0	59.7	0	0	0	0	0.1	0	0	13.6	0	0	0	0	128.8	0	0	0	25.3	0	58.7	0	13.7	0	0	34	0	0	36.6	26.3	11.1	0	21.1	8.7	5.7	0
WBGene00000559	cnc-5	0	0	0	0	0	0	0	0	0	0	0	0	0	0	0	0	0	0	0	0	0	0	0	0	0	0	0	0	0	0	0	0	0	0	0	0	0	0	0	0	0	0	0	0	0	0	0	0
WBGene00000560	cnc-6	0	0	0	0	0	28.2	0	0	0	0	70.2	0	29.1	17.2	0	17.1	0	0	0	0	0	13.6	0	0	0	0	0	0	23.4	0	0	0	0	0	0	0	0	0	0	0	18.5	0	0	0	1.9	0	5.7	0
WBGene00000561	cnd-1	927.2	0	16.3	57.9	119.3	20.8	283.3	547	148	154.3	103.9	0	5.5	73.4	0	0	108.2	16.5	84.4	0	0	15.8	13.1	116.9	0	24.8	91.2	84.2	270.3	60.4	300.7	908.8	25.2	186.2	0	0	59	56.4	53.2	0	141.3	98.2	19.9	34.1	21.6	0	4.9	103.3
WBGene00000562	cng-1	6	0	0	1.5	0	16.4	0	0	0	26	0	0	0	0	0	0	0	0	4.7	15.2	0	12.3	0	0	0	0	0	0	0	0	0	20.4	0	0	0	0	0	0	0	0	0	2963.4	4.8	0	7.6	0	0.8	0
WBGene00000563	cng-3	0	0	0	0	46.4	27	0	0	0	0	0	0	0	0	0	0	0	0	108.7	105.8	70.7	0	0	8	0	20.7	0	0	0	0	0	0	0	0	0	0	66.1	91.1	0	0	0	9.2	0	0	0	0	0	0
WBGene00000564	cnk-1	12.7	11.4	0	27.6	27.3	53.9	0	0	0	0	57.9	23.7	0	9.2	0	0	0	29.5	20.3	0	0	19	0	47.3	26.1	9.4	14	0	0	0	0	28	85.8	0	0	0	0	37.8	45.9	0	0	32.4	5.9	0	0.8	0	2.5	38.9
WBGene00000565	cnt-1	0	0	101.1	5.2	0	0	0	0	0	0	0	32.1	0	51.3	0	2.9	0	0	8.2	0	0	0	0	7	0	12.5	63.4	0	0	88.7	40.1	15.5	0	0	0	0	9.1	0	0	0	0	11.3	10.5	0	1.8	0	0	0
WBGene00000566	cnt-2	349.3	405.7	375.4	84.3	143.5	181.6	70.6	514.3	1622.3	97.2	3052.7	233.9	32.2	52.9	11	364.5	112.7	180.1	78.2	192	122.9	104.4	0	54.9	117.8	70.1	312.6	89.5	3	243.6	212.5	229.8	146.2	111.6	5.2	75.1	46.8	11.8	147.2	57.5	15.1	77.1	27.3	16.1	32	44.4	3.5	81.9
WBGene00000567	cnx-1	750.1	236.2	244	586	216	436.2	175.3	702.4	95.4	356.7	977.8	666.1	639.8	526.8	313.3	138.9	76.2	162.7	600.9	446.4	549.6	583.6	279.6	881.6	425.1	519.9	239.1	305.7	229.2	516.3	315.4	422.6	253.4	425.8	195	578.4	39.6	482.5	219.2	445.1	61	348.7	52.2	0	44.5	36.5	19.4	687.7
WBGene00000583	cof-2	0	0	0	1.2	0	26.7	32.1	0	0	0	0	0	0	0	0	0	0	0	0	0	0	0	0	8.7	0	0	18	0	0	0	0	0	0	0	0	0	0	0	13.4	0	0	0	15.1	73.1	3.2	1	0	6.9
WBGene00000584	cog-1	7.9	0	60.1	63.8	0	79.8	0	0	0	0	0	0	572.5	0	0	0	29.9	0	110.2	0	101.4	190.5	131.5	17.9	36.5	11.3	30.5	0	0	0	48.3	0	0	0	0	75.2	72.6	38	23.4	312	10.3	0	6.7	0	0	0	5.1	0
WBGene00000585	cogc-2	47.2	10.3	17.1	0.3	57	90.9	22	62.5	27.2	65.4	30	112.1	41.7	74.6	93.6	14.1	44.4	0	48.1	0	7.7	73.9	79	54.2	77.4	111.8	92.2	0	47.1	7.9	49	54.6	20.8	20.9	0	0	123.5	102.9	4.6	155.3	49.3	75.5	12.5	0	7.6	6.5	19	83.1
WBGene00000591	coh-1	36.9	82.8	14.3	27.2	75	108.3	52.4	90.9	74.5	5.6	0	29.2	0	46.3	6.8	0	0	37.8	39.6	10.8	51	56.2	51.7	57.3	0	43.4	63.9	50.5	0.1	0	95.9	39.8	288.3	75	1.5	67.3	130.3	6.9	11	31.7	36.2	88.3	8.6	0	10.7	18.6	18	68.8
WBGene00000592	coh-3	0	0	0	0	0	0	0	0	0	0	0	0	0	0	0	0	0	0	0	0	0	0	35.2	1.2	0	0	0	0	0	0	0	0	0	0	0	0	0	0	0	0	0	8.1	0	0	0	0	0	0
WBGene00000593	col-2	0	0	0	0	0	0	0	0	0	0	0	0	0	13.2	0	0	0	0	0	0	0	0	0	0	0	0	0	0	0	0	0	0	0	0	0	0	0	0	0	0	0	0	0	0	2.7	0	0	0
WBGene00000594	col-3	0	20.5	0	0	0	16.2	0	0	0	34.1	0	9.6	0	0	3.7	0	0	0	0	0	0	0	0	0	0	0	0	50.9	0	0	0	0	0	0	0	83.7	10.6	0	0	0	130.8	2.7	1.7	0	0	5.8	5.1	0
WBGene00000596	col-7	0	0	0	0	0	0	0	0	0	0	0	0	0	0	0	0	0	0	0	0	0	0	0	0	0	0	0	0	0	0	0	0	0	0	0	0	0	0	0	0	0	0	0	0	0	0	0	0
WBGene00000597	col-8	0	0	0	0	0	17.1	0	0	0	0	0	0	0	0	0	0	0	0	0	0	0	0	0	0	0	0	0	0	0	0	26.8	0	0	0	0	0	0	0	0	0	0	0	0	0	0	0	0	0
WBGene00000598	col-9	0	0	0	0	0	0	0	0	0	0	0	0	0	0	5.8	0	0	0	0	0	0	0	0	0	0	0	0	0	0	0	0	0	0	0	0	0	0	0	41	0	0	0	0	0	0	0	0	0
WBGene00000599	col-10	0	25.8	59.4	17.9	2.4	41.2	0	0	0	9.3	0	0	0	32.8	0	10.6	0	0	1.9	0	0	0	6.2	0	0	4.9	59.9	0	0	0	0	0	0	0	0	0	44.2	0	0	0	243.2	0	0	0	8.2	0	12.1	10.3
WBGene00000601	col-12	0	0	0	0	0	0	0	69.4	0	0	0	0	0	0	0	0	21	0	5.4	0	0	0	0	0	0	11.7	0	0	0	0	0	0	0	0	0	34.8	0	0	0	0	383.1	0	3.8	0	3.7	0	2.2	0
WBGene00000602	col-13	0	0	0	0	0	0	0	0	0	0	0	0	0	0	0	0	0	0	0	0	0	0	0	0	0	0	0	0	0	0	0	0	0	0	0	0	0	0	0	0	19.3	0	0	0	0	0	0	0
WBGene00000603	col-14	14.4	522	27.6	0	10.3	51.1	0	146.4	0	0	22.8	19.4	0	0	206.9	19849.2	0	19.4	0	0	0	0	0	0	0	26.3	29.8	0	0	0	10.6	4.8	27.2	22.3	15.8	0	1.8	0	70.6	0	160	0	37.8	0	17.1	28	32.5	73.4
WBGene00000606	col-17	0	0	0	0	0	0	0	0	0	0	0	0	0	0	0	33.2	0	0	0	0	0	0	0	0	0	0	0	0	0	0	0	0	0	0	0	0	0	0	0	0	0	0	0	0	0	0	0	0
WBGene00000608	col-19	0	0	0	0	0	0	0	0	0	0	0	0	0	0	0	0	0	0	0	0	0	0	0	0	0	0	0	0	0	0	0	0	0	0	0	0	0	0	0	0	105.2	0	0	0	0	0	0	0
WBGene00000609	col-20	0	0	0	0	0	0	0	0	0	0	0	0	0	0	0	0	0	0	0	0	0	0	0	0	0	0	0	0	0	0	0	0	0	0	0	0	0	0	0	0	6.1	0	0	0	0	0	0	0
WBGene00000610	col-33	0	0	0	0	0	0	0	0	0	0	0	0	0	0	0	0	0	0	0	0	0	0	0	0	0	0	0	0	6.1	0	0	0	0	0	0	0	0	0	0	0	0	4.3	2.7	0	2.7	0	1.6	20
WBGene00000611	col-34	28.7	6.5	163.7	0	41.1	0.2	401.6	14.5	0	36.3	0	0	124.5	47.9	0	9219.6	0	27.6	0	35.2	0	20.8	40.8	52.7	375.6	0	18.7	65.7	0	0	40.3	34.5	0	0	0	0	0	2.3	0	1522	73442.5	0	342.3	29.5	46.5	0	22.4	0
WBGene00000612	col-35	0	0	0	0	0	0	0	0	0	0	0	0	0	0	0	0	0	0	0	0	0	0	0	0	0	0	0	0	0	103.6	0	0	0	0	0	0	0	0	0	0	4.9	0	0	0	0	0	0	0
WBGene00000613	col-36	0	0	0	9.8	0	0	0	0	0	0	0	0	0	0	0	0	0	0	5.5	0	0	0	22.1	0	0	0	0	0	0	0	0	0	0	0	0	0	0	0	0	0	0	0	0	0	0	0	0	0
WBGene00000614	col-37	0	0	0	0	0	0	0	0	0	0	0	0	0	0	0	0	0	0	0	0	0	0	0	0	0	0	0	0	0	0	0	0	0	0	0	0	0	0	0	0	0	0	0	0	0	0	0	0
WBGene00000615	col-38	0	0	0	0.8	0	0	0	0	0	0	0	0	0	0	0	0	0	0	0	0	0	0	0	0	0	0	0	38.1	0	0	0	0	0	0	0	0	0	11	0	0	0	0	0	0	0	0	0	10.4
WBGene00000616	col-39	0	0	0	0	0	0	0	0	0	0	0	0	0	14.3	0	30.9	0	0	0	0	0	0	0	0	0	0	0	0	0	0	0	0	0	0	0	0	63.3	0	0	0	2.7	17.1	0	0	0.8	0	4.2	0
WBGene00000617	col-40	0	0	0	0	0	0	0	0	0	0	0	0	0	0	0	0	0	0	0	0	0	0	0	0	0	0	0	0	0	0	0	0	0	0	0	0	0	0	0	0	0	0	0	0	0	0	0	0
WBGene00000618	col-41	0	0	0	0	0	0	0	0	0	0	0	0	0	0	0	0	0	0	0	0	0	0	0	0	0	0	0	0	0	0	0	0	0	0	0	0	0	0	0	0	5.9	0	0	0	0	0	0	0
WBGene00000620	col-43	0	17.3	0	0	0	0	0	0	0	0	59.4	0	0	0	1.4	0	0	0	0	0	0	0	0	0	0	0	0	0	0	0	0	0	0	0	0	0	0	0	33	0	0	2.3	0	10.7	0	0	0	0
WBGene00000621	col-44	0	0	0	0	58.7	0	0	0	35.7	0	0	0	783	194.4	0	0	0	0	0	0	0	0	0	0	0	0	0	0	0	0	0	0	0	0	0	0	0	0	0	0	0	0	0	0	0	0	0	0
WBGene00000622	col-45	0	0	0	0	0	0	0	0	0	0	0	0	0	0	0	0	0	0	0	0	0	0	0	0	0	16.1	0	0	0	0	0	0	0	0	0	0	0	0	0	0	0	0	0	0	0	0	0	0
WBGene00000623	col-46	0	0	0	0	0	0	0	0	0	0	0	0	0	0	0	18.3	0	0	0	0	0	0	0	0	0	0	0	0	0	0	0	0	0	0	0	0	0	0	0	0	0	0	0	0	0	0	0.4	0
WBGene00000624	col-47	0	0	0	0	0	0	0	0	0	0	0	0	0	0	0	0	0	0	0	0	0	0	0	0	0	0	0	0	0	0	0	0	0	0	0	0	0	0	0	0	0	0	0	0	0	0	0	0
WBGene00000625	col-48	0	0	21	0	14.5	0	0	37.5	0	34.7	38.9	0.4	0	3.1	23.5	2624	33.2	0	0	0	0	0	8.1	0	0	1.4	20	0	44.4	0	0	64	85.4	0	14.9	0	39.7	0	36.6	0	114.3	38.5	7.6	20.9	2.5	4.9	2.4	0
WBGene00000626	col-49	0	0	0	0	0	0	0	0	0	0	0	0	0	0	0	0	0	0	0	0	0	0	0	0	0	0	0	0	0	0	0	0	0	0	0	0	0	0	0	0	0	0	0	0	0	0	0	0
WBGene00000627	col-50	0	0	0	0	0	0	0	0	0	0	0	0	0	0	0	0	0	0	0	0	0	0	0	0	0	0	0	0	0	0	0	0	0	0	0	0	0	0	0	0	0	0	0	0	0	0	0	0
WBGene00000628	col-51	0	0	0	0	0	0	0	0	0	0	0	0	0	0	0	0	0	0	0	0	0	0	0	0	0	0	0	0	0	0	0	0	0	0	0	0	0	0	0	0	5	0	0	0	0	0	0	0
WBGene00000629	col-52	0	0	0	0	0	0	0	0	0	0	0	0	0	0	0	0	0	0	0	0	0	0	0	0	0	0	0	0	0	0	0	0	0	0	0	0	0	0	0	0	0	0	0	0	0	0	0	0
WBGene00000630	col-53	0	0	0	19	0	0	0	0	0	0	72	0	0	0	1.7	15.4	17.2	0	0	0	10.3	0	0	0	15.7	0	0	0	0	0	0	0	0	0	0	0	0	0	0	0	12.8	0	0	4.1	3.9	0	0.8	0
WBGene00000631	col-54	0	0	0	0	0	32.5	0	0	0	0	0	0	0	0	0	0	0	0	0	0	0	0	11.2	0	0	0	0	0	0	0	0	0	0	0	0	0	0	0	0	0	0	6.6	0	11.1	1.2	0	0	0
WBGene00000632	col-55	0	0	0	0	0	0	0	0	0	0	0	0	0	0	0	0	0	0	0	0	0	0	0	0	0	0	0	0	0	0	0	0	0	0	0	0	0	0	0	0	0	0	0	0	0	0	0	0
WBGene00000633	col-56	6.1	0	0	0	0	11.7	0	0	0	0	0	0	0	0	0	79.6	6	17.9	0	0	0	0	0	0	0	0	0	0	0	0	0	20.7	0	0	0	0	0	0	0	0	0	0	1.5	0	0	0	1.1	0
WBGene00000634	col-58	40.1	0	0	0	0	0	0	0	0	0	0	26.2	0	0	9.3	39.7	0	0	0	2.6	12.8	0	0	2.3	31.9	0	0	0	0	61.5	0	0	0	0	0	0	0	0	0	0	5.8	0	1.7	0	5	7.3	6.1	9.1
WBGene00000636	col-60	0	0	0	0	0	0	0	0	0	0	0	0	0	0	0	0	0	0	0	0	0	0	0	0	0	0	0	0	0	0	0	0	0	0	0	0	0	0	0	0	0	0	0	0	0	0	0	0
WBGene00000637	col-61	16.6	0	0	0	0	0	0	0	0	0	0	0	0	0	2	0	0	0	0	0	0	0	0	0	0	0	0	0	0	0	0	0	0	0	0	0	0	0	0	0	0	0	5.3	0	0	0	0	0
WBGene00000638	col-62	0	0	0	0	0	0	0	0	0	0	0	0	0	0	0	0	0	0	0	0	0	0	0	0	0	0	0	0	0	0	0	0	0	0	0	0	0	0	0	0	0	0	0	0	0	0	0	0
WBGene00000639	col-63	0	0	0	1.3	0	0	0	0	0	0	0	0	0	0	0	24.9	0	0	0	0	0	0	0	0	0	0	0	0	0	0	0	0	0	0	0	0	0	0	0	0	0	0	10.3	0	0	0	0	0
WBGene00000640	col-64	0	0	0	0	0	0	0	0	0	1.6	0	0	0	0	0	0	0	0	7.1	0	20.2	0	0	8.2	0	0	0	0	0	0	0	0	0	0	0	0	0	0	0	0	0	0	0	0	0	0	0.9	0
WBGene00000641	col-65	0	17	0	18.8	0	104.6	0	0	0	216	0	52.8	0	0	0	2.3	0	0	0	0	0	8.4	15.3	0	0	16.7	0	0	0	0	0	46.1	169.5	25.8	0	32.1	285.8	0	63.4	0	136.8	16.2	57	59.5	44.4	57.2	22.1	0
WBGene00000644	col-68	300.5	92.7	0	18.1	0	12	1047	6297.1	0	7.7	0	419.3	0	9.4	16.8	63.9	0	0	10.4	0	13.3	0	0	1.4	0	0	0	0	318.6	259.6	0	18.1	56.1	0	13.9	0	0	0	0	0	5	24.7	0	11.3	3.6	0	0	38.6
WBGene00000645	col-69	0	0	0	0	0.3	13.9	0	0	0	0	0	0	0	0	69.7	0	0	0	0	33	0	0	0	4.6	0	4	0	0	0	0	0	0	0	0	0	0	0	53.3	0	0	0	15.4	0	33	3.7	0	0	0
WBGene00000646	H17B01.2	0	0	0	0	0	0	0	0	0	0	0	0	0	0	0	0	0	0	0	0	0	0	0	0	0	0	0	0	0	0	0	0	0	0	0	0	0	0	0	0	0	0	0	0	0	0	0	0
WBGene00000647	col-71	0	0	6	0	0	0	0	74.5	0	21.2	0	0	0	0	0	0	0	0	4.2	0	0	2.4	0	11.3	30.9	0	0	55.9	0	0	0	0	0	0	0	0	0	0	0	0	0	0	0	0	6.6	0	1	0
WBGene00000648	col-72	0	0	0	0	0	0	0	0	0	0	0	0	0	0	0	0	0	0	0	0	0	0	0	0	0	0	0	0	0	13.1	0	0	0	0	0	0	0	0	0	0	0	0	0	0	0	0	0	0
WBGene00000649	col-73	0	0	0	0	0	0	0	0	0	0	0	0	0	0	0	0	0	0	0	0	0	0	0	0	0	0	0	0	0	0	0	0	0	0	0	0	0	0	0	0	17.6	0	0	0	0	0	0	0
WBGene00000650	col-74	0	0	0	0	0	12.9	0	254.1	0	226.2	0	0	0	0	0	409.2	232.3	106.1	0	0	0	0	1.4	0	86	0	0	0	0	85.2	0	0	0	0	0	0	0	0	0	42.6	2278.2	0	82.3	120	202.8	112.5	177.3	0
WBGene00000651	col-75	0	0	0	9.6	11.5	0	0	0	33.5	0	0	0	0	0	13.5	22460.4	0	0	1.3	0	16.6	4.5	0	0	9.3	0	0	0	0	0	0	0	0	0	0	0	0	0	0	0	27.2	6	0	0	0	0	0	6.8
WBGene00000652	col-76	37.2	0	0	0	0	0	0	114	0	9.8	0	0	0	16.6	0	0	0	0	0	0	0	0	0	0	5.3	0	13.5	0	54.6	0	86.6	0	0	45.9	11.3	0	0	0	0	0	0	0	0	23.9	5.9	1.2	6.3	0
WBGene00000653	col-77	53.4	0	0	0	0	48.5	37.7	0	0	12	0	2.5	0	0	0	0	0	0	0	0	0	0	0	0	0	0	0	0	0	0	13.6	0	92.4	0	0	0	279.8	0	0	0	0	54	39.8	76.4	13.1	21.2	14.3	19.2
WBGene00000654	col-78	0	0	0	0	0	0	0	0	0	0	0	0	0	0	0	0	0	0	0	0	0	0	0	0	20.8	0	0	0	0	0	0	0	0	0	0	0	0	0	0	0	0	0	0	0	0	0	0	0
WBGene00000655	col-79	0	0	0	0	0	0	0	0	0	0	0	0	0	0	0	31.8	0	0	0	0	0	0	0	0	0	0	0	0	0	0	0	0	0	0	0	0	0	0	0	0	0	0	0	0	0	0	0	0
WBGene00000656	col-80	0	0	0	0	0	0	0	0	0	0	0	0	0	0	0	0	0	0	0	0	0	0	0	0	0	0	0	0	0	0	0	0	0	0	0	0	0	0	0	0	0	0	0	0	0	0	1.2	0
WBGene00000657	col-81	0	0	0	0	0	0	0	0	0	0	0	0	0	0	0	0	20.8	0	0	0	0	0	0	0	0	0	0	0	0	0	0	0	0	0	0	0	0	0	0	0	31	0	0	0	0	0	0	0
WBGene00000658	col-83	0	0	0	0	0	12.2	0	0	0	0	0	0	0	0	0	0	0	0	0	0	0	0	0	0	0	0	0	0	0	0	0	0	0	0	0	0	0	0	0	0	0	0	0	0	0	0	0	13
WBGene00000659	col-84	0	0	0	0	0	0	0	0	0	0	0	0	0	0	0	0	0	0	0	0	0	0	0	0	0	0	0	0	0	0	0	0	0	0	0	0	0	0	0	0	0	0	0	0	0	0	0	0
WBGene00000660	col-85	0	25.7	0	0	0	0	0	0	0	0	0	0	0	0	0	45.9	0	0	0	0	0	0	0	0	0	0	0	0	0	0	0	0	0	0	0	0	0	0	0	0	0	16.1	0	0	0	0	2.5	22.4
WBGene00000661	col-86	0	0	0	0	0	0	0	0	0	0	0	0	0	0	0	0	0	0	0	0	0	0	0	0	0	0	0	0	0	0	0	0	0	0	0	0	0	0	0	277.3	0	0	0	0	0	0	0	0
WBGene00000662	col-87	0	0	0	0	0	0	0	0	0	0	0	0	0	0	0	0	0	0	0	0	0	0	0	0	0	0	0	0	0	0	0	0	0	0	0	0	0	0	0	0	0	0	0	0	0	0	0	0
WBGene00000663	col-88	0	27.8	0	0	0	0	0	0	0	0	0	0	0	0	0	0	0	0	0	0	0	0	0	0	0	0	0	0	0	0	0	0	0	0	0	0	0	0	0	0	0	0	0	0	0	0	1.1	0
WBGene00000664	col-89	0	0	0	0	0	0	0	53.2	0	0	0	0	0	0	41.1	166.6	5.8	0	0	0	0	0	91.8	5.5	0	0.9	89.7	92.6	59.6	44.8	0	15.7	6	0	28.5	0	0	0	0	0	4480.5	47	7.7	3.4	0	0	0	83.3
WBGene00000665	col-90	0	0	0	0	0	0	0	0	0	0	0	0	0	0	0	0	0	0	0	0	0	0	0	0	0	0	0	0	0	0	0	0	0	0	0	0	0	0	0	0	0	0	0	0	0	0	0	0
WBGene00000666	col-91	0	0	0	0	0	0	0	0	0	0	0	0	0	0	0	0	0	0	0	0	0	0	0	0	0	10.3	0	0	0	0	0	0	0	0	0	0	0	0	0	0	0	0	0	0	0	0	0	0
WBGene00000667	col-92	0	0	0	0	0	0	0	0	0	0	0	0	0	0	0	0	0	0	0	0	0	0	0	0	0	0	0	0	0	0	0	0	0	0	0	0	0	0	0	0	0	0	0	0	0	0	0	0
WBGene00000668	col-93	0	0	0	0	0	0	0	0	0	0	0	0	0	0	0	0	0	0	0	0	0	0	0	0	0	0	0	0	0	0	0	0	0	0	0	0	0	0	0	0	27.5	0	0	0	0	6.4	0	0
WBGene00000669	col-94	0	0	0	0	0	0	0	0	0	0	0	0	0	0	0	0	0	0	0	0	0	0	0	0	0	0	0	0	0	0	0	0	0	0	0	0	60.1	0	0	0	13.7	0	0	28.8	3.5	0	0	0
WBGene00000670	col-95	0	0	0	0	0	0	0	0	0	0	0	0	0	0	0	0	0	0	0	0	0	39.6	0	36.1	144.9	9.9	0	0	0	0	0	0	0	0	0	0	0	0	0	0	0	0	0	0	0	0	0	0
WBGene00000671	col-96	0	0	0	0	0	0	0	0	0	0	0	0	0	0	0	0	0	0	0	0	0	0	0	0	0	0	0	0	0	0	0	0	0	0	0	0	0	0	0	0	0	0	0	0	0	0	0	0
WBGene00000672	col-97	3.1	11.2	0	34.2	67.1	6.6	0	0	0	2.6	0	0	23.3	31.9	53.7	1616.4	25.2	0	0	0	0	0	0.3	1.3	12.4	0	62.7	91.7	28.7	0.1	0	8.8	16.1	0	20.5	0	0	1.2	0	0	4.7	0	0	0.6	5.4	25	8	41.4
WBGene00000673	col-98	0	0	0	0	0	13	0	0	0	0	0	0	70.8	0	0	0	0	0	0	0	0	7.5	0	0	0	0	0	53.8	32.9	0	0	0	0	0	0	0	0	0	0	93	2.8	0	0	0	1.3	5.7	0	0
WBGene00000674	col-99	26	37.5	27.2	0	0	6.5	0	0	19.7	0	77.9	0	0	0	5	0	11.7	0	0	0	0	0	14.5	0	0	13.9	0	0	0	0	0	6.3	0	0	22.8	0	0	0	0	0	0	0	5.2	0	0	11.9	3.6	0
WBGene00000675	col-101	0	0	0	0	0	0	0	0	0	0	0	0	0	0	0	0	0	0	3.5	0	0	0	0	0	0	0	0	0	31.1	0	0	0	0	0	0	0	0	0	0	0	0	0	5.9	0	0	0	0	0
WBGene00000676	col-102	0	0	0	0	0	0	0	0	0	0	0	0	0	0	0	0	0	0	0	0	0	0	0	0	0	0	0	0	0	0	0	0	0	0	0	0	0	0	0	0	0	0	0	0	0	0	0	0
WBGene00000677	col-103	0	0	0	8.7	0	0	0	0	0	0	0	32.4	0	0	0	0	0	0	16	0	0	0	0	0	10.4	13.2	0	0	0	0	0	38.8	35.4	0	0	0	22.9	0	0	0	30.9	0	0	0	0	5.4	0.2	0
WBGene00000678	col-104	9.6	21.2	25.4	0	7.9	27.3	0	69.8	0	0	185.8	0	0	13.1	4.8	16.9	58	0	0	0	0	0	104.4	6.5	2.5	0	31.8	46.3	100.5	23	0	14.5	15.2	0	0	0	0	5	3.5	0	7.7	6.4	2.8	7.3	0	12.6	0.8	0
WBGene00000679	col-105	0	1819.6	223.7	103.6	15.7	25.5	0	0	0	0	0	0	0	0	0	69	12.3	0	0	0	3.3	10.3	67.8	97.5	522.7	131.8	0	0	0	0	0	0	0	0	6.3	102.2	0	0	21.3	0	16.9	66.9	18.4	32.4	6.6	7.1	22.8	0
WBGene00000680	col-106	0	0	0	0	0	0	0	0	0	0	0	0	0	0	0	0	0	0	0	0	0	0	0	0	0	0	0	0	0	0	0	0	0	0	0	0	0	0	0	0	0	0	0	0	0	0	0	0
WBGene00000681	col-107	0	4.6	0	66.1	17.8	46.4	0	56.5	0	0	0	2.2	0	0	4.6	0	31.7	0	0	0	0	0	0	0	0	5.3	0	0	8	8.7	16.2	87.4	0	5.9	0	0	127.9	0	0	5.8	629.5	117	57.5	2.3	21.7	51.5	36.5	0
WBGene00000682	col-108	0	0	0	0	0	0	0	0	0	0	0	0	0	0	0	0	0	0	0	0	0	0	0	0	0	0	0	0	0	0	0	0	0	0	0	0	0	0	0	0	31.7	0	0	0	1.4	0	2.7	0
WBGene00000683	col-109	25.1	0	0	0	46.5	41.9	38.8	0	0	0	0	0	3.8	7	23.8	1920.3	0	20.9	0	13.2	0	0	1.3	14.8	0	0	0	0	0	0	0	0	0	45.1	7.8	0	1.2	0	0	0	17.5	33	0	16.4	4.8	0	9.6	0
WBGene00000684	col-110	0	25.6	0	0	0	0	0	0	0	0	0	0	0	0	0	0	0	0	0	0	0	0	0	0	0	0	0	0	0	0	0	0	33.7	0	0	0	0	0	0	0	0	0	0	0	0	0	0	0
WBGene00000685	col-111	0	28.8	47	0	0	7.9	0	0	0	32.6	0	32.2	13	0	0	863.5	0	0	18.7	82.1	92.7	6.7	44.3	0	0	8.5	70.5	81.7	18.6	102.6	0	15	0	0	3.3	0	39.7	17.9	0	0	1280.6	0	38.3	0	21.9	0	0	18.8
WBGene00000687	col-113	0	60.4	0	0	0	0	0	0	0	0	0	0	0	0	45.7	3205.2	0	19.2	0	66.3	0	17.8	0	0	0	0	12.4	0	15.7	0	0	39.8	0	0	0	0	130.5	0	0	0	144.5	16.8	0	8	4.5	0.5	0	0
WBGene00000688	col-114	25.5	0	0	0	0	0	0	0	0	0	0	0	0	0	0	0	24.6	0	0	0	0	0	0	0	0	0	0	0	0	0	0	0	0	0	0	0	0	0	0	0	0	0	0	0	0	0	0	64.9
WBGene00000689	col-115	0	0	0	0	0	0	0	0	0	0	0	0	27.3	121.3	20	0	0	0	0	0	0	9.1	0	0	0	0	0	0	0	0	0	0	0	0	0	0	0	0	0	0	64.5	0	3.9	12.6	1.6	5.4	3.8	0
WBGene00000690	col-116	0	0	0	0	0	0	0	0	0	0	0	0	0	0	0	0	0	0	0	0	0	0	0	12.6	0	0	0	0	0	0	0	0	0	0	0	0	0	0	0	0	0	0	0	0	0	0	0	0
WBGene00000691	col-117	15.4	0	0	0	0	0	0	0	0	0	0	0	0	0	4.5	0	0	0	0	0	0	15	27.9	0	0	18.3	0	0	63.4	0	0	0	0	0	0	0	0	0	0	0	41.2	24	0	0	0	9.6	0	0
WBGene00000692	col-118	3.8	34.3	0	41.3	71.4	46.4	0	27.9	55.9	0	0	28.2	0	21.3	0	8.1	0	9.5	0	3.7	0	0	144.7	3.6	0	0	1.7	177.5	0	371.6	53.1	0	0	0	25.9	33.4	949.8	35.8	0	3128.4	38494	0	119.3	21.9	6	14	0	9
WBGene00000693	col-119	0	0	0	0	0	0	0	0	0	0	0	0	0	0	0	0	0	0	0	0	0	0	0	0	0	0	0	0	0	0	0	0	0	0	0	0	0	0	0	0	0	0	0	0	0	0	0	0
WBGene00000694	col-120	0	0	0	0	0	0	0	0	0	10	0	0	0	0	0	0	0	0	0	0	0	0	0	0	0	0	0	0	0	0	0	0	0	0	0	0	0	0	0	0	0	0	4.5	0	0	0	0	0
WBGene00000695	col-121	0	50	44.5	0	17.4	7.7	17.1	11.7	0	0	0	33	8.4	0	0	0	0	7.6	0	0	0	0	0	0	21.6	52.7	0	39.1	0	13.2	0	15.1	85.3	73.3	0	0	0	13.3	32.4	26.1	0	0	13.1	5.9	0	4.6	3.2	76.2
WBGene00000696	col-122	0	0	0	0	0	0	0	0	0	0	0	0	0	0	0	0	0	0	0	0	0	0	0	0	0	0	0	0	0	0	63.9	0	0	0	0	0	0	0	0	0	0	0	0	0	0	0	0	0
WBGene00000697	col-123	0	0	0	0	0	0	0	0	0	0	0	0	0	0	0	0	0	0	0	0	0	0	0	0	0	0	0	0	0	0	0	0	0	0	0	0	0	0	0	0	0	0	0	0	0	0	0	0
WBGene00000698	col-124	0	40.7	0	0	0	0	0	0	0	34.8	0	0	0	0	0	0	0	0	0	0	0	0	0	0	0	23.6	0	0	0	0	0	0	0	0	0	0	0	0	0	0	0	11.7	0	0	0	0	0	0
WBGene00000699	col-125	0	0	0	0	34.2	28.5	0	0	0	22.4	0	0	0	0	0	18.4	0	7.2	0	0	0	0	0	0	48.4	0	77	0	0	0	11	0.1	46	0	0	0	75.5	0	0	0	5801.4	0	11	15.5	12.2	26.1	8.8	0
WBGene00000700	col-126	0	0	0	0	0	0	0	0	0	0	0	0	0	0	0	0	0	0	0	0	0	0	0	0	0	0	0	0	0	0	0	0	0	0	0	0	0	0	0	0	0	0	0	0	0	0	0	0
WBGene00000701	col-127	0	0	0	0	0	0	0	0	0	0	0	0	0	0	0	0	0	0	0	0	0	0	0	0	0	0	0	0	0	0	0	0	0	0	0	0	0	0	0	0	0	0	4	0	0	0	0	0
WBGene00000702	col-128	0	0	0	0	0	0	0	0	0	26.3	0	0	0	14.7	0	0	0	0	0	0	0	0	0	0	0	0	0	0	0	0	0	0	0	0	0	0	0	0	0	0	0	0	0	0	0	0	0	0
WBGene00000703	col-129	0	0	0	0	0	0	0	0	0	0	0	0	0	0	0	0	0	0	0	0	0	0	0	0	0	0	0	0	0	0	0	0	0	60.2	0	0	0	0	0	0	0	0	0	0	0	0	0	0
WBGene00000704	col-130	0	0	0	2.6	0	0	0	43.4	0	0	33.3	1.7	0	0	0	42.5	0	0	0	0	0	0	0	4.6	0	46.1	17.1	0	0	64.7	12.8	0	0	0	0	0	0	33	0	0	767.3	0.6	4.9	0	10.2	5	24.3	16.1
WBGene00000705	col-131	21.4	0	0	0	0	0	194.5	31	9.7	0	0	0	48.5	0	0	35.7	52.7	0	0	0	0	0	0	0	481.4	0	0	0	0	0	0	0	13.9	0	0	0	0	0	0	0	79269.6	0	230.3	40.8	20.9	0	22.7	0
WBGene00000706	col-132	0	0	0	0	0	0	0	0	0	0	0	0	0	0	3	0	0	0	0	0	0	14.4	0	0	0	0	0	0	0	0	0	0	0	0	0	0	0	0	0	0	0	0	0	0	0	0	0	0
WBGene00000707	col-133	0	0	0	0	0	0	0	0	0	0	0	0	0	0	0	0	0	0	0	0	0	0	0	0	0	0	0	0	0	0	0	0	0	0	0	0	0	0	0	0	6.9	0	0	0	0	0	0	0
WBGene00000708	col-135	0	0	0	0	0	0	0	0	0	0	0	0	0	0	0	0	0	0	0	0	0	0	0	0	0	0	0	0	0	0	0	0	0	0	0	0	0	0	0	0	0	0	0	0	0	0	0	0
WBGene00000710	col-137	0	0	0	0	0	0	0	0	0	0	0	0	0	0	0	0	0	0	0	0	0	0	0	0	0	0	0	0	0	0	0	0	0	0	0	0	0	0	0	0	7.6	0	0	0	0	0	0	0
WBGene00000711	col-138	0	0	0	0	0	0	0	0	0	0	0	0	0	0	0	0	0	0	0	0	0	0	0	0	0	0	0	0	0	0	0	0	0	0	0	0	0	0	0	0	0	0	0	0	0	0	0	0
WBGene00000712	col-139	0	0	0	0	0	0	0	0	0	0	0	0	0	0	0	0	0	0	0	0	0	0	0	0	0	0	0	0	0	0	0	0	0	0	0	0	0	0	0	0	0	0	0	0	0	0	0	0
WBGene00000713	col-140	0	0	0	0	0	0	0	0	0	0	0	0	0	0	0	0	0	0	0	0	0	0	0	0	0	0	0	0	0	0	0	0	0	0	0	0	0	0	0	0	3.7	0	0	0	0	0	0	0
WBGene00000714	col-141	0	0	0	0	0	0	0	0	0	0	0	0	0	0	0	0	0	0	0	0	0	0	0	0	0	0	0	0	0	0	0	0	0	0	0	0	0	0	0	0	0	0	0	0	0	0	1.1	0
WBGene00000715	col-142	0	0	0	0	0	0	0	0	0	0	0	0	0	0	0	0	0	0	0	0	0	0	0	0	0	0	0	0	0	0	0	0	0	0	0	0	0	0	0	0	0	0	0	0	0	0	0	0
WBGene00000716	col-143	0	0	0	0	0	0	0	0	0	0	0	0	0	0	0	0	0	0	0	0	0	0	0	0	0	0	0	0	0	0	0	0	0	0	0	0	0	0	0	0	58	0	6.8	0	0	0	0	0
WBGene00000717	col-144	0	0	0	4.7	0	0	0	0	0	0	0	0	0	0	2.1	20.3	10.5	0	0	0	8.2	0	0	9.4	0	0	12.3	0	0	0	0	0	0	0	0	0	0	0	0	0	3.2	0	10.3	0	3.6	7.9	1.8	0
WBGene00000718	col-145	0	0	0	0	0	0	0	0	0	0	0	0	0	0	0	0	0	0	1.5	0	0	0	0	0	0	0	0	0	22	0	0	0	0	0	0	0	0	0	0	0	442.8	6.7	0	0	2.2	3.2	2.4	0
WBGene00000719	col-146	0	0	0	0	0	0	0	0	0	0	0	0	0	0	0	0	0	0	0	0	20.6	0	0	0	27.8	0	0	64.5	0	0	0	0	0	0	0	0	0	0	0	49.1	4.7	0	0	0	0	0	0	0
WBGene00000720	col-147	0	0	0	0	0	0	0	0	0	0	0	0	0	0	0	0	0	0	0	0	0	0	0	0	0	0	0	0	0	0	0	0	0	0	0	0	0	0	0	0	0	0	0	0	0	0	0	0
WBGene00000721	col-148	0	0	0	9	0	0	0	0	0	0	0	0	0	0	0	0	0	0	0	0	0	0	21.5	20.2	0	11.1	0	0	0	0	0	0	0	0	0	0	22.2	23.3	23.1	0	0	0	3.9	0	0	0	0	0
WBGene00000722	col-149	0	0	0	0	0	0	0	0	0	0	0	0	0	62.4	0	0	0	0	3.9	0	79	0	0	0	0	0	0	0	0	0	0	0	0	0	0	0	0	0	0	0	0	0	0	0	0	0	0	0
WBGene00000723	col-150	0	0	0	0	0	0	0	0	0	0	0	0	0	20.6	0	0	0	0	0	0	0	0	0	0	18.3	0	0	0	0	0	0	0	0	0	0	0	0	0	0	0	0	0	7.9	0	1.8	0	0	0
WBGene00000724	col-151	0	0	0	0	0	0	0	0	0	0	0	0	0	0	0	0	0	0	0	0	0	0	0	0	0	0	0	0	0	0	0	0	0	0	0	0	0	0	0	0	0	0	0	0	0	0	0	0
WBGene00000725	col-152	0	0	0	0	0	0	0	0	0	0	0	0	0	0	0	0	0	0	0	0	0	0	0	0	0	0	0	0	0	0	0	0	0	0	0	0	0	0	0	0	0	0	0	0	0	0	0	0
WBGene00000726	col-153	0	0	0	0	0	0	0	0	0	0	0	0	0	0	0	0	0	10.2	0	0	0	0	0	3.9	0	0	0	0	0	9.1	0	0	0	0	0	0	0	0	0	0	49.3	0	0	0	0.7	0	2.6	0
WBGene00000727	col-154	0	0	0	3.9	0	0	0	0	0	0	0	0	0	0	13.3	0	0	0	8.7	3.8	36.4	0	0	0	0	0	0	146.3	0	0	0	15.3	0	0	0	0	0	14.6	0	0	99.6	0	0	9.7	0	6.7	0	0
WBGene00000728	col-155	0	0	0	0	0	0	57	0	0	0	0	0	0	0	4.2	21.5	0	0	0	9.8	0	9.6	0	0	0	0	0	14	0	0	0	0	0	0	0	0	0	0	0	0	1470.2	0	0	0	0	0	1.1	0
WBGene00000729	col-156	0	0	0	0	0	0	34.8	0	0	0	0	0	0	0	0	0	0	0	0	0	0	0	0	0	0	0	0	0	0	0	0	0	0	0	0	0	0	0	0	0	0	0	0	0	0	0	0	0
WBGene00000730	col-157	0	0	0	4.5	51.1	0	0	0	0	0	0	0	0	0	0	0	0	0	0	0	0	0	0	0	16.2	5.3	10.1	0	0	0	0	46.8	0	0	18.4	73.9	56.1	14.8	0	0	14.6	0	0	0	0	1.2	0	0
WBGene00000731	col-158	0	0	0	0	0	0	0	0	0	0	0	0	0	0	5.6	0	0	0	0	0	0	0	0	0	0	0	0	0	0	0	0	0	0	0	0	0	0	0	0	0	0	0	0	0	0	0	0	0
WBGene00000732	col-159	0	0	0	0	0	0	0	0	0	0	0	0	0	0	0	0	0	0	0	0	0	0	0	0	0	0	0	0	0	0	0	0	0	0	0	0	0	0	0	0	0	0	0	0	1.2	0	0	0
WBGene00000733	col-160	0	0	0	0	0	0	0	0	0	0	0	0	0	0	0	0	0	0	0	0	0	0	0	0	0	0	0	0	31.1	0	0	0	0	0	0	0	0	0	0	0	0	0	0.7	0	2.9	0	0	0
WBGene00000734	col-161	0	0	0	0	0	0	0	0	0	0	0	0	0	0	0	0	0	0	0	0	0	0	22.6	0	0	0	0	0	0	0	0	0	0	0	0	0	43.3	0	0	0	0	0	0	0	0	0	0	0
WBGene00000735	col-162	0	0	0	0	0	0	0	0	0	0	0	0	0	0	21.3	0	0	0	0	0	0	0	0	0	0	0	0	0	0	0	0	0	0	0	0	0	0	0	0	0	0	0	6.9	0	0	0	0	0
WBGene00000736	col-163	0	0	0	0	0	0	0	0	0	0	0	0	0	0	0	0	0	0	0	0	0	0	0	0	0	0	0	0	0	0	0	0	0	0	0	0	0	0	0	0	0	0	0	0	0	0	0	0
WBGene00000737	col-164	0	0	0	0	0	0	0	0	0	0	0	0	0	0	0	0	0	0	0	0	0	0	0	0	0	0	0	0	0	0	0	0	0	0	0	0	0	0	0	0	0	20.9	0	0	0	0	0	0
WBGene00000738	col-165	0	0	0	0	0	0	0	100.7	0	0	0	0	0	0	32.3	66.8	264.2	54	0	0	0	0	0	0	0	0	26.9	11.8	0	0	194.5	148.6	0	0	0	204.7	0	0	0	134.1	2169	28.3	23	56.2	94.2	182.2	90.5	0
WBGene00000739	col-166	26.2	0	0	0	0	34.9	0	0	0	0	0	0	12.2	0	0	17.4	0	0	0	0	0	3.3	63.6	4.9	0	0	65.6	0	0	83.1	0	0	0	20.3	1.3	0	0	0	0	43.8	2475.2	11.4	16.3	8.6	25.3	17	7.2	0
WBGene00000740	col-167	0	0	0	0	0	0	19.3	86.6	0	23.9	0	0	0	0	0	0	0	28.9	0	0	0	0	0	0	0	16.3	0	0	0	0	0	0	0	0	0	71.2	0	65	0	0	63.8	0	2.3	0	0	5.5	5	0.1
WBGene00000741	col-168	0	0	0	0	26.9	0	0	0	0	0	0	0	27.8	0	5.3	0	0	0	2	0	0	0	9.3	9.2	0	0	0	0	0	0	0	0	0	0	0	143.4	0	0	0	0	836.7	0	3.1	0	5.3	9.5	0	6.6
WBGene00000742	col-169	0	0	0	0	0	0	0	0	0	0	0	0	0	0	0	0	0	0	0	0	0	0	0	0	0	0	0	0	0	0	0	0	0	0	0	0	0	0	0	0	2.8	0	0	0	0	0	0	0
WBGene00000743	col-170	0	0	0	0	0	0	0	0	0	0	0	0	0	0	0	0	0	0	0	0	0	0	0	0	0	0	0	0	0	0	0	0	0	0	0	0	0	0	0	0	0	0	0	0	2	0	0	0
WBGene00000744	col-171	0	0	0	0	0	0	0	0	0	0	0	0	0	0	0	0	0	0	0	0	0	0	0	0	0	0	0	0	0	0	0	0	0	0	0	0	0	0	0	0	0	0	0	0	0	0	0	0
WBGene00000745	col-172	0	0	163.1	0	3.3	24.7	223.2	140.2	0	0	0	0	38.6	0	0	0	0	0	0	0	0	3.6	0	0	341.9	28.4	0	17.6	0	20.9	78.5	2.3	0	0	0	0	0	45.1	0	0	62854.2	0	188.7	0	5.5	0	0	0
WBGene00000746	col-173	0	0	0	0	0	0	0	0	0	0	0	0	0	0	3.1	0	0	0	0	0	0	0	0	0	0	0	0	0	0	0	0	0	0	0	0	0	0	0	0	0	28.2	0	0.7	0	0	0	0	0
WBGene00000747	col-174	13.7	0	0	0	0	17.5	0	0	0	0	126.1	0	40.4	40.7	0	10454.7	0	0	0	0	0	0	0	0	0	0	0	0	0	0	28.7	0	0	55.1	2.6	0	0	0	0	0	0	0	1.2	0	0	5.8	0	0
WBGene00000748	col-175	0	0	0	0	0	0	0	0	0	0	60.4	0	0	0	0	0	0	0	0	0	0	0	0	0	0	0	0	0	0	0	0	0	0	0	0	0	0	0	0	0	0	0	0	0	0	0	0	0
WBGene00000749	col-176	0	36.7	0	2.5	0	0	0	0	0	0	0	0	0	0	0	0	0	73.2	0	0	0	0	0	0	0	0	0	0	0	0	0	0	0	73.5	0	0	0	0	0	0	0	0	0	0	0	0	0	0
WBGene00000750	col-177	0	480.5	0	10.3	3.4	0	0	0	0	0	0	0	0	0	1.9	0	0	0	2.7	0	0	0	0	14.4	0	0	0	0	0	0	0	0	32.9	0	0	0	0	0	0	0	84.7	134	0	0	0	0	0	0
WBGene00000751	col-178	0	0	0	0	0	0	0	0	0	0	0	0	0	0	0	0	0	0	0	0	0	0	0	0	0	0	0	0	0	0	0	0	0	0	0	0	0	0	0	0	0	0	0	0	0	0	0	0
WBGene00000752	col-179	0	0	0	0	0	0	0	0	0	0	0	0	0	0	0	0	0	0	0	0	0	0	0	0	0	0	0	0	0	0	0	0	0	0	0	0	0	0	0	0	0	0	0	0	0	0	0	0
WBGene00000753	col-180	0	0	0	0	0	0	0	0	0	20.2	54.9	0	0	20.7	0	0	0	0	0	0	0	0	0	13.7	21.4	0	0	0	0	0	0	0	0	0	0	0	0	0	0	0	4.1	0	5	0	1.8	0	0	0
WBGene00000754	col-181	0	0	0	0	0	0	0	0	0	0	0	0	0	0	0	0	0	0	0	0	0	16.4	0	0	0	0	0	0	0	0	0	0	0	60.2	0	0	0	0	0	0	0	0	0	0	0	9.5	0	0
WBGene00000755	col-182	0	0	0	31.6	49.1	0	28.8	0	42.3	127	0	0	0	0	7.8	0	0	0	0	40.2	4.4	0	0	0	16.7	0	0	52.1	0.2	0	28.2	0	0	0	0	0	26.4	0	33.7	0	0	14.7	0	23.8	8.2	8.5	6.9	10.1
WBGene00000756	col-183	0	0	0	0	0	0	0	0	0	0	0	0	0	0	9.7	0	0	0	0	0	0	0	0	0	0	0	0	0	0	0	0	0	0	0	0	0	0	0	0	0	0	0	0	0	0	0	0	0
WBGene00000757	col-184	0	0	0	0	0	0	0	0	0	0	0	0	0	0	0	0	0	0	0	0	0	0	0	0	0	0	0	0	0	0	0	0	0	0	0	0	0	0	0	0	0	0	0	0	0	0	0	0
WBGene00000758	col-185	0	0	0	0	0	0	0	0	0	0	0	0	0	0	0	0	0	0	0	0	0	0	0	0	0	0	0	0	0	0	0	0	0	0	0	0	0	0	0	0	0	0	0	0	0	0	0	0
WBGene00000759	col-186	0	76.5	0	0	0	0	0	0	0	0	0	0	0	0	0	0	21.8	0	0	0	0	0	0	0	0	0	0	0	0	0	0	0	0	0	0	0	0	0	23.3	0	5.1	0	0	1.4	4.1	0	0	11.7
WBGene00000760	col-187	0	0	0	0	0	0	53.9	0	0	0	0	0	0	0	0	10549.7	0	0	0	0	0	0	0	0	0	9.9	0	63.3	0	0	0	0	0	0	0	0	0	0	0	0	0	0	0	0	0.4	0	0	0
WBGene00000761	coq-1	7.1	22.9	0	13.4	0	57.9	95.2	0	0	21.1	0	0	18.2	22.2	12.1	0	14.2	0	6.7	21.7	0	16.8	13.6	0	42.7	6	0	0	26.7	0	34.6	0	26.5	0	0	0	0	0	19.5	0	12.2	44.7	83.6	63.2	109.7	60.6	84	0
WBGene00000762	coq-2	3.7	26	34.1	144.7	2.5	11.5	26.6	52.4	0	191.3	113.4	9.7	25.6	3	17.2	0	0	6	8.3	81.3	30.4	69.7	11.3	35.3	1.5	0.3	33.1	0	32.2	0	56.4	38.8	59.7	0	100.8	0	67.4	96.5	32.5	0	20.4	65.7	38.7	31.3	67.2	85.4	55.3	27.4
WBGene00000763	coq-3	222.9	44.7	1.5	68.6	157.6	176.8	211.6	49.6	139	145.7	97.3	112.7	40.2	76.2	39.6	0	41.1	65.6	156.7	49.6	62.6	106.7	61.5	131.9	75.8	4	110.2	75.4	22.6	107.6	82.3	55	308.2	613.7	48.2	106.1	27.6	110.7	83	168.5	22.2	49.5	57.6	89.1	90.8	36.3	26	34.4
WBGene00000764	coq-4	0	0	0	11.9	61.2	0	0	69.2	0	35.2	0	0	0	27.2	21.4	0	0	23.7	20.2	63.6	30.6	50.3	35.5	34.7	0	10.7	41.2	0	0	0	99.9	11.7	0	0	35.2	0	0	0	0	0	0	73.3	37.1	5	25.7	39.8	39	11.1
WBGene00000765	coq-5	17	0	0	5.1	0	0	35.1	30	0	8.5	0	53.2	12.3	28.5	27.4	0	0	20.3	23.5	3.1	0	1.3	16.6	13.3	29.1	32.8	0	0	0	81.2	0	0	0	0	0	0	24.1	0	0	0	0	0	28.2	0	34.8	35.4	15.2	35.2
WBGene00000766	coq-6	47.1	0	0	23.3	89.4	0	46.6	3.9	0	10.8	11.3	21	43.2	0	17.2	18.6	0	21.5	47.5	19.1	27.1	0	48.6	40.5	45.2	63.2	0	226.7	24.4	0	0	62.9	19	71	31.5	82.3	59.7	29.3	18.1	17.5	1.9	62.8	64.4	31.7	72.2	70.1	29.2	29
WBGene00000767	coq-8	26.7	0	0	14.3	18.1	35.4	70	10.8	0	0	0	0	0	0	0.1	0	0	0	5.6	19.1	0	24.8	0	22.5	0	3.3	24.4	0	0	0	25.5	0	0	58.6	20.4	0	0	0	0	83.5	8.1	10.2	20.1	0	93	54.2	17.5	10.1
WBGene00000768	cor-1	44.3	16.7	0	5.8	70.4	15.3	0	67.6	0	20.1	0	0	13.3	29.4	6.7	0	0	42.3	0	0	41.6	72.2	9.5	0	0	29.2	0	0	0	60.2	0	0	23.7	49.6	0	16.7	0	36.1	3.6	0	17	0.2	454.7	370.5	436	344.7	350.7	22.9
WBGene00000770	cpb-1	0	0	0	0	0	0	0	0	0	0	0	18.2	0	0	0	0	0	25.3	0	0	0	0	0	0	0	0	0	0	0	0	0	0	0	0	0	0	0	0	0	0	0	0	0	0	0	0	1	0
WBGene00000771	cpb-2	8.8	0	124.4	13.5	0	0	0	0	0	0	0	0	0	0	0	0	0	0	0	0	0	13.7	0	0	0	0	0	0	0	0	0	0	0	0	0	0	0	0	31.8	0	0	0	0	0	0	0	0	0
WBGene00000772	cpb-3	0	0	0	0	0	17.1	0	0	0	0	0	0	0	11.1	0	0	0	0	0	0	0	0	0	0	0	0	0	0	0	0	0	0	0	0	0	0	0	0	0	0	0	0	0	0	0	0	0	0
WBGene00000773	cpf-1	233.7	99.2	189.4	123.5	33.2	226.2	114.3	67.4	325.2	78	125.5	110.8	56.2	0	24.8	26.3	23.2	33.5	241.3	98.8	101.7	70.4	174.9	123.5	133.8	155.7	163.1	0	36.5	0	213.7	111.6	140.5	0	97.6	172.1	89.7	74.6	0	125.3	38.1	89	15.3	6	18.4	19.6	11.5	67.6
WBGene00000774	cpf-2	48.4	25.7	69.1	52.8	9.3	49.3	90.7	0	0	39.6	0	140.1	21.6	74.8	20.7	6.2	64.1	15.8	49.8	20.9	43.8	118.4	86.4	87.1	15.3	0.9	16.3	233	23.3	44.5	0	87.8	0	33.8	109.1	53.9	100.8	120.5	71.9	16.4	0	53.3	31.2	2.3	13.1	22.1	15.5	82.2
WBGene00000775	cpin-1	0	78.3	0	4.9	0	10.9	56.2	86.5	0	0	0	0	172.8	784.7	0	0	0	0	41.5	0	0	11.2	0	56.5	0	0	11	0	30.5	41.1	0	0	0	0	0	0	0	0	0	110.5	0	0	0	0	0.3	3.4	0	0
WBGene00000776	cpl-1	11.6	0	0	96.6	16	0	32.8	72.7	0	41.1	0	26.1	0	28.4	0	0	0	126.5	0	0	0	0	42.8	0	4.3	16	0	0	116.7	77.3	108.1	59.5	106.7	67.9	0	58.7	0	50.4	9.7	0	28.9	0	1400.8	3303.5	543.3	2256.7	2066.5	2.3
WBGene00000777	cpn-1	14.6	222.9	0	2.9	59.2	171.3	43.3	0	0	46.8	0	10.5	0	0	26.4	0	18.6	15.7	8.4	32.8	0	19.6	0.5	0	0	0	10	50.8	28.4	26.8	0	129.8	53.2	0	0	88.2	53.4	41.2	47	0	347.5	21	17.6	0	4.5	4.7	5.6	8.3
WBGene00000778	cpn-2	0	104	197.2	6	93.2	0	0	161.6	0	75.2	0	21.2	29.1	95.6	4.1	1279.4	2.8	23.4	21.8	0	14.9	7.8	51.1	33	27.2	61.9	1.4	107.1	9.2	12.2	155.1	15.4	130.4	24	0	0	216.9	0	99.3	33.3	84.8	28.6	55.7	0	11.9	34.3	9.3	0
WBGene00000779	cpn-3	364.1	49.6	0	322.1	260.6	33.9	359.6	402.4	4932	470.2	746.4	172.4	496.6	270.1	32.1	120.2	187.6	0	0	0	0	618.8	304.3	53.9	0	435.3	24.5	370.2	874.7	281	304.7	490	0	118.1	370.2	252.4	155.1	210.4	464.2	10.1	70.8	132.3	23926.8	29766.9	11968.5	14378.9	27526.5	384
WBGene00000780	cpn-4	0	0	36	2.4	0	0	0	0	0	16.4	5.9	10.5	30.7	0	0	0	15.9	0	0	0	0	15.6	4.7	6.9	0	15.6	11.1	0	0	0	0	0	0	0	6.6	0	0	1.2	0	0	0	0	5.4	0	0	0	1.5	0
WBGene00000781	cpr-1	0	0	0	6.2	0	0	0	103.1	0	0	0	0	0	0	0	0	0	0	6.9	0	0	0	0	0	0	0	12.4	0	0	0	0	0	0	0	0	0	0	0	0	0	0	0	0	0	1.2	4.9	0	0
WBGene00000782	cpr-2	0	0	0	0	0	0	0	0	0	0	0	0	0	0	0	0	0	0	0	0	0	0	0	7.7	0	0	0	0	0	0	0	0	0	0	0	0	0	0	0	0	0	0	0	0	0	0	0	0
WBGene00000783	cpr-3	0	0	0	0	0	0	0	0	0	0	0	0	0	0	0	0	0	0	0	0	0	0	0	0	0	0	84	0	0	0	0	0	0	0	0	0	0	0	0	0	0	0	0	0	0.6	0	0	0
WBGene00000784	cpr-4	0	0	0	0	0	0	0	0	0	0	0	0	0	0	0	0	0	0	0	0	0	0	0	0	0	0	0	0	0	0	0	0	0	0	22	0	0	0	0	0	0	0	0	0	0	0	0.1	0
WBGene00000785	cpr-5	0	0	0	0	0	0	0	0	0	0	0	0	0	0	0	0	0	0	0	0	0	0	0	0	0	0	0	0	0	0	47.1	0	0	0	0	39.6	0	0	0	0	0	0	0	0	6.2	2.2	0	0
WBGene00000786	cpr-6	0	7	0	0	26.9	106.4	0	0	0	0	0	42.1	0	0	0	0	0	0	0	0	0	6.3	0	0	0	0	0	69.3	0	0	73.3	0	0	115	0	0	0	16.5	12.9	0	0	13.1	0	0	14.8	0	8.5	18.2
WBGene00000787	cps-6	8.4	0	34.9	1.1	0	24.5	47.2	0	60	20.1	0	0	44.3	24.9	30.1	0	44.4	57.1	25.2	0	3.8	14.3	0	55.7	27.4	2.1	15.3	47.7	0	78.5	0	78.2	0	0	0	65.6	87.1	36.5	0	210.4	11.7	32.4	32.5	29.1	95.9	96.7	6.2	38.9
WBGene00000788	cpz-1	4.8	41	20.8	19.1	0	7	0	0	49.4	0	0	0	0	12	9.8	0	0	55	0	0	0	0	0	0	40.7	0	0	0	1.1	37.3	0	24.7	65.4	19.7	0	0	28.2	0	0	0	0	0	0	0	0	0	0	0
WBGene00000789	cpz-2	47.2	14.3	0	0	0	0	0	0	25.2	0	0	0	35.3	20.2	0	53.3	0	0	0	18	0	0	0	33	0	0	0	0	0	0	0	71	62.2	36.6	28.1	0	0	116.9	0	0	0	10.9	10.8	3.4	0	0	10.8	60.8
WBGene00000792	crb-1	15.6	49.6	15.7	59.6	29.9	31.2	0	0	0	0.4	0	7.9	0	2.7	56.5	30.1	36.7	10	13.5	18.9	16.9	4.8	9.8	32.8	27.6	16.1	57.6	0	0	0	0	0	13.5	141	13.2	0	0	59.6	0	0	11.3	3	0.9	0	0	1.7	2.1	5.7
WBGene00000793	crh-1	0	0	0	41	62	14.3	0	0	63.2	0	0	13.2	0	0	1.7	0	0	0	0	0	83.4	26.4	0	135.4	128.1	16.1	65.2	0	0	0	23.1	49.2	0	0	0	0	40.3	0	0	0	2.9	16.3	0	1.1	2.9	0	0	2.5
WBGene00000794	crn-1	3.9	6.7	30.2	34.7	127.1	63.6	0	0	0	0	0	0	0	33	0	3.2	15.2	8	3.7	7.8	22	0	0	57.1	11.9	12.6	10.3	34.3	0	0	0	0	12	0	28.5	0	3.2	77.5	0	0	0	2.7	0	0	7.9	11	2.9	52.1
WBGene00000795	crn-2	52.7	0	71.7	28.5	28.8	29.5	131.9	0	0	25.4	0	0	9.9	12.8	41.1	11.9	7.9	0	73.9	0	20.1	12.7	18.7	28.7	2.1	31.4	48.7	0	0	55.7	39.6	0	11.6	0	0	0	0	36.2	0	141.4	4	49.8	21.8	5.7	29.7	1.3	23.2	54.9
WBGene00000796	crn-3	56	112.9	0	56.2	14.9	0	77.9	67	87.7	82.6	45.4	40.7	0	21.6	0	17.9	8	0.8	69.3	47.7	43.9	19.8	14.6	9.8	54.2	18.3	22.4	0	28.7	0	0	24.1	98.2	0	38.3	145.8	0	8.9	12.9	66.7	2.6	23.9	28.6	41.2	7.7	5.6	26.2	9.7
WBGene00000797	crn-4	0	0	0	0	0	0	0	71.1	0	0	0	0	0	0	0	0	0	0	0	0	0	0	0	0	0	0	0	0	0	0	0	0	0	0	0	0	0	0	0	0	0	0	0	0	0	0	0	0
WBGene00000798	crn-5	21.7	0	0	18.4	0	49.1	43.9	0	0	0	70.6	38.4	40.3	30.4	2	4.5	5.6	14.6	46.4	29.2	12.2	11.3	40	8.1	30.6	22	23.3	54.7	0	0	93.1	24.5	44.5	0	42.6	0	56.3	24.2	0	14.5	5.3	11.3	19	59	16.8	19.9	36.7	21.5
WBGene00000799	crn-6	0	0	0	0	0	0	0	0	0	0	0	0	0	0	6.1	0	8.4	0	0	0	0	11.5	0	0	0	0	0	0	0	0	0	0	0	0	0	0	0	15.8	0	0	0	0	0	0	0	0	0	0
WBGene00000800	cars-1	94.3	74.3	0	85.9	48.9	21.8	25.3	38.9	0	0	0	80.1	25.9	0	104.2	20	28.5	30.3	137.2	95.9	49.2	76	59.9	126.6	20.6	95.2	0	0	0	49.3	193.3	130.3	91.3	0	87.5	61.6	23.7	131.2	103.1	251.9	15.7	116.3	40.7	23.9	78	14.5	37.3	93.8
WBGene00000802	crt-1	1576.2	1230.1	488.5	737.3	842.4	1257.7	552.7	1086.5	1240.1	853.6	2155.3	3051.2	1732.2	640.2	1166.6	687.6	799.7	1127.1	1582.9	593.3	470	1145.5	533.3	812.7	563	742.9	1392.2	2541.2	895.9	814.2	2079.9	1132.6	1647.1	1573.7	1059.4	254.6	114.2	1098.1	731.9	2668.5	285.3	1022.1	496.1	255.2	264.7	364.8	327.9	733.9
WBGene00000803	csb-1	37.9	0	0	0	25.5	21.6	0	0	0	0	61.1	0	34.6	0	3.2	0	0	22.6	15.1	0	11.5	1.3	9.5	10.8	0	7.2	33.9	0	0	0	0	17.8	0	0	10.4	0	18	5	0	0	0	4.7	0	0	0.5	0	0	11.8
WBGene00000804	csc-1	9.7	26.8	0	57.3	0	63.5	0	0	31.2	6.1	114.4	0	0	2	0	0	21.4	39.3	0	0	0	14.1	14.3	19.6	29.9	17.3	56.1	100.7	33.9	1.7	0	0	20.7	64.9	0	0	80.6	0	0	0	39.1	9	7	0.3	9.9	0	2.6	0
WBGene00000812	csk-1	6.8	0	0	39.5	0	44.7	16.3	71.9	44	23.7	63.6	16.8	75.9	45.9	47.1	269.4	0	70	24.6	6.5	0	55.8	44.7	31	12.5	45.1	39.1	0	41.7	37.9	0	97.5	0	0	21	0	62.1	30.9	47.9	135.1	2.6	57.2	25.7	0	69.4	9.6	13.6	17.4
WBGene00000813	csn-1	14.4	0	46.2	16.5	0	21.3	42.9	59.9	0	38.1	53	51.8	55.1	0	29.7	26.5	23.7	62.6	55.9	105.3	22.3	39.8	65.6	40.5	0	12.1	19.6	0	0	0	35.4	73.2	19.1	66	0	0	80.7	50.7	5.3	66.3	0.6	41.7	0	28	11.5	0	9.9	40
WBGene00000814	csn-2	115.3	53.3	24.9	113.2	12.4	195.6	114.2	80.8	220	11.1	116.3	74.1	13.6	29.2	27.2	14.5	0	76.7	186.3	83.5	68.4	64.8	36.3	121.9	0	144.6	115.1	290.9	122.1	0	116	30.2	80.4	106.8	40.7	62.8	21.4	3.7	0	27.7	47.1	68.9	45.4	63.4	33.2	57.2	45.4	51.1
WBGene00000815	csn-3	16.8	26.8	7.7	18	57.9	16.6	0	78.5	50.6	0	0	55	53.3	40.6	13.7	8.7	0.1	0	79.5	0	0	12.6	28.6	17.9	50.1	7	4.7	0	0	29.2	37.8	30.6	0	0	32.5	0	9	24.5	73.6	0	0	24.8	5.5	26.7	0	4	17.9	1.3
WBGene00000816	csn-4	122.4	0	0	25.1	0	29.5	0	78.6	0	27.8	52.9	27	136.8	0	10	0	4.7	14.7	99.7	69	30.2	87.6	0	83.2	16.3	15.2	21.3	0	26.7	80.7	44.9	0	78.6	0	28.2	0	10.8	38.2	6.7	197.4	5.6	55.8	23.8	53.2	17.5	15.3	53.7	55.1
WBGene00000817	csn-5	69.2	0	0	50.1	42.5	40.9	39.4	213.7	42	0	0	83.1	0	49.6	30.2	0	11	0	35	61	42.7	39.1	122	37	3.9	39.8	22.3	106.3	0	0	55.9	0	113.5	0	10	53	9.8	61	33.4	64.8	0	16.3	14.9	0	3.1	5.7	18.1	32.9
WBGene00000818	csn-6	177.2	83.9	80.2	49.9	16.4	53.2	179.5	62.8	211.1	53.6	171.5	104.8	116.3	26.3	17.8	0	26.2	14.5	102.8	46.9	0	60.7	0	87.6	9.6	14.3	155.6	134.8	19.6	71.3	27.6	0	134.9	28.6	33.3	60.9	0	5.7	23.7	13.8	11.5	17.5	6.9	8	54.2	22.1	10	55
WBGene00000819	csp-1	0	0	0	0	0	0	0	0	0	0	0	0	0	0	0	0	0	0	0	0	0	0	0	0	0	0	0	0	0	0	0	0	0	0	0	0	0	0	0	0	0	0	0	0	0	0	0	0
WBGene00000820	csp-2	0	0	0	0	0	0	0	0	0	0	0	0	0	0	0	0	0	0	0	0	0	0	0	0	0	0	0	0	0	0	0	0	0	0	0	0	0	0	0	0	0	0	8.6	0	0	0	10.7	0
WBGene00000821	csp-3	0	0	0	0	0	0	0	0	0	0	0	0	0	0	0	0	0	0	0	0	0	0	0	15.4	0	0	0	0	0	0	0	0	0	0	0	0	0	0	0	0	0	0	0	0	0	0	0	0
WBGene00000822	csq-1	53.4	63.8	0	20.7	0	56.1	0	0	0	18.2	274	0	0	0	19.4	31.6	42.4	0	0	0	0	0	0	0	33.4	31.7	8.4	15.6	0	0	34.4	67.1	0	0	22.7	0	0	0	15.8	0	0	0	1742.5	1916.2	2666.1	2002.9	1664.4	44.7
WBGene00000829	ctb-1	1222.6	1005.4	314.8	1241.9	991.9	1573.9	1096.1	736.2	998.5	1122.8	622.6	1578.7	1440.6	1114.9	1051	978.4	705.9	1882.6	1511.4	733.5	773.7	1242.8	1473.2	1180.5	644.2	1174.1	1498.3	1859.4	841	897.2	1067.1	1618.5	1428.1	1708.5	1116.6	614.4	1316.3	1811.3	1209.7	2378.8	663	1522.6	2002.6	2152.9	3537.5	2653.2	2047	1639.6
WBGene00000830	ctl-1	0	0	0	0	0	0	0	0	0	0	0	0	0	0	0	0	0	0	0	0	0	0	0	0	0	0	0	0	0	0	0	0	0	0	0	0	0	0	0	0	0	0	0	0	0	0	0	0
WBGene00000831	ctl-2	0	10.3	0	16.9	0	0	0	64.6	0	0	0	0	0	8.5	0	2.6	0	14.8	0.7	0	0	44.7	95.7	13	0	0	0	0	9.7	0	147.6	29.9	0	0	11.8	0	47.2	8.8	37.7	0	0	0	0	6.6	6	6.6	3.3	9.5
WBGene00000832	ctn-1	117.6	118.9	0	191.4	130.1	249.8	268.4	47.9	171.1	162.7	41.9	58.2	64.7	128.8	16.5	0	47.8	41.7	92	113.4	39.5	98.7	94.2	129	138.8	246.2	106	236.4	169.8	169.7	214.2	191.6	174.6	263.2	124.4	187.5	205.2	95.5	51.1	120.3	55.3	114.6	155.4	126.7	277.7	146.9	139.2	238.4
WBGene00000833	cts-1	116.3	77.7	103.5	321.5	171.7	122.1	133.2	565	171.4	49.9	146.2	151.2	20.4	190.9	129.5	0	30.6	49.4	60.2	9.8	184.7	94.5	270.3	104.5	120.1	172	355.1	177.2	88.5	86.2	91.5	55.7	136.6	50.6	114.6	0	168.6	69.1	96.8	155.3	75.1	180.4	298.2	203.4	792.4	488.6	307.1	75.7
WBGene00000834	cua-1	18.2	24.8	0	863.4	18.2	7.6	0	0	0	14.6	0	12.4	0	34.7	6.1	25.2	0	4.1	4.1	0	2.1	0	5.6	10.7	0	40.4	0	0	0	0	0	0	0	0	0	0	38.1	40	45.3	38.1	8.2	16.5	5.4	0.6	5.9	0	6.8	12.3
WBGene00000835	cuc-1	80.7	85.4	0	76.4	211.2	40.4	66.7	0	182.7	0	41.4	75.6	116.2	164.7	33.4	4.7	20	3.3	141.9	28.1	84.9	105.7	59.3	86.4	126.5	72.1	228.1	48.2	31.7	70.6	136.6	50.4	0	22.2	84.2	23.5	4.4	73.9	431.3	12.4	80.1	152.6	37.3	47.1	42.1	80.2	36.7	15.7
WBGene00000836	cul-1	15.9	0	61.5	10.9	0	12.4	73.7	0	91.2	1.7	68.6	42.4	19.3	103.5	15.1	3	0	31.5	41.9	36.4	1.2	40.2	71.9	41.7	51.1	19.5	36.9	0	0	141.4	128.1	50.6	75.5	57.1	9	82.6	0	6.1	0	50.3	15.2	11.1	3	44.2	7.5	6.1	4	0.7
WBGene00000837	cul-2	97.1	77.3	41	72.1	97.2	181.9	196.5	227.6	114.4	104.2	22.8	59.2	91.2	33.1	43.1	0	1.7	12.6	170.7	30.3	0	71	95.9	88.1	7.6	23.3	317.7	29	81.8	92	117.2	159.6	10	64	123.9	243	94.5	61.4	63.3	135.4	48.6	87.2	15.5	46.7	60.5	53.2	36.5	47.4
WBGene00000838	cul-3	49.5	0	47.1	57.7	6	33.8	0	80.7	51.2	26.8	126.1	13.2	30.1	0	15.5	0	50.4	55.2	87.4	0	10.7	51.1	0	28.4	13.5	58.2	0	0	59.1	91.3	33.5	0	0	146.2	0	76.9	51.4	3.5	0	45.6	0	15.4	9.4	4.4	0	6.8	3	32.8
WBGene00000839	cul-4	74.7	54.3	49.2	30.2	19.5	0	29.4	27.9	0	59.5	0	41.7	44.4	28	22.2	6.4	0	36.6	62.9	33	13.7	10.8	64.5	0	37.5	76.2	65.4	0	0	266.5	97.7	51.9	161.8	205.1	3.5	126.4	6.6	104.4	30.1	149.3	0	35.8	28.9	13.1	6.7	31.1	7.2	59.9
WBGene00000840	cul-5	4.5	26.1	0	16.3	11.7	12.6	28.6	0	92.2	0	75.7	64.3	0	11.9	45.4	101.3	23.5	26.1	24.8	0	0	26.7	41.2	0	12	45.4	0	122.3	16.3	0	46.5	0	35.1	43.6	17.6	0	0	11.2	47.2	141.7	23.9	39.7	0.3	22.3	9.3	21.5	3.8	11
WBGene00000841	cul-6	0	0	0	19.5	0	0	0	0	0	0	0	0	0	0	0	0	0	0	0	0	0	0	0	0	0	0	35.1	0	0	0	0	52.7	0	0	0	0	0	0	785.9	0	0	0	0	0	0	0	2.9	0
WBGene00000843	cup-2	174.2	118.8	23.4	132.4	17	97.9	78.1	160.5	76.5	0	15.8	177	37.4	0	133.1	63.9	10	33.1	154.3	63.7	101.6	73.5	53.1	91.9	110	0	140.4	35.4	0	144.7	59.9	94.3	56.2	110.4	54.6	151.7	0	175.5	77.8	0	55.6	79.3	47.7	19.2	62.2	13.1	33.2	70.3
WBGene00000845	cup-4	39.5	19	0	0	0	40.2	0	0	0	0	0	56.1	0	0	0	0	0	10	0	0	0	0	0	16.2	0	9.3	5.4	0	14.3	0	0	0	38.7	0	0	0	44.9	13.6	0	15.1	2.5	0	6.5	0	0	0	2.8	19.4
WBGene00000846	cup-5	6.9	0	0	40	15.6	22.3	0	0	0	47.1	0	0	0	19.5	6.9	0	15.3	16.1	11.6	0	7	9.9	7.1	0	57.6	0	69.2	0	0	60.9	45.9	0	0	0	21.6	0	54.9	12.8	0	21.6	13.9	1.6	0.6	0.5	8	0	6.3	0
WBGene00000851	cut-1	0	0	0	0	0	0	0	0	0	0	0	0	0	0	0	0	0	0	0	0	0	0	0	0	0	0	0	0	0	0	0	27.2	0	0	0	0	0	0	0	0	0	0	0	0	0	0	0	0
WBGene00000853	cut-6	11	0	0	0	0	0	0	0	0	0	0	0	15	18.9	0	0	0	0	0	0	2.5	0	0	0	0	0	2.9	35.9	7.8	28.9	21.2	0	41	54	11.3	0	0	0	0	0	7.6	0	0	0	9.6	3.2	0.2	0
WBGene00000854	cux-7	199.6	87.2	188.4	85.4	0	270.4	151.6	78.9	166.4	42.3	252.2	125.4	118.5	37	54.1	10	0	41.3	254.4	115.4	18.6	103.9	38.7	113.1	67.4	107	357.4	0	142.3	49.9	465.3	51.6	161.2	81.9	18	110.6	58	176.5	85.4	175.1	20.6	114	25.1	81	36.8	47.2	27	112.9
WBGene00000857	cwn-1	0	73.1	0	0	9.8	0	0	42.7	0	6.5	36.9	0	28.9	63.2	0	49.1	0	35	10.9	0	0	0	0	20.6	15.5	0	6.7	67.5	37.3	133.9	0	64.5	0	0	10.8	39.2	0	117.1	47.5	14.2	54.3	9.3	87.2	944	31.2	8.4	313	33.3
WBGene00000858	cwn-2	349.9	22.3	0	0	149	7.6	0	0	0	17.8	35.7	42.6	401.2	24.1	5.1	0	0	0	0	96.2	0	9.3	32.8	21.7	28.4	26.7	0	0	122.7	64	0	97.7	148.5	57.8	45.7	27.3	119.8	30.6	266.5	37.3	0	26.2	116	55	0	17.1	190.2	0
WBGene00000859	cwp-1	0	0	0	0	0	0	0	0	0	0	0	0	0	0	0	0	0	0	0	0	0	0	0	6.3	0	0	0	0	0	0	0	0	0	0	0	0	0	0	0	0	0	0	0	0	0	0	0	0
WBGene00000860	cwp-2	0	0	0	0	0	0	0	0	0	0	0	0	0	0	0	0	0	30.4	35.2	191.1	0	30.7	0	286.8	0	33.9	0	0	0	40	0	0	0	0	0	0	0	0	0	0	0	110.7	0	0	0	0	0	0
WBGene00000861	cwp-3	0	0	0	0	0	0	0	0	0	0	0	0	0	0	5.9	0	0	0	9.2	78.8	0	0	0	101.1	26.7	34	0	0	0	0	0	0	0	0	0	0	0	0	0	0	0	23.4	0	0	0	0	0	0
WBGene00000862	cwp-4	0	0	0	8.8	0	0	0	0	0	0	0	0	0	0	0	0	0	0	0	0	0	0	0	0	0	0	0	0	0	0	0	0	0	0	0	0	0	0	0	0	7.4	0	0	0	2.7	0	0	0
WBGene00000863	cya-1	85.3	29.1	0	0	16.9	3.6	78.3	81.8	5.7	0	0	32.8	2.5	40.3	0.8	25.4	32	49.2	44	31.5	11.8	14.7	8.4	48.1	6.7	4.3	183.7	118.6	0	46.5	0	17.8	16.8	57	44.1	0	42.8	0	0	31.2	2.5	43	16	0	19.4	7.4	28.1	41
WBGene00000864	cya-2	0	0	0	0	0	0	0	0	0	0	0	0	0	0	0	0	0	0	0	0	0	0	0	0	0	0	0	0	0	0	0	0	0	0	0	0	0	0	0	0	0	0	0	0	0	0	0	0
WBGene00000865	cyb-1	177.8	28.4	10.7	73.3	30.8	41	24.2	77.6	18.3	73.1	119.7	101.5	39.9	80	31.6	104.8	41	101.8	214.5	7.5	42.7	17.7	63.4	54.9	2	116.3	130.3	24.7	151.9	0	0	56.9	225	139.2	46.4	81.3	31.9	142.5	67.8	42.6	9.6	53.5	0	14.2	16.6	36.3	6.5	97.2
WBGene00000866	cyb-2.1	0	0	0	0	0	0	0	0	0	0	0	0	0	0	0	0	0	0	0	0	0	0	0	0	0	0	0	0	0	0	0	0	0	0	0	0	0	0	0	0	0	0	0	0	0	0	0	0
WBGene00000867	cyb-2.2	0	0	0	0	0	11.7	0	0	0	0	0	0	0	0	0	2	0	0	0	0	0	7.4	0	14.2	0	0	0	36.7	0	0	0	0	30.9	0	0	0	0	0	0	0	7	0	0	0	0	0	0	0
WBGene00000868	cyb-3	189.3	0	92.3	107.1	102.5	148.2	33	99.3	161.8	76.5	347.7	177.9	53.9	41.7	7.3	0	155.7	449	197.8	10.2	57.5	94.3	309.6	97.1	159.9	125.3	92.9	139.4	106.5	184.7	2.8	210.6	99.9	83.7	36.3	26.4	83	32.4	47	19.8	22.8	24.3	39	21.6	12.4	0	41.4	207.2
WBGene00000869	cyc-1	99.1	60.8	65.6	147.3	43.6	41.6	136.5	15.8	108.3	3.1	0	87.1	78.7	12.8	38.8	8.8	20.9	62.3	115	37.4	11.3	123.9	133.2	96.9	26.8	22.7	133.2	84.2	0	134.3	119.6	84.2	76.9	327.5	77.4	9.4	173.9	83.4	2.5	58.8	32.3	16.4	192	140.6	279.2	189.7	89.5	13.3
WBGene00000870	cyd-1	16.1	0	6.1	0	19.5	0	0	0	27.8	11.7	72	0	0	0	0	0	0	9.2	4.6	0	0	6.4	0	13.3	0	0	42.2	31	4.9	0	0	0	60	0	0	0	42.5	30.5	0	59.3	0.9	18	2	0	5.2	0	0	30.7
WBGene00000871	cye-1	0	0	0	6.3	0	0	35.9	0	0	0	0	0	0	0	0	1.4	7.4	44.8	8.6	0	0	0	0	0	0	0	0	0	0	0	0	0	0	0	0	0	53.8	0	0	0	7.5	0	0	0	0	0	0	5.8
WBGene00000872	cyk-1	19.1	20.6	70.9	0	10.1	24.7	230.2	0	40.2	0	74.6	8.8	9.4	0	349.8	63	17.6	0	21.6	0	0.9	16.9	75.2	21.8	0	16.1	74.8	0	0	0.7	0	0	101.3	0	0	0	0	29.2	0	201.8	129.6	7.9	13.9	0	3.6	20.2	0	339
WBGene00000874	cyk-3	3.6	0	0	10.6	0	0	47.3	1059.8	26.6	25.9	160.5	39.1	0	6.4	8	8.4	71.5	78	40.9	102.5	57.9	0.8	37	10	46.2	9.4	39	45.3	0	139.2	0	70	23.1	0	3.9	65.4	0	0	76.2	21.9	15.5	4.3	29.4	6.3	0.7	0	5.4	21.6
WBGene00000875	cyk-4	42.2	34.4	189.4	32.4	0	129.5	44.7	90	95.1	46.8	0	5.1	28.4	12.1	13.9	0	71.9	42.6	45.6	68.6	25.9	109.2	49.9	25.2	0	39.1	64.9	64	0	53.8	28.2	84.3	93.6	0	0	76.9	20.6	103.6	0	139.5	0	67.3	34.5	83.9	20.7	0	7.1	56.1
WBGene00000876	cyl-1	96.1	18	136.4	43.5	40.1	134.1	101.6	0	141.6	39.7	57.3	35.3	129.7	37.7	14.9	36.7	27	94.7	61.5	30.2	64.3	14	45.2	68.5	91.9	41.9	146.8	0	61.2	178.1	65.9	5.9	0	26.9	0	33	34.5	31.8	116	15.3	85.2	45.2	48	4.1	39.9	46.4	24.9	18.2
WBGene00000877	cyn-1	5.2	12	67.4	32.2	26.4	1.2	4.7	44.8	0	32	19.6	75.6	46.9	89.9	82	31.1	27.3	12.3	37.2	74.3	48.3	70.3	26.4	82.5	71	45.7	74.6	197.4	0	33.1	65.9	19.1	139.8	109.8	24.1	0	75.5	65.1	0	92.8	19.8	32.1	140.8	158.1	309.7	192.9	87.3	24.1
WBGene00000878	cyn-2	0	0	0	0	0	0	0	36.2	0	0	0	39.5	0	0	5.4	0	0	0	0	0	0	0	0	0	0	0	0	0	0	0	0	0	0	0	0	0	0	0	0	0	0	0	0	0	0	0	0	0
WBGene00000879	cyn-3	408.8	197.9	303	330.9	538.1	319.9	526	408.2	580.1	662.3	578.2	622.4	463.3	301.5	123.1	0	93	147	409.6	931.3	628.9	582.5	423.2	631.8	486.7	504.5	280.7	497.4	596.2	247.2	422.6	309.7	249.2	532.7	297.2	502.2	855.4	161.2	577	249.1	174.7	600.8	369	207.6	271	251.3	243	192.9
WBGene00000880	cyn-4	15	0	0	16.3	46	17.8	0	99.5	57.3	33.1	49.4	35.3	0	0	24	0	0	9.1	61.1	79.9	3.7	44.8	0	44.2	0	0	0	54.8	17.2	0	0	53.8	36.3	101	20.7	0	67.3	26.2	98.9	0	7.4	12.3	19.5	0	14.6	4.8	6.8	17.4
WBGene00000881	cyn-5	779.7	648	254.5	304.3	165.5	381.8	95.5	755.6	425.9	89.1	464.6	538.9	275.6	173.5	543.5	338.5	410.7	335	631.2	174.6	0	476.1	258	384.7	304	337	485.1	295.3	338.5	41.1	494.1	391.7	564.3	343.4	327.6	163.1	273.1	442.9	262	2365.3	260.8	361.1	205.3	107.3	97.3	86.2	136.1	393.3
WBGene00000882	cyn-6	5.7	40.9	15	112.7	127.3	0	63.1	86.2	0	77.7	284.4	100.1	0	17.1	11.6	35.8	323.5	45	63.1	67.6	5.5	43.9	88.8	34.9	0	20.1	3.7	178.1	224.5	47.8	0	145.3	72	0	22	256.9	94.5	4.9	88.6	90.5	62.2	134.8	16.2	49.2	13.9	9.3	19.8	48.2
WBGene00000883	cyn-7	361	114.6	447.1	272	820.5	247.2	93.4	60.6	270.4	136.3	347.6	282.2	871.5	708.5	264.7	105	50.6	103.5	678.7	610	656.3	514.1	209	906.7	365.7	423.2	277	89.9	31.2	70.5	164.4	43.6	141.5	162.1	75.2	34.1	802.2	443.1	960.5	272.9	67	344.5	104.6	131.5	63	49	105.6	512.8
WBGene00000884	cyn-8	248.5	86.2	191.4	85	137.8	250.3	150.6	393.5	231.5	143.7	251.5	357.3	283.5	95.8	70	31.9	22.2	65.6	362.6	49.2	113.7	117.1	177.7	306.7	166.2	240.9	205.5	168.8	0	359.1	365.9	298.8	22.2	369	68.8	185	245.7	218.2	21.3	399.6	0	341.5	35.6	0	46.2	1.7	29.7	165.4
WBGene00000885	cyn-9	0	0	0	0	0	0	0	0	0	0	0	0	0	0	2.8	0	0	0	0	0	0	0	0	0	0	0	0	0	0	89.7	0	0	0	0	0	0	0	0	0	0	2.3	0	9.4	0	0	17.5	11	0
WBGene00000886	cyn-10	18.9	0	0	17.6	24.2	42.3	0	0	99.7	25.1	0	0	57.1	19.3	4.4	46.4	6.1	18.6	32.4	7	33.8	7.9	5.9	38.8	15	31	39.6	23.3	0	0	41.1	0	48.1	0	0	0	7	27.1	0	83.2	0	17	4.7	0	6.5	1.5	4.6	4.3
WBGene00000887	cyn-11	15.6	18.9	44	11.6	0	0	26.3	54.5	0	3.5	166.9	32.3	71.5	7.5	35.5	0	0	33	37.8	39	0	67.7	0	50.9	0	27.7	0	107.1	23.4	46.2	25.5	24.5	7.4	0	56.1	0	285.4	44	0	127	0.3	24.9	10.4	36.4	8.9	32.3	8.8	12.1
WBGene00000888	cyn-12	113	0	0	0	24.6	39.5	15.2	0	80.9	0	0	51.7	0	11.5	13	0	0	21.5	11	28.4	0	0	37.8	0	22.5	56.9	29.2	0	0	0	0	0	45.7	32.8	2.8	0	74.6	0	74.1	14.8	4.4	27	0	0	17.4	24.6	10.5	41.6
WBGene00000889	cyn-13	217.1	174.4	165.6	111	42.8	174.7	249.5	27.7	288.3	53.4	212.8	251.4	140	0	57.8	102.1	52.3	0	191.1	183.4	45.7	165.7	128.6	258.5	174.3	184.7	179.5	203.8	50	344.7	482.5	50.2	246.4	69.2	75.4	0	46.6	213.6	137.5	65.2	73.7	128.6	18.9	8	55.3	33.7	18.7	162.9
WBGene00000890	sig-7	41.6	118.2	0	46.1	0	114.8	122.5	0	23.8	0.1	135.5	1.7	30.5	0	23.9	45.2	16.6	0	53.9	28.6	0	44.9	30.4	55.4	60	33.6	0	0	99	160.2	156.9	0	82	120.9	0	127.2	55.8	0	84.5	59.3	16.6	125.6	21.3	17.4	3.4	0.4	14.2	79.6
WBGene00000891	cyn-15	13	21.1	1.1	47.4	34.5	59.7	0	0	0	0	0	0	0	16.1	15.6	44.2	0	26	92.6	35.5	2.6	49.6	64	58.5	0	67.1	51.5	0	45.3	105.7	79.1	0	132.9	0	53.7	0	0	8.7	41	152.4	0.6	44	11.3	63.9	5.7	8.6	5.1	50.4
WBGene00000892	cyn-16	28.6	0	3.5	10	36.4	5.7	44.3	230	0	67.8	0	2.4	0	0	0	0	9.4	23.4	46.5	0	8.7	10.2	0	0	0	12.4	0	0	25.3	44.7	0	27.1	2	0	31	0	7.7	29	0	0	0	27.2	9.6	0	5.1	10.2	2.2	0
WBGene00000893	cyn-17	0	71.4	0	53.3	0	44	11.4	0	0	0	0	2.7	0	0	0	0	3779.1	6	0	0	0	0	10	0	22.7	8.5	0	0	0	0	0	40.9	0	0	0	0	0	0	0	0	0	64.1	12.6	16.7	2.8	7.3	7.6	0
WBGene00000894	dab-1	5.3	0	0	13.3	20.9	0	27.7	0	37.9	0	52.4	21.6	0	14.4	18.4	22.8	40.1	19.2	4.5	36.5	0	38.7	13.7	39.7	38.8	11.1	76	94.9	28.9	67.8	0	18.5	75.3	126.5	31.8	0	0	0	0	29.9	34.6	17.4	11.1	0	11.1	31	6.9	54.3
WBGene00000895	dac-1	0	0	0	10.4	2553.6	0	0	0	0	0	0	0.3	0	0	0	0	12.4	26.7	42	130.9	83.9	0	0	92.6	0	68.9	0	0	0	0	0	0	138	0	0	0	488	0	0	0	0	10.7	0	0	0	0	0	0
WBGene00000896	dad-1	62.7	89.8	278	123.1	32	113	39.4	0	0	164.2	72.9	187.8	0	170.6	412.9	0	33	65.2	152.4	83.2	123.7	31.4	201.2	139.2	25.7	29.5	159.2	166	118.8	258.5	0	30.2	183.2	0	0	0	97.5	9.2	98.6	205	63	30.1	21.5	63.8	36.4	53.9	37.8	70
WBGene00000897	daf-1	30.7	0	202.8	120.5	101.3	0	0	0	109.3	117.1	99.7	7.1	43.7	65.2	15.7	0	33.5	25.1	51.9	209	344.5	57.3	50.9	100.1	354.4	88.7	7.8	0	39.4	64.2	34.2	72.9	113.9	126.2	22	32.1	174.1	78.3	257.8	37.1	0	137.7	2.1	5.2	26.4	19.7	13.5	31.4
WBGene00000898	daf-2	0	0	0	27.2	0	0	0	0	16.9	0	0	0	51.4	9.9	7.8	0	13.8	0	1.7	0	0	10.4	0	0	0	8.2	0	0	45.3	0	0	0	0	0	0	0	0	6.8	0	0	0	0	0	0	0	0	6.5	21.5
WBGene00000899	daf-3	121	29.9	0	108.3	91.5	24.9	125.9	26.8	30.3	123.3	141.4	38.7	9.3	44.1	44.7	0	79.4	0	96.5	21.7	48.2	184.9	221.9	37.8	60.4	31.9	145.5	0	96.5	121.2	142.8	130	156.3	0	34.6	277	39.5	151.8	43.6	24.9	7	116.8	20.3	47.5	18.5	40.9	16.1	65.8
WBGene00000900	daf-4	116.8	59.2	82.5	205.8	50.8	108	60.9	169	10.1	167.9	122.3	34	52.3	49.1	0	0	36.4	0	56.2	132.7	59.5	21.2	158.8	87.4	520.8	185.6	170.9	0	0	147.8	167.9	95.4	64.8	148	13.9	0	125.7	99.1	96.9	37.4	5.2	70	0	27.3	10.9	0.3	11.9	35.3
WBGene00000901	daf-5	0	25.2	21.4	32.5	2	0	0	0	0	0	0	0	0	0	0	0	37.2	0	1	0	87.8	77.4	62.5	45.4	97.6	144.4	10.6	0	0	0	0	17.7	0	77	0	0	0	0	63.5	0	0	228.6	13	0	21.3	27.9	14.7	11.3
WBGene00000902	daf-6	18.2	0	0	0	0	0	0	0	0	73.1	0	0	12.3	0	270.3	1711.1	0	19.2	5.6	0	0	0	24.3	0	0	7.6	30.7	0	0	0	0	0	0	0	11.6	0	0	0	39.9	0	588	0	3.7	0	31.2	0	0	0
WBGene00000903	daf-7	20.8	0	91.4	0	63	0	0	0	0	0	54.5	0	0	0	0	0	0	0	1829.1	38.5	19.3	40.3	0	137	858.4	73	0	63.9	0	0	0	0	32.8	0	0	0	1559.3	15.8	0	0	0	0	0	0	0	0	0.7	0
WBGene00000904	daf-8	0	0	0	0	16.8	0	0	0	0	0	0	34.5	0	0	0	0	0	0	4.6	0	12.9	0	0	12.1	0	0	0	0	0	0	0	0	0	0	0	0	0	0	0	0	0	0	6.8	0	0	0	1.2	0
WBGene00000905	daf-9	0	0	0	0	0	0	0	0	0	0	0	0	0	0	0	0	0	0	0	0	0	0	0	0	0	0	0	0	0	0	0	0	0	0	0	0	0	0	0	0	0	11.7	0	0	0	0	0	0
WBGene00000906	daf-10	1254.8	56.2	120.2	322.7	109.2	24.9	28.4	0	0	0	0	0	0	49.5	0	0	15.5	55.8	988.6	353.7	381.7	651.9	218.6	528.1	290	628.5	0	0	30	0	0	0	0	0	27.9	0	117	427.8	220.1	0	8	318	0.5	0	2.7	0	1.3	0
WBGene00000907	daf-11	0	0	0	20.5	14.7	0	0	0	0	0	0	12.3	0	0	0	0	0	0	3.3	41.2	102.9	1.4	10.1	110.5	364.4	90.7	0	0	0	0	0	0	33.9	0	19.2	0	138.2	839.1	2428.8	0	0	0	0	0	5.9	0	3.4	0
WBGene00000908	daf-12	0	0	19.8	50.9	3.8	0	0	0	0	0	0	0	0	0	6.9	15.8	0	0	3.6	0	0	35.2	38.5	0	0	7.3	0	0	0	0	0	0	27.6	0	0	0	0	0	0	0	21.8	0	2.1	0	4.4	11	3.3	15.1
WBGene00000910	daf-14	11.6	0	32.9	60.8	50.1	15.4	0	32.1	0	94.1	53.8	0	0	7.3	0	24.7	16.1	16.2	3.4	11.7	0	0	33.1	74.3	81.6	114.3	16.9	49	0	0	0	108.7	133	0	29.1	0	120	32.2	119.2	0	2	29.5	1.4	3.4	39.7	4.6	9.2	0
WBGene00000911	daf-15	56.5	0	29.5	50.6	34.2	61.3	40	337.7	249.4	0	57.7	112	42.1	35.8	58.2	3.7	41.6	43.4	59.5	0	4	34	7.6	73.9	122.4	66.5	18.5	58.3	50.6	74.4	37.2	24.8	104	245.7	0	38.8	5.9	35.5	113	30.7	38.1	38.6	34	5.8	47.1	8.4	22.2	27.1
WBGene00000912	daf-16	59.8	20.4	92.9	18.4	373.9	378.1	534.4	304.1	598.6	144.6	125.9	56.8	34.3	21.3	9.9	0	12.9	143.6	133.1	47.7	163.9	75.2	96	245.4	149.9	70.2	29.2	0	126.3	112	104.1	444	226.1	125.6	75.3	307.5	207.1	67.9	162.7	294.2	45.7	226.5	56.4	28.4	1	17	30.1	5.4
WBGene00000913	daf-18	0	0	23	59	39.2	27.2	0	0	0	0	0	13.2	0	0	8.3	13.7	27.1	37	32.9	6.5	28.9	52	0	73.9	0	74.3	69.5	0	0	116.3	0	27.8	0	0	0	0	213.5	265.4	93.4	0	10.4	40.7	0	0	0	1.1	0.3	0
WBGene00000914	daf-19	927.2	13.9	481.9	354.7	1318.5	149.9	134	163	129.4	200.4	254.6	176.8	0	111.3	14.7	29.5	56.3	48	925	1052	907	488.6	283.9	685.7	166.5	587.5	541.8	141.7	123.6	155	282.9	245.6	107.2	377.9	52.8	155.9	448.6	905.1	1226.1	0	0.2	721.3	0.5	21.4	24.5	34.3	32.9	107.6
WBGene00000915	daf-21	2421.2	216.6	4167.9	2638.3	3238.5	592.7	1149.3	899	864.1	1082.2	981.7	1218.6	2661.6	1719.3	540.8	0	392.7	411.2	3747.9	3839	4958.7	4208	2713.7	5606.9	2973.2	5812.9	1802.6	1396.5	597.3	1045.8	685.3	894.4	549.2	592.6	286.4	1095.1	2850.6	2986.4	3847.4	1052.4	126.1	6006	660.6	748.6	694	641.2	579.3	1321
WBGene00000917	daf-25	362.5	0	0	37.1	173.9	59.2	81.6	69.6	39.9	109.1	201.9	0	710.2	117.1	11.1	0	33.4	26.8	674.8	281.4	329	670.7	62.6	606.6	22.3	148.5	102	0	114.3	0	117.8	76.6	56.5	186.7	13.6	0	8.5	151	488.9	141.6	7.4	643.8	0	0	39.1	17.6	19	2.2
WBGene00000920	daf-28	0	0	462.5	0	51	0	0	0	54.5	0	0	0	0	0	0	0	0	0	0	0	16.9	0	0	0	51.9	0	0	0	0	0	0	0	0	0	0	0	38.7	22.2	16	0	0	0	0	0	0	0	0	0
WBGene00000923	daf-31	71	25.5	19.8	90.7	19.3	59.4	157.4	104.5	0	51.8	0	88.9	114.1	56.3	49.5	77.6	15.1	80.1	135.4	46.5	18.9	20.6	78.1	41.3	152.8	27.7	138.3	0	96.2	24.4	82	38.8	43.8	48.2	50.6	61.7	106.9	152.1	58.4	105.9	32.9	67.9	50	1	59.5	67.4	50.8	40.5
WBGene00000928	dao-2	0	103.7	0	0	94.9	20	0	199.2	0	0	0	15.1	0	0	0	0	0	4.9	0	0	0	0	0	0	0	0	50.1	210.5	0	0	0	17.5	0	339.2	0	0	0	29.1	0	127.1	0	79.8	0	0	0	18.3	0	149.6
WBGene00000929	dao-3	20	13	55.4	50.8	35.1	0	0	83.2	100.4	38.3	0	0	81.2	42.4	19.6	30.2	0.9	30.5	2.5	0	0	60.8	49.6	2	0	11.4	0	0	0	0	62.1	50.8	0	56.7	17.4	0	0	0	51.7	84.3	30.5	0	5.6	0	29.1	20.1	16.3	48.6
WBGene00000930	dao-4	0	0	0	0	0	0	0	0	0	0	0	0	0	0	0	0	0	0	0	0	0	0	0	0	0	0	0	0	0	0	0	0	0	0	0	0	0	0	0	0	0	0	0	0	0	0	0	0
WBGene00000931	dao-5	0	10.5	71.2	33.3	0	21.8	7.2	21	8.4	94.3	174.2	49.6	0	105.2	26.6	0	59.1	37.7	20.1	0	0	0	0	4.8	0	0	93.9	73.5	0	7.7	35.4	146.9	118.1	111.2	27.2	127.1	12.8	0	0	379.5	0	124.3	34.2	34.8	30.8	0	29.9	61.2
WBGene00000932	dao-6	15.1	0	0	11	0	0	0	0	0	30.1	0	0	0	0	0	0	1219.9	11	0	0	0	0	9.9	0	0	10.9	0	0	0	0	0	0	0	0	0	0	39	50.7	0	0	0	0	5.5	0	0	0	2.9	0
WBGene00000933	dap-3	69.4	41	0	6.5	79	17.4	0	0	0	0	33.1	0	24.3	0	58.7	73.5	0	1.4	31.6	15	37.2	21	24.8	6	1.2	51.7	0	0	0	28.6	30.6	14.1	77.6	139.3	30.6	60.6	98.6	8.9	29.1	64.2	12.8	114.3	45.3	94.7	184.3	169	79.1	0
WBGene00000934	dat-1	20.8	0	0	0	0	0	0	0	0	0	0	0	0	0	0	0	29	0	0	0	0	0	0	0	65.3	0	0	0	0	0	0	0	0	0	0	0	0	0	0	0	0	0	0	0	0	0	0	0
WBGene00000935	daz-1	0	0	0	9.4	0	0	0	0	0	0.4	0	98	0	0	0	0	0	0	0	0	0	0	0	0	0	0	0	0	0	0	0	0	0	0	0	63.3	0	0	0	0	0	0	0	0	0	0	0	0
WBGene00000936	dbl-1	0	0	0	2.2	0	0	0	0	0	49.5	0	0	0	22	2.1	0	6.5	0	2.7	24.4	0	0	0	18	0	0	0	0	79.5	0	0	0	0	0	0	0	0	0	0	0	0	0	0	28.4	55.8	6.7	33.2	223.2
WBGene00000937	dbr-1	87.1	20.3	20.3	4.6	0	19.2	58.3	3.7	187.3	38	73.6	11.9	58	31.9	37.2	16.3	39	31.1	75.5	0	0	36.9	77.6	34.9	17.8	11.3	0	0	38.4	0	0	23	89.5	38.5	0	0	0	0.1	32.7	17.9	0.3	2.9	6.4	0	8.8	5	1.7	32.6
WBGene00000938	dcp-66	161.2	67.1	41.8	53.1	25.5	110	63.3	257.8	74.5	170.9	165	213.7	221.4	0	27.4	43	22.4	62.2	71.1	61.3	35.7	102.2	109.5	85.1	50.4	54.4	111.3	26.3	98.3	111.8	228.8	216.2	127.9	81	37.9	140.5	22.6	61.4	119.2	143.8	0	123	54	0	28.8	0.6	5.1	155.4
WBGene00000939	dcr-1	43.9	0	80.3	17.4	30.2	64.5	120.3	0	41.3	44.6	32.4	44.7	6.9	0	9.8	62.9	0	36.4	20.6	0	37.8	55.9	72.4	52.4	0	29.6	132.3	57.5	132.3	173.4	27.3	92.4	64.1	0	0	101.8	27.4	42.7	87	73.9	57.7	70.3	26.2	1.9	8.7	8.2	5.5	8.8
WBGene00000940	dcs-1	12.4	0	35.4	36.3	0	0	41.4	83.7	1.9	23.9	0	0	96.8	44.3	33.5	0	44.8	0	33.2	0	0	34.4	19.8	0	48.8	0	4	9.3	28.6	0	39.7	0	24.7	0	273	51.2	46.8	8.3	45.2	0	0	0	0	0	2.7	18.8	15.4	0
WBGene00000941	ddp-1	63.6	0	0	14.5	0	66.7	29.8	0	0	0	40.6	0	39.4	0	7.4	16.1	42.4	21.1	41.4	0	0	74.4	0	0	29.4	7.1	0	98.8	0	0	0	16.1	0	0	9.5	0	0	81.6	69.8	0	0	34.3	37.2	0	51.9	62.2	63	34
WBGene00000942	deb-1	0	82.9	14.2	3	48.4	24.4	0	137.9	0	22.7	303.3	50.7	73.5	10	12.9	55.7	5.7	291.4	0	36.9	0	12.6	84.1	10.8	56.1	35.4	62.7	0	58.9	0	78.7	63.8	0	31	58.3	29	0	22.7	44	0	54	0	415.7	353.9	355.4	300.7	330.1	50.7
WBGene00000950	deg-1	104	0	0	16	12.4	0	0	0	0	0	0	0	0	0	5.5	0	0	0	23.3	0	10.5	21.2	0	0	19.3	10.1	0	49.3	0	99	0	178.6	0	0	0	0	0	0	0	33	4.3	0	11.8	0	73.6	10.3	27.6	31.2
WBGene00000951	deg-3	0	0	0	14.5	0	0	0	0	0	52	0	374.4	22.2	0	0	0	0	18.2	0	0	0	0	0	0	0	0	45.4	0	0	143.9	0	94.3	0	0	0	0	0	0	0	0	0	0	0	0	23.2	4.5	0	40.5
WBGene00000952	del-1	0	0	0	0	0	68.1	0	0	0	0	0	0	0	38.6	0	0	0	0	0	0	0	0	0	0	0	0	0	148.2	25.8	0	0	0	0	0	0	121.6	0	0	0	0	0	0	16.7	0	0	21.7	19.5	0
WBGene00000953	del-2	534.7	619.3	249.7	503.2	35.8	0	0	66.5	0	0	0	0	0	0	0	0	32.1	0	1441.9	606.3	960.1	889.6	268.4	261.2	267.6	224	83.2	138.8	0	0	0	0	0	0	0	0	209.9	110.7	297.1	0	0	12.3	4.2	20.7	0	1.1	0.3	5.4
WBGene00000955	des-2	0	0	0	0	0	0	0	0	0	0	0	159.5	45.7	0	0	0	0	11.5	0	41.8	0	0	0	0	0	0	15.4	0	0	0	0	5.6	0	0	0	0	0	0	0	0	0	0	0	0	3.1	0	2.6	13.6
WBGene00000958	dgk-1	0	0	0	30.9	4.5	0	34.2	0	0	69.8	0	0	0	0	0	0	0	32.2	9	0	0	8.4	13.3	19.7	25.6	19.8	0	0	48.5	40.5	120	0	0	0	0	45.7	0	65.6	0	0	0	4.2	2.9	0	0.9	2.6	0	0
WBGene00000959	dgk-2	114.3	232.6	196.2	260.9	175.3	206.6	98.8	203.9	214.6	78.3	433.2	193.4	68.5	40.3	220.7	455.5	130.8	393.8	218.2	304.6	123.4	131.5	209.7	372.9	286.2	470.5	212.6	302.9	221.2	47.2	243.5	548.8	40.7	138.7	781.8	5.2	145.3	418.2	166	127.5	274.4	90.5	57	2	67.5	60	27.3	78.4
WBGene00000960	dgk-3	0	0	0	0	214.9	0	0	0	0	162.1	0	2.6	31.3	0	0	0	0	0	54.2	336.6	300.2	76.5	58.1	17.4	0	16.3	0	0	0	0	39.6	0	0	0	0	0	0	169.4	330.9	0	6.4	243.5	0	0	0.9	14.4	0	0
WBGene00000961	dgn-1	14.5	72.6	73.7	33	15.1	51.7	0	29.8	68.9	41.1	0	167.1	119	0	19.7	0	126.2	56.1	135.7	32.7	0	41.8	4.4	126	9.7	44.8	154.6	14.5	76.6	4.3	276.9	252.9	282.9	137.8	171.4	0	3.8	0	0	8.4	16.6	0	149.4	85	63.6	163.1	86.4	591.9
WBGene00000962	dhc-1	0	0	0	4.4	0	43.9	0	183.8	0	12.7	54.5	67.9	48.8	41.3	0	7.8	22.8	0	35.3	0	69.5	12.2	79.2	14.4	30.7	0	114.9	33.8	12.5	0	11.7	54.9	62.3	136.4	51.4	57.5	0	25.2	0	16.6	5.7	27.7	16.3	78.6	7.9	14.9	10.6	24.5
WBGene00000963	dhp-1	14.2	0	0	0	15.8	0	0	0	23.8	32	0	0	0	0	0	0	33	0	16.3	0	0	0	25.2	3.4	16.9	0	0	0	75.5	0	37.8	0	0	0	0	0	0	0	81.2	0	3.2	0	0	0	0	2.9	0.1	0
WBGene00000964	dhp-2	0	0	0	11.8	0	0	0	0	1.7	0	0	0	0	5.8	3.3	0	12.8	0	5.3	43.4	0	21.2	0	0	0	0	0	0	0	81.1	55.8	0	57.3	0	14.4	0	0	4.1	14.4	0	11.4	0	214.4	238.2	454.7	220.2	298.4	0
WBGene00000965	dhs-1	39.9	0	0	0	19.3	0	33.9	0	0	67.8	0	0	0	19.3	7.6	21.8	4.7	0	11.4	51.4	0	72	0	24.2	26.8	32.9	0	0	0	83.7	0	58.1	0	0	0	0	69.9	0	0	0	2.6	8.6	34.4	11.1	9.2	0	4.2	34.7
WBGene00000966	dhs-2	0	0	0	2.3	0	0	33.7	0	0	0	0	0	0	31.6	0	0	0	0	0	20.5	0	0	0	5.5	0	0	0	0	0	84.9	0	0	0	0	0	80.5	0	0	0	0	0	12	3.9	0	1.1	11.9	0	0
WBGene00000967	dhs-3	0	23.2	0	0	12.3	0	36.5	0	0	0	47.9	30.6	0	0	0	4.5	0	0	0	0	0	0	0	0	52.3	0	29.8	0	0	0	0	0	53.4	0	11.5	0	0	0	0	0	24.4	5.4	16.3	56.6	0	17.8	0	9.7
WBGene00000968	dhs-4	0	0	0	4.6	0	7	0	0	0	0	0	0	21.2	7.7	0	31.2	0	0	0	0	0	3.6	0	0	0	9.5	5.2	0	0	0	33.8	0	0	0	0	0	11.5	0	32	0	0	0	0	19.5	0	11.8	3.2	0
WBGene00000969	dhs-5	3.1	95.7	0	0	0	15.2	0	51.4	0	0	0	6.2	0	0	140.7	2321.1	0	17.5	0	61.3	0	0	0	0	0	0	3.7	0	0.5	62.7	0	0	34.3	37.1	0	0	0	0	3.8	0	0	4.9	3.7	13	13.5	0	0	0
WBGene00000970	dhs-6	0	39.5	17.4	0	11.3	0	0	55.5	0	46.8	0	0	93.1	0	5.4	13.4	27	24	75.8	128.5	81.5	68.4	36.5	15.8	20.6	50	0	104.2	0	0	0	98.8	6.3	0	3	21	49.3	70.4	18.4	27.8	0	50.7	109.5	25	79.8	50.8	32.1	6.6
WBGene00000971	dhs-7	0	0	82.5	110.2	0	0	0	0	0	0	0	0	0	0	0	0	0	0	0	33.5	4	2.6	105.4	42.8	0	81	0	0	0	0	0	0	0	0	0	0	60	0	88.2	0	0	0	0	0	2.6	0	0	0
WBGene00000972	dhs-8	45.9	25.7	67.1	14.7	0	18.6	0	0	25	34.8	0	37.6	13.7	16.2	0	9.7	0	17.1	0	0	0	0	0	0	20.2	0	10.9	0	26.7	45	0	7.3	8.5	27.5	0	57.6	0	0	0	65.8	0	0	0	0	21.2	2.4	5.8	0
WBGene00000973	dhs-9	8.5	0	0	391.1	83.7	0	67.3	0	0	0	33.3	0	40.4	42.5	0	0	10.9	0	0	33.9	44.7	15.1	149.6	21	159.8	3.6	0	28.8	0	0	0	0	0	0	6.4	0	0	0	13.1	0	14	0	14.5	0	6.6	3.6	3	31.3
WBGene00000974	dhs-11	0	0	0	0	0	0	0	0	0	3.6	0	0	0	0	3	0	0	0	0	0	0	0	0	0	0	0	0	0	0	0	0	0	0	0	0	0	0	0	0	0	0	0	0	0	0	0	0	0
WBGene00000975	dhs-12	0	0	0	8.1	0	0	0	0	0	5.3	0	12.2	42.9	18.1	5.3	20.1	0	0	2.7	0	10.8	12.3	18.5	5	17.9	14.1	0	0	0	0	0	0	0	51	0	0	0	33	0	0	0.1	17.8	3.4	0	3.5	21.4	2.4	0
WBGene00000976	dhs-13	8.5	0	0	15.8	0	0	0	72.4	0	0	0	0	44	0	21.3	0	11.4	0	32.2	0	0	1.1	0	0	0	0	61.1	0	8.7	0	0	27.6	0	0	0	0	0	0	0	24.7	10.1	0	7	0	8.3	10.3	2.4	10.4
WBGene00000977	dhs-14	0	0	0	0	0	0	59.3	0	0	19.6	0	0	0	0	0	0	0	0	0	0	0	0	0	0	0	0	0	0	0	0	0	0	0	0	0	0	0	0	0	85.4	0	0	0	0	0	0	0	0
WBGene00000978	dhs-15	0	0	0	0	0	0	0	0	0	0	0	0	0	0	155.6	0	0	0	0	0	0	0	0	0	0	0	0	0	0	0	0	0	0	0	0	0	0	0	0	0	0	0	0	0	0	0	0	0
WBGene00000979	dhs-16	0	279	0	5.4	0	0	0	0	0	0	0	0	0	5.4	1.8	0	0	0	0	0	0	0	0	10.2	0	0	0	0	0	8.6	0	0	0	0	0	0	0	0	0	0	8.1	0	0	0	0	0	0	16.9
WBGene00000980	dhs-17	0	58.6	0	0	12.4	9.2	0	86.7	158.7	15.1	0	76.4	0	71.6	1.8	0	0	0	11.2	88.9	53.2	10.4	0	36.8	13.3	0	0	48.8	16.8	126.1	62.6	413.6	0	0	98.3	120.5	0	36.4	0	0	0	113.5	16.8	54.6	67.5	19.6	18.9	38.1
WBGene00000981	dhs-18	18.3	22.1	18.5	142.9	0	19.2	0	211.4	0	1.2	0	27.9	0	0	0	19.3	12.1	85.3	0	35.3	53.6	0	30.4	0	74.8	0	0	18.1	5.6	0	15.8	3.2	79.7	14.8	0	46.5	15	20.8	0	0	0	0	0.6	0	0	0	5	70.5
WBGene00000982	dhs-19	0	9.1	27.9	20	0	110.7	0	0	58.4	0	0	263.3	4.9	12.2	39.2	5.3	19.8	102.2	35.9	88	49	47	104.1	0	12.8	4.5	0	0	0	0	0	10.4	155.5	0	0	59	44.5	27.4	32.4	91.6	21.4	0	4.7	17.3	11.3	21.5	16.4	542.8
WBGene00000983	dhs-20	0	0	0	8	0	0	0	0	0	0	0	0	0	0	87.4	1372.4	0	0	0	0	40	0	0	0	0	0	0	0	0	0	0	0	0	0	0	0	0	0	0	0	15.8	0	0	0	1.5	0	0	0
WBGene00000984	dhs-21	0	12.7	0	15.3	1.2	0	0	0	0	0	0	0	0	61.2	0	0	0	34.4	0	0	0	13.6	54.7	0	0	0	1.4	0	0	29.8	142.8	0	164	0	15.5	0	99.5	53.5	26.2	0	11.1	0	0	85.9	30.8	0	22.7	0
WBGene00000985	dhs-22	122.5	37.7	0	103.8	117.3	53.4	77.7	0	19.2	20.2	35.2	119	153.5	105.1	128.2	11.1	21.5	56.5	112.8	123.6	93.7	106.1	0	101.4	68.3	101	9.9	0	36.1	0	138.4	48.8	47	95.5	14.3	9.4	0	26.1	37.1	167.8	48.8	38.1	37.7	29.7	39.6	54.6	28.6	184.2
WBGene00000986	dhs-23	0	0	0	0	0	0	0	0	0	0	0	0	0	17.1	0	0	22.7	0	0	0	0	0	0	15.1	0	0	0	0	0	0	0	0	0	0	0	0	0	0	0	0	0	0	0	0	0	0	0	0
WBGene00000987	dhs-24	84.5	0	86	29	0	0	0	0	0	29.2	55.3	0	0	0	7.5	27.6	5.7	26.1	11.9	0	2.2	1.7	0	9	0	8.4	58.5	61.1	0	69.9	0	22.7	0	0	0	0	0	0	0	20.4	0	15.3	10.1	1.6	7.4	31.5	9.2	0
WBGene00000988	dhs-25	16.9	193.4	0	0	14.4	120.4	0	0	132.3	26.1	227.4	18.5	27.9	0	72.4	112.4	0.8	20.7	2.2	5.8	0	21.1	9.6	0	24.2	7.6	54.7	0	8.5	69.2	16.6	48	210.2	73.5	0	45.1	39.5	10.2	75.1	95.3	52.1	24.3	67.2	31.7	77.4	78.9	54	0
WBGene00000989	dhs-26	0	0	0	0	0	0	0	0	0	0	0	0	0	0	4.7	0	0	0	0	0	0	0	0	0	0	0	0	0	0	0	0	0	0	0	0	0	0	0	0	0	0	0	0	0	0	0	0	0
WBGene00000990	dhs-27	42.6	237.2	0	0.9	58.4	13.8	27.7	60.5	0	0	0	19.5	0	25.1	6.7	0	0	16.2	11.8	0	6.1	0	0	0	0	6.9	4.1	5.5	0	0	0	5.4	0	0	8.2	0	0	30.9	0	303.9	26.2	0	0	0	0	0	3.8	13.3
WBGene00000991	dhs-28	28.3	3.6	0	0	0	102.5	26.8	69.7	0	6.2	0	0	60.6	9.1	0	0	12.2	0	0	0	0	20.5	0	0	6	53	14.4	82.1	0	0	0	0	79.1	0	18.7	23.2	0	51.9	5.5	0	4.9	9.9	7.8	0	18.5	27	25.5	6.4
WBGene00000992	dhs-29	57.2	294.2	127.7	44.7	100.4	2.1	384.3	0.1	73.9	56.9	97.9	88.5	100.1	37.5	28.3	51.7	9	0	52.9	599.2	323.8	3	0	7.1	6.6	0	22.4	44.8	0	56.3	45.5	0	0	24.6	0.8	0	0	12.1	16.8	102.2	34.4	30.5	28.2	0	0.8	48.8	12.4	61.9
WBGene00000993	dhs-30	0	10.9	0	17.4	25	0	0	0	0	38	0	0	0	8.7	9	0	0	0	57	15.9	26.9	0	108.5	50.3	13.3	5.5	0	0	8.6	7.9	0	47.4	0	0	13.5	61	0	0	0	20.8	0	0	36.2	11.4	16.4	25.2	27.8	126.2
WBGene00000994	dic-1	0	0	0	0	0	0	0	0	0	0	0	0	0	0	33.1	0	0	21.3	41.7	19.2	0	0	0	0	42.9	1.6	0	0	0	0	47.6	0	0	0	0	0	0	0	0	0	0	0	0	0	1.4	7.1	5.6	0
WBGene00000995	die-1	134.4	0	24.3	18.7	5.6	494.2	711.5	0	18	279.9	196.9	0	87	0	18	0	70.7	188.1	155.2	235.5	6.5	67.1	170.6	1.4	46	22.6	376	0	19.4	17	85.7	0	210.3	0	190	59.3	86.7	216.7	291.2	105.7	0	58	2.4	16.8	1.5	31.8	3.7	128.4
WBGene00000996	dif-1	6.9	0	90.2	39.3	0	2.3	0	0	0	0	0	16.4	9.3	0	2.2	0	28.8	25.4	0	12.4	1.3	18.1	65.3	0	34	37	0	47.6	62.6	46.6	28.5	0	7.1	50.7	41.8	133.2	0	0	91.5	95	12.8	10.5	40.6	66.3	82.6	47.7	21.8	0
WBGene00000998	dig-1	15.5	0	21.2	0	0	0	54.1	0	0	47.6	40.5	51.8	4.9	44.5	0.5	0	0	20.6	0	0	0	0	19.6	13.4	0	22.3	87	0	9.7	0	115	6.1	0	0	0	0	0	0	0	0	0	0	831	675.5	921.8	905.3	660.6	0
WBGene00001000	dim-1	90.7	4.2	21.9	175.9	0	69.7	0	128	5.9	110	12.8	0	11.4	40.5	0	0	0	21.3	4.9	0	0	113.7	167.4	198.2	149.6	180.6	55.3	0	22.5	93.8	0	164.5	102.9	0	44.6	217.2	0	13.4	71	0	33.1	35.4	3002.2	2972	3658.3	3386.8	2991.2	179.5
WBGene00001001	dis-3	211.1	749.7	43.1	30.7	33.1	0	61.9	25.3	62.9	0	0	0	5	0	20.7	67.5	0	6.3	14.3	0	69.4	27.8	22.5	17.9	50.1	15.1	24.1	0	237	0	16.4	0	0	0	3.9	0	59.2	4	26.2	48.6	207.4	0	4.4	9.9	1.6	0	17.3	83.7
WBGene00001002	div-1	60.8	37.2	146	57.5	6.1	47.1	0	94.9	115.6	0	0	49.5	49.1	0	4.1	0	49.6	0	49.7	30	76.6	4.5	93	20.2	4.3	84.8	63.4	69.3	16.1	48.2	138	0	111.1	69.6	55.7	163	0	29.4	19.8	121.1	23.7	58.5	29.2	37.3	25	12.8	26.5	21.4
WBGene00001005	dlc-1	0	129.2	903.3	748	188	123.2	114	225.7	0	78.3	62.8	283.2	105.1	288.7	142.8	16.6	67.4	31.4	17.1	333.5	512.1	465.6	559.8	611	820.3	445	298	43.1	188.4	15.9	7.1	268.5	184.7	135.7	385.6	69.8	1082.7	250.3	567.7	65.5	351	130.9	671.6	1745.5	1093.1	988	796.1	205.6
WBGene00001006	dlg-1	127.7	383.1	128.7	74.6	148.5	137	5.2	128.8	1.2	93.8	175.2	0	0	29.3	0	112.6	0	251.1	136.4	13.7	0	178.3	58.5	46.6	0.2	153.1	186.4	0	0	134.9	155.3	0	82.6	0	75.3	109.5	1.7	26.1	38	544.8	133.3	42	69.8	114.7	11.4	38.5	29	0
WBGene00001007	dli-1	506.2	266.1	143.8	320.6	215.6	274.7	714	462.9	591.6	281.2	638.9	443.7	334.1	231.6	132	84.5	57.3	51.1	665.8	309.3	242.8	329.3	187.1	386	380.8	148.5	634.6	353.8	435.9	321	333.7	271.2	430.9	691.2	140.6	131.3	112.8	315.6	324.8	288.3	30.2	341.5	139.7	123.3	121.4	108.5	185.5	259.3
WBGene00001008	dlk-1	22.3	0	62.5	133.4	136.5	0	112.2	0	113.8	57.1	0	23.5	0	0	43.5	8.6	15.3	31.4	25.3	114.6	23.5	23.1	69.4	18.8	55.5	29.2	105.9	98.7	49.2	135.4	0	71.1	0	155.5	59.5	0	13.4	111.4	40.8	22	85.9	17.3	1.3	31.2	5.6	4.2	0	0
WBGene00001016	dna-2	0	0	0	0	0	0	0	0	0	0	0	31.5	0	0	0	0	0	16	1.2	0	15.3	0	0	0	0	0	0	0	0	0	0	0	37.4	0	0	0	20.1	0	0	0	2.2	0	7.4	0	3.2	0	0	0
WBGene00001017	dnc-1	73.3	70.9	0	50.6	51.6	69.6	38.5	6.3	71	59.2	97.2	63.1	45.6	87.2	39.8	13.2	45	162.2	58.4	3.8	81.6	50.3	66.5	68.2	80.2	37.1	20.8	41.9	5.9	167	193.9	72.7	81	22.3	22.9	8.2	0	53.3	26.2	18.4	39.6	54.9	41	25.3	33.2	21.8	26.2	204.6
WBGene00001018	dnc-2	18.7	31.5	64.3	31.8	24.2	39.4	26.6	53.3	68.9	28.3	55	37.2	50	35.2	31.9	0	39	25.1	116.9	115.4	116.3	80.2	26.7	97.5	38.2	62.4	188.2	0	0	66.9	13.5	12.8	64.3	0	70	22.2	0	81.8	31.4	125.6	0	20.3	26.7	41.2	32.4	16.8	16.1	42.2
WBGene00001019	dnj-1	0	83.1	121.3	99.4	71.3	67.7	52.7	52.9	137.4	154.2	110.9	58.7	179.3	46.2	52.6	0	22.9	41.8	67.6	69.9	83.6	64	27.7	81.4	51.7	99.7	144.9	45.2	134.7	237.5	28.6	149.1	146.6	88.9	39	31.6	121.7	125.5	208.5	16.2	82.2	60.2	45.8	31.1	50.5	52	30	66.7
WBGene00001020	dnj-2	47.3	0	0	18.5	22.5	0	55.7	25.7	62.7	5.2	59.6	326.3	41.9	0	224.8	26.2	11.9	0	55.7	0	12.6	42.1	24.6	46.3	0	10.8	127.2	63.3	0	0	0	33.9	6.5	0	22.6	0	0	4.2	0	147.9	4.8	47.8	5.4	21.7	14.8	12.5	0	9.6
WBGene00001021	dnj-3	0	0	45.4	0	2.4	25.3	0	69.9	6.4	2.7	0	0	0	0	0	0	0	0	7.3	29.7	19.1	0	0	0	22.3	0	35.6	0	18.9	0	0	0	0	0	0	0	0	0	0	24.3	4.1	0	0	12.9	29.3	0	3.8	0
WBGene00001022	dnj-4	0	25.5	0	0	31.9	0	0	0	0	0	53.9	0	0	0	3.5	0	0	0	9.7	0	0	12.5	0	0	0	23.4	0	0	0	0	0	0	0	0	0	0	0	0	0	0	5.2	0	4.2	0	0	20.5	0	0
WBGene00001023	dnj-5	23.1	21	95.5	60.9	35	76.4	189.4	11.9	76.3	33.5	45.9	97.2	46.7	55.5	10.2	17.9	0	0.7	52.7	0	0	24.9	0	35.2	0	6	62.4	111	66.7	119.5	89.7	131.5	206	198.8	85.4	148.5	0	98.6	0	208.8	22.8	49.9	74.3	31.8	75.6	51.1	51.6	91.1
WBGene00001025	dnj-7	94.4	67.8	0	67.1	43.4	12.9	85	20.1	37.1	0	0	134.1	123.9	30.8	57.8	44.8	41.8	11.8	35.8	0	0	68.6	0.6	16.8	0	0	55	0	126	83.1	183	90.4	101.6	137.6	39.5	0	41.6	80.1	32.4	76.6	6.5	76.4	9.8	0	15.9	14.5	16.4	94
WBGene00001026	dnj-8	138.6	0.3	44.2	97.7	152.5	258	385.8	169.3	227.4	226.7	57.3	228.3	156.3	85.7	0	24.2	114.2	99.7	248.1	102.1	253.5	182.2	224.8	274.3	197.7	94.2	147.9	198.7	205.2	150.5	360.8	242.9	337.6	126.2	149	159.5	98.1	208.1	234	146.6	4.4	129.5	128.6	31.5	126.8	121.3	41.4	102.5
WBGene00001027	dnj-9	0	53.8	0	0	60.8	12	0	0	0	24.5	83	0	0	0	13.1	0	0	0	5	16.2	0	0	0	3.2	0	0	37.3	0	0	0	62.5	2.7	0	45.4	0	0	0	0	0	0	10.5	35.9	15.1	0	9.5	43.4	7.5	0
WBGene00001028	dnj-10	82.8	21.4	0	0	0	46	0	0	47.7	112.9	0	6.6	0	33.2	26.2	0	25.3	15.6	6.1	1	0	0	90.4	10.6	0	23.6	62.8	0	0	0	0	89.5	0	0	0	57.2	5.3	2.8	24	34.2	0	19.7	16.6	22.4	41.1	70.1	24.8	42.7
WBGene00001029	dnj-11	8.7	0	0	10.3	3.6	6.8	149.2	0	28.7	79.7	3.4	36.1	0	13.2	37.3	32.1	43.1	31.2	26.5	0	0	12.2	46.6	4.4	0	36.8	9.5	0	20.6	0	21	17	83.9	31	0	154.8	19.1	55.5	49.2	62.6	0	24.8	21.2	81.4	21.8	2.7	20.7	4.8
WBGene00001030	dnj-12	91.1	38.6	7.6	242	254.9	129.7	154.4	142.9	155.7	219.9	368.3	269.5	299.2	523.2	54.5	0	0	66.6	351.1	330.6	235	321.2	118.7	280.2	241	265	229.3	3.2	193.8	164.7	218.6	200.7	55.5	74.7	6.2	6.6	388.7	203.2	296.9	132	83.4	249.3	103.9	36.2	102.5	93.1	87.5	196.4
WBGene00001031	dnj-13	81.1	0	157.6	109.5	19.9	95.6	66.1	39.1	117.3	158.4	200.2	60.2	212.2	130.6	12.9	47.4	37.6	139.6	178.4	0	76.5	105.3	166.2	142	58.7	192.1	147.2	168.9	0	61.3	256.8	111.6	0	35.2	124.8	0	131.8	240.5	31.1	64.3	3.2	194.4	32.4	14.2	17.6	62.3	50	49.5
WBGene00001032	dnj-14	19.8	0	56.6	8.6	0	0	0	9.2	0	22.8	0	19.7	25.8	21.6	10	0	17.2	21.1	13.8	0	0	34.6	17.7	0	0	2.8	0	0	43.7	0	0	0	0	144.9	11.5	0	0	48.2	0	152.5	43.2	0	4.5	0	3.2	0	4.2	47.2
WBGene00001033	dnj-15	34.6	0	72.5	46.7	49.4	10.4	78.6	4.3	140.2	0	105.1	82.6	0	22.5	20	0	0	121.1	60.5	52.6	48.9	30.5	12.8	48.9	16.9	53.5	34.7	93.3	48.6	0	0	0	20.4	37.8	16.1	65.8	55.7	36.1	0	95.6	0.3	68.5	28.1	27.1	28.3	28.6	32.3	1.3
WBGene00001034	dnj-16	400.4	62.4	68.3	105.7	68.5	110.5	131.5	476.6	261.3	44.5	403.5	180.4	46.1	119.8	15.2	25	68.6	151.2	275.9	152.4	34.7	121.9	68.3	69.9	17.2	159.4	177.6	186.7	145.8	213.6	25.4	212.5	210.6	326	68.3	0	109	91.6	129.8	20.3	7.1	119.2	7.9	0	23.3	16.2	8.5	78.8
WBGene00001035	dnj-17	18	0	0	9	25.4	41.5	0	9.9	10.4	35.4	0	14.4	0	15.6	11.1	12.8	33.4	0	20.5	20.5	22.3	0	5.9	39.7	13.5	39.4	42	0	23.5	5.8	48.6	15.3	23.9	0	18.9	23	71.1	5.8	0	21.6	14.1	0	20.2	0	8	1	6.8	14.1
WBGene00001036	dnj-18	23.5	0	55.7	20.2	40.4	0	32.4	67.4	0	59.2	121	29.6	67.1	0	27.8	0	0	0	20.4	19.9	26.2	31.4	0	14.6	15.1	35.2	0	75	0	0	0	0	0	49.1	10.6	0	0	0	76.6	0	1	0	29.3	36.3	31.9	28.1	37.8	25.4
WBGene00001037	dnj-19	254.7	76.8	323.7	387.4	29.8	117.5	101.8	438.3	120.7	182.5	311.5	255.1	559.4	347.4	78	109.3	12.7	58.4	441.1	633.9	295.9	416.9	230.8	426	400.6	476.6	102	179.1	231.6	380.3	163.3	167.4	96.9	18.1	88.9	311	654.8	405.5	357.4	190.5	4.8	453.5	82	137.5	104.5	87	122.1	177.1
WBGene00001038	dnj-20	0	15.2	35.4	46.7	0	62.7	35.4	317.8	0	60.3	0	0	0	0	202.8	122.7	49.8	71.7	0	132.9	17.5	16.1	94.3	43.2	22.4	16.6	38.2	162.8	51.5	45.9	103.7	61.9	27.5	10.8	40.5	0	99.5	33.9	102.9	34.7	12	13.3	185.4	84.2	154	124.2	114.6	20.8
WBGene00001039	dnj-21	30.8	89.2	6.6	8.2	82	42.6	66	0	72.6	15.2	0	30.6	0	0	35.3	38.3	19.2	16.1	40	1.7	6.1	38.6	40.7	91.8	42.3	27.1	0	172.9	24.4	0	5.7	7.8	0	0	1.4	0	36.3	50	88.5	74.2	0	36.3	49.4	87.2	68.9	81.7	24.4	18.2
WBGene00001040	dnj-22	0	0	0	23.6	20.2	63.6	0	0	0	0	76.3	0	46.1	23.6	0	0	7.9	34.4	21.8	0	30.3	56.3	54.3	24.3	0	6.2	38.3	7.8	2.1	0	51.2	29.7	23.6	0	13.8	0	12.8	19.9	24.2	0	2	28.4	19.6	0	2.2	0	4.6	57.8
WBGene00001041	dnj-23	25.2	74.3	43.9	380.4	142.6	62	0	37.8	0	56.2	0	117.9	132.6	26.4	0	0	50.1	14.5	125.8	89.2	70.6	8	31.6	71.8	40.2	144.1	130	49.7	0	97.8	258.4	58.7	106.5	57.3	28.2	45	55.8	7.2	116.2	256.6	31.9	69.6	15	26.1	17.3	16.8	9.6	45.5
WBGene00001042	dnj-24	0	242.6	0	9.8	50.9	0	44.6	0	0	106.7	0	0	38.8	32	73.5	38.6	19.3	97.7	2.4	58.4	0	0	59.7	34.1	0	0	30.8	4.1	22.3	0	50.8	0	0	0	35	0	97.5	0	107.1	0	28.8	20.6	119.3	183.7	138.2	102.3	109.7	0
WBGene00001043	dnj-25	88.4	118.8	38.2	96.9	9.2	48.1	0	8.7	62.4	0	0	41.8	22.5	12	128	75.9	0	31.4	160	85.8	102.2	0	13.9	36	0	127.7	25.9	45	49.8	90	0	45.3	89.9	125.4	55.4	107.1	75.1	26	0	0	29.1	0	11.5	9.5	1.3	1.5	2.8	14.8
WBGene00001044	dnj-26	0	0	0	0	0	0	0	0	0	2	0	0	0	0	0	0	0	0	0	0	0	0	0	0	0	0	0	0	0	0	0	0	0	0	0	0	0	0	0	0	0	0	0	0	0	0	0	0
WBGene00001045	dnj-27	0	3.6	0	8.9	0	46	115.2	53	19.3	74.5	20.9	0	2.5	7.1	31.4	44.3	59.3	86.3	7.7	0	1.5	1.7	0	24.7	0	19.9	74.3	230.5	0	21.3	142.2	106	200.8	41	82.6	138.9	0	127.6	0	115.5	0	28.5	18.6	0	0	9	6	12
WBGene00001046	dnj-28	0	0	0	0	0	24.8	0	0	0	0	0	14.8	0	0	0	0	0	0	3.7	0	0	9.6	0	0	0	0	0	0	0	0	0	26.2	0	0	0	0	0	0	0	0	0	0	0	0	0	0	0	0
WBGene00001047	dnj-29	127.1	18.4	23.8	47.2	87.9	34.2	198.4	0	103	57.7	121.5	136.4	127.8	68.7	98.4	43.3	43.8	142.8	156.1	12.8	60.2	56.4	275.6	77.2	42.7	86	85.3	13.8	38.5	0	0	124.6	25.4	186.9	39.1	67.5	16.9	114.7	130	398.9	48.2	66.7	20.6	56.4	27.5	28.4	2.4	107.5
WBGene00001048	dnj-30	107.3	124.9	0	76.1	6.7	103.8	169.5	141.1	224.5	113	187.6	152.9	217.6	71.2	47.8	2.3	7.3	13.7	211.5	90.2	126.6	135.5	132.9	146.8	114.4	42	119.2	53	129.8	297.3	178	142.1	149.5	138.9	125.6	22.7	52.3	122.4	5.2	96.5	0	162.8	22.5	0	7.2	25.9	2.6	14.6
WBGene00001049	dog-1	18.3	0	0	0	0	41.8	0	0	0	8.2	0	0	14.3	5	3.4	12.8	25.7	28.9	2.1	0	0	0	0	7.3	0	15.6	9.5	50.6	0	0	22.2	0	0	64.8	7.7	0	0	0	0	18	0	5.6	0.6	0	1.8	10.5	4.3	4
WBGene00001050	dom-3	16.4	0	38.1	9.3	62.5	13.4	33	0	0	0	127.7	0	37.5	14.5	7.2	0	0	0	16.2	31.6	10.3	7.1	0	11.8	0	14.8	6.2	0	40.9	0	0	36	90.7	96.7	0	0	0	1034.9	58.2	22.3	8.5	30.2	0.6	0	8.8	3	2.6	9.5
WBGene00001051	cks-1	0	17.9	196.1	23.1	53.3	54.8	27.5	42.6	0	68.5	44.6	0	0	0.7	12.6	23.4	63.5	115.7	84.6	18.9	26.1	0	0	35.7	0	27.9	77.3	25.1	2.4	104.3	0	0	47.4	22.1	17.9	153.1	255.5	0	280.7	96.5	13.1	30.5	10.5	0	6.9	0	6.9	84.8
WBGene00001052	dop-1	0	0	0	8.6	0	0	0	0	49.3	0	0	0	0	113.8	0	0	0	0	0	0	0	0	0	12.4	0	0	297.3	130.3	44.1	39.8	230.9	175.4	0	0	58.1	0	0	0	0	0	0	0	0	0	0	0	0	10.5
WBGene00001053	dop-2	0	0	0	0	6.8	0	0	0	0	0	0	0	0	17.9	0	0	0	0	43.5	15	2.6	0	73.1	0	0	0	0	0	28.8	105.2	0	30.1	63.8	0	104.7	210	0	0	0	0	0	5.6	0	0	0	0	0	0
WBGene00001054	dpf-1	0	0	0	14	17.7	0	45.8	0	0	0	0	0	29.9	31.6	1.2	0	536	165.2	0	0	0	0	7.8	60.6	0	4.9	19.9	0	0	0	0	3.4	0	0	0	0	0	0	104.9	0	0	0	190.2	95.5	221.1	203.2	173	0
WBGene00001055	dpf-2	0	0	0	15.5	7.7	0	0	0	0	0	0	0	0	0	403.3	15.3	0	0	0	0	0	0	13.8	0	1.2	0	44.6	0	0	0	0	0	0	0	0	0	54.3	17.3	380.4	90.6	0	29.8	55.8	11.8	9.1	13.1	32.3	0
WBGene00001056	dpf-3	14.9	0	0	59.7	21.2	20.6	0	70.8	45.5	0	57.2	0	43.6	25.2	8.9	6.5	19.6	0	38.6	97.4	0	40.3	64.7	13.1	71.5	22.4	24.1	95.7	0	37.1	65.7	10.7	0	107.6	0	31.2	0	10.5	95.9	0	2	1.9	17	0	9.8	10.7	8.1	14.8
WBGene00001057	dpf-4	3.3	0	0	12.7	0	0	0	0	9.8	43.4	0	0	21.8	39.9	1.5	0	46	28.7	28.7	6.8	1.7	0	4.9	10.3	0	11.6	38.4	27.9	0	0	0	0	39.9	0	5.8	0	0	0	0	0	0	16.8	14.5	9.8	29.4	1.9	9.7	0
WBGene00001058	dpf-5	0	0	0	8.8	0	41.2	58.7	69.6	116.5	14.7	70.6	25.6	0	4.3	27.3	0	0	10	42.6	0	99.2	14.2	27.2	7.7	63.9	27.3	32.9	0	0	102.3	0	16.2	21	0	19.8	0	0	19.9	26.4	0	10.3	18.9	2.2	0	2.8	20.5	6.4	28.4
WBGene00001059	dpf-6	24.3	0	0	2	0	0	0	0	0	15.9	0	0	0	0	2.4	0	60	0	0	0	0	13	0	0	0	0	0	0	0	0	0	0	0	0	0	0	0	0	35.1	0	0	0	6.5	0	0	0	0	0
WBGene00001060	dpf-7	76.3	0	0	26.5	48.1	90.8	73.7	0	39.7	0	145.3	57.2	63.4	36.6	27.9	60.4	47.5	0	32.1	0	0	2.6	0	19.9	24.4	15.6	42.1	0	41.8	0	0	81.1	62.4	0	5.9	33.7	0	20.4	0	0	10.1	15.2	7.6	0	13	8.6	15.3	31
WBGene00001061	dpl-1	18	19.1	0	18.1	49	0	0	5	111.8	94.8	12.9	54.3	43.9	27.6	13.8	16.9	0	20.7	22.8	0	0	16.6	0	25.7	33.6	33.8	46.7	0	13.3	2.7	35.7	23.6	55.2	152.5	0	22.2	0	29.4	30	0	0	25.2	3.4	0	1.4	1.8	4.7	18.7
WBGene00001062	dpr-1	0	0	0	0	0	0	0	0	0	0	0	0	0	0	0	0	0	0	0	0	0	0	0	0	0	0	0	0	0	0	0	0	0	0	0	0	0	0	0	0	0	0	0	0	0	0	0	0
WBGene00001063	dpy-1	0	0	0	8.9	0	0	0	0	0	0	0	21.7	0	0	2.9	0	0	0	5.4	0	0	0	0	0	0	0	0	0	0	0	0	44.2	0	0	13.1	0	0	0	0	0	0	0	3.3	0	8.1	0	0	0
WBGene00001064	dpy-2	34.8	32.7	45.1	44.6	0	0	0	158	0	0	74.8	0	48.4	42.7	0	0	0	2	0	0	0	0	0	0	19.4	0	0	0	0	0	0	0	29	0	0	66.2	0	0	0	32.8	5.6	5	18.5	0	0	3.6	0	0
WBGene00001065	dpy-3	0	54.4	0	0	0	0	89.8	0	16.8	0	0	0	42	0	0	0	0	0	0	0	0	0	0	0	0	0	0	0	0	0	18.3	0	0	132.4	0	0	0	0	0	86.3	11.8	8	0	0	0	0	8.4	6.8
WBGene00001066	dpy-4	0	0	0	5.5	0	0	0	0	0	0	0	0	0	0	0	0	0	0	0	0	0	0	0	0	0	0	0	0	0	0	0	0	0	0	0	0	0	0	0	0	4	11.7	0	0	0	0	0	20.5
WBGene00001067	dpy-5	0	0	0	0	0	0	0	0	0	0	0	0	0	0	0	0	0	0	0	0	0	0	0	0	0	0	0	0	0	0	0	0	51	0	0	0	0	0	0	0	38.9	0	0	0	0	0	0	0
WBGene00001068	dpy-6	0	0	0	0	0	0	0	0	0	0	0	0	0	0	0	0	0	0	0	0	0	0	0	0	0	0	0	0	0	0	0	0	0	0	0	0	0	0	0	0	0	0	0	0	0	0	0	0
WBGene00001069	dpy-7	19.9	0	0	30.8	0	0	35.1	0	65.7	0	0	0	8.7	25	0	0	0	0	0	0	0	0	34.7	0	0	0	0	23.4	0	0	116	0	7.6	0	18.5	100.1	0	0	8.1	0	13	0	14.1	3.2	0	11.7	21.5	0
WBGene00001070	dpy-8	0	0	0	0	100.9	0	0	0	0	0	0	0	0	0	0	0	0	0	0	0	31.9	0	0	0	0	0	0	0	0	0	0	0	0	0	0	0	0	106.6	152.5	0	0	0	0	0	0	0	0	0
WBGene00001071	dpy-9	0	0	0	0	0	0	0	0	0	0	0	0	0	0	0	0	0	0	0	0	0	0	0	0	0	0	0	0	0	0	0	0	0	0	0	0	0	0	0	0	0	0	0	0	1.2	0	0	0
WBGene00001072	dpy-10	0	82.9	129.2	0	0	4	14.4	82.6	0	0	0	0	1.8	14.4	0	10.5	23.8	0	0	0	0	0	0	0	0	0	0	0	0	0	0	0	61.6	128.1	0	0	0	0	0	78.3	10	0	2	40.5	10.8	38.7	3.7	0
WBGene00001073	dpy-11	31.5	21.4	37.3	74.9	0	58.4	0	14.3	35.2	0	67.9	21.5	47.1	29.1	84.8	532.3	88.3	42.8	0	0.5	0	6.4	28	0	0	0	55.7	12	19.9	0	0	10.4	76.2	21.2	0	22.4	0	25.3	84.5	693	479.6	14.7	45.5	16.2	11.4	0	30.3	17.1
WBGene00001074	dpy-13	0	0	0	0	0	0	0	0	0	0	0	0	0	0	0	25	0	0	2.1	0	0	8.4	0	0	0	0	0	0	0	0	0	0	0	0	15.9	0	68.5	0	0	0	17.9	9	0	0	1.5	3.7	1	0
WBGene00001075	dpy-14	0	1131.4	0	0	0	0	0	0	0	0	0	0	0	0	0	0	0	171.5	0	0	0	0	0	0	0	0	0	0	0	0	0	0	0	0	0	0	0	0	0	505.3	0	0	77	172.7	22.3	0	0	0
WBGene00001076	dpy-17	0	204.3	0	0	0	0	0	69.3	0	26.9	0	146.5	0	0	0	0	0	61.1	0	0	0	0	0	0	0	0	0	0	0	0	0	0	0	0	0	23.3	0	0	0	46.3	0	0	0	0	0	0	32.4	0
WBGene00001077	dpy-18	35.5	67.3	0	39.4	163.8	73.6	96.4	0	58.4	135.7	22.7	3.1	0	16.5	4.8	78.1	16	23.7	34.7	0	0	0	76.4	0	0	19.5	0	99.8	61.4	1.6	0	0	0	29.3	51.6	0	0	97.3	29.2	141.5	320.8	39.3	47.5	5.2	0	53.9	11	43.6
WBGene00001078	dpy-19	0	59.2	93.5	0	21.6	23.4	0	0	0	0	0	34.8	13.3	13.2	58.1	132.5	8.6	41.7	4	39.1	19.7	4	0	3.9	20.2	3	9.5	0	58.1	5.9	49.3	34.9	21.6	0	0	0	0	0.6	0	76.4	40.6	0	6.4	0	0	3.2	1	11.2
WBGene00001079	dpy-20	0	0	0	0	15.8	0	0	0	0	0	0	0	0	0	0	0	0	0	0	0	0	0	0	0	0	0	0	0	0	0	0	0	0	0	0	0	0	0	0	0	0	0	0	0	0	0	0	0
WBGene00001080	dpy-21	167.5	23	239.1	94.8	75	137.6	63.4	317.2	84.7	204.4	0	167.7	22.7	74	39.9	78.4	21	167.5	128.8	80	71.2	129.4	129.9	125.9	154.9	147.8	209.2	145.3	34	124.2	84.9	151.1	153	174.8	21.6	123.3	214	43.5	57.2	277.7	30.7	86	47.7	39.3	43	49.8	33.5	109.3
WBGene00001081	dpy-22	301.8	108.5	198.9	54.4	193	111.9	125.3	95.8	313.1	76.6	108.1	203.1	224.1	61.2	53.7	99.2	34.9	152.4	192.2	169.7	59.6	62.5	0	227.2	134.2	158.3	157.3	75.4	144.4	279.5	177.3	189.8	103.6	249.4	115.3	80.1	59.1	220.1	205.7	232.4	60.8	140.5	117.8	77.1	48.2	11.2	59.5	206.6
WBGene00001082	dpy-23	233.2	13.5	71.8	86.9	89.5	85	162	91.6	0	177.1	171.5	224	30.5	75.6	39.2	56.7	49.6	67.8	93.1	120.2	64.6	178	164.2	72.7	151.8	55.5	63.2	281.7	248	61.2	231.2	265.8	94.8	222.9	182.1	252.2	0	9.1	20.7	122.2	41.1	56.7	10.6	19.5	15.1	21.7	13.5	35.9
WBGene00001085	dpy-26	249.8	71.2	273.7	68.5	96.7	48.6	211.2	119.7	182.6	170.6	247.2	67.3	71.6	19.9	24	24.9	15.8	89.2	139.5	54.7	26.6	93	53.4	126.4	100.8	144.7	231.6	0	93.8	204.2	47.2	161.4	0	29.8	47.4	0	137.9	123.5	46.2	119.6	21.9	74.8	26	0	40.8	7.1	21.8	112.5
WBGene00001086	dpy-27	237	71	0	71	202.1	277.9	160.5	330.9	259.4	274.3	99.1	206.3	0	25.1	7.1	56.4	63.8	61.4	214.3	122.9	58.3	97.7	124.2	293.2	341.2	37.2	244.1	175.4	50.2	134.5	295.1	21	253.5	44.4	53.4	124	64.1	124.9	82.8	174.6	45.5	143.3	26.1	25.7	26	33.7	27.5	66.7
WBGene00001087	dpy-28	32.6	44.4	172	99.1	0	21.1	73.6	5.9	0	5.3	50.6	46.4	8.6	19.9	20.7	33.6	21.5	50.5	113.3	93.8	8.9	54.9	54.4	48.1	64.3	11.5	110	0	16.8	98.8	17.8	106.2	68.5	140	0	0	20.4	27.4	0	0	0	11.6	18.3	28.5	8.8	0	8.4	64.2
WBGene00001088	dpy-30	317.9	214.6	234.5	226.9	161.2	107.5	235	303.3	244.8	257.1	328.6	447.7	749.6	147.8	140.4	162	317.3	90	310.8	138.3	242.3	177.5	192.6	149.1	191.3	213.6	476.2	424.8	360.6	110.2	252.7	315.3	0	233.7	98.3	212.7	335.9	210.3	238.5	181.5	159.8	198.5	52.5	27.9	122.2	67.5	61.2	245.2
WBGene00001089	dre-1	31.2	477.6	29.6	53	187.6	62.9	25.7	201.6	73.7	45.4	0	45.1	123.9	182.4	38.6	93.7	389	18.7	51.5	137.3	73.4	18.7	40.6	123	447.1	66.7	89.3	157.6	73	421.6	37.9	21.8	0	56.9	0	76.9	121.4	227.8	120.4	662.3	94.7	67	102.8	40.2	33.1	69.1	35.8	102.7
WBGene00001090	drh-1	0	0	0	8.5	0	45.2	0	58.6	70.1	0	0	0	0	13.1	0	0	0	0	0.6	0	0	3.7	0	8.2	0	0	0	0	0	0	0	58.9	0	60	20.6	0	0	0	0	82.9	1.1	0	3.1	10.5	6.2	0	12.9	0
WBGene00001092	dro-1	7.8	0	0	10.6	12.7	0	0	0	0	0	0	0	17.6	0	0	0	0	0	11.9	0	0	2.9	56.2	29.8	0	25.5	0	0	0	0	0	16.1	0	0	0	0	0	0	0	0	0	10.2	0	0	0	0	0	0
WBGene00001093	drp-1	60.7	0	35.1	15.2	27.5	28.5	159.8	0	0	52.4	0	86.1	64.7	14.9	24.2	0	26.6	21.8	79.5	93.3	9.1	51.7	118.3	24.6	63.3	32.8	29.7	0	72.3	0	61.7	74.4	95.5	192.9	54.3	0	0	0	52.4	0	5.7	130.9	5.5	13.1	17.5	21.7	15.6	17.9
WBGene00001094	dars-1	0.8	0	0	54.3	0	36.7	76.8	260.2	107.6	8.1	38	105.8	31.6	27.9	84.3	34.9	60.5	33.6	79.1	48.1	0	31.7	20.3	96.7	0	61.7	81.5	38.7	60.6	0	0	59.8	0	0	25	114.6	28.2	104.7	87.8	144.8	0	78.2	64.2	0	72.2	59.7	31.5	6.6
WBGene00001095	dars-2	0	0	66.7	6.2	0	24.9	0	0	37.5	0	0	22.4	0	0	8.7	10.9	0	18.4	14.7	0	0	0	10.4	0	16.3	13	11.8	59	0	0	0	0	93.4	0	0	0	0	0	0	0	0	8.9	0	0	27.7	4.9	0	0
WBGene00001096	dsc-1	0	0	0	0	43.6	0	0	0	0	0	0	0	38.7	0	0.8	0	0	0	0	0	0	0	0	6.9	0	0	0	0	14.4	0	0	0	0	0	0	0	0	0	0	0	0	0	0	72.5	0	0	0	0
WBGene00001099	dsc-4	30.9	17.8	0	0	0	0	34.7	0	23.3	16.2	0	1.3	10.2	0	0	2.3	35.9	0	2	0	0	0	0	24.5	0	0	0	0	0	0	0	26.1	36.8	0	27.9	0	0	8.3	0	0	0	0	0	0	4	0	0.2	6.8
WBGene00001101	dsh-1	299.2	166.7	25.1	70.8	0	120.7	62.9	50.3	220.1	50	247.4	229	375.4	139.4	19.8	0	0	64.5	159	39.9	64.8	80.3	21.1	126.8	80	45.5	411	49.6	180.2	345.1	390.1	79.4	398.7	499.1	92.2	118	61.7	34.5	78.6	200.6	0	169.1	40.2	76.9	51.2	4.6	105.2	55.4
WBGene00001102	dsh-2	0	20	63	0	0	14	0	134.7	57.7	4.9	51.8	0	29.4	4.1	17.3	0	0	19.3	0	27.6	8.8	21	7	23.4	0	0	0	0	31.5	27.5	0	4.5	9.8	49.6	22.9	0	8.1	26.7	27.8	0	14.5	11.9	2.4	0	3.7	43.3	0	33.6
WBGene00001103	dsl-1	0	38.4	0	40	0	0	0	6.9	503.4	15.1	98.1	47.1	0	0	0	0	9.5	0	6.4	0	11.6	0	26.6	20.7	43.8	15.4	0	28.6	0	0	0	18.1	0	0	29.7	0	0	0	0	72.1	0	29.9	0.2	0	9.5	2.9	0	10.3
WBGene00001104	dsl-2	18.9	0	150.1	28.6	4.8	13.8	0	82.2	61	0	0	74.1	0	75.2	0	58.1	69.9	0	0	0.3	0	0	1.6	0	79.3	34.9	34.1	0	20	0	19.5	69.3	192.1	90.2	134.3	97.5	95.1	30.7	1.3	0	0	0	16	0	16	4.7	0	0
WBGene00001105	dsl-3	0	31.7	78.6	73.5	0	255.7	0	178.6	0	0	35.4	43.6	0	0	74.7	43	0	0	0	18.5	0	0	0	0	7.2	1.2	53.1	0	0	0	0	31.2	0	0	0	0	0	45.3	0	0	0	0	13.1	0	0	0	27.7	1.9
WBGene00001106	dsl-4	0	0	0	0	0	0	184.6	0	0	0	0	0	0	0	0	0	0	0	0	0	0	11.5	0	0	0	0	0	0	0	0	0	0	0	0	0	0	0	0	0	0	0	0	0	0	0	0	0	0
WBGene00001107	dsl-5	0	0	0	0	0	0	0	0	0	0	0	0	0	0	0	0	0	0	0	0	0	0	0	0	0	0	0	0	0	0	0	0	0	0	0	0	0	0	0	0	0	0	0	0	0	0	0	0
WBGene00001108	dsl-6	0	21.1	0	0	0	0	0	0	0	0	0	0	0	0	0	0	0	0	0	0	0	0	0	19.2	13.9	0	0	0	0	78.5	0	28.7	31.6	0	5.4	22.9	0	0	0	0	0.5	0	0	0	0	0	0	0
WBGene00001109	dsl-7	0	0	0	0	8.6	0	32.9	0	0	2.9	0	0	0	0	78.3	82.4	421.7	24.6	0	0	1.3	0	75.4	0	0	0	0	0	0	0	51.4	75.1	0	0	0	0	0	0	0	0	0	0	0	0	4	0	0.7	0
WBGene00001110	duo-1	0	0	0	0	0	0	0	0	0	0	0	0	0	0	0	0	0	0	0	0	0	0	0	0	0	0	0	0	0	0	72.9	0	0	0	0	0	0	0	0	0	0	0	5.2	0	0	5.1	0	0
WBGene00001112	duo-3	0	0	40.3	17.8	0	9.8	0	0	5.5	0	0	15	0	32.7	1.8	0	0	26.2	43.5	11.6	10.6	45.6	28.7	93.9	32.8	70.2	4.1	0	0	0	0	0	0	0	0	0	69.5	61.7	0	19	0	10.2	19.2	0	1.1	0	5.2	17.8
WBGene00001113	dur-1	0	0	0	0.6	0	0	0	0	0	26.3	0	47.3	0	0	29.1	0	0	0	0	24.1	0	0	0	5	0	0	0	0	40.8	0	0	0	0	0	39.9	0	0	0	0	0	0	0	948.1	64.4	174.5	255.2	918.2	0
WBGene00001115	dyb-1	215.6	0	0	168.9	80.3	190.3	254.8	285.5	281.6	37.6	244.7	110.8	51.4	55.4	0	29.2	5.2	11.1	132.6	148.4	47.3	109.7	43.8	77.7	184.3	196.8	297.9	104.4	164.4	163.9	90.7	139.4	120.2	65.8	57.7	77.3	1.5	66.6	151.3	77.7	0	142.1	94.7	81.4	121.1	97.6	50.7	40.1
WBGene00001116	dyc-1	31.5	20.1	0	8.9	5.8	0	568.1	0	0	86.1	256.8	23.6	42.6	62.1	0	17.7	10.8	18.9	0	15.8	105.7	0	0	8.9	19.9	0	0	355.3	0	90.6	186.9	25.1	10.2	42.7	0	517.3	60.2	0	0	0	0	36.8	150.9	564.4	191.5	203.3	232.8	0
WBGene00001117	dyf-1	1252.9	0	603.8	722.7	333.9	11.1	9.3	55.5	70.3	8.1	45.9	0	61.4	6.7	0	29.5	19.8	44.7	1550.2	927	1057.8	1340.9	555.6	1501.1	572.6	1216.9	58.2	0	50.3	81.8	77.6	0	50	0	0	0	279.1	1093.5	618.1	0	29.5	696.9	2.3	0	5.6	0	0.5	0
WBGene00001118	dyf-2	386.4	0	162.9	208.2	4.6	0	0	0	0	0	0	0	16	0	3.6	0	0	0	338.6	165.1	133.9	212.7	186.1	378.6	145.6	163	35.5	0	0	0	0	0	0	0	0	0	38.1	161.1	0	0	6.2	140.2	0	0	1.1	0	0	0
WBGene00001119	dyf-3	1177	0	966.8	756.9	405.1	39.6	40.9	0	0	0	0	0	0	7.4	0	48.5	0	93.8	1819.6	1053.5	1058.8	1553.7	893.2	1259.5	581.4	994.8	174.8	0	0	0	0	0	15.8	34.6	13.6	0	775.7	877.3	681.9	0	5.6	709.7	0	0	0	11	11.7	24.4
WBGene00001121	dyf-5	378.2	0	148.1	95.6	60.9	0	0	0	0	0	0	0	0	0	0.1	0	0	0	379.2	207.3	119.2	283.4	350.9	260.7	266.2	243.5	64.7	11.8	33.6	0	39.2	0	0	0	20	0	65.3	96	196.4	0	0	235.5	2	10.2	1.9	0	0	15.1
WBGene00001122	dyf-6	1410.2	0	1527.8	799.5	625	0	0	0	0	68.6	135.6	0	76.4	0	0	0	0	0	376.1	531.3	487.1	882.7	2192.8	479.6	677.7	1208.8	423	287.9	149.4	0	0	36.1	0	0	0	0	1438.1	4474.4	259.8	0	0	1485.2	0	0	4.1	8.4	0	1.9
WBGene00001123	dyf-7	727.9	25.2	0	22.5	0	23.1	0	55.8	0	53.8	0	13.3	6	17.9	0	0	14.4	53.9	192.2	231.4	14.2	66.8	10.9	119.7	27	379.7	276.5	49.5	12.1	0	0	0	52.7	0	0	293.3	84.4	61.4	0	0	78	4.8	2.6	27.9	1	4.2	7.5	0
WBGene00001127	dyf-11	288.1	0	169.5	193.2	92.4	28	0	0	0	0	0	17.4	0	0	1.5	0	0	27.8	139.8	76	84	87.9	248.7	314.3	254.5	172.6	35	0	0	0	0	0	0	0	0	0	5.4	155.6	154.6	0	0	104.1	2.8	0	1.2	0	0	15.5
WBGene00001129	dyf-13	1147.8	21.2	389.6	651	27.6	18.3	27.1	89.4	0	0	0	0	0	0	0	0	13.8	0	1313.1	442.5	708.7	1135.1	603.9	950.2	497.3	804.3	71.9	0	0	85.8	34.6	20	0	0	0	0	95.5	1068.1	367.8	0	0	197.2	3.2	0	4.6	2.9	0	0
WBGene00001130	dyn-1	38.8	0	146.5	52.8	110	34	121.2	91.5	148.2	197.4	176.4	79	18.7	0	12.2	41	20.2	106	60.4	26.7	67.7	126.3	67.9	76.5	215.5	128.1	207.6	283.5	155.8	142.4	46.1	131.9	87.6	103.2	69.2	121.2	233.2	105	54.4	20.7	37	62.6	10.4	27.7	7.1	16.7	0	6.9
WBGene00001131	dys-1	0	35.2	0	0	0	37.7	0	114.3	0	10.3	0	3.5	0	16.7	0	265	2.5	0	4.2	20.7	0	63.2	22	0	59.7	31.7	0	0	75.8	0	104.7	0	30.7	0	35.8	0	0	0	0	197.9	27.6	0	198.7	182	277.2	177.7	282.4	217.4
WBGene00001132	alp-1	13.7	31.9	62.7	70.2	81.2	24.3	69.2	42.5	5.4	7.4	220.5	0	51.3	13.4	232.8	0	30.4	0	0	70.5	0	63.3	79.4	40.6	0	8.2	0	0	19.8	0	39.6	0	209.1	19.9	3254.5	0	116.3	3.3	26.5	0	14.5	20.8	334.3	326.7	576.4	427.4	232.5	0
WBGene00001133	eat-2	0	0	0	0	0.4	0	0	0	0	0	0	0	0	0	4.2	0	0	0	0	0	0	0	30.2	0	0	0	0	0	0	94.4	0	0	0	0	0	0	0	0	0	0	0	6.8	5.2	0	0	5.3	0	13.9
WBGene00001134	eat-3	34.6	25.1	66.2	82.5	206.8	86.1	169.5	0	99.9	58.1	61.1	58.6	107.9	69.2	17.3	0	0	34.4	50	10.2	167.3	74.8	65.9	94.7	128.3	128.1	77.6	90.7	49.4	38.5	186	16.7	13.6	138.2	0	38.9	23.3	50	15.9	140.8	14.1	96.5	45.9	25.5	55.6	31.6	33	97.6
WBGene00001135	eat-4	0	0	28.4	7.6	62.3	0	54.3	0	0	0	57.2	0	0	6.4	2	0	0	0	8	11.1	88.5	18.7	259.2	0	43.5	45	45.6	0	0	0	0	59.5	0	0	0	0	0	0	237.1	0	0	34.1	0	0	2.5	0	2.2	0
WBGene00001136	eat-5	0	0	55.5	0	9.1	6.2	0	75.6	64.9	0	5.3	0	0	16.9	0	14.8	0	25.8	4.4	0	0	0	17.7	7.3	0	2.7	4.7	0	13	0	0	0	0	0	0	0	53.2	0	0	0	0	1.1	11.6	0	10.6	0	0	5.8
WBGene00001137	eat-6	465.3	243.5	685.9	1463	1085	240.4	559.1	1163	210	519.7	1165.3	967.6	472.2	454.7	944.4	31.6	18.7	37	438.4	1334.8	1036.6	875.7	1422.7	651.8	1377.4	780.7	637.8	1639.5	2995.9	1060.9	641.1	1270.8	786	501.8	680.5	1331.7	741.9	919.9	1357.5	0	12.7	1345	464.2	731	1020.9	595.2	454	70.7
WBGene00001145	eat-16	746.9	103.4	479.7	246.9	491.2	706.4	928.8	785.9	1088.3	192.3	660.7	589.4	246.7	372.1	46.6	49.2	76.9	153	490.6	313.2	533	522.2	122.8	450.9	204.2	364.3	663.3	318	299.5	487.4	931.9	740.9	295	626.3	273	314.6	313.1	735.8	472.6	133	90.2	650	198.8	180.5	169.6	96.1	129.7	229.1
WBGene00001147	eat-18	0	0	0	0	0	0	0	0	0	0	0	0	0	0	0	0	0	0	0	0	0	0	0	0	0	0	0	0	0	0	0	0	0	0	0	0	0	0	0	0	0	0	0	0	0	0	0	0
WBGene00001148	eat-20	5.1	0	0	0	3.5	82.8	27.9	76.5	28.2	0	49.4	9.4	0	0	14.1	51.2	251.4	108.1	4.1	0	0	15.7	0	0	1.6	14.4	47.6	109.3	32.7	0	0	11.3	0	0	0.5	63.8	76.3	0	0	44.1	2.8	24.7	0.1	0	7.4	6.7	0.3	53.4
WBGene00001149	bcat-1	0	0	0	22.6	0	0	0	0	0	0	0	0	30.5	0	5.5	1	0	0	0.6	42.9	25.8	0	0	13.1	13.5	0	0	0	19	0	60.4	0	0	0	0	0	0	0	0	0	0	8.4	7.2	38.3	0.2	0	7.4	0
WBGene00001150	ech-1.1	0	0	0	0	0	13	0	0	0	0	0	0	0	0	0	36.3	0	0	0	0	0	3.7	0	0	0	19.1	0	0	0	0	0	0	0	68.8	0	0	0	0	0	0	25.9	0	0	29	0	0	0	0
WBGene00001151	ech-2	0.7	0	108.2	0	49.8	46.5	0	64	118.6	47.3	72.8	25.8	63.4	21.1	0	0	22.4	0	6	35.6	0	10.4	16	5.8	46.4	27.9	0	0	66.6	3.7	0	5.7	0	0	7	0	0	28.9	0	0	14.2	25.5	0	33.5	21.2	0	15	1.6
WBGene00001152	ech-3	34.4	0	0	23.8	0	0	73	0	10.9	24.5	49.6	0	0	0	48.2	2.6	0.6	2.1	9.9	0	0	7.4	166.9	0	0	88	61.8	0	14.4	110.8	0	0	0	0	6.2	0	17	31.7	93	0	55.2	39.4	90.7	25.7	68.7	60.1	73.7	65.2
WBGene00001153	ech-4	33.3	0	0	36.5	16.3	0	0.8	14.6	68.8	6.5	0	10.3	29.2	0	7.2	0	0	40.4	15.7	60.4	11.2	0	60	14.5	28.7	36.7	10.8	0	0	40.6	15.6	61.6	0	0	0	51.2	0	0	0	76.5	0	26.7	53.8	0	67.3	105.7	66.1	0
WBGene00001154	ech-5	0	0	0	0	0	0	0	0	0	0	151.5	0	0	0	1.4	0	0	0	0	0	0	14.9	0	0	0	6.9	0	0	0	0	0	0	0	42.6	0	0	0	0	0	0	0	0	0	0	8.9	7.1	0.4	0
WBGene00001155	ech-6	142.3	14.5	58.7	128.7	3.1	88.3	112.8	87.4	17.6	155.1	19.9	38.4	253.6	95.9	9.4	140.7	0	67.7	51.1	54.1	0	149.6	22.5	96.1	18.4	98.4	101.4	137.1	33.5	0	82.3	141.5	72.5	0	43.8	14.7	6.5	138.2	105.7	105.1	1.1	72.2	113.7	88.7	226.5	145.9	77.6	0
WBGene00001156	ech-7	21.4	0	0	5.2	0	0	0	0	0	0	0	0	0	0	0	0	0	0	6.7	18.5	0	0	0	11.4	0	0	0	0	0	0	0	0	0	0	0	0	0	42.2	0	0	0	0	0	0	0	0	0.5	209.9
WBGene00001157	ech-8	0	28.4	0	0	6.5	0	0	0	0	16.5	58.8	0	0	23.5	0	0	0	0	0.2	0	0	7.4	0	28.4	0	13.1	0	0	28.9	0	0	0	0	0	25.6	0	0	37.1	0	0	4.7	0	0	0	0	0	0	20
WBGene00001158	ech-9	0	0	0	92.2	0	0	0	0	0	0	0	0	0	0	0	0	0	0	0	0	0	0	0	0	0	0	0	0	0	0	0	0	0	0	0	0	0	0	0	0	0	0	0	0	0	0	0.5	0
WBGene00001159	eff-1	0	0	0	9.2	0	0	0	0	0	0	0	0	20	0	3.2	0	0	0	0	16.7	0	0	0	0	0	0	0	50.1	120.7	0	0	0	0	0	0	0	0	0	0	0	0	0	0	0	0	0	3.1	0
WBGene00001160	efk-1	49	0	0	62.6	0	16	0	0	43.7	9.7	0	20.4	0	51.7	7.3	24	13.9	36.4	50.6	35.7	0	11.5	0	3.1	103	94.6	70.7	49	146.8	1.4	21.3	33.4	28.7	0	10.6	102.8	75.4	1.4	26.3	93.6	0	41	36.3	0	19.2	19.4	61.9	15.1
WBGene00001161	efl-1	59.3	0	0	28.6	18.5	62.2	73	85.2	0	22.4	11.4	47.8	39.1	35.4	0	44.6	14.7	106.7	25.6	0	50.5	48	27.5	60.8	22.2	50.9	17.4	52.5	31.2	27.7	62.5	0	23.8	133.2	3.8	51.4	54.5	87.5	18.6	38	4.6	47.3	0	0	3.8	1.3	0	31
WBGene00001162	efl-2	18.8	0	0	12.8	0	14	0	0	0	35.5	162.9	56	0	10.7	1.8	14.9	0	0	35.6	0	21.6	25.7	0	11.3	0	0	0	0	0	40.5	0	0	50.6	0	23.2	0	0	39.6	37.2	25.3	10.5	7.6	0	2	2.4	0	0	0
WBGene00001163	efn-2	134.4	74.2	2.2	36.1	46.5	500.1	11.8	149	1074.6	501.9	821.9	100.4	10.6	0	264.2	2.5	25.7	44.4	4.5	0	0	8.6	90.5	10.9	14.2	0	22.7	22.7	170.8	11.5	79.3	87.4	93.2	95.5	938.7	331.2	0	561	67.1	0	51.6	83	66.7	63.2	144.2	80.9	22.2	51
WBGene00001164	efn-3	0	0	0	0	0	0	0	0	0	0	0	0	0	0	0	0	0	0	0	0	0	0	0	0	0	0	0	0	0	0	0	0	0	0	0	0	0	0	0	0	0	0	0	0	0	0	0	0
WBGene00001165	efn-4	5.7	0	31.1	57.2	84.1	24.7	51	84.2	127.9	48.8	128.2	314.4	113.5	110	0.3	0	5	0	45.1	58.2	0	45.7	153.5	123.4	17	62.3	149.8	47.1	0	83.6	162.4	381.8	319.7	0	0	172.3	148.5	306.8	0	249.2	54.2	83.4	3.3	0	0	0	3.4	29.8
WBGene00001166	eftu-2	61.1	24.1	52.9	5.5	18.3	26.4	31.7	0	92.8	108	146.2	30.4	120.6	0	34.2	0	0	187.3	82.2	7.5	52.1	41.2	5.6	31.4	41.3	0.3	31.6	33.5	31.1	81.9	185	16.6	236.4	0	66.5	0	53.1	27.8	0	20.2	7.3	14	26.1	0	20.2	6.9	18.6	21.2
WBGene00001167	eef-2	679	1385.2	602.3	377.2	458.6	742.7	465.9	1004	1011.9	597	1030.1	657.7	613.7	136.4	4375.5	102.7	445.3	503	1315.5	210	60.1	348.2	430.6	1090.6	482.2	566.6	1299.1	523.6	567	873.3	745.5	796.7	1448.6	919.9	463.9	0	397.5	793.9	191.2	3648.2	789.7	571.4	3210.1	3543.6	3947.2	3620	3357.9	605.3
WBGene00001168	eef-1A.1	326	769.9	269.8	732.4	877.5	565.1	819.5	1171.7	557.6	981.8	1119.8	830.1	1022.2	1029.1	4913.7	748.6	384.9	788.9	380.2	183.5	0	597.2	986.9	613.6	888.5	992.8	1328.4	1132.3	1195.3	1172	275.6	965.8	1038.9	618.8	488.2	986.9	915.9	939.5	957.3	1760.1	776.4	760.3	3610.9	3107.3	3551.8	3725.4	3192.6	857.4
WBGene00001169	eef-1A.2	117.9	227.3	351.2	37.3	175.8	143.8	0	501	119	270.3	233	453.6	147.7	35.3	390.1	119.2	135	252.2	422.4	0	0	185.8	0	193.6	109.4	170.5	196.5	347.1	154.4	180.8	157.9	0	351.7	121.1	120.1	77.9	218.4	2.1	198.6	714.8	40.7	109.6	265.2	266.9	144.9	128.1	229.2	200.2
WBGene00001170	egl-1	82.9	0	0	31.7	0	117.9	75.3	0	79.9	0	0	1174.1	0	0	7.9	0	0.4	67.2	0	47.8	25.2	14.1	36.5	43.1	75.1	0	49.9	153.3	10.1	251.1	0	0	16.2	0	0	0	0	0	18.1	0	45.2	6.6	0	0	5.7	0	3.3	23.4
WBGene00001171	egl-2	0	0	63.7	49.5	90.9	0	0	0	0	17.8	0	0	0	141.5	0	0	0	0	77.9	38.3	128.2	27	169.4	61.2	0	70.2	0	0	70.6	161.9	41.7	0	61.5	0	54	0	64.6	57.5	104.9	25.3	0	65	6.8	0	5.5	19.9	0	8.2
WBGene00001172	egl-3	12.2	22.4	122.1	376.6	333.3	162.4	512.6	106.8	190.5	310.7	0	124	26.4	66.6	0	0	0	27.1	63.8	374.2	629.5	132.3	255.3	87.9	411.5	167.8	331.2	327	286.6	323.3	115.3	91.6	51.3	147.6	215.1	595.8	358.7	149.6	639.6	0	0	134.6	7.1	0	0	0	0	0
WBGene00001173	egl-4	0	52.5	700.4	595.7	375.4	450	110.9	304.5	207.4	820.2	108.1	90.7	145	36.2	269.3	59.7	15.3	9	33.9	331.9	428	377.8	425.1	407.5	448.4	500.9	369.5	206.9	241.2	351.1	125	459	251.6	45.7	95.8	0	404.8	131.8	367.9	13.9	101.2	257.7	183.8	489.9	106.2	99.6	190.7	158.8
WBGene00001174	egl-5	0	0	0	0	0	0	0	0	0	0	0	0	0	37.4	0	0	0	41.5	2.8	0	0	0	12.5	0	0	9.6	0	0	0	0	0	0	0	0	0	0	0	0	0	91.5	51.9	0	9.2	28	1.7	4.6	1	4.5
WBGene00001175	egl-6	0	0	68.6	0	0	0	0	0	0	0	0	0	0	0	3	0	0	0	0	0	36.8	1.9	0	0	19.8	0	0	0	0	0	0	0	28.2	0	0	0	0	30.8	0	0	0	0	0	0	2.6	0	0	0
WBGene00001177	egl-8	55.6	33.4	0	96.1	51.3	197.5	88	308.1	148	39.9	55.3	90.6	138.5	87.8	31.3	25.1	26	18.5	44.8	41.6	191.3	153.2	221.9	123.8	137.8	181.8	148.4	116.4	420.8	0	31.1	166.2	0	0	144.9	75.8	107.7	34.4	29.2	191.5	39.6	114.6	0	0	10.3	0	13.1	124.8
WBGene00001178	egl-9	5.6	21.7	60.5	247.5	74.2	23.3	64.3	0	0	141.8	0	111	49.5	13.6	30.6	0	12.3	1.4	0	46.1	35.6	81.7	265.5	73	0	1.8	6	0	7	86.3	76.6	18.7	17.2	0	0	76.8	182	147.1	99.4	0	0	80.3	199.2	119.3	158.3	121.6	124.7	22.9
WBGene00001179	egl-10	37.6	0	0	51.9	69.5	84.5	0	0	0	0	0	37.1	0	14.9	2.2	0	0	31.6	23.2	0	0	22.2	9.9	12.3	31.5	38.3	13.2	0	0	0	0	48.5	0	0	29.6	48.4	7.5	135.9	38	75.1	9.9	37.8	2.4	1.8	5.3	5.6	2.7	0
WBGene00001182	egl-13	289.1	0	0	7.5	197.2	454.3	439.4	0	120.6	301.4	134.8	5.7	0	8.7	0	74.4	0	27.8	48.3	14.8	26.5	51.2	254.5	19.7	51	0	1013.1	0.4	34.5	0	0	137.4	0	278.4	244.3	18.8	21.5	14.5	0	0	36.1	1231.6	7.8	0	7.1	8	23.5	0
WBGene00001184	egl-15	43.5	33.1	0	4.8	21.4	0	0	0	40.9	25.6	55.1	0	11.8	0	0	0	0	0	6.2	0	0	0	0	14.9	0	0	15.6	0	33.1	0	0	22	0	59.4	0	38.5	0	0	36.1	0	0	29	1.9	0	9	0	16.8	0.3
WBGene00001185	egl-17	0	0	0	9.4	0	0	0	0	0	0	0	0	0	0	0	20.6	0	0	4.4	0	0	0	0	0	0	0	0	0	0	0	0	0	0	0	182	0	0	0	0	0	0	0	0	0	0	6.3	0	0
WBGene00001186	egl-18	228.7	672.9	0	33.6	30.9	231	0	118	100.3	30.8	103.9	28.4	17	20.3	12.7	33.3	26.2	45.4	243.9	16.1	8.4	177.3	40.9	133.6	26.6	19.8	151.1	10.2	0	140.7	49	287.4	36	144.5	85.5	114	0	255.4	14.5	0	43.8	55.9	49.7	0	8.5	10	8.9	87
WBGene00001187	egl-19	65.6	0	0	113.4	78.5	93.2	0	60.5	96.6	51.2	0	176.1	138.3	233.9	2.1	3.6	15.8	0	154.8	107.4	28.9	117.5	66.4	54.9	230.1	23	84.7	291.8	165.8	77.1	84.9	170.6	142.1	70.8	161.5	105	49.5	82.7	61.1	0	9.8	29.7	31	88.7	103.4	76.4	66.1	33.9
WBGene00001188	egl-20	0	0	0	0	0	0	0	0	0	0	0	18.8	0	0	0	0	0	0	0	0	0	0	0	0	0	0	0	0	0	0	0	0	0	59.1	0	0	0	0	0	90.9	256.1	0	3	103.4	0	0	3.7	0
WBGene00001189	egl-21	482.6	0	450.2	1865	2687.3	2426.3	1765.6	1536	2319.8	2203.5	1284.6	1036	513.2	1191.4	0	0	0	41.1	661.6	1086.5	1248.5	1312.1	1368.5	690.5	1339	889.2	1970.5	1716.6	1851.5	824.4	1341.5	1952.5	924.7	916.8	2701.3	6170	990.9	1023.7	2615.3	0	41.4	1449	0	0	3.5	5.4	2.8	55.8
WBGene00001190	egl-23	68.7	0	0	1.5	0	0	0	0	0	0	0	0	0	0	0	0	0	27	0	49.4	0	0	0	0	0	0	14.3	0	0	0	0	0	0	0	0	0	0	0	28.2	0	0	36	0	0	0	0	2.7	0
WBGene00001193	egl-26	0	134.7	0	68.8	68.3	0	49.5	68.2	83.5	0	45.7	2067.8	0	9.5	124.4	238.7	3.9	0	21.1	48.3	33.6	11.3	0	24.3	23.6	18.7	4.2	0	0	0	34.9	0	0	147.1	63.2	0	23	0	41.1	18.4	75.4	23.7	22.8	0	9.5	0	9.1	27.1
WBGene00001194	egl-27	236.9	68.4	203.2	104.7	4.5	238.6	237	149.8	285.1	57.8	250.8	291.1	85.8	104.3	69.3	72.6	98.6	98.7	244.5	160.3	93.8	190.2	180.2	243.2	181.2	116.6	204.9	238	0	112.2	268.3	135.7	324.9	169.7	99	0	182.7	201.4	146.3	318.3	28.9	143.6	129.4	95.6	99.1	27.2	98.8	99.9
WBGene00001196	egl-30	2626.3	997.9	1178.9	859.3	698.3	2973.1	4247.1	2177.8	3113.8	1153.7	2651.2	3073.8	1332.5	1007.9	166.2	365.9	199.6	469.2	2106.4	1243.8	1273.7	1784	1248	1757.4	552.1	1547.1	2224.8	2248	1277	1555.2	2467.7	1396.1	1319.1	2671.2	838.8	1628.3	582.9	1464.8	708.9	879.5	135.2	1566.2	183.9	225.9	118.6	144.3	293.7	1329.6
WBGene00001202	egl-36	0	0	0	17.8	0	0	0	0	0	0	0	2.1	0	0	3	0	0	0	0	0	0	0	0	40.2	0	7.1	14.8	0	0	0	132.8	33.6	0	0	22.3	384.1	0	0	0	0	0	586.6	0	0	5.1	0	1.1	0
WBGene00001204	egl-38	74.9	352.9	0	0	0	0	0	0	0	0	0	0	28	0	3.4	0	0	0	0.2	44.9	0	0	0	0	0	0	0	0	58	0	0	0	0	0	0	0	0	0	0	0	24	9.7	0	0	0	0	0	0
WBGene00001207	egl-43	305.8	0	0	22	0	0	87.5	0	0	12.3	0	0	0	0	0	0	0	43.1	15.1	0	21.9	180.1	0	119.5	0	59.6	0	0	0	0	0	0	0	0	0	0	0	23.2	0	0	0	7.2	8.5	0	0	0	0	20.6
WBGene00001208	egl-44	13.3	19.2	25.4	228.7	0	52.1	0	0	0	4.1	0	7.3	0	60.8	3.7	2.3	2.8	27.4	0	0	0	0	57.8	35.2	32.3	0	64.3	77.5	17.1	69.7	185.1	21.5	12.3	0	30.2	0	0	21.5	0	0	0	12.8	36.2	37.4	65.1	37.1	25	0
WBGene00001209	egl-45	86.2	9.9	99	38.1	22.1	78.4	27.2	0	107.3	0	138.9	85	104.5	167.3	134.5	11.9	39	45.8	150.4	0	9	40.7	46.6	38.2	130.6	1.8	109.3	33.7	77.2	70	9.6	29.3	49.5	33	26.5	171.1	10	66.9	40.5	165.2	1.8	71.9	39.9	66.3	23	31.4	62.4	34.8
WBGene00001210	egl-46	750.4	0	28.2	66.9	69.7	136.4	0	133.3	225.9	0	191.3	30	71.5	53.6	0	0	82.9	107.6	732.9	45.4	8	19.4	0	48.6	23.3	92.8	467	201	98.1	224.4	38.5	79.3	4.5	243	60.1	0	110.6	95.3	9.2	0	55.4	0	7.9	0	5	14.8	5.7	73.1
WBGene00001211	egl-47	0	0	0	128.8	47	0	0	0	0	0	58.1	0	0	0	0	0	0	0	0	0	0	0	0	0	0	0	0	0	0	0	0	0	0	0	0	28	146.2	37.9	0	0	0	51.7	0	0	1.6	0	0	0
WBGene00001214	ego-1	0	0	0	0	0	0	0	0	0	0	0	0	0	0	0	0	0	0	0	0	0	0	0	0	0	3.4	0	0	0	0	0	0	0	0	0	0	0	0	0	0	0	0	0	0	0	9	2.8	0
WBGene00001215	ego-2	0	0	0	34.6	10	5	0	36.5	63	0	0	43.2	0	0	19	6.6	0	0	19.6	4.3	23.2	26	0	23.5	60.4	3.6	54.9	236.7	13.6	0	0	37.2	0	132.4	0	42.1	3.4	0	0	104.5	19.8	0	2.8	0	13.2	13.4	9.7	9.1
WBGene00001223	ehn-3	5.9	0	63.5	0	0	9.5	0	0	0	0	0	6.4	0	0	0	0	0	0	0	0	0	8.7	0	0	0	0	0	0	0	78.9	29.2	0	0	0	0	66.9	0	1.5	0	0	0	2	0	0	0	0	0.8	11.5
WBGene00001224	ehs-1	215.7	76.5	150.6	26.7	27.2	125.3	69.8	201.2	197.1	170.6	368.3	207.1	51.7	211.7	12.3	0	2.5	0	111	142	136.6	141.6	172.9	135.5	124.3	172.1	186.8	255.5	177.7	425.1	223.3	238.1	60.8	46.5	74.7	262.3	47.3	125.5	125	34.5	0	119.8	9.4	0	33.2	30.9	7	39.1
WBGene00001225	eif-3.B	5.3	54.6	68.9	0	44.3	33	0	123.9	75.9	48.6	21.8	3.8	55.6	13.9	93.1	0	88.9	80.8	84.6	33.6	3.4	101.9	72.6	51.1	0	61	4.2	0	0	22.3	101.6	43.2	14.6	0	51.5	44.7	49.2	11.6	58.8	34.4	32.4	43.6	31.7	4	58.2	42.8	25.7	81
WBGene00001226	eif-3.C	28.9	42.6	0	50.7	0	42	70.2	14.8	191.3	60.2	40.3	72.3	89.2	46.2	123.3	27.4	0	79	52.2	20.2	0	39	0	9.1	66.1	47.3	152.4	0	0.3	0	265	0	59.6	0	0	76	88	160.9	35.7	224.7	29.2	32.2	60.8	18.7	47.9	5	29	9.8
WBGene00001227	eif-3.D	0	0	46.4	0	3	26	0	0	79.5	120	0	0	15.5	42.9	78.3	0	58.4	37.2	73.6	47.6	0	45.5	54	43.2	32.9	70.4	28.6	0	4.4	0	1.6	0	0	103.1	60	0	44	35.1	75.6	0	4.9	11	22	41.5	36	29	47.4	28.5
WBGene00001228	eif-3.E	46.5	0	0	0	0	0	0	0	13.8	0	7.2	11.2	19.6	0	11.7	0	0	16	3.7	7.6	39.3	22.4	0	8.8	0	0	4.6	0	0	40.5	51	50.5	85.3	0	26.2	73.9	0	41.9	0	23.7	6.9	7.5	21.9	0	3.8	0	9.3	42.3
WBGene00001229	eif-3.F	122.5	128.3	25.5	50.1	197.9	43.9	189	191.3	132.9	70.4	334.9	163.8	35.3	31.1	68.5	31.5	0	15.5	134.5	103.7	45.5	55.3	70.1	51.1	53.2	23.9	141	48.1	0	164.9	28.1	18.5	22.6	104	18.7	99	0	126.8	0	94.5	59.6	68.6	31.4	0	74.9	41.6	60.3	39.6
WBGene00001230	eif-3.G	128.9	0	227.5	134.2	0	23.2	101.9	0	132.2	0	46.1	99.3	141.1	58.7	80.7	46	2.4	78.5	120.1	51.1	35.8	68.3	22.2	110.5	47.5	51.9	82.8	0	0	111.8	205.8	102.2	0	29.4	151.3	124.3	364.5	61	26.1	44.4	37.6	132.9	30.8	17.3	31.3	45.2	27.2	49.1
WBGene00001231	eif-3.H	14.7	18.2	0	24	6.9	30	38.8	4.3	126.6	0	45.8	12.4	26.2	18.9	35.4	23.7	33.7	2.8	29.2	0	70.1	32.4	0	33.9	14.9	0	21.7	0	0	0	118.9	20.7	40.9	0	54.9	0	158.4	8.8	51.8	18.4	0	0	5.2	21.7	27.6	12.8	16.7	10.7
WBGene00001232	eif-3.I	0	0	143.4	0	0	0	34.6	0	0	0	0	17.5	0	9.4	23.6	0	0	0	0	0	0	0	0	14.3	66.7	0	0	0	0	0	48.8	0	27.3	0	0	0	0	0	0	0	0	16.8	3.6	0	0	18.7	1.4	0
WBGene00001233	eif-3.K	125.2	128	35.7	63.8	37.1	89.6	17.3	117	13.5	61.8	104.3	215.4	153.5	32.2	137.3	0	35.4	13.2	273.8	0	15.4	101.9	28.5	64	79.6	88	139.8	32.7	53.7	80.1	61.3	104.4	128.5	10.5	84.3	27.6	42.4	136.8	2.9	175.6	35.6	53.6	34.5	10.6	31.9	67.4	55.1	69.6
WBGene00001234	eif-6	0	0	91.2	2.4	18	8.7	32.1	0	24.9	0	52.9	43.7	138.1	36.2	96.2	0	0	3.1	24.4	0	0	0	0	0	14.6	0	67.4	242.5	13	0	0	0	89.9	123.1	0	36.5	17.8	17.6	10.5	203.6	0	54.9	8	6.8	6.9	0.4	24.8	50
WBGene00001235	elb-1	42.7	31.6	0	37.3	63	55.3	75.6	171.8	2.3	48.9	0	160.5	143.4	107.7	37	0	0	22.6	105.1	18.7	74.2	118.2	29.8	86.8	70.2	21.7	158.4	23.3	83.4	89.2	135.7	61.4	37.4	114.6	65.3	0	226.2	40.2	118.4	29.7	4.1	68.1	26.2	8.2	51.9	15	39.2	13.3
WBGene00001236	elc-1	0	0	0	0	0	0	0	41.6	50.9	30.8	0	0	0	0	0	0	0	42.8	0	17.9	15.8	0	0	0	0	0	0	0	0	0	0	0	0	0	0	0	0	0	0	0	0	0	4.4	0	0	0	6.3	6.4
WBGene00001237	elc-2	0	0	706.9	0	101.8	0	0	0	0	0	0	0	0	12.1	5.3	0	0	0	0	69.2	28.7	0	0	6.1	0	0	0	0	0	0	0	0	0	0	0	0	963.5	88.8	51.8	0	0	0	0	0	1	0	0	0
WBGene00001239	elo-1	0	0	0	24.2	0	0	0	0	0	5.2	0	26.3	0	0	7.5	0	0	0	5.6	0	0	12	16	2.8	0	0	52.1	0	0	0	0	3	0	0	0	0	0	0	0	0	3.1	12.9	8.9	1.2	2.6	7.5	0.6	0
WBGene00001240	elo-2	41.2	53.6	34.1	39.7	41.3	0	50.9	89.5	0	131	58.9	57.9	16	80.2	138.9	23.7	0	14.8	69.9	0	39.8	56.2	49.7	49.6	94.4	100.7	0	102.4	70.7	47.7	145.2	58	102.8	46	23.2	61	44.7	22.7	41.7	0	61.9	35.3	45.3	27.6	36.2	44.3	37.7	3.6
WBGene00001241	elo-3	51.6	0	0	19.2	0	5.5	0	0	0	19.2	67.7	1.9	0	0	4.5	0	0	0	18	29.4	0	54.5	99.9	1.7	22	129.5	0	0	47.9	0	0	0	34	0	0	0	66.6	14.8	0	0	10.5	57	3.5	0	2.4	12.8	0.5	0
WBGene00001242	elo-4	0	21.1	0	12.5	0	0	0	0	0	0	0	0	0	0	0	17.2	0	0	0	42.6	24.7	0	1449.3	0	0	0	0	71.4	16.9	0	0	0	0	0	11.2	0	0	0	0	23.1	20.8	0	3.9	0	0	2.4	0	0
WBGene00001243	elo-5	0	0	0	0	0	0	0	0	0	0	0	0	0	0	0	0	0	0	0	0	0	0	0	0	0	0	0	0	0	0	0	0	0	0	0	0	0	0	0	0	0	0	0	0	0	0	0	0
WBGene00001244	elo-6	0	23.6	176.9	0	5.4	7.1	0	78.2	53.4	0	0	0	9.6	26.1	0	0	0	33.2	0	3.5	14	0	0	0	0	1.1	109.7	50.8	47.3	68.5	0	0	0	0	0	0	0	35.6	20.6	0	1.1	3.9	17.6	0	3	0	1.9	7.4
WBGene00001245	elo-7	0	0	0	0	0	0	0	0	0	0	0	0	0	0	0	0	0	0	0	0	0	20.1	0	0	0	0	0	0	0	0	0	0	0	0	0	0	0	0	0	0	0	0	0	0	0	0	0	0
WBGene00001246	elo-8	0	0	0	0	0	0	0	0	0	0	0	0	0	0	0	0	0	0	0	0	0	0	0	0	0	0	0	0	0	0	0	0	0	0	0	0	0	0	0	0	0	0	0	0	0	0	0	0
WBGene00001247	elo-9	19.2	0	48	5.9	0	0	0	0	0	29.3	0	0	0	12	100.3	21.3	0	58.1	2.4	74	201.4	0	15.3	0	0	0	0	0	0	0	0	0	0	0	0	0	0	49.1	21	0	44.4	11.5	6.2	0	0.6	7.8	2.5	0
WBGene00001248	elp-1	0	0	0	3.4	0	0	0	9.5	0	0	0	21.1	0	1428.2	13.3	0	9.4	0	0	0	0	24.2	0	0	0	0	0	0	0	0	59.2	0	0	0	0	0	64.1	68.1	0	0	5.6	5.1	10.2	10.2	8.1	18.5	20.6	8.7
WBGene00001249	elt-1	23.3	9.1	2.6	5.9	0	0	0	0	0	9.2	0	16.1	41.1	9	0	25.4	16.6	10.6	0	0	0	0	13	0	31.3	13.1	0	0	0	0	17.5	631.7	0	0	0	0	0	10.3	40.9	0	12.6	0	0	0	3	7.8	5.9	10.6
WBGene00001250	elt-2	0	0	0	14.1	0	0	0	0	0	7.8	0	0	22.1	0	2.9	0	0	0	0	0	0	0.8	0	7.1	11.3	0	38.2	61.6	20.2	67.6	0	0	0	0	0	0	0	0	0	0	4.1	11.7	5.2	0	0.6	13.8	6	0
WBGene00001251	elt-3	0	11	29	37.7	36.6	0	0	24.1	0	28.9	0	6.6	28.5	28.2	8.9	0	9.4	0	0	21.5	0	11.1	57.4	0	8	0	0	0	0	29.1	47.3	0	18.5	0	10.8	0	0	0	8.7	45.9	2.1	24	3.4	0	2.2	8.2	1.1	0
WBGene00001252	elt-4	0	0	0	12.6	33.9	0	0	0	0	0	65.1	0	0	10.3	0	0	0	0	0	0	3.2	0	0	21.1	0	0	0	0	0	55.1	0	0	65.1	0	0	58.1	0	0	0	0	0	0	0	24.6	3.8	9.6	0.8	0
WBGene00001253	elt-6	114.8	268.1	16.5	28.5	284.5	71.2	0	146.3	328	0	63.1	9.1	21.7	31.5	37.8	0	32.7	0	89.4	26.6	10.2	115.3	0	71.2	27.6	12.3	42	0	68.9	92.7	31.3	69.9	7.8	165.1	21.4	29.9	0	26.7	115.2	30.4	48.1	0.5	25.4	0	4.2	12.1	0	65.2
WBGene00001258	emb-4	47.3	0	55.7	66.4	8.9	30.7	0	23.5	0	42.9	56.2	64.9	75.3	46	27.3	24.1	0	45.5	87.7	72.5	0	33.5	45.6	33.7	45.6	40.9	18.7	0	0	0	155.2	20.4	3.1	0	9.3	0	0	47.7	25.6	174.6	4.8	15.2	17.5	27.9	5.8	0	15.6	5.6
WBGene00001259	emb-5	115.5	66.6	176.6	75.6	69.8	71.4	77.1	210.1	61.6	57.7	156.2	145.8	135.5	40.2	47.8	16.1	9.6	170.6	151.1	0	0	28	74.1	56.7	0	30.3	149.5	373.3	226.8	41.6	124	138.2	214.7	173.8	23.4	126.4	169	63.7	41.5	44.2	61.5	107	39.8	7.9	18.2	0	22.4	51.7
WBGene00001262	emb-8	0	0	0	23.5	0.3	0	0	0	0	0	0	23.2	0	12.7	34.9	19.6	0	36.8	0	0	13.2	2.4	74.8	0	24.1	0	0	0	0	0	0	0	0	0	0	0	8.8	34.4	0	0	8.9	0	1.7	12.9	0	0	6.5	0
WBGene00001263	emb-9	21.9	0	0	12.8	9.5	100	0	40.7	0	23.6	0	4.8	0	0	28.4	121.7	0	0	0	0	0	0	0.9	0	133.7	0	0	4.1	153.8	156.2	35	0	0	95.9	6	0	0	0	0	0	0	0	2570.5	1762.2	1897.9	2401.1	2260.1	0
WBGene00001281	emb-27	0	28.1	10.9	19.6	25.6	13.4	0	7.8	14.9	29.8	3.7	31.4	20.3	0	0.3	21.9	18.5	20.8	31.9	45.4	31.4	24	56.9	1.4	0	67.6	3.2	89.9	43.4	0	19	0	47.4	57.7	0	0	21.5	0	15.7	0	38.2	3.8	13.4	0	11.8	14.7	0.2	27
WBGene00001284	emb-30	110	15.6	21.8	54.9	20.7	101.8	22.3	12	129.3	10.7	0	134.8	162.6	16.4	24.4	53	32	37.7	69	79.4	40.7	43.9	59.9	76.2	2.5	35.2	31.7	44.4	42.7	0	78.6	186.3	95.6	29.8	48.8	0	33.5	0	0	185.1	14.1	88.8	67	0	48.7	8.6	7.5	87.7
WBGene00001303	emo-1	173.9	191.7	391.5	284	155.8	372.9	299.2	295.3	735.9	246.2	442.1	451.9	222.2	140	627.2	470.7	75.5	126.4	253.5	162.4	518.1	450.9	294	146.8	235.4	372.5	510.3	0	427.7	616.7	487.7	249.5	279	110.4	251.4	143.3	251.8	390.5	480.5	748.4	376.8	307.9	167.6	30	82.1	100.4	99	346.7
WBGene00001309	emr-1	38	0	0	23.6	0	42.7	46.3	0	37.5	24.4	62.2	0	0	0	28.3	47.8	30.5	25.9	23.6	43	37.9	61.9	0	0	37	2.2	0	0	0	38.5	0	0	50	128.5	0	0	0	79.3	0	16.9	23.3	20.1	13.9	0	9.1	12.3	2.7	5
WBGene00001310	end-1	34	0	0	0	0	0	0	0	0	0	0	9.9	0	7.6	0	0	19.4	42.7	0	0	0	0	0	0	32.9	0	0	0	0	0	0	48.4	25.9	0	0	0	0	0	0	0	0	0	0	0	0	0	0	11.5
WBGene00001311	end-3	0	0	0	0	0	0	0	0	0	0	0	0	0	0	0	0	0	24.4	16.4	0	0	0	0	0	0	0	0	0	0	0	0	0	0	0	0	0	0	43.1	0	0	0	0	0	0	0	0	0	49
WBGene00001320	ent-1	15.8	0	5.3	8.2	0	0	40.5	59.4	0.7	7.4	0	21.3	52.7	10.8	7.8	20.3	0	2.5	14.1	0	0	49.3	26.2	31.9	38.7	44.2	0	6	24	0	64.6	0	0	0	0	0	5.9	0.1	21.4	35.3	10.6	16.9	23.7	14.4	19.5	0	8.5	0
WBGene00001324	eor-1	224.7	81.6	104.1	87.8	36.7	211.8	73.3	48.7	271.7	11.2	27.4	72.1	96.6	23.1	38.1	34	35.5	0	125.6	41.1	7.4	90.3	0	63.2	114.2	13.1	65.8	77.7	16.1	244.4	177.6	181.3	309.3	0	6.7	26	0	6.5	48.7	0	10.4	84.5	25.2	78	20.3	12	4.3	116.7
WBGene00001325	eor-2	86.8	85.9	4.9	66.9	7.2	81.9	69.6	0	60.1	20	156.5	48.5	32.4	93.1	19.9	29.7	0	35.9	3	0	0	0	2.8	42.2	55	36.5	0	4.3	52.8	26.4	78.5	32.5	2.6	57.2	63.7	92.7	6.7	66	88.1	39.6	22.8	52	17	29	11.1	47.2	9.8	99.4
WBGene00001328	epi-1	16.2	45.4	0	0	114.9	54.6	0	0	41.3	49.6	13.2	3.4	0	0	7	91	32.7	87.5	0	0	0	0	41.7	0	10.3	0	45.5	0	22.7	0	0	81.6	38.1	10.2	36.1	49.9	68.2	0	9.4	0	0	33.5	156.5	146.4	22.9	20.5	189.7	2.4
WBGene00001329	epn-1	76.6	131.2	216.8	111.9	115.2	62.1	184.1	359.8	93.3	83.4	122.1	255.1	241.8	133	64.8	57.3	84.8	126.5	87.9	310.2	93.9	98.5	125.4	162.5	27.2	160.8	235.5	32.7	201.6	129.3	24.1	0	146.4	127.9	98.8	76.8	0	83.7	45.1	117.9	99.9	118	48.3	74.8	69.9	36.1	47.4	226.2
WBGene00001330	eps-8	0	93.2	19.3	53.3	61.8	11	23.5	198.8	0	141.6	13.9	0	42.2	43	123.7	38.1	89.9	153.5	0	0	0	81.1	0	41.8	110	0	0	134.1	0	265.2	65.9	9.9	0	0	94.9	0	44	7.5	76.3	89.4	136.5	10	41	18.7	7.8	26.1	28	103.6
WBGene00001331	erd-2	104.4	1003.7	197.9	46.5	163.1	381.3	391.5	292.1	450.9	215.1	7.1	539.5	208.2	214.3	743.8	331.2	15.9	363	269.4	60	81.5	65.1	81.2	54.5	171.6	194.5	406	11.9	271.1	236.7	257.6	314.8	337.3	585.8	130.8	293.7	85.6	364.4	0	2437.3	278.2	408.4	125.8	82.1	58.7	51.1	62.1	410.5
WBGene00001332	eri-1	0	0	16.3	0	4.5	29.8	52.7	0	0	39.3	0	0	0	417.2	20.9	0	10.7	0	60.9	51.4	46.7	62.2	0	32.2	19.4	29.4	29.6	48.7	0	0	0	56.5	0	45.3	4.1	0	5.3	62.1	0	57.3	0	19.5	0	0	0	0	6.1	10.6
WBGene00001333	erm-1	24	0	0	0	94.1	0	0	0	44.3	44.4	0	4.3	0	0.2	0	12.6	62.4	83.1	31.1	0	0	0	18.6	28.4	0	0	129.6	0	0	0	23.3	22	6	55.6	9.1	11.3	69.9	0	129.7	74.2	16.1	34.1	7	0	15.7	41.8	25.8	5.7
WBGene00001334	ero-1	46.8	134.6	196.1	118.3	0	49.2	68.9	135.8	158.7	59.8	0	39.5	65.9	6.3	29	0	127.7	199.6	57.6	66	3.2	12.4	21.4	40.9	0	94.1	47.2	0	157.9	57.8	130.5	102.8	164	53	0	109.1	0	37.3	11.1	164.8	48.1	71.3	8.1	32.5	25.2	31.3	16	53.9
WBGene00001335	F35A5.8	121.5	0	116.5	129.8	76.2	145.2	109.2	74.8	79.8	360.4	41.8	319.2	149.7	98.6	3.2	44.8	20.7	0	69.9	114.7	55.6	74.4	217.4	118.6	102.9	47.5	97	399.6	281.2	0	343.9	357	294.6	355	465.8	279.4	135.8	19.7	57.6	46.8	11.6	103.1	0	16.4	18.1	7.5	18.2	111
WBGene00001336	qars-1	63.1	38.4	306.9	205.4	28.3	61.9	0	0	0	9.1	0	9.8	33.4	28.6	43.1	0	0	31.3	141.6	99.4	185.7	146.4	224.1	311.3	156.4	170.2	12.4	87.6	17.2	117.4	0	0	0	0	34.6	0	202.5	71.1	47	219.4	0	44.8	39	35.6	13.1	14.7	7.6	16.1
WBGene00001337	ears-1	73.4	25.8	27.1	14	132.4	32.5	75.6	0	131.6	0	41.7	86.2	0	39.1	78	0	35.4	85.7	76.5	59.2	38.9	39.1	63	59.5	0	51.3	114.3	36.4	0	75	119.7	0	100.1	39.3	64.1	38.5	0	43.6	65.7	96.7	23.3	51	36.2	66.9	63.2	37.3	63.3	69.9
WBGene00001338	ears-2	115.1	55.8	111.6	65.6	81.9	109.7	169.6	140.4	25.3	46.7	37	142	53.5	105.6	4.8	36.5	0	3.8	132.3	72.5	17.4	64.6	0	42.9	54.5	75.4	126.4	196.4	26	214.9	193	33.8	34.2	115.7	16.7	0	41.1	24	57.6	202.4	0	56.1	28.5	28.9	42.8	33.2	38.1	36.4
WBGene00001340	etr-1	54.1	0	323.4	89.9	169.7	40.5	155.6	33.7	89.7	75.4	0	43	26.4	5.5	20.5	5	39.4	55	30.1	25.5	22.5	67.2	171	0	41.9	50.8	53.1	913.3	91.6	141.8	736	0.8	82.2	120	249	125.9	0	110.5	9.6	135.5	62.5	84.4	130.3	418.6	235.9	300.3	195	125.5
WBGene00001345	fos-1	0	18	57.8	148	123.9	68.6	9	0	181.5	97.5	48.2	16.5	0	66.7	78.3	19.5	127.3	60.7	0	97.7	77	74.9	14.8	17.6	60.4	41	81	0	29.8	56.9	38.6	40.9	35.7	0	0	63.1	0	54.6	195.8	0	6.9	124.6	12.8	20	53.5	8.9	22.2	0
WBGene00001352	evl-14	154.4	0	83.5	121.6	42.6	106.7	111.9	129.2	194.8	178.4	29.7	0	58.1	4.7	26.8	0	25.2	44.7	128.2	14.4	3.9	79.7	117.4	18.1	94.7	114.9	122	41.2	72	0	0	35.5	137.9	92.6	25.5	36.5	200.1	72.5	115.8	186.7	16.3	67.3	13.8	1.5	23.7	8.3	12.5	24.4
WBGene00001358	evl-20	34.3	9	0	10.3	119.6	156.3	107.9	144.9	82.6	25.3	0	162.2	58.9	72.3	11.7	0	0	12.7	116	57.2	26.4	77.2	37.9	87.3	1.8	74.4	51.2	266.2	0	78.5	0	53.6	108.7	207.6	20.4	0	157.1	103.5	43	64.4	5.3	50.1	5.1	0	15	20.3	5.9	26.6
WBGene00001365	exc-4	9.6	0	0	0	0	11.4	0	0	0	0	6.8	0	0	0	22.9	0	11.3	4.1	15.8	0	34.3	12.9	0	0.9	0	0	0	0	0	8.1	0	0	28	0	0	92.7	0	8.7	0	0	40.4	0	3.6	0	5.5	6.7	0	36.5
WBGene00001366	exc-5	47.6	25.4	0	0	9.3	0	0	0	6.9	34.9	0	0	11.6	9.1	53.1	0	0	52.7	0	0	0	0	17.1	1.9	0	0	81.9	29.8	0	0	0	20.3	0	0	125.4	0	0	0	8.1	0	0	33.7	17	50.1	14.9	0	29	109
WBGene00001368	exc-7	142.3	230.4	45.8	72.3	4.5	516	0	1003.8	455.7	257	556.2	174.5	0	56.5	131.8	71.8	54.4	211.4	25.7	0	0	55.6	2	65.3	0	26	170.2	141.7	0	492.4	93.9	303.5	371.5	216.6	0	0	12.3	204.4	28.8	19.2	76	72.5	13.4	0	7.9	0	6.6	221.5
WBGene00001371	exl-1	0	24.5	62.2	19.7	0	0	0	0	0	0	51.3	45.8	44.2	0	0	18.9	0	11.1	0	0	32.6	1	0	5.5	12.3	0	0	10.4	3	92.1	0	29.9	19.4	0	0	0	0	23.3	0	30.8	2.6	0	57.4	0	32.4	40.2	14.3	0
WBGene00001372	exo-3	0	34.1	9.5	24.7	0	33.7	0	10.4	0	0	57.3	0	0	0	0.8	0	9.3	26.6	2.9	0	0	0	25	5.9	0	12.1	39.6	12.1	0	0	0	0	42.1	0	0	44.7	0	32.7	0	70.9	0	15	7.3	0	3.5	0	0.6	15.3
WBGene00001373	exp-1	0	0	0	12.8	0	0	0	0	0	0	0	0	0	0	0	0	0	0	0	0	0	0	0	0	0	12.6	0	0	0	0	0	0	0	0	0	49.3	0	0	0	0	0	0	0	0	2.3	3.3	3.1	0
WBGene00001374	exp-2	20.5	0	463.3	266.7	336.6	134.2	0	78.4	0	0	0	0	0	47.4	0	7.1	18	0	0.7	306.2	195.8	56.3	797.9	76.8	467.6	213.8	28.1	0	79.9	84.7	0	0	0	0	346.5	0	298.7	61.4	290.5	0	0	1159.8	3.7	0	4.5	20.5	0	0
WBGene00001377	eya-1	25.6	0	113.6	2.6	65.6	4452.6	26.6	36.9	0	14.4	156.7	6	0	0	25.3	0	108.9	149.4	20.2	12.7	0	71.5	22.2	64.4	51.2	11.7	11.4	0	10.4	174.8	106.7	74.4	140.2	86.5	0	0	0	15.1	24	0	0.8	83.9	17.3	10.7	336.7	5.6	44.5	35.4
WBGene00001385	far-1	362.3	109.8	0	369.3	363.8	695.8	0	1942.4	783.9	1638.8	8777.1	1271.6	6209.8	2184.8	59.8	94.4	478.9	487.2	0	0	0	312.2	68	94.3	0	43.6	944.2	2232.3	2708.6	12907.3	7112.3	5819.3	20581.9	4451.8	651.7	123.9	50	617.6	264.6	0	176.4	592.5	5152.6	11143.8	964.9	4711.8	7721.1	27264.7
WBGene00001386	far-2	55.8	0	0	15.8	0	0	0	0	41.4	9.2	210.8	20	75.2	29.1	0	32.4	44.5	0	0	0.3	1.5	19.3	0	9	0	13.3	0	0	26.8	92.5	369.1	88.3	202.8	0	0	0	0	12.7	0	0	26.2	0	32.1	73.7	39.8	41.3	36.5	391.2
WBGene00001387	far-3	0	46.6	0	0	0	0	15.9	106.8	0	0	42.8	0	0	0	0	0	0	41.2	0	0	0	0	2.1	0	0	0	0	70.2	0	6.8	0	0	103.8	0	0	0	91.1	13.4	0	19.6	0	0	0	9.5	0	16.2	11.4	10.2
WBGene00001388	far-4	0	0	0	0	0	0	0	0	0	0	0	0	0	0	0	0	0	0	0	0	0	0	0	0	0	0	0	0	0	0	0	0	0	0	0	0	0	0	0	0	0	0	0	0	0	0	0	0
WBGene00001389	far-5	15.4	0	0	0	0	0	0	0	0	1.2	0	4.2	0	8.5	0	0	6	0	0	0	0	0	0	0	20.2	0	2.3	0	0	0	0	0	0	0	0	0	0	13.4	0	42.3	2.4	0	3.1	0	6.8	0	0	0
WBGene00001390	far-6	0	0	0	0	0	0	0	0	0	0	0	0	0	0	0	0	0	0	0	0	0	12.8	0	0	0	0	0	0	0	0	0	0	0	0	0	0	0	0	0	0	2.2	0	2.9	0	0	18.2	0	0
WBGene00001391	far-7	0	0	0	0	0	0	0	0	0	0	0	0	0	0	9.2	0	0	0	0	0	0	0	0	0	0	0	0	0	0	0	0	0	0	0	0	0	0	0	0	0	5.1	0	0	0	0	0	0	0
WBGene00001392	far-8	0	0	0	0	0	0	0	0	0	0	0	0	0	0	12.8	0	16.1	0	0	0	0	0	0	0	0	0	0	0	0	0	0	0	0	0	0	0	0	0	0	0	0	0	0	0	0	0	0	0
WBGene00001393	fat-1	42.3	0	0	215.3	1.3	6.6	63.5	0	31.7	59.5	143.9	0	0	458.2	25.5	43.3	5.2	0	0	6.9	0	0	34	0.8	16.7	21.2	5.2	0	22.8	91.5	0	68.9	0	58.3	68.1	90.6	0	32.4	281.7	0	0	0	18.9	20.4	28.6	7.6	17.7	0
WBGene00001394	fat-2	0	0	0	18.3	0	0	0	0	0	0	0	0	0	0	0	0	0	0	0	0	0	0	0	11.9	32.1	0	0	0	0	0	0	0	0	0	0	0	48.3	0	0	0	0	0	0	0	5.3	0	0	0
WBGene00001395	fat-3	13.7	0	0	37.9	0	7.7	0	0	0	0	44.3	2.6	77.9	10.4	0	0	1.3	0	2.9	0	18.3	0	22.6	0	0	0	62.4	0	0	79.2	0	0	0	0	4.9	0	0.1	28.5	45.2	0	0	0	1.4	0	0	22.5	4.2	6.5
WBGene00001396	fat-4	28.4	0	0	19.3	0	54.2	0	3.4	55.6	14.5	68.8	0	77.9	0	25.7	0	0	20.8	37.9	24.6	48.5	15.6	36.2	106.9	3.9	10.5	74.1	0	21.5	194.6	0	85.1	193.1	0	3.3	0	19.9	72	60.7	0	0	25.2	4.8	0	2.6	4.1	20.9	28.6
WBGene00001397	fat-5	0	0	0	0	0	0	0	0	0	0	0	0	0	0	0	0	0	0	0	0	0	0	0	0	0	0	0	0	0	0	0	0	0	0	0	0	0	0	0	0	0	0	0	0	0	0	0	0
WBGene00001398	fat-6	0	0	0	0	0	0	0	0	0	0	0	0	0	17	0	0	18.2	0	0	0	0	0	0	0	0	0	0	0	0	0	0	4.7	0	0	0	0	0	0	0	0	0	0	0	0	5.9	0	1.7	0
WBGene00001399	fat-7	0	0	0	0	0	0	0	0	0	0	0	0	0	0	0	0	0	0	0	0	0	0	0	0	0	0	0	0	0	0	0	0	0	0	0	0	0	0	0	0	0	0	0	0	0	0	0	0
WBGene00001400	fax-1	0	0	0	0	17.9	0	0	0	24.1	53.3	0	0	0	2.3	0	0	18.9	0	36.2	0	0	0	4.2	19.8	15.6	45.3	100.2	2184.6	1116.1	0	4314.5	0	110.8	263.9	1290.2	81.1	85.2	15.2	0	41.7	0	0	30.5	0	6.7	0	1.6	8.1
WBGene00001401	fbf-1	0	0	0	0	0	0	0	0	0	0	0	0	0	0	0	0	0	0	0	0	0	0	18.3	0	0	17.8	0	0	0	0	0	0	0	0	21	0	0	0	0	0	0	0	7.9	0	1.1	0	0	0
WBGene00001402	fbf-2	0	0	0	0	0	0	0	0	0	3.3	0	0	0	0	3	15	0	0	0	10.1	36.1	0	0	0	0	17.6	0	0	0	0	0	0	0	0	0	0	0	0	0	0	0	0	0	0	0	0	0	0
WBGene00001403	fbl-1	62.6	0	0	2.9	0	8.3	0	0	965.3	0	0	0	56.6	0	0	0	7.9	18.9	39.2	0	29.6	19.3	144.1	13.1	22.6	5.6	19.5	56.6	33.6	87.4	0	0	47	0	0	0	62.5	325.6	0	0	0	0	10	200.4	580.5	65.4	43	0
WBGene00001404	fbp-1	2.7	86	145.2	105.5	7.5	0	143.7	223	3.3	9.2	129.3	36	0	360.6	12	61.6	0	40.4	22.2	155.7	76.2	80.9	79	1.3	53.6	105.5	59.4	0	169.3	175.5	0	111.8	17.3	34.8	76.1	0	158.5	36.1	149.4	45	99.4	44.3	353.3	375.2	452.3	369.7	319.7	78.8
WBGene00001405	fce-1	183.1	16.1	0	36.9	0.8	57.7	126.7	119.8	181.5	31.8	166.3	72.7	115.4	35.9	94.9	30.3	23.8	20.1	151	5.4	51.3	50.5	23.2	47.6	36.2	57.3	81.3	0	23.7	0	86.1	3.4	44.6	128.3	26.4	34.2	82.9	1.4	55.9	98	9.6	25.2	27.7	40.7	26.4	33	19.4	65.8
WBGene00001406	fce-2	34	0	0	4.8	0	30.7	0	0	7.4	0	0	27.5	0	0	3	0	0	0	22.9	9.8	23.9	5.7	11.3	0	10.4	16.2	86.7	35.6	0	0	0	0	46.8	0	0	0	0	16.3	0	20.7	0	0	3.2	1.6	10.3	10.3	9.4	14.1
WBGene00001410	feh-1	0	0	0	39.7	17.2	0	0	251.7	46.1	14.3	0	0	23.4	2.5	2.5	12.2	110.6	100.1	16.9	0	60.5	14.8	51.6	25	9.5	0	72.9	155.3	280.8	107.2	112.6	11	0	0	0	45.4	116.5	0	9.3	0	0	24.7	0	0	5.2	1.5	9.2	0
WBGene00001411	fem-1	136.8	18.9	0	104.5	22.5	45.9	446.5	373.9	246.3	14.3	74.2	182.3	23.8	19.1	21.1	39.7	0	3.5	51.2	65.4	77.3	32.1	80.9	53.7	11.4	38.8	45.6	0	85	211.3	314.3	92.2	0	311.4	20.8	50.8	27.9	239.5	0	0	16.9	167.7	15.2	9.1	20.9	41.3	29.2	21.6
WBGene00001412	fem-2	0	0	0	7.4	0	0	0	0	0	30.3	0	0	0	0	4.5	0	9.2	0	13.6	48.7	8.2	15.3	0	3.2	0	8.1	0	0	0	9.2	46.9	0	0	0	0	0	29.3	0	0	0	0	0	0	29.1	25.5	9.4	3.6	3.2
WBGene00001413	fem-3	0	55.8	0	0	0	17.6	0	0	0	0.8	0	0	0	5.9	4.7	0	0	0	16.4	0	0	9.2	0	0	1.1	18.7	0	0	0	0	0	0	0	0	0	0	41.1	20.1	0	0	4.3	5	0	1.7	2.2	0	0	21.1
WBGene00001414	fer-1	4.5	0	0	0	0	0	0	0	0	17.5	0	2.3	0	0	0	0	0	0	0	0	0	0	0	0	0	0	0	0	0	0	0	0	0	0	0	0	0	0	0	0	0	0	0	0	0	0	0	0
WBGene00001423	fib-1	0	33.3	163.3	172.4	126.5	134.1	0	95.9	19.5	333.2	212.7	73.4	53.3	0	361.8	28.7	109.6	174.4	0	0	0	161.1	132.5	10.1	184.4	166.9	40.8	163.9	131.5	71.3	271.2	120.8	144.5	168.3	110.2	0	0	138	432.7	969.1	83.5	189	149	210.2	66.5	101.5	225.3	204.7
WBGene00001424	fis-1	0	0	0	0	0	0	0	0	0	0	0	0	0	0	0	0	0	0	0	0	0	0	0	0	0	0	0	0	0	0	0	0	0	0	0	0	0	0	0	0	0	0	0	0	0	0	0	0
WBGene00001425	fis-2	34.8	8.6	3.6	52.9	27.5	25.6	0	63.4	0	0	36.1	43.2	11.1	20.1	3.2	25.2	0	19	50.8	38.9	47.7	0	38.9	46.2	11.6	19.9	0	0	38.5	2.6	0	1.3	0	0	0	80.1	63.8	69	0	0	91.7	13.5	35.2	22	18.6	26.2	19.4	56.9
WBGene00001426	fkb-1	231.2	206.7	0	150	26.2	72.8	146	533.2	109.3	95.6	407.4	62.6	104	67.5	302	149	407.7	198.4	80.9	28	14.2	100.4	108	98.9	97.9	112.4	116.3	144.2	62.5	0	0	0	186.4	297.3	134.5	0	79.4	96.5	111	318.3	49.7	219.1	94.5	60.4	156.7	137.6	107.3	128.9
WBGene00001427	fkb-2	496.4	139.5	187.9	397.3	262.2	557.1	810.1	309.8	845.3	361.6	935	836.7	573.6	181.4	387.2	89.5	154.7	197.9	586.9	365	328.5	406.1	320.7	365.4	392.1	626.7	710.9	504.6	600.9	780.4	431.4	503.4	503.6	394.2	475.4	465.9	167.3	558.9	407.5	299.1	56.1	231.1	106.3	195.9	164.8	353.4	223.3	202.9
WBGene00001428	fkb-3	292	13.5	0	0	23.9	47.4	37.8	504.4	0	0	95	18.9	58.8	0	46.9	492.1	72.8	57.1	0	0	0	0	46.3	25.1	8.3	20.5	0	216.6	112.3	184.9	100	131.8	23.5	4.9	0	0	0	0	24.5	6.5	1017.3	45.2	69.5	0	71	60.3	64.1	8.2
WBGene00001429	fkb-4	3.2	53.7	42.1	0	42.8	8.6	0	28	52.1	0	0	22.5	41.3	0	0	0	0	0	0	13.1	77.2	0	0	0	26.9	0	0	0	6.7	0	0	5.6	0	58.9	0	0	51.6	0	44	20.6	520.7	0	70.3	102.9	102.4	85.7	81.3	15.1
WBGene00001430	fkb-5	0	494.5	0	17.3	1	115.8	13.3	0	0	2.2	118.6	85.1	0	0	0	292.3	0	17.5	0	0	16.9	30.1	98.8	0	0	12.5	40.2	0	0	186.2	0	0	107.4	72.8	34.2	0	0	49.5	0	329.5	347.8	11.9	74.9	51.3	44.6	77.1	14.5	41.4
WBGene00001431	fkb-6	265.5	17.4	180.5	540.6	276.3	159.3	164.7	63.5	212.6	83.6	180.5	213.7	218.2	85.6	108.7	0	145.2	65.8	490	516.7	468.5	482.3	594.3	686.9	565.1	556.6	232.5	0	156.8	305.6	51.3	162.5	79.4	127.1	195.3	271.3	214.2	405.1	601.9	295.4	71.7	244.4	18.4	17.5	63.5	57.7	34.5	201.7
WBGene00001432	fkb-7	104	7740.1	0	86.9	0	131.1	0	0	0	0	0	60.6	0	0	108.5	308.2	0	129.9	0	0	0	0	0	0	0	13.9	0	0	0	180.7	0	105.3	142.3	0	0	0	0	208	52.4	5607.1	0	40.6	10.3	32.6	13.8	0	12.9	478.4
WBGene00001433	fkb-8	0	0	0	0	48.2	56.9	51.3	0	4.6	23.6	81.8	12.3	88.1	0	9.8	0	0	24.5	27	0	47.8	14.9	206.1	27.4	0	14.7	0	366.6	1050.2	0	128.1	4	51.3	0	67	126.7	43	8.9	90.1	38.5	0	16.7	6.8	11	4.1	4.8	9.6	1.8
WBGene00001434	fkh-2	0	48.2	0	30.4	22.6	0	58.1	20.2	0	58.9	38	6.4	110.2	0	4.6	0	0	87.1	9.5	0	0	0	0	0	0	27.4	66.5	0	0	269	0	18.2	117.3	0	0	0	0	16.1	0	0	0	5.5	224.2	31.5	30.7	283.4	31.6	0
WBGene00001435	fkh-3	32.8	0	0	0	0	0	0	0	0	0	0	0	0	0	0	0	0	0	0	0	0	0	0	0	0	0	0	0	0	0	0	0	0	0	0	0	0	0	0	0	0	7.3	0	0	6.9	0	4.1	0
WBGene00001436	fkh-4	8	0	0	12.9	0	0	0	0	0	0	53.3	0	0	0	0	0	0	0	0	0	0	0	0	0	0	0	0	0	0	70	0	0	0	0	0	0	0	0	37.1	0	10.6	9.2	5.2	0	3.6	0	0	0
WBGene00001437	fkh-5	0	0	0	0	0	0	0	0	0	0	0	0	0	0	0	0	0	0	0	16.6	0	0	0	0	0	0	0	0	0	0	37.8	0	0	66.3	27.2	0	0	0	0	0	0	0	0	0	0	4.9	2	0
WBGene00001438	fkh-6	0	0	0	0	0	0	0	0	0	0	0	0	0	0	0	0	0	0	0	0	0	15.9	0	0	0	0	0	0	0	0	0	0	0	0	0	0	0	0	0	0	0	0	0	0	0	0	0	17.7
WBGene00001439	fkh-7	14.4	0	77.2	83.3	36.3	26.2	115.5	27.7	0	6.7	65.7	6.6	0	0	3.1	17.1	33.9	1.2	48.4	80	14.2	44.4	0	22.1	32.6	0	39.5	0	73.2	81	32.3	0	0	60.6	0	0	54	0	8.2	74.7	17.9	11.7	24.2	0	3.1	12.6	10.8	12.4
WBGene00001440	fkh-8	336.6	0	452.1	387.2	106.4	10.8	0	0	151.5	24.7	234.2	0.8	94.2	0	31.2	6.9	7.9	79.3	479.9	268.3	418	807.7	266.3	284.1	264.4	250.1	256	69.1	3.6	0	0	23.8	0	0	0	0	337.2	267.9	478.6	26.3	7.5	222.9	7.6	21.5	3.3	7.2	4.6	12.1
WBGene00001441	fkh-9	0	52.5	0	17.9	5.5	0	46.6	0	0	9.7	0	0	22.7	0	69	37	84.7	663.8	0	0	18.7	21.1	37.6	7.2	0	0	0	45.7	86.1	0	0	0	22	51.6	9.5	0	25.8	20.5	0	0	38.4	14.1	0	44.6	8.6	1.9	10.5	0
WBGene00001442	fkh-10	0	0	0	0	0	0	0	0	0	0	0	9.7	0	0	0	0	16.3	0	0	0	0	0	0	0	0	0	0	0	0	0	0	0	0	0	0	0	0	0	0	0	0	34.3	0	0	0	0	0	0
WBGene00001443	fli-1	58.3	0	0	9	56.9	0	99.9	2.5	47.6	53.9	46.1	54.4	0	51.5	11.1	0	21.9	5.5	52.6	0	43.6	0	38.4	60.7	40.6	21.2	95.5	67.8	65.5	70.7	0	0	0	0	17.3	0	15.3	25.2	0	74.7	25.2	0	22.7	44.5	28.8	22	4.8	0
WBGene00001444	flp-1	0	0	0	0	0	74.9	1	13.7	0	1105.2	45.9	16.1	80.2	8.2	0	0	0	29.4	0	6148	0	0	0	0	2.9	0	3261.3	50.7	0	88	0	0	2040.2	0	288016.8	9203	0	0	40.7	0	0	0	0	8.9	0	24.5	0.5	0
WBGene00001445	flp-2	0	0	0	0	19.6	3966.6	0	0	0	46.1	0	0	0	0	0	0	0	0	5.5	37	0	0	16	0	0	5	0	0	0	228.8	0	0	66.8	118.1	16.9	0	0	19.3	0	0	0	0	0	0	49.3	4.6	1.7	56.3
WBGene00001446	flp-3	0	0	0	0	0	0	0	0	0	0	0	46	0	0	5	0	0	0	0	0	0	0	0	0	0	0	0	0	0	0	0	0	0	0	0	0	0	0	0	0	0	52.8	0	12.3	0	0	0	33.2
WBGene00001447	flp-4	0	0	0	728.8	0	0	0	0	0	0	0	0	0	0	0	0	0	0	0	82.1	0	0	0	0	0	0	0	0	0	0	0	0	0	0	0	0	0	0	0	0	0	18.4	0	0	0	0	0	0
WBGene00001448	flp-5	141.9	0	67.2	17	346.1	16.5	30.1	1443.6	27.4	148.7	38.5	33.6	22.4	43.2	56.6	0	0	44.7	0	201.6	229.9	120.3	368.6	4.3	7.4	55.3	151.5	29.1	41.5	416.6	151.2	1296.5	11888.4	129.7	17.8	471	5773.6	110.4	164.7	0	0	445.3	0	0	2.3	0	2.3	763
WBGene00001449	flp-6	0	0	0	3.2	403.4	0	0	0	0	0	0	4.2	0	13.2	0	0	0	0	19.2	537.3	488.9	0	0	0	0	0	105.1	0	60.5	1004.5	297.6	0	0	0	14.9	0	0	0	155.7	0	0	15.9	0	0	1.8	0	0	0
WBGene00001450	flp-7	0	0	0	52.1	0	0	0	0	0	0	0	0	0	0	0	0	0	0	0	0	0	0	0	6.3	0	0	30.4	0	0	0	0	110.6	0	0	0	0	0	0	0	0	11.2	0	0	0	2.1	4.9	0	0
WBGene00001451	flp-8	16	0	0	20.5	12.1	8.5	0	0	27.5	6.2	68.7	2.4	1.2	0	456.9	29.5	0	0	0	2183.4	0	0	0	0	38.7	0	1102.8	0	0	0	0	0	0	0	0	0	180.1	119.4	5.8	0	18.5	40.6	1.3	0	0	0	6.8	21.4
WBGene00001452	flp-9	32.4	128.2	2301.9	0	18.2	0	69	539	0	17979.4	0	46.1	0	54	77.7	0	0	8.3	2.7	28	758.3	60.4	233.6	219.2	0	285.6	508.4	97.9	45663.9	1733.6	0	498.2	769	396.1	39.1	1561.9	86	44.3	430.7	0	0	81	0	3.4	19.9	11.6	0	48.8
WBGene00001453	flp-10	0	0	0	5.5	0	0	0	0	0	0	0	0	0	0	0	0	0	0	0	95.6	38.4	0	0	9	0	14.4	44.2	0	78.4	0	0	0	14.9	0	0	0	0	0	16.9	0	0	530.6	0	0.8	0	0	5	961.5
WBGene00001454	flp-11	37.7	47.3	0	0	0	0	0	0	19.3	678.1	128.7	0	10.2	0	0	0	0	0	0	0	12.5	0	0	0	2.7	0	0	246.3	518.7	0	21.5	75.8	11.4	0	2906.3	0	0	0	0	0	28.9	1.1	0	0	0	2.2	4.1	0
WBGene00001455	flp-12	0	30.7	0	0	46.2	1832.4	118.6	0	0	275.1	0	12.5	20	2	10.3	0	8.7	0	0	67.7	0	3.8	22.5	0	0	5.5	19.5	0	0	151.3	39.3	15.3	1902.9	0	7.6	4169.9	0	58.8	16.6	0	0	2	0	14	26.9	1.6	12	49.8
WBGene00001456	flp-13	0	0	0	138	226.5	0	0	0	0	11.2	0	18	0	0	16.6	0	0	0	0.6	442.8	2163.3	0	0	9.8	0	185.4	0	0	12.5	0	0	69.4	0	0	10.3	0	0	0	0	0	0	888.2	7	0	12.3	0	5.1	26.8
WBGene00001457	flp-14	19.1	0	0	14.5	30.3	20.3	0	0	0	33.9	0	29.9	0	0	6.1	0	0	0	0	202.3	0	30.6	0	3.6	0	0	0	0	681.3	1089	0	0	0	0	26.6	0	0	0	0	0	0	55.2	0	27.4	1.2	0	8.3	19.1
WBGene00001458	flp-15	0	0	0	0	33.8	1.4	0	176.1	36.7	0	58.2	0	44.3	7.3	14.5	21.8	155.3	398.7	0	14.7	983.6	0	0	63.7	151.2	55.8	17	0	0	61.9	0	72.6	44.7	0	32.2	0	0	16.6	14.7	0	61.9	55.1	16.9	0	0.3	6.5	5.6	13.9
WBGene00001459	flp-16	0	0	0	663.9	186.7	0	0	0	0	29.1	0	0	0	13.8	20.8	0	0	32.9	13.6	603.3	649.1	0	390.2	51.6	17.3	83	256.6	539.2	0	0	0	138.5	0	0	10.6	84.4	74.4	91.1	710.4	0	0	451.9	0	0	0	0	0	0
WBGene00001460	flp-17	0	0	0	0	0	0	0	0	0	0	0	0	0	0	3.4	0	0	0	0	0	0	0	0	0	0	0	0	0	0	0	0	0	0	0	0	0	0	0	0	0	0	300.4	0	0	0	0	0	0
WBGene00001461	flp-18	0	0	0	0	23.1	0	0	0	0	1404.9	0	0	0	0	0.7	0	0	0	0	0	14	0	65.1	18.4	0	11	815	2263.1	992.4	0	0	832.2	0	0	0	167	0	16.8	47	0	32.6	56.1	0	0	0	3.1	0	0
WBGene00001462	flp-19	47.2	0	5795.3	33.6	53	61874.2	45.7	0	110.5	84.7	0	15.8	1	0	0	3.5	0	0	3.2	48.2	0	113.6	0	11.8	0	30.9	0	27.3	285.7	63.7	0	14.2	102.7	32.8	0	0	7294	10.6	29.1	0	0	158	0	2.3	6.2	4.7	5.2	0
WBGene00001463	flp-20	0	0	0	0	0	0	0	0	0	21.5	0	0	0	517	0	0	0	0	0	0	0	0	0	0	0	0	0	0	0	370.6	0	0	0	0	0	0	95.3	0	0	0	0	0	0	0	0	0	0	0
WBGene00001464	flp-21	410.3	0	0	799.6	0	0	0	0	48.9	3623.9	0	0	0	0	0	0	4.7	0	5.6	20.7	12.4	0	27	31	20.3	13.4	143.3	48.4	0	0	0	0	0	94.2	9.3	0	0	0	305.7	0	0	103.4	0	24.7	0	11.8	6.9	33.4
WBGene00001465	flr-1	0	0	0	0	0	0	0	0	0	0	55.9	0	0	0	0	0	0	0	0	0	0	0	0	0	0	0	0	66.5	0	0	0	0	0	68.5	0	0	0	0	0	75.1	0	18.9	0	0	0	8	2.4	0
WBGene00001466	flr-2	19.6	0	0	14.9	0	7.2	0	0	0	0	0	13	116.3	79.7	0	0	0	0	1.8	16.7	0	21	0	0	21.1	0	13.9	0	0	0	29.4	0	0	0	0	2933.6	0	0	0	0	0	5.8	0	0	1.3	3.6	6.9	0
WBGene00001468	flr-4	0	0	0	0	0	0	0	0	0	30.8	0	0	0	14.6	12.9	22.6	0	0	3.5	0	14.5	0	0	0	28.6	0	288.6	0	0	0	0	0	0	0	0	0	0	0	0	0	0	0	3.9	0	1.2	5.5	1.7	0
WBGene00001470	baz-2	69.4	111.2	93.8	84.1	84.1	128.1	27.6	210.4	72.2	44.9	95.4	89.6	25.3	44.7	6.6	38.9	1.7	64.6	155.4	50.9	69.2	135.4	35.1	137.3	134.1	28	195.8	53.1	140.1	0	126.7	66.6	70.9	182.9	60.7	68.3	53.6	197.3	74.4	138	27	75.6	2.9	0	5.1	0	26	197.8
WBGene00001475	fmi-1	2175.2	90.3	485	332.8	258.6	955.5	787.4	249.8	2687.3	270.8	1519.5	1171.5	549.4	243.8	20.4	37.5	34.8	158.4	917	585.1	271.4	868.6	269.7	1038.5	502.2	685.2	793	1183.7	617	1903.7	1968.3	1300.9	629.6	2244.6	1395.2	1027.1	180	1068.1	339	60.3	7	136.3	36.7	0	2.8	0	8.7	79.1
WBGene00001476	fmo-1	0	0	0	0	0	0	0	0	47.7	20.7	42	25.8	0	0	6	44.8	0	0	0	0	17.7	17.9	0	6.5	0	0	0	49.9	3.7	0	0	0	0	0	9.9	0	264.9	0	0	0	0	2.7	0	0	0	8.9	8.3	0
WBGene00001477	fmo-2	0	0	0	0	0	0	0	0	0	0	0	0	0	0	0	0	0	0	0	0	0	3.3	13.1	0	0	0	0	0	0	0	0	0	0	0	0	0	0	0	0	0	0	16.4	0	0	0	0	0.1	0
WBGene00001478	fmo-3	0	0	0	0	0	0	0	0	0	0	0	0	0	0	0	0	0	0	0	0	0	0	0	0	0	25.4	42.9	0	0	0	0	0	0	0	0	0	0	0	0	0	0	0	4.5	0	0	0	0	0
WBGene00001479	fmo-4	0	43	0	30	24.1	3.9	54.1	51.3	40	0	132.8	0	98.3	0	52.6	208.4	0	0	11.3	0	0	9.9	0	0	0	6.2	26.8	0	0	87.1	0	53.2	77.6	33.1	0	0	21.3	25.5	0	0	123.8	23.5	0	20.5	4.5	13.6	11.4	20.9
WBGene00001480	fmo-5	11.7	0	0	0	0	0	0	0	0	0	47.5	27.5	0	0	0.1	6.3	0	0	29.7	19.5	0	6.6	18.8	17.1	144.7	13.8	0	0	0	0	24.3	0	0	0	0	0	0	66.4	18	0	0	21	8.1	0	1	0	4.3	0
WBGene00001481	fog-1	0	0	0	0	0	0	0	0	0	0.9	0	0	0	0	0	0	0	0	0	0	0	0	0	0	0	0	0	0	0	0	0	0	0	0	0	0	8.6	0	0	0	0	0	0	0	0	0	0	0
WBGene00001482	fog-2	0	0	0	0	0	0	0	0	0	61.6	0	0	0	0	0	0	0	9	2.1	0	18.7	3.5	0	16.1	0	18.7	0	0	0	0	0	0	0	0	25.1	0	0	34.5	0	23.4	0	0	0	0	0	0	0	0
WBGene00001483	fog-3	0	0	0	0	0	0	0	0	0	0	0	0	0	0	0	0	0	0	0	0	0	0	0	0	0	0	0	0	0	0	0	0	0	0	0	0	0	0	0	0	8.3	0	0	0	0	0	0	0
WBGene00001484	fox-1	75.6	268.3	0	9.9	56.5	846.9	1526	1051.1	937.3	545.9	1708.4	153.1	0	38	0.9	0	29.8	2.7	34.4	0.1	57.5	83	18.3	18.9	19.9	98.1	140	84.6	334	457	177.8	207.5	276	681.4	461.1	131.5	0	0	100.9	0	31.7	702	11.3	2.1	0.7	26.1	11.8	395.2
WBGene00001485	fre-1	49.9	0	0	19.6	2.1	48.3	54.3	0	98	0	0	0	16.7	0	10.4	0	0	13.6	21.3	13.5	0	6.2	4.4	9.2	0	25.4	64.6	11.5	17.4	84.1	46.9	39.2	0	53.7	126.9	129.4	56.9	102.8	47.6	74.5	8.3	10.3	0	0.3	17.3	8.3	7.3	7.9
WBGene00001486	frh-1	0	0	0	20.8	22.8	0	55.2	0	0	3.8	0	59	0	0	6.7	46.8	0	0	13.5	45.7	6.2	0	91.6	21.3	0	21	0	0	0	0	20.9	0	26.7	0	0	0	0	0	35.7	43.6	8.9	0	6	36.8	6.1	46.4	6.8	0
WBGene00001487	frk-1	0	0	0	0	0	0	0	0	0	0	0	0	0	0	0	0	0	0	0	0	0	0	0	0	0	0	0	0	0	0	0	0	0	0	0	0	0	0	0	0	0	0	0	0	0	0	0	0
WBGene00001488	frm-1	23.8	0	211.6	506.6	296.7	277.6	246.1	103	36.5	759.6	288.9	0	82.9	478.2	303.3	473.3	360.8	366.4	27.9	292	198.5	220	370.7	228.2	499.8	429	190.9	1339.8	1794.4	291.2	230.9	1000.4	215	696.7	2644.2	2319.8	326.1	127.6	386.5	14.1	71.6	227	499.2	59.2	318.2	302	299.6	482.4
WBGene00001489	frm-2	79.8	38.3	25	42.9	46.1	44.7	7.1	0	68.2	190.2	44.5	30.8	48	0	27	0	61.2	5.4	152.9	73.3	98.3	0	56.2	41.6	36.8	6.3	11.6	167.5	3.7	122.6	77.9	13.2	121.7	0	0	47	57.9	108.3	31.8	234.2	60.2	32.6	55.4	0	6	0	9.1	147.5
WBGene00001490	frm-3	0	0	0	12.6	0	109.2	243.1	90.5	30.7	0	0	24.8	24.4	0	0	32.4	0	0	0	0	6.1	3.2	87	16.1	18.9	9.1	66.3	140.1	210.9	161.3	346.2	42	139	0	137.9	320.7	0	0	8.8	0	0	0	86.6	118	31.1	84	76.1	50.9
WBGene00001491	frm-4	38.6	58.7	0	64.9	0	87	29.8	33.9	0	35.7	76	22	135.9	39.6	20.1	0	43.1	59.3	65.1	103.4	42.5	30.9	105	54.9	34.6	2	0	58.9	29.9	0	0	94.5	0	0	57.1	69.8	0	14.4	70.6	75.2	6.7	87.5	11	33.4	1.9	3.5	4.4	82.2
WBGene00001492	frm-5.1	16.1	18.2	56.1	7.5	0	28.4	0	81.2	0	3.5	0	21.3	33	0	24.2	20.2	8.4	19.9	64	63.1	0	16.1	0	58.7	0	39.7	54.6	52.7	68.6	27.7	0	0	105.2	0	0	37.6	0	73.7	30.3	59.5	56.8	26.3	0.1	0	0.4	11.6	8.3	0
WBGene00001493	frm-7	0	31.4	0	6.3	0	2.7	28	0	0	0	0.5	11.2	0	5.9	1.6	19.2	50.4	0	0	0	0	4.9	26.5	0	0	24.4	44.4	0	22	77	0	0	33.5	0	0	0	0	36	0	0	12	1.3	14.5	0	8	0	3	13.4
WBGene00001494	frm-8	27.4	0	217.6	83.9	38.3	27.3	289.8	69.7	0	835.9	0	0.3	48.2	0	190.3	0	0	0	25.7	71.2	58.6	53.9	91.9	78.1	28.8	141.8	39.4	239.9	526	155.5	154.3	33	195.7	56.8	170.6	22.9	69.4	129.4	160.9	0	5.6	3.4	0	0.6	18.7	2.9	0	731.7
WBGene00001495	frm-9	0	0	0	0	0	0	0	17.5	0	0	0	36.3	0	0	0	0	0	0	0	0	20	0	0	0	23.6	0	31	0	0	47.2	0	0	0	136.4	0	0	0	0	0	0	0	0	0	7.3	0	5.3	8.4	0
WBGene00001496	frm-10	112	46.9	178.5	188.5	130.6	223.5	36.1	308.5	148.3	87.7	106.8	119.8	94.7	282.9	72.4	97.4	101.3	87.7	75	186.5	151.8	146	140.1	175.2	94.5	262.8	244.7	301.2	335.6	65.4	138.3	159.8	322.7	177.8	117.1	338.6	195.5	189.1	80	31.2	81.3	147.5	56.1	30.5	63.4	14.6	69.4	107.9
WBGene00001497	fars-1	72.7	31.5	93.9	56.1	0	0	0	0	32.1	0	53.4	14.7	32.7	26.1	57.5	12.8	31.9	35.8	60.6	63.8	79.1	35.7	40.4	32.3	3.7	76.8	30.7	38.1	62.5	141.2	76.4	17.5	175.3	0	69.5	0	38.4	47.6	0	90	0	10.3	0	65.5	33.3	62.2	5.6	26
WBGene00001498	fars-3	20.9	51.9	36.2	7.8	46.4	0	0	120.2	0	59.7	45.3	4.7	8.1	23.3	37	0	50.2	43.3	46.7	36.3	42.9	0	38.8	48	73	34.8	10.5	108	0	144.6	39.3	0	157.3	40.1	0	26.7	116.7	0	16.3	21.3	33.3	53.6	33.2	17.1	24.4	8.3	18.1	27.8
WBGene00001499	fsn-1	236.7	65.4	0	62.4	77.9	68.5	65.9	107.5	376.3	103	109.3	144.1	347.7	156	0	0	43.6	69.7	250.2	65.8	123.7	128.2	86	196.8	53.1	110.3	188	225.5	266.6	72.2	135.1	111.1	40.1	381.9	95.8	0	56.1	206.4	0	0	13	79.8	26.2	65	15.6	12.2	6.6	69.6
WBGene00001500	ftn-1	9	0	0	1.7	0	0	0	0	0	0	0	24.8	0	0	0	0	10.2	0	0	0	0	0	0	3.2	0	0	0	0	22.4	0	0	0	0	0	0	0	0	22.7	0	0	47.4	13.2	1.5	0	4	17.9	0	5.3
WBGene00001501	ftn-2	0	114.2	0	0	0	0	63.2	230.8	3.9	0	0	0	0	34.6	0	0	0	0	0	0	0	55.4	12	5.6	0	126.8	30.6	1.7	0	104.1	87.2	46	43.5	109.4	0	0	6.2	68	0	41.2	130	0	0	18.4	18.1	24.9	45.6	0
WBGene00001502	ftt-2	1080.3	66.8	1812	1901.7	2922.4	1874.9	2704.2	2353.4	1895.4	2319.8	1853.8	2183.6	1219.9	1108.6	598.7	384.3	842.5	300.5	1796.7	2887.8	4065	2372.7	2324.6	2918.9	2542.7	1875.8	2705.1	3842.9	3801.7	2335.6	2325.7	3442.5	2144.9	2315.4	1719.3	2593.3	3010.1	2331.6	4043	554.2	195.2	2334.2	560.6	665.7	818.8	617.7	762.4	1279.5
WBGene00001503	fum-1	222.9	64.5	150.5	205.4	178.2	418.8	155	429	188.6	63.4	24.5	211.9	258.3	75	68.2	0	30	43.4	181.4	371	169	137.3	314.8	175.6	318.8	281.9	451.3	0	0	295.1	110.4	191	319.5	353.9	229.9	197.2	173.9	228.2	125.1	101.2	39.3	306.2	49.4	71.3	264.9	136.6	119.1	62.3
WBGene00001505	fut-1	0	0	119.6	229.6	0	40.5	0	0	0	0	0	0	0	54.7	41.6	0	0	0	33.8	103.9	208	78.4	101.6	0	17.6	32.4	0	45.6	0	0	0	0	0	0	0	0	0	0	0	0	6	123.8	0	0	4.3	0	0	0
WBGene00001506	fut-2	0	0	0	8.7	0	0	0	0	0	0	62.8	13.2	0	0	1.9	0	0	0	0	1.8	0	0	0	0	0	0	35.4	57.9	0	0	0	0	0	0	0	0	0	0	17.2	0	0	5.1	0	29.5	9.5	0	0	0
WBGene00001507	fut-4	0	0	0	0	0	0	0	0	0	0	0	0	0	0	53.1	0	0	0	0	0	0	0	0	0	0	0	0	0	0	0	0	0	0	0	0	0	0	0	0	0	0	20.9	0	0	0	0	0	0
WBGene00001508	fut-8	85.5	23.7	89.5	116	100.6	89.1	87.1	0	62.5	43	133.8	189.1	112.4	49.7	113.1	15.8	0	0	49.2	61.7	80.4	76.6	113.9	133.9	72.1	109	154.5	87	34.8	0	0	170.7	0	161.5	87.5	93.5	31.8	83.4	66.2	0	1.6	51.5	114.7	90.5	154.5	161.8	81.2	47.5
WBGene00001509	fzo-1	45.2	57.8	13.3	17.5	0	143.1	51.4	194.2	0	121.1	123.6	50.1	64.9	13.9	18.5	16.5	0	61.3	40.7	54.9	8.5	66.2	13.2	31.5	26	9.4	0	46.8	27.7	0	156.5	10.9	117.6	0	10.5	0	93	34.4	18.4	0	17.5	41.5	44.8	22.7	122.3	37.9	47.2	72.6
WBGene00001510	fzr-1	123.7	46	23.9	46.7	86.1	65.3	0	22.8	16	113.3	49.4	134.2	17.8	0	3.5	29.8	58.7	53.6	83.6	24.7	0	47.6	13.2	66.2	34.3	49	85.9	43.9	43.2	0.1	94.3	99.4	209	38.2	40.9	68.2	0	63.1	12.5	87.9	0	86.5	13	0	5.9	8.8	10.4	32.5
WBGene00001511	fzy-1	3.2	16.3	0	0	0	43.7	0	158.1	0	0	0	1.9	35.9	0	4.3	6.3	39	39	62.9	0	5.6	22.1	5.3	47.8	19.8	22	216	0	0	57.8	6.6	0	37.4	107.1	74.2	66.5	0	15.2	61.1	74.7	41.1	36.5	0	0	29.2	0	18.2	68.5
WBGene00001512	gab-1	0	0	0	0	0	0	0	90.6	0	0	0	0	0	43.3	0	0	0	0	0	0	0	0	0	0	0	0	0	0	0	0	0	11.2	0	0	0	50	0	0	0	0	0	12.4	0	0	0	0	0	0
WBGene00001513	gad-1	39.3	0	121.5	0	0	22	42.4	27.1	39	66.7	0	0	78.1	49.2	21.2	0	17.2	0	56.1	197.5	27	44.9	0	40.1	0	57.1	44.2	0	0	0	0	44.1	0	0	56.9	0	0	15.9	0	34.1	0	423.9	3.1	0	26.1	16.2	14.9	18.5
WBGene00001514	xnd-1	0	0	0	0	13.5	0	0	0	0	0	0	0	0	0	0	0	0	0	1.5	0	0	4.9	0	0	0	0	0	0	32.3	0	0	0	0	0	0	0	0	0	0	0	0	0	0	0	0	0	0	0
WBGene00001515	gap-1	0	0	0	0	0	0	0	0	0	30.6	0	0	0	0	5.7	0	0	0	0	0	0	0	0	0	0	0	0	0	0	0	0	44.9	0	0	0	0	0	0	0	0	0	10.9	0	0	0	0	0.2	0
WBGene00001516	gap-2	70.7	98.6	142.7	12	58.5	105.6	106.9	0	0	26.1	32.8	88.4	0	14.3	12.5	100.7	49	101.4	0.9	0	21.6	59.4	20.8	107.2	56.8	66.1	124.5	283.1	78.3	76.1	112.1	114.5	64.5	0	53.6	108.8	29.1	3.7	0	58.3	155.5	30.6	10.8	0	17	0	11	73.4
WBGene00001517	gar-1	0	0	0	8.2	49.7	0	0	0	0	16.1	0	0	16	0	0	0	0	0	0	89.5	109	0	0	0	0	0	46.1	0	0	0	39	21.3	34.2	0	265.1	49.4	0	0	88.5	0	0	107.5	0	0	0	0	0	10.7
WBGene00001518	gar-2	0	0	0	52.4	56.6	0	2250	0	32.6	1619.1	0	8.2	0	0	0.1	0	0	0	11	15.4	0	7.8	15.2	22.6	15.5	301.7	11.5	431.2	33.2	478.5	167.1	0	146.1	70.8	28.7	179.1	69.5	13.8	0	0	0	105	0	0	0	0	0	0
WBGene00001519	gar-3	11.6	0	0	0	0	0	0	0	0	0	0	0	0	0	3.4	0	12.8	0	0.8	0	0	0	0	0	14.9	0	32.1	0	32.7	66.9	0	0	0	0	9.5	123.5	0	1.5	0	0	0	5.2	14.5	10.8	26.8	16.2	23.2	0
WBGene00001520	gas-1	70.6	32.1	0	53.1	73.9	72.3	90.5	76.8	47.5	37.3	243.8	83.2	94.5	36.2	32.8	0	22.6	98.9	72	0	100	96.6	139.1	90.3	15.2	43.4	12.3	102	0	139.3	151.6	99	64.6	157.7	28	147	26.4	94.7	93.1	62.1	0	44.8	134.8	88.2	260.2	202.4	107.2	55.4
WBGene00001522	gbh-1	0	23	0	0	0	0	0	0	19.3	53.1	0	0	84.2	0	12.5	68.6	13.4	0	0	3.4	0	0	0	0	13.4	1.6	75.8	0	0	0	0	20.6	17.2	0	0	0	0	11.6	37.3	85	14.2	8.2	4.6	0	0	0	7	0
WBGene00001523	gbh-2	0	0	0	4.9	21.4	33.8	0	0	0	24.1	0	0	0	0	4	30.2	0	17	0	0	0	14.2	16	17.6	0	0	0	0	0	0	0	0	13.4	0	0	0	32.2	0	37.5	0	0	33.3	49.5	95.5	37	36.1	25	35.1
WBGene00001526	gck-1	0	0	0	35.6	5.3	67.1	36.3	42.9	20.5	0	0	55.1	41.7	0	35.9	71.2	15.6	30.5	46.3	0	0	25.7	18.9	0.3	0	20.9	13.4	54.4	0	19.8	96	30	38.7	65.9	19.4	0	0	27.8	0	0	32	20.9	1.4	7.2	9.6	11.6	4.1	0
WBGene00001527	gcs-1	0	0	25.5	71.2	71.4	0	161.3	0	52.8	0	0	71.6	43.3	15.6	0	13.1	17.7	5	46.9	166.3	62.8	39.4	303.6	9.4	105.8	106.6	91.6	63.3	0	0	33.7	64.3	0	54.3	26.6	0	39.6	130.5	128.2	0	3.1	27.2	6.8	0.5	16.6	0	30.7	0
WBGene00001528	gcy-1	0	0	0	0	0	0	0	0	0	0	0	0	0	0	0	0	0	0	0	0	0	0	0	0	0	0	0	0	0	0	0	0	0	0	0	0	0	0	0	0	0	0	0	0	0	0	0	0
WBGene00001529	gcy-2	0	0	0	0	0	0	0	0	0	0	0	0	0	0	0	0	0	0	0	0	0	0	0	0	0	0	0	0	0	0	0	0	0	0	0	0	0	0	0	0	0	0	0	0	0	0	0	0
WBGene00001530	gcy-3	0	0	0	0	0	0	0	0	0	0	0	0	0	0	0	0	0	0	0	0	0	0	0	0	0	0	0	0	0	0	0	0	0	0	0	0	0	0	0	0	0	0	0	0	0	0	0	0
WBGene00001531	gcy-4	0	0	0	0	0	0	0	0	0	0	0	0	0	0	0	0	0	0	4	0	155.7	0	62.1	0	0	0	0	0	0	0	0	0	0	0	0	0	0	0	0	0	0	0	0	0	0	0	0	0
WBGene00001532	gcy-5	0	0	0	0	0	0	0	0	0	0	0	0	0	0	0	0	0	0	0	0	270.7	0	0	0	0	0	0	0	0	0	0	0	0	0	0	0	0	0	0	0	0	0	0	0	0	0	0	0
WBGene00001533	gcy-6	0	0	0	8.9	7.8	0	0	0	0	33.3	0	0	0	0	0	0	0	0	0	1092.6	191.7	0	0	0	0	0	0	0	0	0	0	0	0	0	0	0	44.2	0	0	0	0	0	0	0	0	0	0	0
WBGene00001534	gcy-7	0	0	0	0	0	0	0	0	0	0	0	0	0	0	0	0	0	0	0	0	0	0	0	0	0	0	0	0	0	0	0	0	0	0	0	0	0	0	63.8	0	0	0	0	0	0	0	0	0
WBGene00001535	gcy-8	0	0	0	17.4	3673.7	16.1	0	0	0	0	0	0	0	0	0	0	35.8	0	2.7	20.9	81.3	0	0	18.8	0	0	0	0	0	0	0	0	0	0	17.2	0	0	99.1	46.8	0	4.8	0	4	0	0	0	3.2	0
WBGene00001536	gcy-9	0	0	0	3.2	6.6	0	0	0	0	0	0	15.8	0	0	0	0	0	0	0	129.8	98.1	0	21.9	0	0	0	0	54.1	0	0	0	0	0	0	0	0	0	0	450.7	0	3.4	5174.3	0	0	0	0	0	0
WBGene00001537	gcy-11	0	25.5	0	3.9	30.7	0	0	0	0	0	0	0	0	0	0	0	0	0	6.9	0	13.6	582.2	0	0	0	0	46.6	0	0	0	0	61.7	0	0	0	0	21.4	12.5	20.5	0	0	0	0	0	0	0	0	0
WBGene00001538	gcy-12	0	0	44	45.9	0	0	0	0	0	0	0	0	0	0	0	0	0	0	0	0	0	0	0	0	25.5	0	0	0	0	0	0	0	0	0	0	0	0	0	0	0	0	11.2	0	0	0	0	0	0
WBGene00001539	gcy-13	0	0	0	0	0	0	0	0	0	0	0	0	0	0	0	3.5	0	0	2.9	0	322.6	0	0	0	0	0	0	0	0	0	0	0	0	0	0	0	0	0	0	0	0	0	0	0	0	0	0	128.5
WBGene00001540	gcy-14	0	0	0	0	16	0	0	0	0	0	0	0	0	0	0	0	0	0	0	1022.2	220.7	0	0	0	0	0	0	0	0	0	0	0	0	0	0	0	88.2	0	21	0	0	0	0	0	0	0	0	0
WBGene00001541	gcy-15	0	0	0	0	0	0	0	0	0	0	0	0	0	0	0	0	0	0	0	12.6	9.6	85.2	0	0	0	0	0	0	0	0	0	0	0	0	0	0	0	0	0	0	0	0	0	0	0	0	0	0
WBGene00001542	gcy-17	0	0	0	0	7.6	0	0	0	0	0	0	0	0	0	0	0	0	0	6.7	1805.4	84.3	0	0	0	0	0	0	0	0	0	0	0	0	0	0	0	44	0	63.2	0	0	0	0	0	0	0	0	0
WBGene00001543	gcy-18	0	0	0	16	6045.1	0	0	0	0	31.1	0	0	0	0	0	0	0	0	1.5	6.9	64.2	0	0	23.4	0	0	0	0	0	0	0	0	0	0	0	0	0	51.9	195.8	0	6.3	0	0	0	3.1	5.2	0.1	0
WBGene00001544	gcy-19	0	0	0	0	0	0	0	0	0	0	0	0	0	0	0	2.7	0	0	7.6	9.5	1464.5	1.8	0	11.4	0	10.3	47.8	0	0	40.5	0	67.9	0	0	0	0	0	35.4	0	0	0	21.1	0	0	3.4	7.6	0	0
WBGene00001545	gcy-20	0	0	0	23	7.8	0	0	0	0	0	0	0	0	0	0	0	0	0	0	129.2	13.6	0	0	0	0	0	0	0	0	0	0	0	0	0	0	0	21.9	0	0	0	0	0	0	0	0	0	0	0
WBGene00001546	gcy-21	0	0	0	0	0	0	0	0	0	0	0	0	0	0	0	0	0	0	1.5	0	3.4	74.3	0	0	0	0	0	0	0	0	0	0	0	0	0	0	0	0	0	0	0	0	0	0	1.8	0	0.9	0
WBGene00001547	gcy-22	0	39.9	0	0	0	0	0	0	0	0	0	0	27.7	0	2.6	0	0	0	0	0	1034.7	0	0	0	0	0	0	0	0	0	0	0	0	0	0	0	0	0	0	0	0	0	0	0	5	0	0	0
WBGene00001548	gcy-23	0	0	0	11.6	5960.9	7	0	0	0	0	0	0	0	0	0	27.8	0	0	0.2	0	109.7	0	0	3.8	0	8.7	0	0	0	0	0	0	0	0	0	0	0	33.9	45.4	0	0	0	6.5	0	5.6	3.7	0	0
WBGene00001549	gcy-25	0	0	0	0	0	0	0	0	0	0	0	0	0	0	0	0	0	0	0	17.9	0	0	0	0	0	0	0	0	0	0	0	0	0	0	0	0	0	0	0	0	28.8	0	0	0	0	0	0	0
WBGene00001550	gcy-27	0	0	0	0	0	0	0	0	0	0	0	0	0	0	0	0	0	0	0	0	5.5	0	0	0	223.6	0	0	0	0	0	0	0	0	0	0	0	0	0	0	0	0	0	0	0	0	0	0	0
WBGene00001551	gcy-31	0	0	0	9.5	0	0	0	0	0	0	0	0	17.3	21.8	4.9	0	0	50.3	0	0	0	0	0	0	0	0	0	0	0	0	0	46.2	0	0	0	0	120	0	0	0	0	4361.2	0	0	0	0	0	8.6
WBGene00001552	gcy-32	0	0	0	0	0	0	0	0	0	0	0	1.6	0	0	0	0	0	0	12.5	15.8	0	14	0	0	33.7	0	0	0	0	39.7	0	0	0	0	0	0	0	0	0	0	0	0	0	0	0	0	0	0
WBGene00001553	gcy-33	156.1	0	23.2	0	0	24.1	0	0	0	0	0	0	0	462.8	6.1	0	0	0	0	74.1	31.7	180.6	0	27	0	0	69.7	51.4	0	0	0	0	0	0	0	0	0	0	0	0	0	11445.2	0	0	0	0	0	0
WBGene00001554	gcy-34	10.8	0	0	6.5	0	0	0	0	0	0	0	0	1516.1	62.3	0	0	0	0	1	49.4	0	12	0	5.6	0	0	0	0	0	0	0	0	0	0	12.3	88.9	0	20.5	0	0	6.3	10	0	0	1.8	0	0	0
WBGene00001555	gcy-35	0	33.3	0	33.4	0	0	0	0	0	0	0	0	0	287.2	0	0	0	0	9.4	0	23.7	0	0	0	11.4	9.1	0	0	0	0	0	8.7	0	0	0	0	0	0	0	0	0	11.9	6.6	0	9.2	24.5	2.3	0
WBGene00001556	gcy-36	0	0	0	0	0	0	0	0	0	0	0	0	28.1	0	30.8	0	0	0	0	86.4	0	0	0	0	0	0	0	14.2	19.6	0	0	0	0	0	8.9	0	0	0	19.8	0	4.5	0	0	0	0	0	1.2	0
WBGene00001557	gcy-37	0	0	0	7.7	35.8	0	0	0	0	0	0	0	172.9	0	2.2	0	0	0	0	33.5	0	0	0	7.4	0	0	0	0	0	0	0	0	0	0	0	0	0	0	0	0	0	0	0	0	1.6	0	2	0
WBGene00001558	gdi-1	882.4	570.6	641.6	623.2	386.5	1081.7	1094.8	971.7	937.9	850.6	1368.3	1415.3	911.6	750.8	778.8	334	300.6	151.1	686.3	924.9	462.6	981.5	500.3	650	643.3	892.6	822.6	1109.8	859.4	461.6	1137.2	567.2	814.6	770.8	770.5	768.8	803.8	930.3	372.9	295.5	113.7	501.6	71.8	196.9	39.7	32.1	101.7	365.8
WBGene00001559	gei-1	0	0	0	0	0	0	0	0	0	0	0	0	0	8	6.6	0	0	0	1.4	0	0	4.4	0	0	32.1	0	0	0	0	0	35.7	0	66.4	44.7	0	0	0	14.7	0	0	58.7	0	12.4	0	6.1	0	0	0
WBGene00001560	gei-3	0	0	44.9	18.9	304.4	0	0	0	0	0	0	0	0	0	0	0	0	0	0	0	13.2	0	0	4.8	20.9	0	0	0	0	0	0	0	0	0	0	0	0	0	360.1	0	3.5	7.8	0	0	3.6	0	0	0
WBGene00001561	gei-4	402.8	244.6	270.8	123.7	184.8	288.1	311.3	297.5	142.4	157.4	395.9	342.3	39.2	139.4	59.5	84.9	183.6	196.7	492	137.3	149.7	225.3	169.9	153.8	59.4	262.7	403.2	335	12.9	165.6	278.3	164.5	469.3	678	118.3	109.6	147.9	257.9	172.6	331.3	97	128.1	91.4	169.9	60.3	33.9	54.8	249.7
WBGene00001562	lin-66	102.5	0	0	52	32.1	86.7	73.8	124.3	41.4	63.2	0	56.6	31.9	47.6	20.6	23.5	0	8	42.7	119.5	0	75.4	64.9	14	48.2	55.3	65.5	92.7	52.9	24.5	28.3	95.6	75.4	169.7	92.8	54.4	72	94.3	63.6	0	26.1	44	22.7	27.8	17.3	0	21.3	99.4
WBGene00001563	gei-6	253.5	72.3	0	107.3	0	126	198	89.4	91.9	187.7	274.6	107.8	145.8	129	19.9	59.6	70.1	45.5	119.4	93.3	1.8	90.9	94.1	57.9	66.8	45.3	112.3	154.2	4.8	181	66.5	70.5	99.5	258.7	1.7	13.2	80.9	49.5	30.7	37	10.4	61.2	45.7	0	29.4	20.6	15.5	100.6
WBGene00001564	icl-1	51.1	56.4	0	0	0	31.7	40	142.4	0	0	294.6	0	69.4	161.3	32	54.8	0	0	0	0	0	0	52.2	80.6	22.7	31.3	253.1	283.4	121.1	111.9	204	98.8	0	451	117.1	0	137.8	79.9	0	0	34.9	107.8	1473.4	1670.2	1034	1572	1407.3	90.3
WBGene00001565	gei-8	65.7	91.3	59.8	80.7	71.2	98.6	0	0	143.2	59.8	354	56.1	129	198.2	41.1	60.6	0	28.2	99.3	116.1	0	135.9	33.3	81.9	91.7	89.3	78.3	106.9	0	6	77.7	111.7	129.2	99.7	32.3	0	76.9	19.1	89.3	59.9	0	45.1	28.6	64.4	13.3	0.4	11.4	79.9
WBGene00001566	acdh-13	5.8	0	91.9	17	54.5	9.7	41.5	0	80.8	0	53.5	50	59	39.1	13.1	27.3	5.4	0	44.9	0	37.6	15.2	0	64.5	78.6	0	61.3	0	0	3.6	0	0	24.6	0	0	0	47.7	15.6	0	0	0	66.2	20.1	2.7	39.5	28	8.3	9.6
WBGene00001568	snpc-4	11.8	23.8	111.5	12.7	11.5	39.1	29.8	0	37.1	47.5	128.3	47.2	0	79.9	6.6	10.1	31.8	8.4	64.1	0	38.9	17.8	9.6	86.5	48.7	75.5	80.1	42.2	48.5	0	40.8	59.7	66.4	148.9	42.3	0	52.8	86.7	112.2	109.1	11.1	3.2	0.2	22	8.7	0	0	61.4
WBGene00001569	meg-3	3.3	0	0	14.4	29.2	50	0	0	29	0	0	28.2	0	0	0	20.5	0	0	2.4	16.3	0	1	15.2	0	13.5	14.8	23.2	0	0	66.5	0	0	57.1	0	0	0	0	0	0	0	0	0	0	0	10.1	0	6.3	11.8
WBGene00001570	gei-13	0.6	139.1	42	107.5	20.4	0	68.8	86	0	68.8	21.8	0	0	59	32.4	47.3	295.7	3.1	17.2	20.7	0	54.9	11.8	3.6	8.6	0	133.4	0	0	186.5	73.5	18.2	0	28.1	0	0	49.3	110.1	73.9	0	42.4	55.8	101.8	230.7	185.2	150.6	155.7	119
WBGene00001571	gei-14	0	0	28.6	0	0	38.6	0	0	0	0.5	0	11.8	0	0	0	0	0	0	3.3	0	0	2.9	0	13.1	0	7	0	0	0	0	0	0	0	0	0	0	54.1	0	0	0	0	0	0	0	0	0	0	0
WBGene00001572	gei-15	0	0	0	11	0	15.2	0	57	0	25.9	0	5.6	0	0	0	36.7	9.8	20	0	1.7	8.6	5.1	0	0	0.9	19.4	3.8	0	0	0	34.5	9.2	0	0	0	0	0	45.4	0	0	30.1	0	330.8	307.4	212.3	297.2	257.1	9.1
WBGene00001574	gei-17	169.4	215.2	135.8	108.6	61.9	105.5	0	215.1	161.9	99.3	100.3	74.1	171.1	140.4	35.9	43.2	51.9	48.6	183.8	142.5	41.9	45.1	107.6	108.6	104.5	186.5	155.2	263.7	107.5	52.1	183.6	76.9	0	0	14.7	0	14	180.9	162.4	257.2	52.6	189.1	26.7	0	35.8	9	25.4	62.3
WBGene00001575	gei-18	0	0	0	0	0	0	0	0	0	0	0	0	0	0	218.2	0	0	0	0	0	25.3	0	0	0	0	9.6	58.1	0	0	0	0	0	0	0	0	0	0	0	0	0	0	30.3	0	0	0	0	4.7	0
WBGene00001577	gem-4	0	0	12.3	44.8	47.4	15.2	0	0	29.4	44.1	0	0	45.3	0	1	0	5.6	43.5	0	9.7	9.9	0.4	21.4	0	0	7.8	21.4	0	31.1	36.6	0	0.3	22.3	0	0	105.1	64.8	3.6	0	37.7	0	35.1	1.5	0	5.4	5.5	1.5	13.6
WBGene00001578	ges-1	0	0	0	0	0	0	0	78	0	0	0	18.2	0	0	0	0	0	0	1.4	0	0	0	0	8.9	0	0	8.8	0	0	84.4	0	0	0	0	0	0	0	0	0	0	2.4	17	3.1	0	0	0	1.5	0
WBGene00001579	gex-2	141.8	14.9	68.2	82.9	9.8	73	89.5	167	120.6	63.6	4.5	93.8	94.7	10.1	10.2	0	44.8	59.4	224.2	8.4	77.4	46.1	66.2	109.6	5.8	59.7	92.9	54.3	0	71.6	177.8	0	45.8	49.2	32.4	0	83.4	48.1	14.4	126.5	40.9	57.1	21	0	26.5	18.5	13	37
WBGene00001580	gex-3	48.2	27.3	0	1.1	0	0	31.5	110	81.2	44.9	0	66.2	113.6	0	5.2	19.7	8.4	11.8	61	0	0	11.9	4.1	39.7	0	20.8	30.6	74.4	19.1	94.8	154	0	79.3	0	42.9	76.3	51.5	37.7	0	0	0	16.8	4.5	1	0.9	0	3.6	14.9
WBGene00001581	gfi-1	0	33.6	0	7.5	12.9	0	0	0	0	0	0	0	0	0	0	0	0	17.4	10.7	0	7.2	3.5	36.8	0.1	0	14.7	34.5	0	0	0	83.9	0	0	0	28	0	0	0	0	0	5.1	0	12.6	0	0.2	0	2.7	35
WBGene00001582	gfi-2	124.5	226.2	0	46.1	58.5	144.5	48.1	0	20.5	12.4	154.4	28.4	3.4	33.3	96.4	0	23.2	5	116.3	0	0	139	66.6	94	2.8	59.4	47.3	0	0	53	0	81.2	67.2	34.8	21.5	0	0	0	0	100.1	104.3	89.1	44.5	0	16.1	30.6	60.1	34.9
WBGene00001583	gfi-3	34.8	0	67.8	19	0	44.6	41.6	100.2	79.5	11	12	31.8	42.8	22.6	21.4	31.8	66	67.4	17.6	67.2	0	44.1	53.5	41	11.3	1.6	65.9	60.3	0	61.8	0	0	0	88.8	0	0	0	29	74.3	0	28.5	37.8	0	3.1	2.3	12.8	4.9	9.9
WBGene00001584	nrde-4	62.4	0	12.1	52.8	7.9	43.8	0	0	0	12.3	46.8	0	0	0	0	0	1.2	1.4	11.5	0	7	26	0	3.8	23.9	34	0	0	0	0	32.2	0.7	0	60	26.1	44.4	0	50.6	21.7	0	6.5	32.8	0.3	0	4.2	4	0.2	16.3
WBGene00001585	gfl-1	0	0	12.1	60.4	3.4	39.6	32.1	106.3	80.1	0	119.1	22	46.1	0	0	35.1	11.5	26.1	39.2	24.7	56.9	45.1	38.6	12	22	0	0	0	0	3	0	21.7	0	0	0	0	0.8	13.1	98.8	0	9.5	28.3	0	21.7	13.9	5.3	4.5	1.1
WBGene00001586	ggr-1	20.8	0	0	0	0	27.5	321	0	0	19	0	0	0	38.8	0	0	0	0	8.2	17.3	0	0	0	0	0	6.6	0	0	21	0	61.9	20.9	0	53.3	322.3	101.4	0	0	0	0	0	17.5	0	0	0	0	0	0
WBGene00001587	ggr-2	0	0	0	0	0	0	0	0	0	0	0	0	0	0	0	0	0	0	0	0	0	0	113.7	0	19.8	0	0	0	0	0	0	0	0	0	0	49.3	0	0	0	0	0	4.9	0	0	4	0	0	17.2
WBGene00001588	ggr-3	0	0	65.2	0	0	0	0	0	0	0	0	107.4	0	0	2.8	0	0	0	0	0	0	0	0	0	24	17	0	58.7	0	212.5	52.2	158.8	0	0	12.7	39.8	0	0	0	0	2	0	16.5	0	6.3	42.8	0	0
WBGene00001589	gip-1	41	0	0	28.2	44.8	18.4	38.8	0	0	20	0	58.3	39.8	31.1	25.1	55.6	23.2	0	7	17.8	0	34.3	0	4.4	0	11	32.7	0	0	0	0	12.2	43.9	0	12.6	41.4	0	20.6	0	70.2	13.3	16.4	21.3	0	14.6	12.2	3.1	51.2
WBGene00001590	C45G3.3	15.9	11.6	0	3.9	0	12.5	0	56.9	3.1	29.5	0	0	37.1	33.1	14.6	0	0	18.7	34.1	16.9	0.6	8	9.8	34.8	0	15.5	40.3	0	0	6	0	0	0	42.8	0	73.5	89	33	0	75.8	0	0	0	0	5.6	0	0	0
WBGene00001591	glc-1	0	0	0	0	0	0	0	0	0	0	0	0	0	0	0	0	0	0	0	0	0	0	0	0	0	0	0	0	0	0	0	0	0	0	0	0	0	0	20	0	0	17.7	0	0	0.9	0	0	0
WBGene00001592	glc-2	0	0	0	0	0	0	0	0	0	0	0	0	0	0	0	0	0	0	0	0	0	0	0	0	0	0	0	0	0	0	0	0	0	0	0	0	0	0	0	0	0	6.9	0	0	0	0	0	0
WBGene00001593	glc-3	0	0	0	0	0	3639.7	0	0	0	1806.3	0	0	0	0	0	0	0	0	0	0	0	0	0	0	0	0	14.1	0	0	0	0	0	0	0	52.6	26	0	0	0	0	0	15.4	0	0	0	0	0	0
WBGene00001594	glc-4	54.7	0	167.5	95.1	106	285.1	93.2	157	0	142.3	0	0	0	0	0	37.2	4.8	0	1.8	334.1	233	80.8	140.8	22.4	7.1	9.5	242.4	453.6	860.3	64.6	25.9	0	95.1	55.6	0	122.2	47.3	18.7	237.5	0	0	116.8	75.5	59.5	273.6	173.9	18.2	0
WBGene00001595	gld-1	0	0	0	0	0	0	0	0	0	0	0	0	0	0	0	0	0	0	0	0	0	0	0	0	0	19.5	0	0	0	89.1	0	0	0	0	0	0	0	0	0	0	0	0	0	0	0	0	0	0
WBGene00001596	gld-2	1.8	0	0	0	0	13.7	0	0	0	0	0	9.5	0	0	22	0	5.6	67.3	0	0	0	34.5	0	0	0	0	0	0	0	84.2	58.9	9.6	0	0	0	0	13.5	0	0	82.1	0	0	5	3.1	28.7	11.9	9.9	0
WBGene00001597	gld-3	0	0	0	0	0	0	0	0	0	0	0	0	0	0	0	0	0	0	0	0	0	0	0	0	0	0	0	0	0	0	0	0	0	0	0	0	0	0	0	0	0	0	0	0	0	0	3.9	0
WBGene00001598	glh-1	0	0	48.9	4.8	0	0	21.9	0	0	11	0	0	0	19.5	0	34.7	0	15.9	24.8	0	0	8.5	6.4	0	10.2	0	0	0	0	139.4	0	16.3	0	134.5	2.9	0	99	0	0	0	0	0	1	7.4	0	0	3.8	0
WBGene00001599	glh-2	0	0	0	7.1	5.7	0	0	0	0	0	42	12.6	0	0	0	0	8.7	0	48.5	15	30.9	0	0	4.2	0	2.2	0	0	0	0	0	0	0	0	22.9	0	0	68.7	0	0	0	0	3.8	0	0.5	0	0.6	0
WBGene00001600	glh-3	0	0	73.3	0	34.5	0	0	0	0	0	0	0	0	0	2.1	0	0	0	9.2	0	0	0	0	0	0	0	0	0	0	0	0	0	0	0	0	0	0	8.7	0	0	5.8	0	0	108.1	7.6	0	18.5	0
WBGene00001601	glh-4	0	0	0	0	0	0	0	0	0	0	0	20.8	0	13.5	0	0	0	0	3.9	0	0	0	20	6.2	0	0	0	0	0	0	0	0	0	0	16.6	45.6	0	0	0	0	0	16.4	1.2	0	0	0	0	31
WBGene00001602	gln-1	64.1	23.2	56.6	94	54.4	45.9	0	73.7	111.1	29.7	0	9.3	0	42.2	39.4	29.8	18.1	17.8	25.2	144.6	122.8	23	45.3	51.6	30.6	58.3	86.5	0	32.5	83.2	0	0.1	0	75	38.4	33.2	156.4	45.2	18.3	18.2	14	38.5	3.4	0	2.7	17.7	8.3	64.1
WBGene00001603	gln-2	0	0	0	0	0	57.5	0	0	0	0	0	0	0	0	0	0	0	0	0	0	0	0	0	0	0	0	0	0	0	0	0	0	0	0	0	0	0	0	0	0	0	0	0	0	0	0	0	0
WBGene00001604	gln-3	5.6	57.5	0	36.4	334.1	19.2	0	60	0	64.5	0	132.8	130.1	48.1	3	7.3	0	74.3	0	0	0	42.1	0	19.8	0	4.2	0	241.1	277.2	259	0	0	279.2	0	65.6	0	279.5	75.8	429.2	0	75.3	0	123.9	402.3	238.5	183.8	386.4	0
WBGene00001606	gln-5	9.3	0	0	0	0	0	0	0	0	1.1	0	0	0	0	8.2	0	0	11.2	0	0	0	0	0	0	0	0	0	0	0	0	0	0	0	0	0	0	0	0	0	0	0	0	3	0	2.5	0	3	0
WBGene00001607	gln-6	18.1	35.5	0	10	0	34.8	0	0	0	9.8	0	25.7	22.4	13.3	6.1	0	4.2	11.6	0	12.1	0	11.9	0	6.5	0	5.4	17	175.8	0	0	0	31	37.9	0	17.7	86.7	0	0	0	0	0	0	16	0	0	0	9.3	19
WBGene00001608	R07B1.8	0	0	0	27.1	0	7	0	0	0	0	0	0	0	0	0	0	0	0	0	0	0	10.3	15	0	22.3	0	0	0	0	0	0	0	0	37	0	32.1	0	0	0	0	0	0	0	13.8	0	3.2	1.7	0
WBGene00001609	glp-1	0	0	0	15.3	60.3	0	0	0	0	0	0	0	15.7	0	0	11.8	0	0	14.9	0	0	0	0	0	16.8	0	0	0	0	0	0	0	0	0	18.3	0	0	0	27	0	0	0	2.5	29.6	9	0	0	0
WBGene00001612	glr-1	27.6	27.3	62.7	0	39.6	0	3025.9	310.7	56.4	301.9	0	66.4	43.4	13.3	0	0	36	0	34.4	49.4	0	12.9	139.2	0	65.7	130.4	0	2871.5	226.7	1474.9	10069.2	286.7	240.4	910.1	30.4	0	53.2	19.7	0	0	0	84.1	0	0	10.1	10.1	0	78.4
WBGene00001613	glr-2	0	29.6	0	0	12.9	28.7	3806.5	0	44.8	152.7	0	0	0	0	0	0	15.3	0	0	0	0	0	0	0	21.9	16.9	34.8	3498.6	0	1683.4	2860.1	1833.7	30.2	310.7	22	0	0	0	0	0	0	78.2	0	0	1.3	0	0	37.4
WBGene00001614	glr-3	0	0	0	0	15.6	0	0	0	0	0	0	0	0	0	0	0	0	0	0	0	23.1	0	0	0	0	14.8	0	0	0	0	0	0	0	0	0	0	0	0	0	0	0	0	0	0	0	0	0	0
WBGene00001615	glr-4	0	71.4	0	0	0	0	0	0	0	15.9	0	0	0	0	3.3	28.2	0	0	0	0	28.1	0	18.5	8.4	0	6.6	0	63.5	0	0	0	6.7	111.1	0	0	133	0	0	0	142.7	0	16.3	0	0	2.2	0	3.8	0
WBGene00001616	glr-5	0	0	51.7	4.3	8.1	0	100.9	0	212.5	66.3	0	14.9	0	6.9	7.6	0	21.6	0	0	33.9	0	25.4	34.6	0	0	54	57.6	206.7	193	0	1598.9	215.8	56.1	0	1299.4	517.1	0	0	0	0	0	0	4.7	0	4.7	3.9	7.8	61.8
WBGene00001617	glr-6	0	0	0	0	34.6	0	0	88.8	13.4	26.4	50.9	0	0	20.3	0	0	0	22.7	23.9	46.7	51.6	15.4	9.1	0	33.7	54.3	34.4	56	0	0	66.6	30	111.7	0	10.6	76.7	5.2	0	26	97.6	2.3	8.1	0	15.3	16.9	0	7.2	28.8
WBGene00001618	glr-7	0	0	0	0	0	0	0	0	0	0	0	0	0	38.2	0	0	0	0	0	0	0	0	0	0	0	0	0	0	0	0	0	0	0	0	13.3	0	0	0	0	0	0	0	0	0	0	0	2.4	0
WBGene00001619	glr-8	5.1	0	0	113	0	261.3	0	0	0	0	0	0	135.6	304.9	0	0	0	0	4.4	0	7.7	16.1	33.9	51.1	52.4	0	0	0	35.7	63.7	0	0	0	0	0	419	0	0	0	0	20.8	22.5	3.5	28.9	0.9	20.8	3.8	0
WBGene00001620	glt-1	0	0	0	0	0	0	49.2	0	0	38.5	0	0	0	0	0	0	0	0	0	0	6.8	8.9	0	0	0	0	0	0	0	0	0	0	50.5	0	0	0	0	0	0	0	0	6.8	0.2	0	191.5	14.6	0.6	0
WBGene00001621	glt-3	0	0	0	0	0	0	0	0	0	0	0	0	0	13.6	2	0	0	0	3.5	0	0	0	0	0	0	0	0	0	0	35.7	0	0	0	0	25.7	0	0	0	0	0	7.5	0	0	0	0.1	0	0.9	13.4
WBGene00001622	glt-4	0	0	0	0	0	0	0	0	0	0	0	0	0	0	0	0	0	0	0	0	0	0	0	0	0	0	0	0	0	0	0	0	0	0	0	0	0	0	0	0	0	13.3	1.1	0	0	13.3	0.4	0
WBGene00001623	glt-5	0	0	0	0	0	0	0	0	0	0	0	0	0	0	550.6	0	0	0	0	0	0	0	0	0	0	0	0	0	0	0	0	0	0	0	0	0	0	0	0	0	0	0	0	0	0	0	0	0
WBGene00001624	glt-6	0	0	0	0	0	0	0	0	0	15	0	0	0	0	0	0	0	0	0	0	38.3	0	0	0	0	0	0	0	37.9	0	0	0	0	0	0	0	0	0	0	0	0	0	0	0	2.3	0	0	0
WBGene00001625	glt-7	0	0	0	0	0	0	0	0	0	3.5	0	0	0	0	0	0	0	0	0	0	0	0	0	0	0	0	0	0	0	0	0	0	0	0	0	0	0	0	0	0	0	0	0	0	0	0	0	0
WBGene00001626	gly-1	0	0	0	37.3	0	0	0	0	0	0	0	0	0	0	0	0	0	0	0	0	0	0	0	0	0	0	0	0	0	0	0	0	0	0	0	0	0	0	0	0	0	0	0	0	0	0	2.3	0
WBGene00001627	gly-2	15	0	0	36.7	44.8	6.3	0	0	0	15.9	55.5	0	28.2	0	16.2	0	10.2	0	32.2	71.7	123.9	5.5	38.9	66.7	0	57.7	0	0	43.4	0	46.4	24.8	21.5	0	0	0	0	40.7	16.6	0	50.2	41.7	59.9	0	35.2	23.2	27.2	10
WBGene00001628	gly-3	15.5	240	0	52.2	0	142.8	0	0	91.2	68.4	44.5	22.8	18.2	34.6	57.2	79.1	20.5	0	59.2	90.1	20.9	16.2	28.6	46	0	22.7	0	0	41.5	0	78.9	1.6	18.9	41.2	23.6	0	0	5.9	16.6	245.5	26.9	31.3	0	0	0	21.2	13.8	145.8
WBGene00001629	gly-4	46.5	7	23.9	48.6	0	45.6	76.4	138.7	0	4.7	0	46.3	55.6	24.4	0.6	0	0	5.4	37.5	31.9	27.8	28.6	46.3	5.6	41	0	32.6	0	20.1	0	39.7	89.9	68	0	63.9	46.1	4.8	28.6	52.4	60.3	0	50.4	98.7	119.8	62.4	53.1	78.2	266.5
WBGene00001630	gly-5	0	66.1	0	175.9	20.8	0	0	60.2	0	5.4	70.5	22.7	240.1	73	204.2	23.4	0	0	20.8	0	0.4	0	183.3	28	0	34.1	0	0	0	0	0	0	0	65.6	0	0	0	0	0	21.7	15.7	13.1	0	0	0	3.1	0	16.9
WBGene00001631	gly-6	0	362.8	0	0	0	0	0	0	0	19.7	0	0	0	0	92.6	222.9	17	0	0	0	0	1.4	0	0	0	0	0	0	0	0	0	0	0	0	0	0	61.6	0	17.7	208.2	33.9	3.6	11.6	0	0	0	0	0
WBGene00001632	gly-7	7.4	48.4	34.3	27.6	0	0	0	280.5	131	64.7	115.4	42.2	0	1.5	273.4	0	55.1	49.8	40	0	0	19.2	62.6	8.2	3.8	0	52	101.6	0	23.7	21.2	87	61.8	0	39.5	0	47.2	28.4	0	38.8	26.7	1.8	8.8	0	0	10	8.4	15.4
WBGene00001633	gly-8	0	13.3	0	0	0	0	0	0	12	0	0	0	0	13.5	21.2	862.9	11.2	5.6	0	0	0	0	0	0	0	0	0	0	17.2	0	0	0	0	0	0	0	2	23.4	50.5	0	523	0	0	0	0	0	0	4.8
WBGene00001635	gly-10	0	20.9	256.7	39.1	14.8	35.7	36.9	0	149.9	37.4	42.2	48.3	13.9	44.5	501	0	0	28.1	65.9	0	49.5	0	19.1	0	16.7	2.4	72.9	64.8	0	124.2	95.2	0	116.3	0	0	0	0	33.1	0	172.3	0	12.9	29.3	0	8.2	14.9	0	43.2
WBGene00001636	gly-11	16.6	111.3	0	15.2	0	0	0	0	0	10.4	0	28.5	29.8	19.6	14.7	22.8	6.6	0	0	0	0	1.6	34.6	0	0	0	0	89.9	15.5	0	0	1.5	0	0	0	0	0	0	0	0	0	16.7	0	0	6.5	18.9	0.2	0
WBGene00001637	gly-12	243.1	47.8	19.1	69.5	159.4	147.2	27.6	101.9	122.2	42.3	316.1	413.3	742.1	571.4	16.5	0	11.6	15.9	200.1	136	62.1	157.9	86.4	90.7	20.9	14.8	196.1	44	71.6	0	132	91.1	185.4	44.1	0	135.9	244.3	151.8	69.9	19.6	17	96.6	23.1	31.8	13.6	2.5	30.5	497.2
WBGene00001638	gly-13	63.1	0	110.3	16.9	5.1	22	0	0	0	0	0	0	27.4	12.5	131.2	47.6	0	24.1	35.3	0.3	28.4	35.2	0	9.1	60.4	11.5	32.4	0	42.4	0	0	0	22.6	0	0	0	97.2	13.8	0	0	0.8	13.7	0	0	2.5	12.9	1	26.4
WBGene00001639	gly-14	0	0	0	0	0	0	0	0	0	0	0	19.5	0	0	0	0	0	0	0	0	0	0	0	0	0	0	0	0	0	0	0	43.8	0	0	0	0	0	0	0	0	0	0	0	0	0	0	0	0
WBGene00001640	gly-15	0	0	0	0	0	0	0	0	0	0	0	0	0	0	0	0	0	0	0	0	0	0	0	0	0	0	0	0	0	0	0	0	0	0	19.1	0	0	0	0	0	0	0	0	0	0	0	0	0
WBGene00001641	gly-16	0	0	0	0	0	0	0	0	0	0	0	0	0	0	0	0	0	0	0	0	0	0	0	0	0	0	0	0	0	0	0	0	0	0	0	0	0	0	0	0	0	0	0	0	0	0	0	0
WBGene00001642	gly-17	0	0	0	0	0	0	0	0	0	0	0	0	0	0	0	0	0	0	0	0	0	0	0	0	0	0	0	0	0	0	0	0	0	0	0	0	0	0	0	0	0	0	0	0	0	0	0	0
WBGene00001643	gly-18	0	0	0	0	0	0	0	0	0	0	0	0	0	0	0	0	0	0	1.8	0	0	0	0	0	33.3	0	0	0	0	0	0	0	0	0	0	0	0	0	0	0	0	0	16.1	40.4	122.4	55.5	0	40.5
WBGene00001644	gly-19	0	0	0	0	15.9	0	0	0	0	0	0	0	0	0	0	0	0	0	0	0	0	4	0	0	0	0	0	0	0	0	0	0	0	0	0	42.2	0	0	0	0	0	4.7	0	15	0	0	0	15.4
WBGene00001645	gly-20	44	28.1	0	38.5	0	48.4	17.8	0	73.4	106.5	118	85.2	62	69.1	91.8	0	0	53.8	18.8	0	234.7	34.2	81.9	51.1	17.1	38.4	223	0	0	42.4	51.6	164.3	112.1	64	58.1	51	14.9	93.8	74	0	10.2	33.4	19.1	37.1	39.7	6.9	9.3	167.5
WBGene00001646	gna-1	18.4	22.6	0	0	0	102.5	0	33.4	0	0	52.2	49.6	11.9	0	39.7	0	0	0	59.3	2.8	31.9	8.6	0	4.3	0	3.3	0	0	34.5	4.7	0	28.5	13.7	68.4	29.3	0	67.1	18	0	0	0.6	29.8	18	0	5.4	9.5	5.3	0
WBGene00001647	gna-2	12.6	0	0	30.7	0	16.9	79.2	0	0	0	54.9	0	0	0	0	0	40.6	0	0	0	29.2	6.6	0	15	22.9	0	8.2	0	61.6	0	0	0	0	0	0	0	0	0	21.5	0	0	26.1	1.7	0	14.7	19.5	1.2	0
WBGene00001648	goa-1	509.9	26.6	356.8	471.3	336.3	995.9	802.4	633.8	738.9	738.4	795.5	686.7	640.1	387.1	4.9	149.9	150.5	282.8	632.3	496.3	396.9	657.7	382.8	620.1	461.4	628.3	600.3	980.5	1109.5	585.2	808	872.7	408.6	949.3	867.6	506	525.7	710.2	481.6	36	56.2	872.8	106.8	174.5	85.8	110	87.4	1327.3
WBGene00001649	gob-1	69.7	0	0	74.6	44	69.9	30	96.5	43.1	84.8	0	38.5	66.4	0	7.1	7.6	34.7	10.3	66.7	14	28.7	40.4	67.3	45.6	77.8	18.8	61.2	0	23.5	129.9	30.6	50.9	0	61.9	25.6	0	26.2	19.8	41.1	0	14.2	0	60.2	28.7	56.5	38.2	48.4	0
WBGene00001650	gon-1	0	0	0	0	0	0	0	0	0	0	0	0	0	12.1	0	14.2	0	20.8	0	0	0	0	27	0	0	14.4	0	0	0	0	0	0	0	0	0	0	0	0	0	0	0	0	26.3	47	75.3	29	26.6	15
WBGene00001651	gon-2	9.3	0	0	6.7	0	0	34.2	37.6	0	0	0	12.8	0	4.1	45.3	0	5.2	0	9.6	0	0	0	34.8	0	100.9	0	27.8	0	0	0	0	0	0	0	0	0	0	0	0	0	3.4	11.7	0	1.1	2.1	0	0	0
WBGene00001653	gon-4	0	0	15.7	13	2.8	44.5	0	29.8	33.9	33.8	0	44.3	0	21.7	7.4	0	0	0	0	17	24.9	8.1	0	0	27.9	0	43.6	11.1	0	0	0	126.6	0	0	15.8	0	23.7	13.1	0	0	1.9	45.3	15.6	10.9	0	1.3	2.6	26.1
WBGene00001660	gop-1	7.7	0	0	55.5	0	15.4	0	0	0	0	0	38.7	29.4	8.8	11.4	15.7	14	0	1	0	0	19.2	0	27.1	33.3	26.2	0	0	0	0	0	14.6	48.9	52.3	25.5	0	67.3	0	0	23.5	0	4.4	1.3	0	10.6	0	13.5	0
WBGene00001661	gop-2	45.7	6.5	103.5	11.9	11.8	60	34.7	0	38.1	0	103.2	75.2	0	31.4	22.6	4.4	39.2	16.4	86	42.4	41.1	9.4	0	100.4	0	36.1	182.1	0	35.9	0	14.7	73.6	0	70.1	5.9	0	0	23.8	8.1	86.9	9.8	60	47.5	48.6	14	9	57.2	0.2
WBGene00001662	gop-3	123.1	19.6	34.3	68	33	119.6	0	0	129.1	139.5	34	90.3	54.2	71.8	69.2	0	2.6	48.8	120.6	33	60	115.8	144	149.6	96.6	115.2	138	90.2	175	107.9	115.7	14	15.2	128.8	22.6	132.7	5.2	61.5	164.1	181.2	46.1	185	125.8	125.2	210.9	212	96.3	104.2
WBGene00001663	gpa-1	0	0	0	229.6	9.2	0	0	0	0	0	0	0	0	0	0	0	0	12	0.1	0	41.3	27.8	91	77.5	337.1	249	0	0	0	0	0	0	0	0	0	0	0	0	0	0	0	0	0	0	0	0	5.2	0
WBGene00001664	gpa-2	0	0	147.9	121.7	0	21.3	0	70.7	0	0	0	7.3	0	0	3.7	0	0	0	0	19.1	45.7	125.6	147.9	166	167.7	43.1	0	0	0	0	0	0	0	0	0	274.6	84.8	0	0	0	0	0	0	0	0	0	2.3	0
WBGene00001665	gpa-3	0	0	594.5	245.3	25.2	0	0	0	0	0	0	0	0	0	9.7	0	0	0	0	17.1	17.1	41	194.8	19.7	36.2	121.4	0	0	0	0	0	0	0	0	0	0	183.4	100.3	0	0	0	0	0	0	0	0	0	0
WBGene00001666	gpa-4	0	0	0	0	0	14.8	0	0	0	0	0	0	0	0	0	0	0	0	0	0	0	0	0	0	0	15.6	0	108.2	0	0	0	0	0	0	0	0	56.7	0	0	0	0	0	0	0	0	0	0	0
WBGene00001667	gpa-5	0	0	0	0	0	0	0	0	0	0	0	0	0	0	0	0	0	0	0	0	0	0	0	0	0	0	0	0	0	0	0	0	0	0	0	0	0	0	0	0	0	0	0	0	0	0	0	0
WBGene00001668	gpa-6	0	0	85.5	72.9	10	0	0	0	0	0	0	0	0	0	0	0	0	0	0	0	0	0	21.4	0	0	0	0	0	0	0	0	0	0	0	0	0	110.6	37.9	0	0	0	0	0	0	0	0	0	0
WBGene00001669	gpa-7	90.7	0	0	88.5	55.4	165.5	254.3	87.1	27.4	12	40.7	30.5	29.2	39.6	0	0	26.5	0	97.6	83.5	64.9	125.2	36.3	63.5	102.6	112.3	32.9	292.3	65.9	80.3	142.6	0	0	152.2	27.5	98	100.9	60	144.2	0	0	29.7	16.9	0	6.7	21.8	5.7	27.7
WBGene00001670	gpa-8	0	0	0	154.1	0	26.7	0	79.1	0	0.8	0	0	0	9.5	0	0	0	0	0	9.5	15.8	19.9	20.2	10	119.1	0	0	0	0	0	0	0	32.2	0	0	0	0	0	0	0	0	0	0	0	0.9	0	1.7	6.1
WBGene00001671	gpa-9	7.4	0	4.5	0	11.5	105.7	29.9	141.2	24.4	19.7	0	87.1	0	37	5.6	0	98.9	57.7	0	0	35.2	4.2	0	51.5	64.3	63.4	44	0	183.7	57	34.5	3.8	0	98.7	30.5	0	0	135.1	7	532	0	20.9	57.7	44.8	8.4	0	5.3	12
WBGene00001672	gpa-10	0	0	0	23.2	0	0	0	0	0	0	0	0	0	0	0	0	0	0	0	0	5.7	0	11.7	81.1	36.4	0	0	0	0	0	0	0	0	0	0	0	0	0	0	0	0	0	0	0	0	0	0	59.4
WBGene00001673	gpa-11	0	0	0	105.5	7.8	0	0	0	0	0	0	0	0	0	0	0	0	0	0	0	23.6	0	41.2	0	216.3	16.9	0	0	0	0	0	0	0	0	0	0	0	0	0	0	0	0	0	21.4	0	6.3	3.2	0
WBGene00001674	gpa-12	0	0	0	0	0	0	0	0	0	0	0	0	0	16.6	1.6	89.9	0	0	0	6.5	0	0	0	0	0	7.9	0	0	20.3	0	0	0	0	0	0	0	0	0	23	0	22.2	0	4.3	0	1.8	2.6	0	0
WBGene00001675	gpa-13	0	0	314	21.1	46	0	0	0	0	0	0	0	0	0	0	0	0	0	0	0	16.3	10.3	336.7	0	0	10.5	0	0	0	0	0	0	0	0	0	0	320.4	0	229.6	0	31.7	0	0	0	0	0	0	0
WBGene00001676	gpa-14	0	0	90.9	44.8	0	0	0	0	0	0	0	0	0	0	0	0	0	0	0	20	53.8	10.6	9.2	856.6	302.1	389.5	0	118.2	97.6	0	0	0	0	0	27.2	0	65.2	0	20	0	0	5.7	0	0	1.6	0	0	0
WBGene00001677	gpa-15	0	60.2	134.8	52.3	2.1	0	0	0	34.8	0	0	0	0	35	5.8	0	0	8.5	0	0	6.4	0	0	21.2	124.8	56.7	5.6	0	45.7	0	0	2.7	0	0	0	0	34.1	36.8	26.6	0	1.3	12.6	0	0	8.4	6.4	0.6	0
WBGene00001678	gpa-16	0	0	0	20.4	0	14.1	0	0	0	0	0	0	0	0	0	0	0	0	0	0	0	0	0	0	0	0	0	0	0	0	0	0	0	0	0	0	0	0	0	0	0	0	0	0	0	0	0	0
WBGene00001679	gpb-1	566.6	89.5	571.9	619.2	416.1	555.7	776.5	306.5	698.1	571	1016.9	317.5	662.7	202.5	58.6	87.7	76.5	86.7	439	263.3	416.8	997.9	445.5	772.9	663.9	915.1	646.7	1102.8	599.4	1114.1	954.3	835.6	487.9	259.8	530.8	606.6	614.3	1101.2	1223	0	36	472.9	137	111.4	116.9	32.2	92.7	581.8
WBGene00001680	gpb-2	227.7	101.4	0	132.8	141.7	262.5	488.4	49.3	540	227.1	95.5	325	158.4	116.1	63.6	27.7	156.8	32	197.5	236.9	127.8	227.2	198.4	250.9	222.8	103.4	294.6	783.4	527	294.9	224	125.3	136.8	304.6	235.3	204.9	76.5	139.3	317.4	85.2	0.1	233	55.6	4	95.8	19.8	59.6	89.6
WBGene00001681	gpc-1	26.1	0	625.6	946.8	192.3	0	0	0	0	0	0	0	0	13.3	0	0	0	0	65.6	190.1	382.2	171	2359.9	366.8	2488.8	1489.6	25.8	0	0	180.8	0	26.4	0	0	0	55.5	1702.8	406.6	1623.2	0	0	15	3.5	0	0	2.1	0.7	16.7
WBGene00001682	gpc-2	1591.2	51.9	1099.6	649.3	623.2	2779.4	2283.9	2983	2251.2	1251.2	1897.5	1153.5	1390.2	1688.6	143.2	272.3	215	228.8	1344	999.3	1062.7	1660.9	612.7	1029.3	926.3	988.9	2447.7	2179.9	3691.3	1934	1874.5	2845.1	1171.8	1970.2	1610.4	2988.2	870.5	1535.3	1292.7	239.2	190.5	1732	342.7	286.3	446.6	289.2	288.7	1703
WBGene00001683	gpd-1	0	10.9	0	27.7	0	0	0	0	0	0	0	21.5	0	0	6.1	0	0	0	0	0	15.2	0	24.6	8.5	0	1.5	0	0	0	0	0	0	0	0	0	0	0	0	0	0	5.2	4.6	0	0	0.7	7.6	0	0
WBGene00001684	gpd-2	35.8	32.8	611.8	117.4	275.6	63.7	0	102.1	100	505	0	62.6	0	0	62.5	6.7	28.2	7.6	62.6	410.4	311.4	119.3	255.4	53.1	335.4	221.3	160.1	209.8	288.5	252.6	257.4	168.3	0	0	87.9	255.3	177	233.1	108.5	72	0	361.2	271.4	38.8	219.9	280.7	196.6	45.5
WBGene00001685	gpd-3	0	92.2	505.7	189.1	295.7	150.1	62.5	112.1	153.3	489	0	47.4	0	0	87.8	83.7	0	70.9	48.6	381.6	336.5	122.8	353.5	102.3	407.8	364.7	535.3	418.1	256.3	3.8	0	275.7	159	73.9	85.9	171.1	483.4	380.3	121.5	50.2	21.9	501.2	1414.3	914.6	1181.7	1709.7	1187.3	24.1
WBGene00001686	gpd-4	41.7	0	0	22	0	13.8	44.6	71.5	49.6	26.1	0	36.1	32.2	33.8	8.9	48.3	0	15.3	29.5	0	9.2	37.4	24.4	0	0	37	46.3	0	0	0	43.3	5.3	0	60.9	0	0	0	16.7	44.9	0	10.1	48.2	6.3	0	3.8	22.6	8.7	4.7
WBGene00001687	gpn-1	0	0	0	0	0	0	0	0	29.1	0	0	0	0	0	0	0	51.2	22.1	3.7	0	0	0	0	13.7	0	14	0	0	0	0	0	34.5	0	0	29.8	0	0	0	0	415.2	0	22.2	0	0	3.2	0	2.5	0
WBGene00001688	gpr-1	0	0	1	24.1	0	0	0	0	0	0	0	0	0	0	5.8	0	23.2	27.8	19	0	0	25.9	0	16.8	0	0	18.9	0	0	0	0	33.6	0	0	37.3	0	26	0	0	19	0	26.1	13.1	0	0	0	0.5	0
WBGene00001689	gpr-2	0	0	44.8	10	0	0	0	0	35.7	0	0	12.1	0	0	3.2	38.1	3.8	30.1	10.5	10.1	0	26.1	24.2	10	0	1.7	31.5	0	10.5	0	51.2	28.1	0	0	0	0	60.7	0	0	0	0	0	0	0	0	0	4.6	5.6
WBGene00001690	grd-1	0	0	0	16.8	0	0	0	0	0	0	0	0	0	0	0	0	0	0	0	0	0	0	0	6.5	0	38.6	0	0	0	0	0	0	31.7	0	0	0	0	0	0	0	9.3	20.2	7.1	0	1.1	0	3.4	0
WBGene00001691	grd-2	0	33.3	0	9.9	0	0	0	0	0	0	0	0	0	0	2.2	23.7	0	0	0	0	0	0	0	8.6	0	0	0	0	0	0	0	0	0	0	0	0	0	0	0	0	0	0	0	0	0	0	0	0
WBGene00001692	grd-3	0	0	0	0	0	0	0	0	0	0	0	0	0	0	0	0	0	0	4.1	29.1	0	8.1	0	0	0	0	0	0	0	0	0	0	0	0	17	0	0	36.2	0	0	0	9.4	0	0	5.8	0	0	0
WBGene00001693	grd-4	0	0	0	0	0	0	0	0	0	0	0	0	0	0	0	0	0	0	0	0	0	0	0	0	0	0	0	0	0	0	0	0	0	0	0	0	0	0	0	0	5	0	0	0	0	0	0	0
WBGene00001694	grd-5	0	0	0	3.4	0	0	39	0	0	0	127.2	0	0	65.3	0	2811	48.6	0	0	0	0	7.6	0	0	80.2	18.4	0	27.6	0	0	35.8	0	18.9	0	0	0	0	0	48.1	0	306.7	0	14.4	2.2	10.6	12	0	35.3
WBGene00001695	grd-6	0	0	0	0	0	0	0	0	0	0	0	0	0	0	8	15.8	0	0	0	0	0	0	0	0	0	0	0	0	0	0	0	0	0	0	0	0	0	0	46.7	0	3.5	10.5	2.5	0	6.1	0	2.1	33.9
WBGene00001696	grd-7	0	0	0	0	0	0	0	0	0	0	0	143.6	22.8	0	0	45.9	0	0	0	0	0	0	0	0	0	0	0	0	0	0	0	0	0	0	0	0	0	0	0	0	0	8.5	0	0	0	0	0	0
WBGene00001697	grd-8	0	0	0	0	0	0	0	0	0	0	0	0	0	0	0	0	0	0	0	0	0	0	0	0	0	0	0	0	0	0	0	0	0	0	0	0	0	0	0	0	0	0	0	0	0	0	0	0
WBGene00001698	grd-9	0	0	0	0	0	0	0	0	0	0	0	0	0	0	0	60.7	0	0	0	0	0	0	0	0	0	0	0	0	0	0	0	0	0	0	0	0	0	0	0	0	0	0	0	0	0	0	0	0
WBGene00001699	grd-10	0	0	0	0	0	0	0	0	0	0	0	0	22	0	10.7	0	0	0	5.5	10.8	40.2	2.9	0	2.4	0	0	0	0	0	0	0	0	0	0	17.1	35.7	32.5	0	31.5	0	0	0	0	0	2.9	4.2	8.1	0
WBGene00001700	grd-11	0	0	0	6.5	0	0	0	0	0	0	10.3	0	0	0	0	0	0	0	0	0	0	0	0	0	0	0	0	0	0	0	0	0	0	0	0	0	23.7	0	0	0	6.6	0	0	22.7	0	0	2.7	0
WBGene00001701	grd-12	96.4	0	0	368.7	0	0	0	0	0	0	0	0	0	0	0	0	0	0	3.4	24.8	0	69.5	129.9	6.5	36	155.1	33.8	0	0	0	0	40.4	0	0	0	0	15.1	25.7	0	0	112.9	90.8	2.8	28.4	2.1	1.6	1.3	0
WBGene00001702	grd-13	0	0	0	0	0	0	0	0	0	0	0	0	0	0	0	0	0	0	22.4	0	0	0	0	0	0	0	0	0	0	0	0	0	0	0	0	0	0	0	0	0	0	0	0	0	0	0	0	0
WBGene00001703	grd-14	33.8	0	0	0	0	0	27.8	0	0	11.3	0	0	0	0	0	34.1	0	0	0	4	0	0	0	18.2	0	18.3	0	0	4.6	0	0	2.2	36.5	0	0	0	102.4	0	0	0	34.9	2.6	0	6.6	2.8	5.3	0	7.6
WBGene00001704	grd-15	0	0	0	0	20.9	13.9	50.9	0	0	0	0	0	0	23.3	8.9	15676.1	0	0	3.6	0	0	8.5	0	0	48.7	0	0	53.3	0	85.6	0	0	0	0	14.7	0	0	0	0	0	0	0	0	0	0	0	0	0
WBGene00001705	grd-16	0	239.9	0	0	25.7	0	0	0	0	36.1	0	0	0	0	0	87.6	0	0	0	0	0	0	0	0	16.5	0	0	0	0	0	0	0	0	0	0	0	0	0	59.3	24	2.8	5.9	0	0	0	0	0.4	0
WBGene00001707	grh-1	0	0	0	0	3.9	33.1	0	0	0	0	0	0	0	0	6	0	42.3	27.7	0	0	0	0	0	0	0	0	0	0	0	0	0	44.2	0	0	0	0	0	0	0	0	15.2	0	0	11.5	0	7.3	1.7	0
WBGene00001708	grk-1	62.6	0	242.8	54.5	53.5	569.4	114	145.2	8.3	186.3	167.4	197.8	41.8	14.5	53.3	9	0	10.3	80.7	117.2	205.8	68.3	38.5	56.2	198.5	84.1	250.6	480.9	59	181.9	237.9	141.2	116.2	109	137.7	134.6	11.7	43.4	274.7	0	0	211.9	26	7.6	56.6	33.6	25.3	13.9
WBGene00001709	grk-2	29.2	0	331.7	97.3	36	56.1	0	0	47.1	15.2	0	0	35.7	0	4	0	11.4	0	7	0	51.1	50.3	13.5	48	50.8	0	45.2	0	35.3	0	0	29.6	116.6	43.8	12.6	0	0	0	182.2	0	12.4	80	13.5	0	0	0	4.4	12.3
WBGene00001710	grl-1	0	0	0	0	142.4	9.3	195.2	0	0	0	0	0	0	0	849.1	49956.8	0	0	0	0	0	0	6.1	0	23.8	0	14.2	45	0	0	62.6	0	28.5	0	0	0	17.5	0	0	0	0	2.9	0	0	0	21.8	0	39.5
WBGene00001711	grl-2	0	0	0	0	0	0	0	0	0	0	0	4.3	0	0	0	5475.1	0	0	0	0	0	0	8.4	0	0	0	0	0	67.1	0	41.1	0	50.2	0	0	0	0	0	0	0	49.1	0	0	0	0	0	0.7	0
WBGene00001712	grl-3	0	0	0	0	0	0	0	0	0	0	0	0	0	0	0	0	0	0	0	0	0	0	0	0	0	0	0	0	0	0	0	0	0	0	0	0	0	0	0	0	0	0	0	0	0	0	0	0
WBGene00001713	grl-4	0	0	0	0	0	0	60.9	0	0	0	0	0	0	0	0	0	0	0	4.8	0	23.3	0	0	1.7	0	0	0	0	9.2	0	0	29.8	0	65.1	16.4	0	15.4	60.2	0	0	56.5	0	0	6.6	6.6	1.6	0	0
WBGene00001714	grl-5	0	0	0	0	0	0	0	97.2	7.5	0	4.5	41.1	0	0	0	0	0	0	0	16.4	0	0	25.9	0	0	0	0	42.6	0	0	0	14.4	0	0	0	185.9	0	14.1	0	138.3	3800.9	44.2	7.3	9.1	0	0	5.7	0
WBGene00001715	grl-6	0	0	9.4	0.6	0	58.3	0	0	0	0	0	0	0	0	6.3	8.3	0	24.1	0	0	0	0	21.5	1.8	0	0	0	0	0	0	0	47.3	0	0	0	33	0	11.1	0	0	1.7	9.3	0	0	0	0	0	0
WBGene00001716	grl-7	81.7	0	0	9.5	0	43.1	92.4	0	0	0	0	0	0	0	0	43.9	7.1	0	101.8	0	0	0	0	0	14.4	0	0	0	42.8	92	21.1	0	31.4	63.7	0	11.5	0	0	0	0	376	18.7	0	0	0	0	12.5	22.5
WBGene00001717	grl-8	0	0	0	20.1	80.4	0	0	0	0	16.7	0	0	0	0	22.5	0	0	0	0	0	44.5	0	0	0	0	0	0	0	0	0	0	0	1155.7	0	0	0	0	0	0	0	0	9.9	3.4	0	0	0	0	0
WBGene00001718	grl-9	0	0	0	13.6	0	0	0	0	0	0	0	0	0	0	0	0	0	0	0	0	8.7	0	0	0	0	0	0	0	0	0	0	0	234.1	0	0	0	43.4	0	0	0	0	0	0	0	0	0	0	0
WBGene00001719	grl-10	0.1	0	49.9	1.6	14.7	23.6	0	195.3	6.3	0	0	21.5	0	9.1	0	0	23.4	0	0	0	0	3.3	39.6	0	37.4	0	0	13.3	34	151.9	0	0	248.1	0	23.4	0	8.4	0	3.7	0	339.6	0	11.8	0	0	0	12.8	41.3
WBGene00001720	grl-11	0	0	22.8	0	5.1	0	0	0	0	22.8	60.7	0	12.7	30.1	1.8	0	69.1	328.9	0	0	0	0	3.4	1.5	0	10.2	29.1	34.5	0	0	69.9	43.2	0	0	0	0	19.1	115.4	0	0	0	4	5	11.2	0	9.7	0.2	0
WBGene00001721	grl-12	35.7	0	0	0	0	0	0	0	0	4.7	49.5	0	0	17.9	0	5578.5	0	0	0	29.3	0	205.6	0	0	0	21.5	0	36	0	56.4	0	0	7.4	0	0	0	0	0	7.1	0	108.8	0	4.2	15.5	0	28.3	4.3	3.7
WBGene00001722	grl-13	26.5	0	0	0	0	0	47	0	0	0	0	0	0	0	3.2	0	24.4	0	0	0	0	0	0	0	0	0	0	0	0	0	0	0	0	0	0	0	0	0	0	0	0	0	7.6	0	0	0	2.3	0
WBGene00001723	grl-14	0	0	0	0	0	0	0	0	14	0	0	0	0	0	0	11.7	0	0	2.8	0	76.1	0	26.3	0	0	0	0	0	0	0	0	0	0	0	0	0	0	69.6	0	0	131.1	0	0	0	0	6.7	0	0
WBGene00001724	grl-15	0	0	0	0	17.5	0	0	0	0	0	0	0	0	0	0	0	0	57.1	0	0	0	0	0	0	0	0	0	148.6	0	14.3	0	0	0	0	0	0	0	0	0	222.1	139.9	0	14.2	77.2	0	7.4	31.3	0
WBGene00001725	grl-16	0	25.5	0	0	0	94.6	0	129.6	0	0	5.9	1.3	0	0	2.9	21.3	0	10.4	0	0	0	0	59.3	0	0	14.9	10.2	47.2	0	0	0	0	65.4	115.6	0	0	0	0	0	0	12263.4	5.1	10.6	13.5	5	27.8	15.5	0
WBGene00001726	grl-17	0	0	0	0	0	0	0	0	0	0	0	0	0	0	0	0	0	0	0	0	0	0	0	0	0	0	0	0	0	0	0	0	0	0	0	0	0	0	0	0	5.8	0	0	0	0	0	0	0
WBGene00001727	grl-18	11.7	352.4	64	0	0	0	0	0	0	5.1	0	41.8	0	0	0	0	0	0	0	0	0	0	0	0	0	0	0	0	17.4	0	0	0	47.6	0	0	0	0	0	0	0	0	0	0	0	0	0	0.8	14.6
WBGene00001728	grl-19	0	0	0	0	0	0	0	0	0	0	0	0	0	0	0	0	0	0	0	0	0	0	0	0	0	0	0	0	0	0	0	0	0	0	0	0	0	0	0	0	0	0	0	0	0	0	0	0
WBGene00001729	grl-20	0	0	0	0	0	0	0	0	196.9	0	43.6	0	0	0	0	0	0	0	0	0	0	0	0	0	0	0	145.5	0	0	0	0	0	0	0	0	0	0	0	0	0	84.6	15.9	0	0	0	0	0	0
WBGene00001730	grl-21	0	0	0	0	0	0	0	0	0	0	0	0	0	0	0	0	0	0	0	0	0	0	0	0	0	0	0	0	0	0	0	0	0	0	0	0	0	0	0	39.5	0	0	0	0	1.2	0	1.9	0
WBGene00001731	grl-22	0	0	0	26.5	0	0	0	0	0	0	0	0	0	0	0	0	0	0	0	0	0	0	18.4	3.5	0	0	0	0	0	0	0	0	0	41	0	0	0	0	0	0	0	0	0	0	2.7	0	3.4	0
WBGene00001732	grl-23	0	0	0	0	0	0	0	0	0	0	0	0	0	0	0	0	0	0	0	0	0	0	0	0	0	0	0	0	0	0	0	0	0	0	0	0	0	0	0	0	0	0	0	0	0	0	0	0
WBGene00001733	grl-24	0	0	0	0	0	0	0	0	0	0	0	0	0	0	0	0	0	0	0	0	0	0	0	0	0	0	0	0	0	0	0	0	0	0	0	0	0	0	0	0	0	0	0	0	0	0	0	0
WBGene00001734	grl-25	3.8	0	0	0	0	0	0	0	0	16.5	0	0	0	0	0	0	0	0	3.4	0	0	18.7	0	0	0	0	0	0	0	0	0	0	0	0	0	0	50.3	0	0	0	0	11.9	0	0	0	0	2.8	0
WBGene00001735	grl-26	0	0	0	0	0	0	0	0	0	0	0	0	0	0	0	2.9	0	0	0	0	0	0	0	0	0	0	0	0	0	0	0	0	0	0	0	0	0	0	0	0	0	0	0	0	0	0	0	0
WBGene00001736	grl-27	0	0	0	0	0	0	0	0	0	0	0	0	0	0	0	0	0	0	0	0	0	0	0	0	0	0	0	0	0	0	0	0	0	0	0	0	0	0	0	0	0	0	4.8	0	0	0	0.9	0
WBGene00001737	grl-28	0	0	0	0	0	0	0	0	0	0	0	0	0	0	0	0	0	0	0	0	0	4.2	0	0	0	0	0	0	0	0	0	0	0	0	0	0	0	0	0	0	0	0	0	0	0	0	0	0
WBGene00001738	grl-29	0	0	0	0	0	0	0	0	0	0	0	0	0	0	0	0	0	0	0	0	0	0	0	0	0	0	0	0	0	0	0	0	0	0	0	0	0	0	0	0	0	0	0	0	0	0	0	0
WBGene00001739	grl-30	0	0	0	0	0	0	0	0	0	0	0	0	0	0	3.4	0	0	0	0	0	0	0	0	0	0	0	0	0	0	0	0	0	0	0	0	0	0	0	0	0	13.2	0	0	0	0	0	1.7	0
WBGene00001740	gro-1	0	0	40.7	7.9	0	0	0	0	0	26	0	0	28.7	0	6.9	3.6	0	20.9	23.2	12.5	0	16.9	0	7.5	0	0	14.8	0	0	0	0	24.1	0	0	0	0	0	2.9	0	70.3	3.1	0	0	0	2.2	11.6	6.9	11.1
WBGene00001743	grp-1	79.5	25.2	66.2	7.8	62.6	9.9	37.2	55.3	38.8	22.5	50.4	91.9	20.3	19.7	9.7	0	72.7	79.8	46.9	11.6	9	16.7	0	21.3	7.4	59.9	6.8	0	27.4	27.5	77.2	62.2	51	36.7	75.1	0	128.4	5	4.2	81.2	11.3	37.1	13.7	52.6	11.1	0	2.9	15.2
WBGene00001744	gars-1	24	0	0	0.5	4.8	8.3	78.6	0	79.1	0	0	43.7	33.8	37.8	16.8	0	0	41.7	50	31	62.8	5.1	19.5	2.5	7.9	38.2	19.3	0	50.4	0	0	47.5	101.8	0	6.8	0	0	0	0	101.8	0	31	55	6.7	29	25.7	25.5	16
WBGene00001745	gsa-1	273.6	110	74.8	30.4	27.1	290.8	138.1	149.3	173.2	105.2	128.5	138	92.6	136.3	17	24.8	0	23.5	183.3	69.7	79.7	126.7	139.8	98.5	113	134.7	376	287.9	240.9	215.5	230.8	152.4	18.8	164.5	230.1	43.4	0	21.7	77	70.8	0	98.8	32.5	26.5	11.4	0	41.5	174.6
WBGene00001746	gsk-3	59.3	0	215.3	198.6	80.5	84.8	101.4	235.8	153.5	79.5	96.9	117.7	34.9	17.7	28.9	64.2	14.3	83.6	106.2	30.1	85.5	76.9	113.1	159.7	292.2	38.4	135.8	130	49.9	60.7	22.6	45.4	57.2	0	127.3	24.2	36.5	200.2	204.8	0	26.8	94.8	35.6	30.6	18.2	18	20.6	135.8
WBGene00001747	gsp-1	79.9	62.4	339.3	186.8	227.9	189.4	242.5	139.3	194.2	456.5	0	114.2	30	38.1	50.4	75.8	77	144.2	116.3	119.4	162.6	90.9	284.8	136	282	111.1	124.4	664.3	261.7	168.8	214.2	146.2	113.4	96.9	82.3	260.2	183.3	90.5	151.6	335	47.5	239.5	127.2	46.1	106.5	121.9	88.9	272.8
WBGene00001748	gsp-2	84.7	41.1	52	2	143.2	84.4	0	100.2	69.3	79.9	50.2	198.8	17	0	70.9	0	63.7	56.1	185.9	128.4	49.1	118.2	0	131.1	40.2	35	126.9	67.6	69.1	162.2	143.1	155.2	94.4	0	108.2	118.3	134.7	31.3	182.9	0	14.1	133.4	83	23.7	58.9	51	42.2	168.8
WBGene00001749	gst-1	145	3.1	229.5	78.9	55.3	54.9	417.1	29.2	192	0	74.6	45.1	55.2	60.9	24.2	44.3	242.9	4.6	84.3	242.8	368.5	11.9	76.4	58.6	243.8	29.5	0	0	23.7	0	84.2	109.9	12.6	118.3	30.6	23.9	248.6	44.6	21.9	54.2	0	7.4	24.6	0	21.2	3.6	22.3	50.9
WBGene00001750	gst-2	0	0	0	1.1	0	0	0	0	0	0	0	0	0	0	0	0	0	0	7.3	17.3	0	0	0	0	0	0	0	0	0	0	0	0	0	0	0	0	0	0	0	0	0	12.3	0	0	0	0	3.2	0
WBGene00001751	gst-3	15.9	0	0	0	18.1	24.9	0	0	35.9	37.9	0	57.9	0	81.9	2.7	6	0	5.6	0	0	60.7	0	2.1	17	53.6	0	0	0	107.9	0	41.1	54.2	0	0	0	0	48.8	0	10.1	0	1.4	44	80.8	0	9	34	67.1	20.7
WBGene00001752	gst-4	63.3	0	0	13.5	0	0	0	0	12.9	32.1	0	0	71.3	0	4.9	47.3	0	17.2	0	0	0	28.8	0	44.4	0	18.5	79.2	0	0	0	0	0	22.6	16.8	25.5	105.3	43.7	6.3	0	0	144.4	0	493	307.9	25.8	136.3	444	31.6
WBGene00001753	gst-5	35.8	0	591.2	4131	4.5	9.3	2.3	108.9	67.1	71.3	0	2.7	0	2.1	2228.5	545.1	176.5	477.7	4.2	0	41.4	482.8	471	40.3	182.8	148	28.3	363.6	5.5	0	4.7	92.4	28.2	44.1	0	319.4	956.4	17	74.5	0	46	7.8	143.4	54.2	38	142.1	100.5	0
WBGene00001754	gst-6	8.8	22.9	0	0	17.2	0	0	0	0	0	0	0	0	0	0	14.2	0	0	0	0	0	16.1	0	0	0	0	0	0	31.9	0	0	0	0	0	6.4	0	0	19.3	0	0	2.3	0	0	0	11	0	0	0
WBGene00001755	gst-7	0	0	326	264.8	83.3	41.7	61.7	95.4	17.6	200.5	48.4	63.9	6.2	152.4	15.5	65.4	502.6	20.8	37.1	21.6	0	30.5	274.6	101.8	794.5	352.9	228.1	54.7	0	0	48.6	69.2	42.8	0	122	296.3	316.2	179.7	251.8	28.2	7.1	0	43.6	25.9	39.5	32.2	51	45.2
WBGene00001756	gst-8	0	0	0	0	0	0	0	0	0	0	0	0	0	0	0	0	0	0	0	0	0	0	0	0	0	0	0	0	0	0	0	0	0	0	0	0	0	0	0	0	0	0	0	0	0	0	0	0
WBGene00001757	gst-9	0	0	0	18	0	0	0	0	0	0	0	0	0	0	4.1	0	0	0	0	0	0	0	0	0	21	0	0	0	0	0	0	0	0	0	0	0	0	0	0	0	0	0	0	0	0	0	2.3	0
WBGene00001758	gst-10	57.7	174.4	0	996.9	111.2	0	33	3	6.4	0	0	27	36	38.8	10709.6	1890.4	0	0	0	0	108.2	14	104.8	12.6	1279.6	124.2	0	18.4	0	197.9	80.4	30.8	37	124	0	69.4	108.6	0	0	0	142.8	67.4	16.8	45.4	63	12.2	18.5	29.4
WBGene00001759	gst-11	0	0	0	0	0	0	0	0	0	0	0	0	0	0	5.2	0	0	0	0	0	0	18.4	0	9.1	0	7	32.5	0	244.3	0	0	73.5	58.1	0	0	0	0	0	0	0	3.9	0	4.7	0	0	0	0	0
WBGene00001760	gst-12	16.4	18.3	53	0	0	0	0	98.8	0	0	4.7	0	0	0	21.2	0	0	160.9	0	0	1.5	7.6	75.1	30.9	0	0	0	0	37.5	83.5	0	28.2	55.8	0	20.9	0	0	0	0	0	6.3	0	0	1	4.4	0	4.4	0
WBGene00001761	gst-13	0	110.1	0	9.6	35	36.8	104.9	0	0	0	24.8	25.5	40.5	0.4	0	0	0	29.5	0	0	0	0	4.3	0	27.1	0	28.7	29.7	55.9	6.8	0	11.6	200.7	0	30.3	49.9	199	0	7.8	0	0	12.9	12.3	2	15.6	30.7	0.2	0
WBGene00001762	gst-14	26	0	0	0	0	0	0	0	0	0	0	0	0	0	40.6	0	0	0	0	0	0	0	0	0	0	0	0	0	0	0	0	0	0	0	0	0	0	0	0	0	0	0	0	0	0	0	0	0
WBGene00001763	gst-15	0	0	99.2	79.2	96.3	0	0	0	0	0	0	0	0	0	0	0	0	32.7	7.2	97.5	172.3	48.6	209.7	42.2	70.1	10.8	0	0	0	51.1	91.6	0	0	0	0	0	212.8	11.3	114	0	0	18.2	0	0	1	2.7	2.1	0
WBGene00001764	gst-16	27.1	58.7	0	23.9	10.8	0	32.3	0	82.5	0	0	0	0	3.2	247.7	24.9	0	0	0	0	0	0	77.2	6.6	30.4	0	0	30.8	0	0	0	31.1	57	0	32	0	0	0	47.1	17.5	2.5	0	0	0	4.7	0	0	0
WBGene00001765	gst-17	0	0	0	0	0	0	0	0	0	0	0	0	0	0	0	0	0	0	0	0	0	0	0	0	0	0	0	0	0	0	0	0	0	0	0	0	0	0	0	0	0	0	0	0	0	0	0	0
WBGene00001766	gst-18	0	0	0	0	0	0	0	0	0	0	0	0	0	0	0	0	0	0	0	0	0	0	0	0	0	0	0	0	0	0	0	0	0	0	0	0	0	0	0	0	0	0	0	0	0	0	0	0
WBGene00001767	gst-19	20.5	0	0	7.5	0	0	45.7	0	0	0	0	0	0	0	0	0	0	0	1.8	0	0	0	0	6.5	0	0	0	0	0	0	0	0	130.6	0	0	0	0	0	0	0	4.5	7.9	0	0	0	0	1.2	0
WBGene00001768	gst-20	0	31.9	0	60.6	115.5	34.8	44.5	118.6	0	0	1.8	81.7	2.9	0	0	0	3.6	71.1	0	0	0	13.9	140.4	0	0	29	27.5	0	183.3	145.5	201.4	59.8	0	0	27.9	0	0	0	10.6	0	0	0	20.1	0	29.8	6.5	16	0
WBGene00001769	gst-21	0	38.1	0	16.9	0	0	0	0	0	0	0	0	0	0	0	0	0	0	0	0	0	0	0	0	0	0	0	0	0	0	0	0	0	0	0	0	0	0	0	0	0	5	0	0	7.5	8.5	0	0
WBGene00001770	gst-22	0	0	0	0	0	0	0	0	0	0	0	17.6	0	0	0	0	0	0	0	0	19.2	0	0	3.6	0	0	0	0	37.6	0	0	0	62.9	0	0	0	0	0	23.1	0	0.2	0	5	27.4	4.3	9.3	4.5	0
WBGene00001771	gst-23	0	0	0	0	0	0	0	0	0	24.7	0	0	0	0	718.9	0	23	0	0	0	0	0	0	0	0	0	28.4	0	23.7	0	0	0	0	0	0	0	0	0	0	0	0	0	0	0	1.8	0	0	0
WBGene00001772	gst-24	0	0	62.4	57.5	26.2	14.4	0	0	0	0	0	0	46.2	0	7.6	14.8	0	0	0	0	0	0	52.5	0	62.4	0	0	0	0	0	62.4	0	0	0	0	0	40.1	34.5	0	0	0	7.4	0	0	0	0	3.2	10.4
WBGene00001773	gst-25	0	0	0	0	0	16.3	0	0	0	0	0	0	0	0	0	0	0	0	0	0	0	0	0	0	0	0	0	0	0	0	0	0	0	0	0	0	0	0	0	0	0	10.3	0	0	0	0	0	0
WBGene00001774	gst-26	20.3	0	0	0	0	0	0	0	50.9	0	0	0	0	0	28.8	0	0	0	0	0	0	0	0	0	23.2	0	0	60.1	0	0	0	0	0	0	0	0	0	0	0	0	5.9	0	0	29.2	0	0	0	0
WBGene00001775	gst-27	0	0	0	0	82.1	0	0	0	49.8	0	0	0	0	0	17.9	0	0	29.2	0	0	0	11.1	0	0	0	0	0	0	15.6	83.8	0	3.5	0	0	0	0	0	0	26.9	0	0	11	7	0	5.8	2.7	4.8	0
WBGene00001776	gst-28	0	0	0	34.6	6.4	0	61.6	0	0	0	0	0	0	0	1489.8	37.4	21	0	1.4	0	15.1	9.1	0	0	0	0	0	0	42.9	0	0	0	0	0	0	0	0	0	0	0	5.4	0	0	0	0.3	0	0	0
WBGene00001777	gst-29	0	0	0	6.9	0	0	0	0	0	0	0	0	0	0	3.4	0	0	0	6.6	37.2	16.4	0	0	0	0	10.4	0	0	0	0	0	0	0	0	0	0	0	0	0	0	0	0	0	0	0	0	0	23.2
WBGene00001778	gst-30	0	0	0	0	0	0	0	0	0	0	0	0	0	0	0	0	0	0	0	0	0	0	0	0	0	0	0	0	0	0	0	0	0	0	0	0	8.2	0	0	0	6.7	0	0	0	0	0	0.9	0
WBGene00001779	gst-31	0	0	334.5	127.1	17.1	0	0	0	0	0	0	0	0	12.3	0	0	24.7	0	3.5	0	48.3	115.6	66.9	11.9	92.4	0	0	0	0	0	0	192.1	0	0	0	0	111	35	0	0	0	30.8	0	0	0	0	0	0
WBGene00001780	gst-32	0	0	0	0	0	0	0	0	0	0	0	0	0	0	0	0	0	0	0	0	0	0	0	0	0	0	0	0	0	0	0	0	0	0	0	0	0	0	0	0	0	0	0	0	0	0	0	0
WBGene00001781	gst-33	0	0	0	0	0	0	0	0	0	0	0	0	0	0	104.9	77.1	0	33.2	0	0	0	0	0	0	0	0	37.4	0	0	0	0	0	0	0	0	0	0	0	0	0	17.5	0	3.3	0	1.9	0	2.9	0
WBGene00001782	gst-34	0	0	0	0	0	0	0	0	0	0	0	0	0	0	0	0	0	0	0	0	0	0	0	0	0	0	0	0	0	0	0	0	0	0	0	0	0	0	0	0	0	0	0	0	0	0	0	0
WBGene00001783	gst-35	0	0	0	0	0	0	0	0	0	0	0	0	0	10.7	8.9	90.3	0	10.1	0	0	0	0	0	0	0	0	0	66.2	0	0	0	0	0	58.1	0	0	0	0	0	0	2.3	0	0	8.4	0	0	0.5	0
WBGene00001784	gst-36	4.7	0	0	13.7	0	0	0	0	0	1.8	0	0	19.4	17.9	794.2	0	36.3	27.3	10.4	0	0	23.1	0	0	0	39.5	39.6	57.5	0	0	0	46.5	0	50.4	0	0	0	0	86.9	0	0	27.3	0.2	30.4	13.1	22.4	0	9.3
WBGene00001785	gst-37	0	0	0	0	0	0	0	0	0	0	0	0	0	0	0	0	0	0	0	0	0	0	0	0	0	0	0	0	0	0	0	0	0	0	0	0	0	0	0	0	0	0	0	0	0	0	0	0
WBGene00001786	gst-38	0	0	0	8.1	18.3	0	0	0	0	0	0	20.7	0	0	0.3	12.1	0	0	0	0	0	9	45.8	36.3	0	12.3	0	0	31.9	0	0	0	0	0	3.8	68.6	0	0	47.4	0	14.4	0	0	0	0	4.5	0	0
WBGene00001787	gst-39	44.2	0	997.3	653.8	152.1	0	54.5	0	0	0	67	0	0	0	89.8	0	19.7	0	62.9	177.7	184.9	686.4	542.7	145.6	609.2	338.4	33.8	0	19.9	0	0	85	0	0	15.3	31.9	516.9	13	97.9	0	0	8	0	0	0	30.8	13.9	13
WBGene00001788	gst-40	0	0	387.6	160.7	47.8	0	0	0	15.8	43.9	0	18.6	41.4	0	0	0	0	0	11.2	36.7	33.7	28.6	141	222.6	457.9	212	143	61	0	51.1	0	10	0	261.2	32.3	0	308.4	56.1	296.9	0	4.6	0	5.4	0	4.4	0	4.5	17.4
WBGene00001789	gst-41	0	0	0	0	0	0	0	0	0	0	0	0	0	0	0	0	0	0	0	0	0	0	0	0	0	0	0	0	0	0	0	0	0	0	0	0	0	0	0	0	0	0	0	0	0	0	0	0
WBGene00001790	gst-42	0.3	15.8	0	6.6	22.4	46.3	11.9	101.7	33.1	17	0	0	33	0	22.4	0	12.8	5.4	0	0	0	0	32.5	0	0	0	0	43.8	75.4	0	91.8	19	0	0	15.7	63.5	0	2.9	0	0	7.2	0	0	0	8.1	6.6	0	0
WBGene00001791	gst-43	0	0	0	11	11.8	0	0	0	0	26.7	0	0	0	0	18.8	18.1	17	23.8	24.9	0	0	11	14.7	24.1	0	6.2	0	35.4	18.8	0	23.6	0	0	0	0	0	0	9.9	44.6	0	6.3	3.5	5.4	14.9	7.3	5.3	1.8	7.5
WBGene00001792	gst-44	0	0	0	0	0	0	0	0	0	0	0	0	0	0	0	0	0	0	0	0	0	0	23.9	0	0	0	0	0	0	0	0	0	0	0	0	0	0	0	0	0	0	0	0	0	0	0	0	0
WBGene00001793	gsy-1	0	0	0	6	0	0	0	0	0	24.7	0	0	0	0	0	0	0	11.7	2.2	0	0	0	0	0	0	16.2	0	0	0	0	0	0	0	0	0	0	37	0	0	0	0	13.3	32.9	0	14.8	28.6	26.5	0
WBGene00001794	gta-1	0.8	43.6	39.6	26.7	0	35.1	79	0	0	0	199.1	687.4	95.2	0	34	53.8	0	12.9	0	0	0	0	0	31.1	0	0	0	0	44.2	0	30.3	34.3	173.3	0	5	118.1	0	2.6	30.4	8.8	13.9	0	140	165.3	69.3	94.3	97.3	39.6
WBGene00001795	gtl-1	0	0	0	0	0	0	0	0	0	0	0	31.3	0	0	10.3	0	0	0	0	40.5	0	0	0	0	0	5.7	0	53.3	25.4	0	0	0	0	0	0	0	0	34.7	39.2	0	0	0	1.6	28.2	7.3	0	2.4	0
WBGene00001796	gtl-2	0	0	0	0	0	0	0	0	0	0	0	0	0	0	0	0	0	0	0	0	0	10.1	0	0	0	0	0	0	0	0	0	0	0	0	0	0	0	0	0	0	0	0	0	0	0	0	0	0
WBGene00001803	lite-1	19.1	0	0	0	0	0	0	0	0	0	0	0	0	0	6.5	213.4	0	0	0	0	0	45.2	0	0	0	45.8	0	0	0	0	0	3211.2	47.4	0	0	0	0	42.3	0	0	0	0	0	0	0	0	0	0
WBGene00001804	gur-3	0	0	0	0	0	0	0	0	0	0	0	0	0	0	0	0	0	0	0	0	0	0	0	11	0	0	0	0	0	113.9	0	0	0	0	0	0	0	0	0	0	49.4	0	0	0	0	0	0	0
WBGene00001805	gur-4	0	0	0	0	0	0	55.2	0	0	1.7	0	0	0	0	0	0	0	0	0	0	0	0	0	0	0	0	46.8	0	0	0	53.2	0	0	0	0	0	0	0	0	0	0	0	76.2	0	0	3.7	46.5	0
WBGene00001806	gur-5	0	0	0	0	0	0	0	0	0	0	0	0	0	0	13.7	0	0	0	0	0	0	0	0	0	0	0	0	0	0	0	0	0	0	0	0	0	0	0	0	0	0	0	0	0	0	0	0	0
WBGene00001808	gut-2	265.2	33.9	465.5	157.3	72.3	91.8	196.5	136.1	404.6	0	385.4	205.1	159.8	47.1	63.8	15.5	98.4	157.7	361.3	119	170	183.5	135.5	258.9	202.2	153.7	240.4	52.6	91.8	374.9	311.9	100.6	336.2	505.9	98.4	250.9	52.6	227.6	135.9	307.5	38.2	92.6	121.9	5.9	40.1	29.2	65.7	175.8
WBGene00001811	haf-1	29.1	0	0	16.3	0	11.9	0	0	0	0	0	26.7	41.9	0	0	0	0	14.6	8.8	0	0	0	0	14.3	0	17.4	0	0	0	0	0	29.5	0	0	0	0	0	0	19.8	0	0	24.4	0	0	0	0	0	20.6
WBGene00001812	haf-2	17.5	0	0	18.4	0	0	0	0	0	74	0	0	0	0	33.8	0	0	21.4	2.7	0	1.2	10	0	16.8	0	12	26.3	0	0	9.2	0	0	0	0	9.6	0	6.2	29.7	37	0	0	6.3	2.7	0	12.1	0	2.2	17.3
WBGene00001813	haf-3	32.7	0	68.6	27.1	34.3	0	0	7.7	0	7.9	2.5	29.8	0	17	6.4	29	0	0	22.6	40.1	0	17.4	63	28.7	0	9.1	22	54.5	9.9	261.6	0	4.7	55.5	0	11.7	48.9	0	8.7	36.6	0	0	40.1	24.4	36.6	59.5	71.7	8.6	4.1
WBGene00001814	haf-4	12.3	0	0	28.7	0	29.4	0	0	0	0	44.5	0	29.7	0	15.5	2.3	1.8	0	0	11.2	12.1	1.5	18.3	12.4	0	0	0	0	12.1	0	0	16.4	0	0	7.1	0	0	10.1	0	0	0	0	4	0	7.5	0	3.7	28
WBGene00001815	hmt-1	21.5	0	18.7	13.3	0	24.3	0	0	87.1	0	0	0	0	0	0	0	8	22.1	15.4	0	0	16.7	8.7	0	23.4	0	47.5	0	0	0	52.7	49.7	0	0	0	0	0	58.8	0	24.4	29.7	0	2.9	15.7	3.8	0	2.8	44.9
WBGene00001816	haf-6	9.3	0	0	16.3	13.3	19.8	0	112.1	0	0	67.6	21.9	33.7	0	5.4	0	0	0	49.9	34.8	37.7	0	0	41.1	16	16.9	29.9	0	0	37.9	0	0	0	0	0	0	69.2	0	0	0	37.2	23.4	7.9	3.8	21	24.6	3.8	15.5
WBGene00001817	haf-7	32.6	52	0	49.8	0	0	79.1	0	0	18.6	0	22.9	49.5	17.6	0	0	0	24.4	17.2	8.7	0	11.2	66.7	20.6	19	23	28.2	0	36.8	39.4	0	86.7	33.4	0	0	0	0	26	24.2	0	1.2	25.5	12.1	29.9	0	0	6.2	0
WBGene00001818	haf-8	0	0	0	0	0	0	0	0	0	0	0	0	0	0	0	0	0	0	0	0	0	0	0	0	0	0	0	0	0	0	0	0	0	0	0	0	0	0	0	0	0	0	0	0	0	0	0	0
WBGene00001819	haf-9	38.6	0	0	0.9	0	0	74.4	0	0	0	0	8	11.2	0	1.5	0	10.7	0	0	0	5.1	22.2	54.1	0	0	15.3	0	0	70.9	79.3	0	0	0	73.6	10.7	148.3	43.3	0	0	24.5	5	0	0	0	0	1.2	4.1	29.4
WBGene00001820	ham-1	335.1	43.4	0	77.2	59.2	80.9	82.1	430.5	745	151.4	90.7	23.4	0	70.2	2	0	53.2	127.5	44.9	0	78.2	79.2	0	25.1	228.3	105.5	237	0	0.3	249.3	0	9.8	154	29.6	0	593	135.9	160	20.5	33.4	53.6	115	24.7	0	40.9	3	0	181
WBGene00001821	ham-2	0	0	0	0	0	0	31.3	0	0	0	0	19.2	0	12.8	192.4	55	6.4	120.1	0	15.5	150.8	0	0	25.2	16.2	14.7	8.4	0	0	0	74.2	0	0	0	8	0	0	0	0	460	0	11.3	24.1	0	7.4	0	0	0
WBGene00001823	hap-1	31.3	1.7	0	6.9	40	12.7	0	14.3	136.2	34.7	108.2	29.5	0	41	30	21.3	0	57.5	55.3	48	63.7	101.5	15.5	24	29.4	3.9	40.7	0	0	79.9	92.8	73	31.5	42.1	0	0	0	20.7	61.7	115.6	17.9	28.8	19.9	47.8	25.2	24.4	25.3	38.6
WBGene00001824	hbl-1	608.4	211.2	0	139.5	0	318.1	527.8	251.1	614.1	32.9	352.1	413.6	163.6	250.9	0	0	0	206.3	1021.3	180.1	38	217.7	51.1	178.7	63	93.9	3.4	52.7	62.6	225.5	413	397.3	341.2	587.7	126.8	176.6	37	154.5	0	230.9	0	90.2	50.3	35.7	11.2	20.6	30.2	206.9
WBGene00001827	hcf-1	86.5	34	34.9	32.9	82.3	0	27.9	0	0	45.2	51.7	51	14.5	11.9	21.3	33.6	91.9	127.2	96.1	81.9	6.1	47.9	4.7	98.5	45.7	61.2	73.4	88.4	0	0	90.9	78.7	2.9	179.7	59.1	0	16	135.1	16.2	53	0	61.2	12.6	0	0	2.6	9.3	22.1
WBGene00001828	hch-1	0	0	0	5.6	0	0	55.5	33.9	0	0	0	0	0	0	0	21.1	0	0	0	0	0	0	0	0	0	0	0	0	0	0	0	0	0	0	0	0	11.3	37	0	11.8	0	0	0	18	0	0	10.7	0
WBGene00001829	hcp-1	0	0	25.6	0	2.4	49.8	0	0	0	35.3	0	0	44.7	4	0	0	60.6	68.4	1.6	43	12.5	22.3	0	1.8	11.9	14.5	52.1	9.4	0	92.4	0	43.1	0	0	0	0	43.2	60.8	0	0	26.8	7.3	9.7	0	2.9	12.3	0	41.1
WBGene00001830	hcp-2	22.6	0	15.6	33.2	0	4	0	47.3	0	2	12.2	12.2	0	0	3	0	16.8	121.2	13.4	0	31.9	0	52.6	11	0	0	87.2	0	0	0	130.2	10.3	29.1	65.7	23.6	0	29.9	33.1	0	13.9	0	0	29	0	15.7	0	3.3	6.1
WBGene00001831	hcp-3	0	0	0	26.4	0	20.2	0	28.9	0.9	5.1	46.4	17.2	0	12.3	0	0	9.8	73.3	0	4.8	9	0	23.3	0	38.5	0	17	0	0	0	0	10.2	0	0	0	0	60.1	26.7	31	0	28.4	36.7	1.4	0	12.6	13.4	2.2	37.5
WBGene00001832	hcp-4	16	0	5.1	18.5	16.3	0	28.6	22.5	0	20.8	0	0	0	22.3	15.3	187.9	32	82.9	12.9	35.5	0	0	0	38.8	37.5	0.1	53	78.1	16.6	0	0	35.3	54.3	0	29.6	67.8	0	97.2	58.7	0	0	5.8	15.3	0	11.8	13.5	7.3	49.1
WBGene00001833	hcp-6	23.7	71.8	17	26.3	52.1	51.1	63.4	99.1	24.3	1.1	0.8	51.1	25.5	54.5	18.4	55.3	17.2	41.2	25.1	28.2	31.9	2.8	19.2	17.4	0	23.5	105.8	0	93	21.8	57	56.2	33.1	134.8	29.3	0	26.1	38.7	0	46.1	0	46.4	19.2	0	10.7	8.1	5.6	78.9
WBGene00001834	hda-1	114.2	22.5	83.9	41.5	15.4	76.2	0	0	43.7	86	54.9	76	0	99.4	35.9	0	11.9	153.3	74.2	8.5	106.8	27.1	70.2	75.2	19.8	81.1	152.6	13.1	35.6	33.8	0	27.1	239.7	56.5	0	0	210.3	64.7	21.7	126.5	8.9	125.5	11.1	18.1	17.9	18.5	0	80.4
WBGene00001835	hda-2	86.2	80.2	73.2	22.7	36.4	36	98.4	72.7	0	0	76.7	19.7	51.3	19.5	0	36.5	21.1	0	90.3	144.1	39.6	75.9	0	76.4	62.5	59.1	91.9	7.4	38.7	0	16.7	53.3	0	38.6	9.4	40.5	52.5	94	0	60.6	0	6	14.6	0	9	12.3	4.7	49.8
WBGene00001836	hda-3	236.8	0	0	122.7	95.1	175.3	425.1	183.6	285.7	88	76.6	169	241.6	58.2	5	0	2.9	56.4	260.9	167.3	163.7	89.7	194	118.6	40.5	95.3	261	0	86.2	79.9	0	91.7	86.6	190.1	72.6	132.1	149.5	223.1	288.9	131.7	50.5	163.4	60.7	0	22.1	59	27.8	102.1
WBGene00001837	hda-4	0	0	109.9	47.4	63.8	43.3	34.6	78.6	0	0	0	1.3	0	0	0	0	34.3	0	27.3	58.6	44.5	28.6	26.7	4.7	67.2	0	40.4	0	0	0	0	0	0	147.7	0	0	0	4.9	50.4	0	0	13	0	1.7	9.9	5.5	0	10
WBGene00001838	hda-10	0	0	0	25.8	22.2	20	44	0	0	17.6	0	0	0	0	18	0	0	0	13.9	6.6	11.5	0	0	15.9	23.3	37.5	8.5	14.8	0	0	0	46.7	0	40.8	0	0	0	0	20.1	0	10.9	0	6.2	0	0	6.7	0.2	0
WBGene00001839	hdl-1	0	0	0	0	0	0	0	0	0	0	0	0	0	0	0	0	0	0	0	0	0	0	0	0	0	0	0	0	0	0	0	0	0	0	0	0	0	0	0	0	0	0	0	0	0	0	0	0
WBGene00001840	hel-1	359.6	151	334.7	270.1	246.3	301.3	339.4	340.9	8.9	253.2	211.5	327.8	120.3	103.6	163.9	105.3	110.5	316.3	454.2	83.5	182.6	183.7	248.9	204.5	219.4	410.8	513	107.6	137.9	329.2	586.8	308.3	218.3	203.6	81.6	392.3	304.4	359.2	263.8	187	92.3	209.7	161.7	34.1	151	142.9	96.3	142.7
WBGene00001841	hen-1	0	0	0	0	0	0	0	0	0	0	0	0	0	0	0	0	0	0	0	0	57.8	0	0	0	0	0	0	0	0	0	0	0	0	0	0	0	22.1	0	0	0	0	0	0	0	0	0	0	0
WBGene00001842	her-1	9.8	0	0	17.4	0	107.5	0	0	0	73.7	0	87.6	3.4	0	3.1	57.1	0	9.8	0	0	0	0	832.1	0	32.9	8.1	52.3	0	34.5	0	0	0	0	0	62.6	0	0	0	83	198.2	3	3.2	17.1	0	26.7	4.2	6	0
WBGene00001843	hgo-1	19.7	52.6	31.1	56.5	0	109.6	32.2	101.2	0	0	16.3	0	0	15.8	13.5	0	0	20.1	0	23.3	0	72.7	89.8	42.4	15.5	0	0	30.7	118.5	239	289	11.5	34.4	172.6	53.1	1.5	0	46.6	18.2	0	0	33.8	11	0	5.9	0	9.5	0
WBGene00001844	hid-1	75.6	55.3	0	50.5	23.5	196.5	119.8	0	55.2	16.9	0	85.2	81	39.2	3.7	86.7	41	29.6	120.5	22.2	92	86.8	35.5	61	15.6	75.3	134.3	14.5	34.8	0	85	40.7	173.7	231.5	19.6	72.4	149.9	119.2	17.1	82.6	6.1	64.7	21.8	0	7.7	0.7	6.4	12.9
WBGene00001851	hif-1	28.7	0	257.9	428.9	305.2	87.9	27.9	211.5	129.6	594.8	38.3	42.6	61.2	36.7	54.2	45.9	39.2	13.3	27.7	221.1	265.1	155.9	269.7	161.7	348.5	344.4	163.6	168.6	51	50.7	106	403.1	275.3	253.1	67.4	88.5	423.7	398.8	211.2	88.8	63.6	304	160	270.1	145.1	320.1	237.2	109.8
WBGene00001852	hil-1	0	0	0	0	21.3	0	66.2	0	0	0	0	0	0	0	0	0	0	0	2.8	34.1	0	0	13.2	0	0	0	0	0	0	46.9	0	0	0	0	0	0	0	0	39.5	0	0	0	0	0	0	0	0	0
WBGene00001853	hil-2	3407.7	2515	8478.7	2133.2	3274.3	3267.1	2812.1	9872.4	11900.2	2221.7	5020.9	3706.5	586.5	1312.9	736.6	852	2012.6	4493.8	1545	2086.9	1511	1203.7	2707.7	2772.9	2832.5	2931.8	8940.3	7936	3365.5	4810.3	6047.5	5934.6	11436.9	5440.8	2777.5	1949.1	3176.3	4572.8	1132.6	2547.6	2129.9	5262.3	2045.5	62.3	826.4	271.2	423.7	4539.7
WBGene00001854	hil-3	1403	464.4	2194.8	1006.8	1858.7	1063.6	342.8	3445.5	1515.8	987.6	1214.5	1169.9	571.5	666.2	213.3	311.8	537.3	2055.4	284.8	1227.8	258.9	529.4	829	893.5	993.4	1012.7	3122.1	2612.5	905.3	2288	1519.5	1923.7	3284.9	778.2	596.1	320.7	630.7	1310.7	504	330.2	813.2	2287.5	855.9	180.5	404.6	210.4	274.9	2579.7
WBGene00001855	hil-4	3.4	0	82.9	0	13.4	52	0	122.5	88.2	108.7	46.8	37.4	84.6	37.9	10.7	3.1	214.2	91.9	47.4	26.2	0	13.1	265.3	12.3	4.8	0	148.4	477.5	43.9	0	202.1	0	107.8	152	88.7	0	0	0	63.8	33.8	0	30	36	0	67.6	12.6	0	0
WBGene00001856	hil-5	0	0	651	206.4	607.6	39.3	75.7	297.1	307.5	201.1	309.1	69.5	0	61.3	7.7	24.8	46.8	13.3	0	261.7	16.9	14.4	24.2	173.1	61.9	0	137	571.2	82.5	0	160.5	175.4	240.3	43	70.8	0	155.2	242	38.1	52	11.3	170.1	43.1	0	11.2	0	18.9	38.9
WBGene00001857	hil-6	0	0	0	19.3	18.4	0	0	0	0	0	0	0	0	0	0	0	0	0	1.4	45.2	0	0	0	14.2	0	0	0	0	0	0	0	0	16.8	0	0	0	0	0	0	0	0	0	10.3	0	1	0	0	0
WBGene00001858	hil-7	74827.9	82815.3	13209.4	5799.5	7951.5	40562	63704.7	43794	49628.9	13675	83278.5	38420.8	33561.8	10401.7	1230.1	2945.5	36542.3	15815.1	16722.9	10635.7	3326.5	28948.4	6848.6	15806.8	5669.7	18070.5	40592.2	7869.9	15190.6	14712.6	38189.8	29518.5	24882.8	33920.1	10805.3	19268.2	14767.5	24975.2	5761.9	2871.7	2601	9945.8	7467.4	12885.4	9359.8	7235	8785.2	5132.8
WBGene00001859	hil-8	0	0	0	0	0	0	0	0	0	0	0	0	0	0	11.6	0	0	0	0	0	0	0	0	0	0	0	0	0	0	0	0	0	0	0	0	0	0	0	0	0	0	0	0	0	0	0	0	0
WBGene00001860	him-1	201.6	68	60.5	83.8	26.2	195.2	246.3	315.4	104	127.4	213.2	141.3	53.4	78.5	47.2	13.4	30.7	37.2	208.1	166	117.8	97.3	4.9	110.5	70.7	117	155.3	7.8	180.2	197	126.7	256.5	58.7	249.8	36.1	75	0	173.2	31.4	127.5	0	69.4	27.5	55.5	37.1	5.5	15.3	50.9
WBGene00001862	him-3	0	0	0	0	0	0	0	0	0	0	0	0	0	0	0	0	0	0	4.5	6	10.2	0	0	0	0	0	0	0	0	0	0	0	0	0	0	0	0	0	29.2	0	0	12.1	0	0	3.9	6.5	4.2	0
WBGene00001863	him-4	0	33.6	0	7.4	0	0	0	0	0	0	60.8	0	0	53.9	3.1	0	0	0	0	0	0	0	0	0	0	63.5	0	0	23.2	0	18.3	3.8	0	0	12.6	0	39.3	0	0	0	51.5	14	13.5	16.6	2008.3	136.9	108.1	13.9
WBGene00001864	him-5	0	0	0	0	28.7	0	0	0	0	0.9	0	0	0	0	0	0	0	0	0	0	0	0	0	0	0	0	0	0	0	0	0	0	0	0	0	0	0	0	0	0	0	0	0	4.6	0	0	6.9	0
WBGene00001865	him-6	0	35.7	0	0	0	25.8	0	0	0	30.3	0	0	50.1	19	1.7	1.5	28.5	0	1.4	0	0	0	0	0	0	10.6	0	0	0	0	0	0	0	0	5.6	0	0	0	0	0	69.9	0	0	0	2.2	0	2.7	5.5
WBGene00001867	him-8	22.7	22.4	0	7.4	18.5	11.1	0	0	0	0.2	5.1	0	0	5.6	12.1	0	30.1	0	21.8	26	0	0	19.2	16.6	21	9.9	0	0	0	0	0	0	0	0	24.9	97.3	0	0	0	37.6	0	4.7	0	0	0.5	5.7	0.1	0
WBGene00001869	him-10	0	0	57.7	0	0	23.6	31.2	0	0	21.7	76	0	9.3	16.5	0	4.3	10.4	45.4	0	0	0	30.1	50.6	0	11.5	0	49.5	60.4	30	0	16.2	20.7	0	0	32.1	0	72	9.9	0	100.7	0	3.7	4.7	0	0	0	2.9	19.1
WBGene00001872	him-14	0	0	0	0	0	0	0	0	0	0	0	0	0	0	0	0	14.2	0	0	0	0	0	0	0	0	0	0	0	0	0	0	0	0	0	0	0	0	0	0	0	0	0	0	0	0	0	2.1	0
WBGene00001874	him-17	0	32.3	0	44.9	18.5	18.9	120.4	77.8	41.5	30.3	0	45.2	46.3	71.4	12.6	0	0.2	85.6	51	0	24.3	24.5	95.9	32.9	102.2	29	69	0	0	126.1	44.7	9	0	65.3	6.7	40.3	26.5	1.2	93.3	0	2.3	35.6	6.3	16.3	19.5	22.6	21	38.5
WBGene00001875	his-1	0	0	0	0	0	0	0	11.9	0	16.3	58.4	0	0	16.4	8	0	0	18.3	0	0	0	0	0	0	0	0	49.5	0	0	0	0	28.3	13.1	0	0	0	0	0	0	0	0	2.9	0	0	1.1	10.3	0	0
WBGene00001876	his-2	0	0	4.5	0	0	11.3	0	0	33.5	0	0	0	0	0	0	0	0	0	0	0	0	1.6	0	4.3	0	0	27.7	57.2	0	0	0	0	48.9	0	0	0	0	0	37	0	0	14	0	0	2.6	0	1.7	0
WBGene00001877	his-3	0	0	0	20.1	0	7.6	0	70.7	31.1	0	25.8	0	0	21.6	0	0	0	90.4	12.1	0	0	0	0	8.9	0	0	22.9	0	0	3.3	45.4	0	0	40	0	80.8	0	0	35.4	0	0	5.5	0	3.4	14.5	0	1.8	2.1
WBGene00001878	his-4	0	0	24.9	0	0	0	37.6	36.8	0	0	0	26	0	0	0	0	34.2	166	6.2	15.5	0	0	17.9	4.1	0	13.2	0	104.9	8.9	6.8	48.4	0	0	0	29.9	0	0	0	0	0	0	0	0	0	0	0	0	11.6
WBGene00001879	his-5	0	0	0	26.3	0	0	0	0	65.8	0	5.3	8.3	0	0	0	0	11.1	0	0	0	0	0	10.9	3.6	0.8	0	0	0	0	32.6	0	0	12.3	0	0	0	0	2.7	0	0	0	12.7	0	0	0	0	3.6	0
WBGene00001880	his-6	0	0	0	0	25.5	25.3	0	0	30.8	0	6.1	0	0	0	0	0	0	7.9	0	0	0	0	0	0	0	0	0	0	0	0	0	2.7	0	74.5	0	0	15.8	0	29.3	0	22.6	0	0	0	0	0	0	0
WBGene00001881	his-7	0	0	11.9	0	0	0	0	204.4	47.1	16.6	0	0	0	5.2	7.7	0	17	41.8	4.6	0	0	13.6	0	5.9	27.9	11.4	25.7	0	20.5	0	39	0	0	0	0	76.8	0	0	0	0	12	32.5	7.5	0	0	0	1.3	11.3
WBGene00001882	his-8	9.8	0	139.9	0	0	0	0	0	0	0	19.3	0	32	0	1.2	0	6.8	0	0	90.5	10.6	0	55.6	0	0	9.5	11.8	0	0	0	0	0	46.4	0	24.5	0	0	51.6	0	0	16.4	0	7	0	21	0	5	4.3
WBGene00001883	his-9	34.6	77.6	0	0	25.4	0	0	0	0	0	155.4	24.2	0	0	0	13.8	45.8	31.2	0	0	0	9.1	0	9.3	0	0	8	0	0	2.3	46.1	1.3	2.4	0	0	0	0	14.8	0	22.8	32	4.7	0	1	4.6	15.6	11.3	22.7
WBGene00001884	his-10	0	0	0	0	0	0	0	0	0	0	0	0	0	0	0	0	0	0	0	0	0	0	0	0	0	0	0	0	0	0	0	0	0	0	0	0	0	0	0	0	0	0	0	0	0	0	0	0
WBGene00001885	his-11	0	0	0	15.8	0	0	0	9.6	102.1	18.2	0	29.4	0	0	19	30.9	0	0	5.4	0	0	0	0	4.1	25.4	0	48.8	0	0	31.9	0	0	0	80	0	0	0	0	0	0	8.5	11.1	0	8.1	3.6	1.2	13.4	3.5
WBGene00001886	his-12	0	0	0	0	0	0	0	0	0	0	0	0	0	0	0	0	0	0	0	0	0	0	0	0	0	0	0	0	0	0	0	0	0	0	0	0	0	0	0	0	0	0	0	0	0	0	0	0
WBGene00001887	his-13	0	0	0	0	0	0	0	0	0	0	0	0	0	0	0	0	0	0	0	0	0	0	0	0	0	0	0	0	0	0	0	0	0	0	0	0	0	0	0	0	0	0	0	0	0	0	0	0
WBGene00001888	his-14	0	0	0	0	0	0	0	0	0	0	0	0	0	0	0	0	0	0	0	0	0	0	0	0	0	0	0	0	0	0	0	0	0	0	0	0	0	0	0	0	0	0	0	0	0	0	0	0
WBGene00001889	his-15	0	0	0	0	0	0	0	0	0	0	0	0	0	0	0	0	0	0	0	0	0	0	0	0	0	0	0	0	0	0	0	0	0	0	0	0	0	0	0	0	0	0	0	0	0	0	0	0
WBGene00001890	his-16	0	0	0	0	0	0	0	0	0	16.2	0	0	0	0	0	0	46.1	57.2	0	0	0	0	0	0	0	0	0	0	0	0	0	0	0	0	0	0	0	0	0	0	0	0	0	0	0	0	0	14.4
WBGene00001891	his-17	0	0	15.4	0	0	0	0	15.1	0	0	0	0	0	0	0	16.8	0	0	0	0	0	0	0	0	0	0	0	0	0	0	0	14.9	0	0	0	0	0	5.4	0	0	10.8	0	0	40.1	8.2	7.6	1.6	0
WBGene00001892	his-18	0	10.7	68.1	0	0	0	0	32.6	48.4	31.3	0	0	0	0	2.6	0	0	0	0	0	0	0	0	0	0	0	22.7	0	12.2	21.8	0	0	0	0	0	0	0	0	27.4	0	4.5	8.9	0	43.3	1.6	0	0	18.9
WBGene00001893	his-19	0	0	0	0	0	0	0	0	0	0	0	0	0	0	0	0	0	0	0	0	0	0	0	0	0	0	0	0	0	0	0	0	0	0	0	0	0	0	0	0	0	0	0	0	0	0	0	0
WBGene00001894	his-20	0	0	0	0	0	0	0	0	0	0	0	0	0	0	0	0	0	0	0	0	0	0	0	0	0	0	0	0	0	0	0	0	0	0	0	0	0	0	0	0	0	0	0	0	0	0	0	0
WBGene00001895	his-21	0	0	0	0	0	0	0	0	0	0	0	0	0	0	0	0	0	0	0	0	0	0	0	0	0	0	0	0	0	0	0	0	0	0	0	0	0	0	0	0	0	0	0	0	0	0	0	0
WBGene00001896	his-22	0	0	0	0	0	0	0	0	0	0	0	0	0	0	0	0	0	0	0	0	0	0	0	0	0	0	0	0	0	0	0	0	0	0	0	0	0	0	0	0	0	0	0	0	0	0	0	0
WBGene00001898	his-24	14287.8	5220.4	11070	4705	5510.9	8284.9	2373.7	15381.5	9676	5336	8480.1	5171.9	717.4	2282.7	1141.9	2491.2	4159.7	12884.8	2928.7	3429.9	5584	2395.6	2221.2	4046.2	1457.8	2569.7	14371	12124	5375.6	10871.7	9879.8	9681.8	13503.6	7338	2741.1	2713.5	6126.3	8244.2	1793.1	2334.6	2891.3	7633.8	2582.2	731.3	2619.8	549.4	1424.7	11644
WBGene00001899	his-25	0	0	0	9.8	0	0	0	0	33.9	0	9.3	0	0	7.6	0	16.1	0	16.8	0	0	0	1.2	0	0	0	0	45.9	0	0	0	0	0	3.2	0	0	0	0	0	0	0	5.1	0	0	0	2.8	0	1.2	5.9
WBGene00001900	his-26	0	0	0	0	0	0	0	0	0	0	0	0	0	0	0	0	0	0	0	0	0	0	0	0	0	0	0	0	0	0	0	0	0	0	0	0	0	0	0	0	0	0	0	0	0	0	0	0
WBGene00001901	his-27	0	0	0	0	0	0	0	0	0	0	0	0	0	0	0	0	0	0	0	0	0	0	0	0	0	0	0	0	0	0	0	0	0	0	0	0	0	0	0	0	0	0	0	0	0	0	0	0
WBGene00001902	his-28	0	0	0	0	0	0	0	0	0	0	0	0	0	0	0	0	0	0	0	0	0	0	0	0	0	0	0	0	0	0	0	0	0	0	0	0	0	0	0	0	0	0	0	0	0	0	0	0
WBGene00001903	his-29	0	0	15.8	0	0	11.6	0	0	0	0	0	10.4	0	0	0	0	0	0	0	0	0	0.8	0	0	0	0	0	0	0	11.3	0	0	4	0	0	0	0	0	0	0	0	12.7	4.3	0	0	0	4.6	0
WBGene00001904	his-30	0	0	0	0	0	0	0	0	0	0	0	0	0	0	0	0	0	0	0	0	0	0	0	0	0	0	0	0	0	0	0	0	0	0	0	0	0	0	0	0	0	0	0	0	0	0	0	0
WBGene00001905	his-31	28.3	28.9	68.9	35.2	19.4	0	28	40.9	35.4	0	140.7	124.9	0	0	3.4	0	0	0	0	86.2	38.9	13.4	26.7	0	12.3	1	29.6	82	4.9	77	46.7	57.4	38.3	0	11.5	49.5	7.3	24.3	28.3	0	32.9	11.2	15.7	21.1	9.9	5.1	6.5	33.1
WBGene00001906	his-32	155.7	113	127.3	62.7	47.2	33.8	0	0	364.8	0	776.8	160.1	121.3	81.7	13.7	77.2	0	1.3	3.3	10.3	0	50.2	0	5.7	26.2	75.2	278.2	74.5	62.4	58.6	57	54.4	135.4	87	0	61.7	18.7	113.9	122	126.2	90.4	64.4	19.3	11.2	37.5	16.9	28.6	52.7
WBGene00001907	his-33	0	0	0	0	0	0	0	0	0	0	0	0	0	0	0	0	0	0	0	0	0	0	0	0	0	0	0	0	0	0	0	0	0	0	0	0	0	0	0	0	0	0	0	0	0	0	0	0
WBGene00001908	his-34	0	0	0	0	0	0	0	0	0	0	10.4	0	0	0	0	0	14.1	0	0	0	0	0	0	0	0	7.6	0	0	0	0	0	0	0	0	0	0	0	0	0	0	0	5.4	0	0	0	0	0	0
WBGene00001909	his-35	359.5	200.9	440.8	735.8	1252.3	874.4	926.8	923.7	1621.2	685.4	959.5	1140.6	799.4	341.3	335.2	535	175.6	0	949	1583.4	1287.5	1511.1	927	764.8	1151.4	509.5	1560.9	1116.3	1048.4	817.8	1267.8	866.2	693.1	1023.5	504.8	585.4	810.5	630.4	2395.6	116.2	271.6	925.6	112.5	18.4	181.3	167.2	116.4	693.7
WBGene00001910	C50F4.6	731.4	548.6	2040.8	640.1	501.6	1538.6	956.9	2200.3	5363.5	708.4	1880.9	1840.9	6156.8	607.3	146.8	280.4	479.9	1487.4	900.4	751.1	524.8	780.5	731.6	473.6	1155.3	695.4	1856.1	851.6	525.1	1242.8	1541.8	1307.9	1604.2	1289.3	637.1	636.3	1255.5	746.8	1262.2	347.2	233.1	509.8	221.8	0	235.9	117.5	139.9	781.7
WBGene00001911	his-37	757.5	160.4	2132.2	2342	2601.7	3441.8	2224.6	4036.1	7791.5	1091.8	2106.8	5773.5	10302	1304	728.5	1082.2	570.8	973.6	3136	3814.9	3537.6	3583.3	3008.6	825.4	4467.5	1322	4184.6	1995.4	2410	1519.8	3188.6	3837.8	3546.2	3237.1	1716.9	2576	3949	2477.6	5651	474	626.8	1966.1	342.1	189.6	330	461.5	327.3	2950.6
WBGene00001912	his-38	0	0	0	0	0	0	0	0	0	0	7.6	0	154.8	0	7.5	12.1	0	0	1.4	0	3.2	16.4	0	0	0	0	8.1	0	0	0	0	0	0	0	0	0	0	14.5	0	0	9	7.9	0	0	2.4	0	0	0
WBGene00001913	his-39	0	0	0	0	0	0	0	0	0	0	0	0	0	0	0	0	0	0	0	0	0	0	0	0	0	0	0	0	0	0	0	0	0	0	0	0	0	0	0	0	0	0	0	0	0	0	0	0
WBGene00001914	his-40	0	13.7	30.3	0	0	0	0	0	0	0	0	0	0	0	0	0	0	0	0	0	0	13.1	0	1.2	0	0	0	0	0	34.1	0	0	0	0	0	0	0	0	0	0	17.2	0	3.2	0	0	0	0	11.8
WBGene00001915	his-41	3153.9	1125.3	2054.3	3463.5	2906	9175.3	5872	5902	17001	3666.2	4930.6	13204.6	12216.5	2291.1	1524.3	2959.3	1407.4	1300.8	5165.7	6476.6	5157.9	5771.9	3376.8	2416.9	5186	3135.5	4814	5845.7	4761.7	3675.5	8873.2	5681.4	4945.6	6951.6	3698.8	6716	3734.5	3522.7	5725.3	1127.8	971.7	4687.2	554	265.1	516.9	449	348.4	5493.2
WBGene00001916	his-42	0	0	0	0	0	0	0	0	0	0	0	0	0	0	0	0	0	0	0	0	0	9.6	0	0	0	0	0	0	0	0	0	0	0	0	0	0	0	0	0	0	0	0	0	0	0	0	0	0
WBGene00001917	his-43	0	0	0	0	0	0	0	0	0	0	0	0	0	0	0	0	0	0	0	0	0	0	0	0	0	0	0	0	0	0	0	0	0	0	0	0	0	0	0	0	0	0	0	0	0	0	0	0
WBGene00001918	his-44	0	0	0	0	0	0	0	0	0	0	0	0	0	0	0	0	0	0	0	0	0	0	0	0	0	0	0	0	0	0	0	0	0	0	0	0	0	0	0	0	0	0	0	0	0	0	0	0
WBGene00001919	his-45	0	0	0	0	0	0	0	0	0	1.8	0	0	30.2	0	0	0	0	0	0	0	0	0	20.5	9.8	0	13.5	0	0	0	0	0	0	0	0	0	0	0	0	0	0	0	0	0	0	0	0	0	0
WBGene00001920	his-46	0	0	0	0	0	0	0	0	0	0	0	0	0	0	0	0	0	0	0	0	0	0	0	0	0	0	0	0	0	0	0	0	0	0	0	0	0	0	0	0	0	0	0	0	0	0	0	0
WBGene00001921	his-47	0	0	0	13	0	0	0	0	34.6	0	0	0	0	0	5.1	0	0	0	0	0	0	2.7	0	0	0	0	0	0	0	0	0	0	11.7	0	0	0	0	0	0	0	0	0	0	21.1	0	0	0	0
WBGene00001922	his-48	88.4	0	0	2.3	0	0	0	28.5	98	0	67.3	34.5	0	0	24.9	0	85.3	42.6	5.7	0	0	11.6	0	1.4	0	7.1	25.8	0	9.1	0	0	12.9	69.4	0	16.3	88.2	0	17.1	0	0	7.7	0	0	0	0	0	0	0
WBGene00001923	his-49	0	0	0	0	0	0	0	0	0	0	0	0	0	0	0	0	0	0	0	0	0	0	0	0	0	0	0	0	0	0	0	0	0	0	0	0	0	0	0	0	0	0	0	0	0	0	0	0
WBGene00001924	his-50	0	0	0	0	0	0	0	0	0	0	0	0	0	0	0	0	0	0	0	0	0	0	0	0	0	0	0	0	0	0	0	0	0	0	0	0	0	0	0	0	0	0	0	0	0	0	0	0
WBGene00001925	his-51	0	0	0	0	0	0	0	0	0	0	0	0	0	0	0	0	0	0	0	0	0	0	0	0	0	0	0	0	0	0	0	0	0	0	0	0	0	0	0	0	0	0	0	0	0	0	0	0
WBGene00001926	his-52	0	0	0	0	0	0	0	0	0	0	0	0	0	0	0	0	0	0	0	0	0	0	0	0	0	0	0	0	0	0	0	0	0	0	0	0	0	0	0	0	0	0	0	0	0	0	0	0
WBGene00001927	his-53	0	0	0	0	0	0	0	0	0	0	0	0	0	0	0	0	0	0	0	0	0	0	0	0	0	0	0	0	0	0	0	0	0	0	0	0	0	0	0	0	0	0	0	0	0	0	0	0
WBGene00001928	his-54	0	0	0	0	0	0	0	0	0	0	0	0	0	0	0	0	0	0	0	0	0	0	0	0	0	0	0	0	0	0	0	0	0	0	0	0	0	0	0	0	0	0	0	0	0	0	0	0
WBGene00001929	his-55	0	0	0	0	0	0	0	0	0	0	0	0	0	0	10.3	0	0	31	0	0	0	0	0	0	0	0	0	0	0	0	0	0	0	0	0	0	0	0	0	0	0	0	0	0	0	0	0	0
WBGene00001930	his-56	0	0	0	0	0	0	0	0	0	0	0	0	0	0	0	0	0	0	0	0	0	0	0	0	0	0	0	0	0	0	0	0	0	0	0	0	0	0	0	0	0	0	0	0	0	0	0	0
WBGene00001931	his-57	18	0	46.5	5.3	0	0	0	33.2	0	0	19.9	0	0	5.9	0	12.3	27.7	0	0	15.9	0	0	0	3.5	0	0	19.5	0	0	41.3	0	0	0	0	26.6	0	0	0	0	0	10	27.5	0	0	6.7	0	0	0
WBGene00001932	his-58	0	0	0	0	28.4	0	0	0	0	0	0	0	0	0	0	0	0	0	0	0	0	0	12	0	0	0	0	0	0	0	0	0	6.1	0	0	0	0	0	0	0	0	10.3	0	0	0	0	0	0
WBGene00001933	his-59	24.9	28	4.7	23.7	0	25.1	0	6.2	42.7	7.8	53.6	20	0	15.2	20.5	48.5	21	0	9.3	0	7.4	0	0	0	0	38.3	0	10.4	0	144.1	0	45.1	0	0	0	0	0	16.7	0	0	0	3.5	0.8	0.2	2.5	1.8	2.7	27.9
WBGene00001934	his-60	27.3	156.4	149.7	23.5	42.8	7.4	0	17.9	123.5	21.2	19.2	117.2	80	7.4	0	48.8	109.3	47.3	1.7	0	0	44.5	44	0	16.5	24.3	71.1	0	25.4	154.7	138	217.1	148.8	192.9	8	42.2	0	8.2	55.5	0	30.2	3.8	28.2	59.7	13	0	6.5	131.1
WBGene00001935	his-61	41.9	0	0	0	52.2	28	0	0	86.1	6.6	1.6	165.3	0	12.5	9.5	0	19.1	0	8	22.6	0	39.6	29.3	23.5	3.8	0	39.8	114.4	22.1	61.3	98.3	56.8	230.7	0	42.4	0	0	49.6	0	0	7	17.5	0	0	5.6	0	5	11.1
WBGene00001936	his-62	18.2	0	0	36.4	182.3	38.8	0	0	220.3	20.6	0	265	0	7.8	0	8.4	96.6	105.1	3.2	0	32.2	39.9	49.5	35	138	69.7	102.8	206.4	0	425.3	100	117.2	268.5	230	43.2	318.1	0	22.5	25.3	0	0	52.6	8.1	11	12.5	18.2	14	122.6
WBGene00001937	his-63	21.7	11.7	0	8.5	0	0	0	0	0	37.6	0	0	0	0	18.9	0	0	0	0	0	0	0	0	0	0	0	0	0	0	0	0	0	32.1	0	0	57.6	0	38.4	0	0	0	0	0	0	0	0	0	0
WBGene00001938	his-64	0	0	0	9.2	21.6	0	0	0	0	0	0	0	0	0	0	0	0	0	3	0	0	0	0	0	1.9	0	0	0	49.7	0	0	0	8.2	0	0	0	0	0	0	0	10.1	0	4.8	0	0.9	3.8	0.7	0
WBGene00001939	his-65	0	0	0	0	0	0	0	0	35.1	0	0	0	0	0	0	0	0	27.5	0	0	0	0	0	0	0	0	0	0	0	62.8	0	0	0	0	0	0	0	0	0	0	11.3	0	0	0	7.3	0	0	0
WBGene00001940	his-66	0	0	0	0	0	0	0	0	33.3	0	0	0	20.9	0	0	0	15.4	0	0	0	21.2	0	35.5	14.2	27.1	0	34.4	0	0	0	0	27.1	4.5	0	0	0	0	0	0	0	0	0	0	0	0	0	0	0
WBGene00001941	his-67	0	0	24.6	6.8	0	0	0	0	0	0	0	0	0	0	0	0	0	13.8	1	0	0	0	35.4	0	0	0	38.9	0	11.9	0	0	0	0	0	0	0	0	0	0	0	0	6.9	8.1	0	0	3.6	0	0
WBGene00001942	his-68	0	0	0	10.5	35.8	4.5	0	0	41.1	5.2	0	32.1	32.6	13.2	0	17.3	0	19	0	39.9	8.5	1.6	38.8	16	0	0	37.9	0	0	0	20.2	0	69.7	0	0	0	0	32	0	0	0	10.7	1.3	0	0	2	3.1	28.9
WBGene00001943	his-69	0	0	0	0	0	0	0	0	0	0	0	0	0	0	0	0	0	0	0	0	0	0	0	0	0	0	0	0	0	0	0	0	0	0	0	0	0	0	0	0	0	0	0	14	0	0	0	0
WBGene00001944	his-70	0	0	0	0	0	0	0	0	0	0	0	0	0	0	0	0	0	0	0	0	0	0	0	0	0	0	0	0	0	0	0	0	0	0	0	0	0	0	0	0	0	0	0	0	0	0	0	0
WBGene00001945	his-71	394	457.6	828.5	482.6	615	302.8	471.9	131.2	391.7	301.5	201	272	336.6	443.4	225.6	671.1	119.9	365.4	172.7	907.9	404.9	423.6	530.4	389.1	481.1	337.3	862.9	184.4	289.1	941.4	638.2	559.8	434.2	569.9	282.9	484.1	777.3	414.8	886.1	251.1	209.3	446	130.4	29.8	214	125.6	156	357.2
WBGene00001946	his-72	2038.3	683.6	2786.2	1627.1	2351.6	1533.1	1602.4	1787.7	2726.9	1226.5	1988.3	2142.2	4486.9	2258.6	206	357.4	761.8	687.1	2191.7	1823.2	1326.8	2116	2229.2	1390.1	1858.9	1310.5	2059.2	1131.5	1870.2	2126.3	1830.1	2476.8	2132.4	2516.4	929.5	1934	2622	2093.4	3109.4	604.3	656.5	1309	423.2	455.3	385.6	335.9	423.4	2058.7
WBGene00001947	his-73	0	0	0	0	0	0	0	0	0	0	0	0	0	0	4.1	0	0	0	0	0	0	0	0	16.5	0	0	0	0	0	0	0	0	0	0	0	0	0	0	0	0	0	0	0	0	0	0	0	0
WBGene00001948	hlh-1	0	0	0	0	6.5	0	0	0	0	0	0	16.1	0	0	3.5	0	1.8	10.8	0	0	9.7	6.5	0	0	3.3	0	22.7	0	0	0	0	0	7.3	60.5	0	0	21.6	7.5	78.6	0	0	14.7	188.8	377.9	133.2	153.9	240.6	64.2
WBGene00001949	hlh-2	53.4	9.1	0	815.8	17	84.9	58.6	39.1	42.8	1.9	28.8	25.4	0	0	18.4	149.1	35.5	2.1	44.8	0	146.5	46.2	390.2	41.2	13.7	17.9	100.3	54.9	13.2	73.6	66.9	0	159.8	0	150.6	0	119.9	88.2	0	263.8	75.3	3.6	26.7	0	30.5	0	9.7	57.9
WBGene00001950	hlh-3	116.6	102.6	0	15.7	102.5	37.5	0	0	0	0	0	22.1	0	21.4	13.9	0	37.4	26.2	90.3	82	46.5	0	31	24.9	39.1	143.1	17.6	94.4	0	30.3	0	22.5	0	0	0	0	0	0	0	0	0	0	11.2	0	10.1	6.5	9.4	11
WBGene00001951	hlh-4	0	0	0	3293.5	20.5	0	0	30.4	0	0	0	16	0	3.1	0	0	0	19.8	13.6	0	0	1.2	0	2.9	0	0.5	0	0	0	0	0	0	0	0	12.8	0	0	89.9	0	0	0	17.8	3.7	0	0	0	3.2	0
WBGene00001952	hlh-6	11.2	0	37.4	0	0	6.8	149.4	0	0	28	0	0	2.4	0	0	8.5	17.9	50.9	0	0	0.5	0.6	1.3	51.9	0	0	0	0	19.6	25.6	0	38.7	35.1	0	51.3	0	6.5	13.3	1.9	33.3	19.7	16.9	0	0	9.3	2.5	14.8	19.6
WBGene00001953	hlh-8	3.1	0	0	0	0	0	0	0	0	31.4	0	23.1	0	0	0	16.7	0	0	21.6	0	0	0	0	0	0	0	0	0	1.8	0	0	0	0	37.7	80.9	0	0	4	0	0	0	14.9	0	26	4.2	0	2.3	0
WBGene00001954	hlh-10	0	0	9.8	196.8	17	0	0	0	0	59.5	38.8	0	13.9	0	0	0	0	0	3091	711.6	919.6	24.1	0	193.5	0	0	28.8	75.4	0	0	0	39.6	0	0	349.3	0	64.5	0	96.7	0	0	0	0	0	0.7	0	0	18.6
WBGene00001955	hlh-11	0	0	0	62.4	27.3	0	0	0	0	0	0	0	0	19.5	3.1	17	0	0	0	0	0	0	24.1	0	0	0	0	0	0	0	0	0	28.3	0	0	0	0	0	0	0	16.8	0	4.1	0	3.4	5.2	0	0
WBGene00001956	hlh-12	0	0	0	0	0	0	0	0	0	0	0	0	0	0	6.9	0	0	0	0	0	0	0	0	0	0	0	0	0	0	0	0	0	0	0	0	0	0	0	0	0	0	0	0	0	0	0	0	0
WBGene00001957	hlh-13	2029.8	77.4	0	0	192.5	65.4	171.9	26.3	111	0	0	4669.9	528.2	160.6	0	0	0	0	11.5	0	0	0	43.6	40.9	80.3	0	443.4	17.8	52.2	0	17.5	152.8	308.1	109.5	94.8	1292.9	0	32.8	40.4	0	32.7	53.6	9	26.3	0.2	0	24.9	267.4
WBGene00001958	hlh-14	73.5	45.2	0	42.9	85.2	85.7	0	0	194.1	0	0	19.8	0	20.1	0	0	31.3	34.1	130	85.6	97.2	47.7	69	0	142.3	51.2	372.6	0	19.2	93.4	73.2	15.1	97.8	0	9	178.9	5.9	188.8	9.3	496.8	2.1	2.9	18.8	0	14.3	0	7.6	14.1
WBGene00001959	hlh-15	0	0	0	0	0	11.3	48.8	0	0	27.3	0	0	0	0	0	0	0	143.4	0	13.5	0	0	12.8	0	30.9	7	0	0	0	0	0	36.1	58.4	0	3809	108.6	9.6	0	0	0	29.7	15.9	11.6	0	0	0	3.8	6.7
WBGene00001960	hlh-16	169.2	27.4	9.1	0	249.4	307.8	91	274.3	0	0	0	137.5	510.7	69.6	0	67.4	0	1047.5	206.2	317.9	0	193.8	11.7	197.5	33.6	0	135	0	133.6	109.2	0	0	711.3	2.6	394.4	48.8	0	437	0	158.6	1869.4	22.4	429.7	0	37.7	19.3	29.3	105.8
WBGene00001961	hlh-17	94.3	0	0	0	23.3	0	0	0	0	0	68.7	55.1	17.2	0	0	0	0	0	11.4	0	7.7	11.8	0	0	63.8	0	808	0	0	0	0	66.7	0	0	0	0	0	0	0	0	0	0	16.4	0	1.4	0	0	6.6
WBGene00001962	hlh-19	0	12.4	0	0	0	0	43.6	0	0	0	0	11.1	0	0	4.4	35.4	0	0	0	0	0	11.7	0	0.2	0	0	0	140.6	0	0	0	0	0	0	8.2	0	0	94.9	0	0	15.8	0	0	0	0	16	0.8	0
WBGene00001964	hlh-25	0	0	0	0	0	0	0	0	0	0	0	0	0	0	0	0	0	0	0	0	0	0	0	0	0	0	0	0	0	0	0	0	0	0	0	0	0	0	0	0	0	0	0	0	0	0	0	0
WBGene00001965	hlh-26	0	0	0	0	0	0	0	0	0	0	0	0	0	0	0	0	0	0	0	0	0	0	0	0	0	0	0	0	0	0	0	0	0	0	0	0	0	0	0	0	0	0	0	0	0	0	0	0
WBGene00001966	hlh-27	0	0	0	0	0	0	0	0	0	0	0	0	0	0	0	0	0	0	0	0	0	0	0	0	0	19.6	0	0	0	0	0	0	0	0	0	0	0	0	0	0	0	0	0	0	0	0	0	0
WBGene00001967	hlh-28	0	0	0	0	0	0	0	0	0	0	0	0	0	0	0	0	0	0	0	0	0	0	0	0	0	0	0	0	0	0	0	0	0	0	0	0	0	0	0	0	0	0	0	0	0	0	0	0
WBGene00001968	hlh-29	0	0	0	0	0	0	0	0	0	0	0	0	0	0	0	0	0	0	0	0	0	0	0	0	0	0	0	0	0	0	0	0	0	0	0	0	0	0	0	0	0	0	0	0	0	0	0	0
WBGene00001971	hmg-1.1	3188.5	1871	1578.5	732.5	3177.4	2733.1	4904.1	5181.6	4757	2129.1	3820.4	1533.8	2467.3	2251.9	79.4	244.8	787.6	1574.7	3254.4	2460	1878.1	3637	306.7	2652.9	1563.2	2682.2	4481.1	3747.2	3658.4	3210.4	3913.5	4093.9	3726.4	2845.4	2972.9	2659.3	2827.7	3215.4	1117.5	1843	366.9	1640.9	719.5	899.1	484.3	317.7	582.9	1732.7
WBGene00001972	hmg-1.2	2511.4	1316.1	1233.1	574.9	827.9	2010.9	2035.9	1516.2	1891.8	1193.3	1607.8	1356.1	613.3	300.7	322	341	444	443.1	1844.5	574.7	586.1	1219	531.6	1023.6	447.2	975.3	1829.8	1301.8	1258.8	1595.4	2098.4	901.3	1725.2	1440.6	717.1	581.2	830.4	947.7	853	1828.8	247.9	823.8	236.9	187.1	175.8	123	174.6	822.5
WBGene00001973	hmg-3	0	0	0	0	0	0	0	0	68.7	0.2	0	0	0	0	7.5	0	0	0	0	0	31.2	0	0	5.3	0	0	12.2	0	7.4	0	0	0	0	0	288.5	0	0	0	0	0	39.5	0	0.4	0	0	0	2.2	0
WBGene00001974	hmg-4	70.8	22.9	146	161.7	78.9	78.7	65	213.5	83.6	134	279.8	16.8	97.6	11.7	34.5	119.1	49.8	218.2	165.3	139.5	18.9	131.2	76.3	114.3	37.4	122.7	154	160.5	63.5	12.4	0	152.3	0	77.5	91.4	42.6	26.2	155.4	36.9	63	12.3	67.3	4.6	13.2	20.6	25.2	26	164
WBGene00001975	hmg-5	210.8	0	51.7	35.7	70.4	22.5	92.7	53.3	93.2	25.7	74	52.8	32.8	7.7	54.4	37.6	25.8	45.3	54.6	0	27.4	27.1	2.7	40.5	81.5	9.1	50.7	14.7	15.8	95.7	112.8	31	0	0	106.1	0	0	52.9	20.7	62.2	4	53.5	32.3	0	21.6	24.3	32.6	66
WBGene00001976	hmg-11	1398	599.4	731.3	477	440	560.9	548.1	461.3	1467.4	435.1	616.2	907.5	1690.2	302	19.8	167.3	188.2	83.3	1463.7	1320.6	421.1	863.7	475.7	522.6	313	556	1008.8	303.4	733.1	764.7	390.8	542.3	653.1	1105.2	402	397.4	997.8	521.5	895.4	281	82.4	359.7	113.8	74.3	85.5	50.5	26.9	573.7
WBGene00001977	hmg-12	17.4	39	0	2.9	0	93.6	0	0	0	0	78	39.2	0	38.3	0	0	0	55.3	40.6	4.4	12.7	10.3	14.1	22.7	13.4	4.5	10.3	0	23.1	0	0	0	0	44.2	0	0	16.5	0	0	37.7	1.7	0	0	0	0	0	1.4	39.5
WBGene00001978	hmp-1	105.3	114.3	69.5	29.6	0	109.8	109.2	184.6	310.6	106	186.1	232.5	178.9	38.1	37.1	52	132.6	132.7	139	39.5	0	102.8	0	68.8	24.2	116.5	145.7	176.9	80.6	33.8	156.1	128.8	105.1	326.6	25.2	69.7	0	23.7	52.8	156.5	20.5	188	65.7	0.9	29	5	18.1	72.5
WBGene00001979	hmp-2	155.4	45	0	12.3	49.2	133.5	120.7	59.9	185.5	0	181.2	221.5	18.8	47.1	16.4	98.4	182.6	69.1	130.1	47.6	98.7	175.5	0	44.4	129.4	127.8	157.5	88.7	189.1	109.3	180	183.9	179.7	152.2	100.2	40	164.2	88.6	46.3	141.1	25.6	106.4	0.7	31.2	46.2	50	31.7	68.7
WBGene00001980	hmr-1	373.8	732.8	158.6	181.1	413.9	676.1	593.8	452.1	982.7	201.1	583.5	329.2	214.6	22.1	62.2	1145.7	20.3	142.9	368.5	213.9	254.6	282.6	270.1	240.9	82.6	244	777.3	752.2	387.2	1040.3	432.4	769.3	912	935.6	219.7	11.6	214.6	238.2	338.6	456.7	34.2	452.9	78.1	102.9	52.1	23.6	22.1	119.9
WBGene00001981	hnd-1	6.8	0	319.7	0	4.4	21.3	24.1	69.4	0	7	29.1	159.1	24.9	0	14.8	0	0	0	1.2	0	0	27.8	0	46.1	88.5	20.5	426.4	0	19.9	191.7	0	31.4	57.7	61.3	3	12.1	0	98.5	61.9	17.4	0	0	0	0	0	4.1	9.4	51.7
WBGene00001983	hoe-1	15.2	0	30.9	0	19.3	10.8	0	62.3	0	0	0	0	14.4	0	0	0	0	12.1	41.9	0	25.9	6.2	0	0	0	9.7	33.4	0	0	0	35.7	0	0	71	0	0	11.3	0	0	19.9	0	6.6	28.8	0	6.6	17.4	9.6	6.5
WBGene00001984	hog-1	56.5	146.5	17.9	0	0	0	194.9	0	0	0	0	54.1	0	0	0	1825.7	0	0	0	0	0	0	0	0	0	0	0	0	0	0	25.1	0	0	0	11.8	31.8	0	0	0	25	907.9	0	5.9	15.2	0	11.8	0	0
WBGene00001985	hop-1	0	26.6	0	0	0	0	0	0	0	1.6	0	0	0	0	0	0	0	0	0	0	0	0	0	0	0	3.6	0	0	0	0	0	0	0	0	0	0	0	0	0	0	0	0	0	0	1.9	0	0	0
WBGene00001986	hot-1	37.5	0	45.1	0.6	223.1	39.6	53.2	28.2	0	104.1	55.3	117.1	0	15.4	20.1	6.7	0	0	20.9	74.8	168.7	0	0	13.5	0	0.6	39.6	56.2	4540	254.9	21.9	117.8	0	58.9	48.5	419	0	14.1	0	0	0	62.3	51.3	47.4	12.5	236.2	95.5	26.2
WBGene00001987	hot-2	86	0	38	0	42.5	33.7	0	95.3	183.7	41.9	62.3	17.2	27	45.7	1.5	0	0	0	10.8	103.8	31.2	268.1	24.6	13.2	16.7	0	35.1	362.5	37.4	41.8	105.3	21.7	98.2	0	605.7	120	61.2	0	215	0	14.7	262.7	52.2	52.9	21.8	0	29.3	0
WBGene00001988	hot-3	0	0	124.1	47.4	57.3	1580.8	41.6	96.7	833.1	0	0	0	0	0	0	30.5	0	0	0	98.8	24.7	74.9	0	47.9	1458.4	14.2	104.8	0	0	0	0	0	0	0	2492.3	320.2	59.4	223.5	13.3	0	0	0	0	0	168.7	27.1	2.1	14.8
WBGene00001989	hot-4	162.1	22.1	817.5	498.8	148.5	28.4	0	0	367.7	28.1	0	0	34.1	0	1.7	0	0	22.7	44.9	333.1	452.9	92.3	921	484	189.7	1608.8	97.7	59.3	45.7	3968	46	0	25.6	241.8	104.8	0	1476.3	3500.3	289.8	0	2.6	6.6	0	0	2.6	0	0	0
WBGene00001990	hot-5	0	112.3	282.7	0	155.8	548.9	265.2	0	0	14.4	85.2	20.3	189.7	13.4	10.4	0	0	23	396	444.6	207.4	92.6	135.9	119.5	0	4	65.3	15371.8	11253.5	94.3	114.6	35.3	284.7	0	134.1	141.6	2678.1	7093.9	81.9	70.3	0	94.8	16.2	0	0	14.1	38.3	0
WBGene00001991	hot-6	44.4	265	0	50.3	354.7	0	49.6	33.4	0	0	50.8	0	118	0	8.1	38.3	0	2.3	19.8	339.8	295.6	90.1	0	0	3	0	27.3	0	34.6	7.3	0	63.5	55.7	50	306.9	0	77.5	0	275.9	0	28.1	94.9	62.1	0	27.8	68.8	13.4	48.3
WBGene00001992	hot-7	0	0	0	1781.4	0	0	0	0	0	0	0	36.5	0	0	0	0	0	0	15.7	0	0	0	0	0	15.5	18.7	31.4	0	15	0	0	70.1	62.6	0	0	2419.2	0	0	29	0	0	7.1	0	0	0	0	5.2	12.2
WBGene00001993	hpd-1	0	30.2	46	1.4	29.7	0	54.6	29.2	0	88.5	0	12	0	0	15.9	0	0	16.1	8.1	0	0	0	3.5	0	0	0	0	0	0	0	93.9	0	0	0	8.7	36.6	31.9	19.6	30.8	0	0	17.1	12.9	0	29.8	0	0	3.5
WBGene00001994	hpk-1	208	43.6	0	103.9	146.7	87.4	143.3	274.4	91.7	69	182.4	165.8	86.6	68.7	38.5	54	58.5	0	98.8	33.7	124.7	92.2	87.7	107.7	2.6	137.5	206.6	205	91	120.7	0	183.6	21.6	239.7	155.8	0	17.5	135.7	166.4	155.5	73.5	154.3	38.1	27.2	13.2	23.7	59.5	231.4
WBGene00001995	hpl-1	0	0	117.1	83.9	117.6	60.1	0	52.2	41.2	25	13	38.4	42.1	0	72.2	53.1	42.8	169.1	42.4	21.2	69.6	37.9	25.5	6.7	44.6	0	25.2	233.6	76.3	107.7	45.2	24.4	17.4	0	26.7	0	0	161.8	38.6	100.6	30.7	59.5	15.4	0	40.5	9.4	29.7	20.8
WBGene00001996	hpl-2	336.5	62.3	59.2	120.3	81	103.8	30.2	145.8	253.8	67.3	207.6	148.5	132.8	59.3	23.9	14.9	39.7	22.4	197.2	61.2	150.1	82.5	162.2	176.5	84.3	175	196.2	174.1	132.2	246.4	251.3	121.4	94.4	573.5	129.3	133.5	203.7	189.5	212.5	102.9	30.7	209.7	1.8	0	4.5	47.5	39.7	115.4
WBGene00001997	hpr-9	0	0	4.5	0	0	0	0	0	0	0	0	0	0	0	0	0	0	13.6	10.5	11.8	0	0	0	0	0	18.4	0	0	0	0	0	0	0	0	0	0	0	0	0	0	0	0	5.8	0	0	0	1.4	17.6
WBGene00001998	hpr-17	0	0	0	7.7	0	0	0	0	0	0	0	0	27.7	0	0	5.9	0	0	1.3	0	0	0	0	0	0	16.5	0	0	0	0	0	0	0	0	0	0	0	0	0	0	0	4.9	0	0	1.2	0	0.7	0
WBGene00001999	hrp-1	2707.4	1127.9	1824.7	1045.3	837.7	2142.8	2574.1	1535.5	2761.6	1036.6	2327.2	1787.4	2422.7	999.8	363.5	296.7	559.3	1489.4	3221.8	1442.1	1241	1489.5	666.9	1975.5	1282.5	1172.7	1954.8	1742.9	1340.3	1625.2	2225.1	1937.5	1436.3	1749.1	813	574.1	812.9	1591.6	1883.4	2737.8	395.9	1851.3	538.2	452.3	404.9	344.3	395.1	1416.7
WBGene00002000	hrp-2	839.5	0	57.3	266	278	657.3	675	810.7	756.7	563.4	735.9	397	950.1	335.6	91.1	0	208.4	500	819.9	266.5	460.2	495.8	322.3	458.2	354.3	384.8	860.7	387.1	655.2	520.8	1158.9	332.1	713.2	662.2	226.9	242.4	249.4	317.9	336.2	775.5	73.5	332.8	90.3	76.4	91.1	65.2	55.3	356.3
WBGene00002001	hars-1	13.4	0	66.3	36.6	0	36.9	0	21.1	0	39.9	259.3	0	17.7	40	53.4	17.4	60.9	32.1	53.7	0	4.1	31.3	0	17.4	58.3	82.8	5.6	0	0	37.2	33.5	60.1	88	0	0	0	40.2	51.8	0	132.4	18.8	0	19.4	20.8	12.5	16.2	16.4	38
WBGene00002002	hsb-1	230.8	75.7	227.3	100.7	127.2	242.6	41.8	106.5	124	198.6	209.3	290.3	183.7	217.8	39.4	100	28.7	127.6	315.1	124.1	142.3	168.2	203.1	88	102	178.9	155.5	140.7	252.2	100.1	163.5	150.4	155.5	544.7	135.8	243.6	100.4	138.6	256.1	52.7	43	88.9	70.9	179.2	97.5	65.7	44.4	224.8
WBGene00002003	hse-5	57.4	32.6	52	18.1	47.1	45.6	0	53.5	0	0	204	125.2	15.4	31.9	0	0	23.5	24.6	154.2	29.2	82.2	45.4	0	60.9	0	93.3	54.1	0	0	112	32.9	0	38.7	0	18.4	0	0.5	0	0	143.4	12.4	52.6	11.7	0.2	5.7	16.9	10	0
WBGene00002004	hsf-1	109.1	0	0	14.6	7.2	56.1	0	0	1.6	85.5	55.2	0	2298.9	750.3	7.7	0	43.8	35.8	49.7	1.3	23.4	30.4	63.3	94.6	7.7	0	19.9	0	0	28	121.8	51.9	83.6	0	0.8	76.1	45.9	12.7	0	100.3	12.4	76.3	50.6	138.2	26.6	23.2	127.5	17.7
WBGene00002005	hsp-1	711.3	30.1	624.7	679.5	620.8	324.7	139.6	284	52.6	341.4	584.3	327.7	631.5	304	270.8	14.9	16	112.5	1347.4	413.8	480.9	541.1	705.6	1022.2	548	841.4	541.5	294.6	212.2	191.3	247.3	165.2	429.2	110	172.7	0	800.2	626.3	582.2	204.4	0	543	169.5	183.8	182.1	203.9	295	649.9
WBGene00002007	hsp-3	426.6	505.1	327.7	320.5	249.7	752.7	97.2	307.8	145.2	298.2	428.2	396	427.5	261.3	433.1	372.7	383.5	636.9	292.4	199.7	114.9	136.7	207.5	275.5	308.1	294.1	897.4	190.8	145.4	126	670.8	396.5	631.3	488	406.6	0	284.8	416.1	36.9	731.4	184.2	267.1	162.2	0	83.3	135.9	91.3	408.6
WBGene00002008	hsp-4	0	0	49.3	21.6	5.3	17.5	25.6	89.4	0	41	0	2.9	15.5	0	37.3	120.4	0	36.9	31.5	0	18.1	14.7	26.3	25.9	38.1	21.4	83.4	119.1	0	21.2	0	111.9	45.1	29.7	73.7	28.7	2.2	10.9	0	134.8	25.7	12.3	11.5	0	0.3	10.6	0.1	50.9
WBGene00002010	hsp-6	0	61.4	50.2	22	63.2	6.8	0	0	53.6	37.9	0	7.3	0	0	26.9	30.5	0	45.3	26.7	0	34.4	0	64.7	15.2	39.3	1.7	29.1	0	41	0	77.2	0	0	0	1.3	43.8	0	20.6	31.6	73.1	0	2.4	114.4	48.9	224.6	182.9	33.9	33.9
WBGene00002011	hsp-12.2	0	0	128.9	139.9	193.8	112.9	0	14	219.7	63.3	202.9	78.3	83.3	197.3	0	102.8	0	0	0	0	0	17.1	216.4	0.5	47.6	44.4	126.2	52	64.2	0	0	88.7	14.1	167.3	137.3	22.9	16.5	0	76	6.9	0	48	786.9	2772.4	482.1	325.9	2093.4	118.3
WBGene00002012	hsp-12.3	0	14.5	9.6	27.7	11	0	38	83.5	0	3.7	0	33.9	0	43.1	18.2	8.1	0	35.9	8.5	0	93.7	11.1	0.5	27.3	42.9	71.1	29.4	28	0	86.6	1	0	0	0	0	0	0	0	5.1	0	0	4.8	1391.4	995.2	156.4	361.9	1799.8	12.1
WBGene00002013	hsp-12.6	0	0	0	0	0	0	0	0	0	0	0	0	0	47.5	0	0	0	0	0	0	0	0	0	0	0	0	0	0	0	0	40.1	0	0	0	0	0	0	0	0	0	0	0	8.3	11.8	11.9	0	8.6	0
WBGene00002015	hsp-16.1	0	0	0	0	0	0	0	0	0	0	0	0	0	0	0	0	0	0	0	0	0	0	0	0	0	0	0	0	0	0	0	0	0	0	0	0	0	0	0	0	0	0	0	0	0	0	0	0
WBGene00002016	hsp-16.2	624.2	254.5	760.1	515.2	361.7	2394.3	1313.3	630.6	533.4	201.1	657.2	551.9	2163.1	949.9	61.2	0	90.4	365.8	2933.3	587.1	1000.3	802.5	874.9	2911.3	344.6	1147.9	1300.1	287.3	1.9	557.2	305.1	109.5	1709.2	739.5	126	385	311.1	503.3	1198.9	495.5	0	674.1	127.6	139.5	66.8	41.9	53.6	686.9
WBGene00002017	hsp-16.11	0	0	29	0	0	38.8	36.7	0	0	0	0	0	19.7	0	0	0	25.5	0	0	0	0	0	0	0	0	7.6	8.1	0	0	0	0	0	5	0	0	0	21.1	0	0	0	0	12.5	0	0	0	0	2.6	0
WBGene00002018	hsp-16.41	1409.9	750.7	1330.9	1185.9	922.3	4428.4	1635.3	620.5	1068	597.4	2329	1453.4	6606.5	3378.4	83.9	70.7	203.6	328	4740.5	985.8	1058.7	1582.6	2367.8	4104.5	1204.9	2404.2	1161.7	17.1	368.9	760.9	1795.8	396.4	1055.8	1734	316.4	1662.3	399	1370.6	3036.1	863.6	140.7	3139.6	82.7	15.9	84.2	5.8	121.7	1737.5
WBGene00002019	hsp-16.48	1923.5	671.3	1092.9	871	1092	2393.3	2794	1087.5	1153.1	1201.5	2182.8	1552.3	2093.8	1048.4	81	60.5	115.9	1062.7	3327.1	324.2	882.9	1269.2	1494.5	2173.5	564.5	969.2	2330	617.9	111	700.4	2244.6	160.1	1448.2	1516.1	257.9	729.9	675.6	1267.7	1422.2	723.9	123.8	3082.3	94	284.1	147.6	113.7	182.8	384.7
WBGene00002020	hsp-16.49	0	0	0	0	0	0	0	0	0	0	0	18.3	0	0	0	0	0	0	4.1	0	12.7	0	0	22.4	0	10.4	0	0	0	0	0	0	0	0	0	0	0	0	0	0	0	0	0	0	0	3.6	0	0
WBGene00002021	hsp-17	0	0	0	0	0	0	0	0	0	0	0	0	0	0	0	0	0	0	0	0	0	0	0	0	0	0	0	0	0	0	0	0	0	0	0	0	0	0	0	0	0	0	4.4	0	1.4	0	4.5	19.6
WBGene00002023	hsp-25	0	197.4	0	34.9	15.6	61.3	92	36.2	0	0	98	20.7	0	41.8	14.8	68.8	242.2	0.6	0	115.9	0	0	39.4	0	40	9.7	3.4	107.6	83.3	143.4	0	86.2	177.4	43.4	0	15.1	0	0	0	91.4	94	64.3	364.5	260.6	463.7	363.9	324.7	37.5
WBGene00002024	hsp-43	0	416.6	0	0	0	0	0	0	0	0	0	0	0	12.3	46.2	147	0	0	0	0	0	0.4	0	0	0	0	0	0	31.7	0	0	0	0	0	0	0	0	0	26.3	0	0.4	0	0	40.1	4.2	4.4	0	0
WBGene00002025	hsp-60	2.9	12.3	0	77.6	45.5	0	31.6	0	0	85.7	62	16.2	38.2	54.6	37.8	0	16.3	56.7	55.8	30.2	0	32.2	0	41.6	8	26.5	50.1	0	16	104	58.2	39.6	0	110.6	0	0	71.2	0	0	224.4	1.2	36.5	110.2	186.6	420.3	361.5	111.6	0
WBGene00002026	hsp-70	18.7	0	0	18.4	11.6	0	117.3	87.9	0	0	14.8	0	360.5	67.6	6.4	0	0	0	39.3	92.5	39.4	0	0	67	73	13.1	38.3	0	0	0	56.1	24	60.3	292.4	0	0	17.3	0	0	0	11	27.4	0	0	0	0	0.5	0
WBGene00002027	hsr-9	38.3	31	0	113.4	37.2	37.2	38.7	56.1	0	25.3	0	83.5	45.1	0	0	36.6	30.3	64.8	73.3	11.3	50.2	70.1	19.3	17.2	43.6	29.5	122	37.9	13.3	77.1	76.1	57.6	87.5	41	44.4	48.4	3.7	42.2	112.6	75.7	0	50.2	32.5	13.8	12	9.5	5.4	16.4
WBGene00002028	hst-1	0	0	44.9	1.9	32.6	31.4	82.1	0	0	0	0	52.5	0	44.4	4.3	0	11.9	0	9	0	11.2	0	19	0	0	0	24.9	13.5	0	0	47.9	53.9	0	0	4.2	0	0	0	0	0	0	20.1	18.7	15.5	2.9	0	3.2	10.6
WBGene00002029	hst-2	29.6	33.3	66.7	20.5	0	10	0	114.1	172.3	0	57.7	16.5	65.1	0	10.3	32.2	1	50.7	14.6	0	12.3	12.5	0	3.8	13.8	15.2	59.6	0	39.7	43.7	64.9	18	29.5	122.5	7.6	88	51.3	0	0	44.5	3.2	5.5	32.1	3.6	3.1	0	10.5	25.9
WBGene00002030	hst-3.1	0	25.6	0	0	0	0	0	0	0	0	0	0	15.6	39.5	0	0	27.5	0	0	0	0	0.4	0	16.8	0	10.3	43.6	0	0	0	0	41.1	0	0	0	34.6	0	72	0	41.6	0	0	12.5	20.1	0.8	0	18.5	18.1
WBGene00002031	hst-6	113.7	42.7	101.4	36	23.2	75.1	0	73.3	49.6	6.5	63.7	54.9	0	67.9	9.4	52.9	0	57.7	75.9	0	7.1	29.7	48.6	16.1	74.8	84.2	53	9.6	159.1	36.6	24.4	48.9	25	116.3	0	96.4	0	44.8	210.8	49.4	6.1	36.4	5.9	10.5	0.1	0	1.3	15.8
WBGene00002032	htp-1	0	0	0	0	0	9.6	0	0	0	36.9	0	0	0	0	0	0	0	0	0	0	0	0	0	0	0	3.3	0	0	0	0	0	0	0	0	0	0	0	0	0	0	0	0	0	0	4	0	0	0
WBGene00002033	htp-2	0	0	0	6.5	0	0	0	15.7	0	0	0	0	0	0	0	0	0	0	0	0	0	0	36.6	4.4	25.6	2.6	0	0	0	0	0	0	3.6	0	0	0	0	0	0	0	5.8	0	3.8	0	0	4.3	0	0
WBGene00002034	htp-3	0	0	0	7.8	0	9.3	0	0	0	0	0	0	0	0	0	0	0	0	0	0	0	0	0	0	0	15.8	0	0	0	0	0	0	0	0	0	0	0	0	0	0	0	0	2.6	28.4	0	0	0	0
WBGene00002035	hum-1	0	26.5	44.3	43	35.9	0	59	0	1.6	0	0	6.6	0	0	0	0	32.9	60.2	57.7	46	20.6	14.1	23.6	45	25	0	0	0	58.6	0	0	31.5	0	0	47.1	0	10.5	5.3	0	22.4	5.9	7.7	5	27.3	4.4	7.2	0.8	0
WBGene00002036	hum-2	69.7	234.1	80.7	115	84.5	27.3	0	0	32	0	110.2	5.3	33.1	82.4	170.4	0	28.9	176.9	173.6	126.6	154.5	128.5	35.3	143.7	71.6	109.9	185	96.6	0	0	20.7	111.2	28.6	0	96.1	0	27.9	66.8	126.8	93.6	4.6	224	10.7	23.1	3.6	0	0.9	11.4
WBGene00002037	hum-4	21.5	7.8	30.6	9.4	49.1	7	0	0	0	44.6	32.6	1.8	5.6	39.8	0	0	0	18.3	3.1	0	70.3	0	33.8	3.8	3.8	12.5	44	0	122.8	0	54.8	0	36.2	0	0	0	0	7	75.3	0	60.3	38.5	4.2	17.4	11.7	5.6	11.1	30.8
WBGene00002038	hum-5	3	0	0	0	0	144.3	113.9	151.7	0	0	0	769.8	17.8	70.1	5.6	2.9	8.6	52.5	8.6	37.3	26.2	27.9	14.5	33.2	13.4	19.1	0	35.5	73.7	25.8	136.6	114	49	0	0	0	12.2	76.8	52.6	0	26.7	32.7	0	30	8	16.9	21.9	45.2
WBGene00002039	hum-6	0	0	35.7	0	0	24.6	48.2	0	31.9	1.7	0	0	13.5	37.1	2.9	0	56.1	0	0	0	39.7	10.3	35.3	0	0	14.2	61.9	53.4	2.7	0	0	109.5	0	0	17.6	44.2	0	18.6	5	0	11.7	0	2.7	0	5.8	0	5.2	0
WBGene00002040	hum-7	0	0	59.7	12.2	39.2	0	0	102.6	27.8	0	0	0	27.3	0	0	0	0	0	11.2	0	0	0	0	0	0	0	0	0	88.8	0	0	4.9	0	0	16.6	0	0	0	0	25.2	0	0	327.8	227.7	200.1	238.2	261.4	0
WBGene00002041	hum-8	0	0	0	6.9	0	0	0	0	0	0	0	0	0	0	2.6	19.6	0	0	0	41.4	0	0	0	0	0	0	0	0	38.3	0	0	0	0	0	0	0	0	0	0	0	0	0	0	0	0.1	0	2.6	0
WBGene00002042	hus-1	0	0	0	22.3	0	0	0	0	0	0.7	0	0	0	0	2.7	0	0	0	1.1	0	0	0	0	12.8	0	0	0	0	0	0	0	0	0	0	0	0	0	0	22.4	0	0	0	0	0	2.2	0	0	29.7
WBGene00002043	hyl-1	80.7	0	0	39.6	2.5	21.6	33.5	261.5	0	73.1	253.9	39	0	2.1	17.8	0	118.7	38.9	77.1	27.4	79.5	351.2	10.6	41.4	0	0	0	0	0	0	25.1	1.7	0	0	0	0	83.2	10.5	0	108.3	32.6	34.4	11.8	0	0	0	7	17.2
WBGene00002044	hyl-2	16.3	22.9	42.4	10	32.3	92.5	0	63.8	32.3	10.1	0	14.2	66.4	68.6	4.6	30.3	0	0	20	53.8	0	0	22.7	0	71.5	38.5	39.6	0	0	0	0	42.9	0	120.5	17.2	0	130.9	31.5	0	45.6	0	0	0	1	1.9	0	9.3	0
WBGene00002045	icd-1	338.2	94.6	407.6	383.6	419.2	116.9	49.5	382.9	0	304.4	311.1	237.5	404.4	503.4	776	98.5	204.5	154	347.3	226.4	310.4	354.5	283.3	427.7	474.7	423.2	406.1	226.2	49.5	469	221.3	288	0	78.1	181.1	173	613.1	436.8	267.2	333.1	52.3	316.9	911.9	897.2	1013.9	1106.5	873	140.3
WBGene00002046	icln-1	103.6	15.6	32.3	47.1	128.3	156.9	0	50.6	25.6	0	0	7.2	108	0	73.2	18.5	42.2	26.8	177.5	63.8	17.8	30.9	24	90.6	26.6	63.8	117	17.7	73.8	0	7	111.3	48.2	106.7	56.6	42.4	93.8	101.2	115.2	30.7	45.3	57.8	29.1	17.3	23.3	29.7	38.3	18.5
WBGene00002047	icp-1	60	5.3	49.2	31.7	3.1	43.3	0	22.6	0	67.4	18.4	0	31.9	14.2	13.9	0	30.3	0	74	0	21.9	33	8.5	38	0	31	96.4	57.9	0	23.2	23.9	22.1	17.4	61.1	0	67.6	77	34.5	0	31.2	0	33.5	8.6	1.7	32.4	0	2.1	53.8
WBGene00002048	ida-1	25.1	0	413.4	1236.8	919.7	480.2	640.7	67.2	243.1	888.8	389.1	346.4	94.5	50.9	0	0.8	0	53.6	132.8	907.9	1392.1	201.7	768.8	200.9	367.5	903.7	588.2	1188.8	603.9	427.2	175.5	441.1	659.7	65.9	1092.4	1015.8	87.3	89.1	1067.4	0	12.8	858.2	0	0	0	3.5	5.6	10.4
WBGene00002050	ifa-1	0	25.1	0	25.6	71.1	0	30.2	0	0	36	0	9.5	0	72.1	248.6	265.2	240.1	210.1	0	0	0	0	0	0	0	0	10	0	0	52.2	8	23.7	70.4	0	43.4	0	25.4	29.8	0	0	109.7	9.1	0	0	2.5	0	0	2.9
WBGene00002051	ifa-3	41.7	3.1	150.1	0	56.1	22.6	0	0	0	41	0	0	25.3	26.4	5.6	0	0	0	0	0.6	0	62	29.1	11.5	0	2.1	0	0	25.3	0	39.4	5	0	0	30.7	96.6	0	38.8	0	0	14.5	0	19.8	17.9	7	0	0	0
WBGene00002052	ifa-4	13.5	157.7	0	86.1	0	0	0	0	0	18.8	64.1	0	0	0	229.3	86.5	0	0	0	11.4	0	0	69.6	53.9	0	10.4	8.1	0	58.2	57.5	0	0	9.6	0	5.3	0	0	0	0	0	0	0.2	4.6	12.8	0.4	0.6	4	0
WBGene00002053	ifb-1	0	0	105.7	0	58.5	0	0	0	0	76.2	153.2	10.5	10.9	28.6	913.5	958.6	254.2	155.6	0	75.3	0	0	83.1	7.7	31.3	32.9	59.8	59.6	44.4	206.4	57.8	12.2	163.5	15.8	11.1	0	0	0.8	40.4	0	604.4	34	36.1	0	20.1	0	16.3	128.9
WBGene00002054	ifb-2	27.2	53.5	0	3.4	13.4	0	0	186.1	0	33.8	109.7	0	96.2	120.2	0.1	0	36.1	16.2	0	0	0	9.4	0	0	0	42.8	0	155.7	50.4	84.3	145	16.4	120.9	19.8	55.4	0	0	0	42.7	0	0	10.5	28.3	3.5	24.8	54.5	23.7	52.1
WBGene00002055	ifc-1	0	0	0	0	0	0	0	0	0	0	0	0	0	0	0	0	0	0	0	0	0	0	0	0	0	0	0	0	0	0	0	0	0	0	0	0	0	11.3	0	0	0	0	2.7	0	1.5	5.1	0	20.9
WBGene00002056	ifc-2	0	0	0	0	0	0	0	0	0	22	0	0	0	0	0	22.2	0	0	0	0	0	15.9	16.2	2.7	0	0	0	0	0	0	0	0	0	0	0	0	0	0	0	24	6.4	0	24.7	0	6.1	0	0	0
WBGene00002057	ifd-1	0	0	68.4	0	0	0	49.5	0	0	0	0	23	27	0	1.2	0	38.2	0	0	32.4	0	16.5	14.1	0	0	2.3	22.4	0	0	0	44.6	0	30.4	0	0	0	0	0	0	44.9	27.3	0	0	38.4	14.4	0.4	21.3	13.5
WBGene00002058	ifd-2	0	0	0	13.7	0	13.6	0	0	0	59.2	0	0	0	5.9	0	14.2	0	0	0	0	0	18.4	3.6	0	0	0	28.6	0	67.5	0	0	54.4	38.3	0	0	144.9	48.1	0	0	22.2	0	0	0	0	14.7	0	9	9.6
WBGene00002059	ife-1	480.1	20.1	373.2	256.4	129.1	45.8	10.3	127.4	40.2	66.4	26.7	42.1	0	0	92.3	15.5	38.3	169.9	406.3	156.4	105.9	248	377.6	612.8	175.7	269.5	63.4	43.3	43.9	52.3	0	0	139.1	18.1	49.3	35	165.9	85.4	117.3	103.2	0	46.2	5	12.5	29.3	48.3	27.6	18.4
WBGene00002060	ife-2	23.7	12.7	0	49.8	122	65.3	350.4	71.3	114.4	35.4	83.6	38	111.7	16.6	90.4	5.8	23	110.9	131.2	96.9	39.1	62.8	0	125.8	20.1	52.6	80.9	35.3	194.4	98	52.6	101.7	97.3	110.9	18.4	0	35.4	185	125.7	69.5	2.3	61.1	74.4	39.3	47.4	76.2	69.8	163
WBGene00002061	ife-3	9.6	24.7	61.6	15.3	0	47.2	82.9	0	0	112.2	6.2	29.5	18.2	12.1	7	25.3	0	0	37	0	5.1	0	0	10.1	0	51.2	0	0	0	100.6	0	7.5	0	0	16.2	86.9	0	0	0	73.3	4.2	17	0	0	16.2	32.7	4.4	19.2
WBGene00002062	ife-4	22.5	13.7	0	107.5	134.7	52.3	138.8	154.4	138.7	9.7	482.4	66.1	156.2	65.2	18.4	13.3	20.5	80.9	62.3	0	0	130.4	95.4	181.6	93.7	61.2	0	138.1	154.5	23.4	141.2	191.3	88.1	38.3	108.1	181	115.9	0	5.7	146.1	51.4	214.1	27.7	14.8	55.2	39.4	7.6	988.3
WBGene00002063	ife-5	0	0	0	12.9	0	0	0	33.3	0	0	0	0	0	0	0	0	7.9	0	0	5.2	0	5.8	0	13.8	0	0.9	0	0	0	0	0	0	0	85.2	4.1	0	0	0	0	0	0	0	2.5	0	6.3	0	8.1	14.9
WBGene00002064	iff-1	24.3	11.6	51.6	59.7	0	42.7	0	48.3	0.4	25	33.9	32	0	0	0	15.5	0	78.2	17.6	0	0	54.1	22.2	7.4	123.2	7.3	34.7	0	0	6.4	37.8	0	146.6	149.6	0	0	27.9	0	100.6	71.6	75.4	0	0.6	7.6	23.6	10.5	5	100.1
WBGene00002065	iff-2	124	378.7	372.6	196.7	234.5	424.5	179.7	545.9	114.9	398.8	576	311.8	449.6	254.6	1375.9	109.2	255.3	93.6	370	0	175.8	286.8	53.9	273	570.3	352.8	182.5	698.5	368.8	293.8	443	140.2	796.1	140	174.9	220.2	385.6	214.9	197.5	618.5	144	150.4	982.8	885.5	966.1	1088.4	914.4	243.3
WBGene00002066	ifg-1	65.4	0	33.7	83.3	67.1	10.8	27.9	109.6	116.3	73.8	0	34.6	29.7	6.7	66.2	0	4	8.9	43.1	0	48.8	25.4	14.4	65.8	56.8	62	101.9	26.3	28.3	14.2	109.6	58.3	41	0	128.6	9.1	0	8	89.5	61.5	0	22.8	33.1	22.9	36	14.8	21.2	13.8
WBGene00002067	ifp-1	11.5	28.7	60.1	0	0	0	25.2	134	0	15.3	42.7	0	0	0	0	13.6	0	36.1	0.6	0	0	33	0	4.8	0	0	12.5	0	71.5	59	0	14.5	0	108.7	0	0	0	6.3	15	0	0	20.8	4.6	61.5	8.2	5.2	22.8	0
WBGene00002068	ify-1	151.1	25.6	102.3	58.5	2.8	61.6	22	47.3	214.3	67.3	0	34.6	0	12.9	0	18.1	30.2	58.7	42.1	0	44.2	57.5	18.5	112	90.2	1.3	163.7	77.7	71.8	119.1	36.6	19.2	100.4	161.8	22.6	142.2	50.2	64.9	108.8	0	24.7	20	41	0	0	0	7.7	54.4
WBGene00002069	ikb-1	0	0	13.1	0	0	80.3	69.9	0	0	21.5	17.7	23.3	0	40.9	3.2	38.3	0	0	0	0	0	0	0	0	0	17.4	0	0	22.2	0	0	14.9	0	4.4	0	23.6	0	45	0	0	0	10.9	95.4	323.9	242.7	131.7	100.9	56.2
WBGene00002070	ile-1	68.7	0	0	33.2	0.2	59.2	28.5	72.5	77.9	0	107.8	39.5	28.8	18.8	234.3	10.5	172.6	10.6	36.8	0	67.9	19.7	53.7	32.2	0	46.4	68.4	0	0	0	274.7	65.7	105	117.2	0	115.4	0	50.2	0	142	110.1	41.6	9	6.1	16.7	13.5	9.3	63
WBGene00002071	ile-2	12.4	18.3	0	42.4	0	44	0	0	40.9	0	49.9	42.8	67	77.7	223.4	46.2	15	35.1	66.4	4	0	14.5	0	13.9	40.5	20.4	72.9	0	9	0	9.5	59.1	0	0	0	0	0	0	28.1	39.9	30.5	22.4	0	0	12.3	19.8	22.4	39.1
WBGene00002072	ima-1	15.2	85.7	66.3	34.5	1.1	13.7	0	68.4	79.3	31.2	0	32.2	25.3	26.7	0	0	3.1	30	12.8	0	0	56.8	35.7	44.1	60	56.2	0	58.9	41.8	44.6	0	0	51.5	37.3	26.6	125.5	154.8	0	49.3	132.7	8.9	74.3	7.4	0	13.4	28.7	9.9	13.6
WBGene00002073	ima-2	0	0	0	0	0	0	0	0	0	22.5	8.5	0	0	0	0	0	0	30.5	0	0	0	6.9	0	8.9	15.9	0	0	0	38.1	0	0	0	0	0	0	0	0	0	0	0	20.1	0	0	0	0	0	0	0
WBGene00002074	ima-3	56.3	0	62.1	41.7	36.9	28.4	45.3	112.2	195	99.6	114.6	95.5	80.7	99.7	39.5	0	69.6	34.5	86.8	0	96.4	95.5	80.1	80.6	62.2	113.5	43.8	0	15.2	133.7	38	23.7	0	176	0	0	147.9	54.9	78	21.3	30.9	63.5	55.3	0.5	28.6	10.9	37.8	32.5
WBGene00002075	imb-1	8.9	0	43.6	41.7	0	10.2	0	0	0	1.1	0	6.6	0	12.3	5.3	0	2.5	3.2	33.9	67.2	0	0	0	27.6	45	0	0	0	34.5	0	20.4	0	0	0	32.6	0	0	35.7	26	84.6	0	16.7	9.7	63.4	6.6	13	7.9	19.2
WBGene00002076	imb-2	16.7	8.6	0	54	64.2	0	48.9	0	56.7	8.4	144	99	79.6	55.6	5.3	0	8.9	54.3	121.3	9.7	83.3	44.1	52.5	80.3	107.7	51.6	261.3	85.7	0	192.6	34.5	118.1	127	52.2	27.3	0	0	0	0	71.6	2.1	109.5	17.3	40.9	8.9	23.7	10.4	39.6
WBGene00002077	imb-3	0	4.4	111.4	65.7	0	19	22.7	38.9	34.4	123.6	57.5	52.9	123.6	30.6	91.2	29.7	20	6	15.4	45.8	0	66.8	88.1	105.6	0	11.1	2.1	0	56.9	0	0	11.9	0	25.7	21.5	0	62.3	0	57.1	62.7	0	11.8	38.6	61	61.6	45.8	26.2	46.9
WBGene00002078	xpo-1	139.8	27.8	83.8	48.7	40.9	62.5	86.1	0	67.2	67.5	115.7	57.5	17.3	0	0	67.9	44.4	125.1	90	57.9	41.2	74.8	153.6	72.3	126	30	105.1	207.4	93	188.7	72.1	144.5	126.6	159.2	7.8	0	164.4	132.3	122.6	114	42.1	43.1	54.4	0	23.6	11.9	33.2	52.6
WBGene00002079	xpo-2	3.2	0	60.4	6.4	0	40.8	0	0	48.9	0	8.7	9.4	0	0	4	0	0	0	1.1	0	0	14.8	25.8	0	0	0	46.6	0	0	0	0	0	0	0	5.6	26.3	0	35.3	0	0	0	0	0	0	0.9	5.1	0	10.3
WBGene00002080	xpo-3	64.4	94.4	0	53.9	29.2	13.9	149.1	0	0	0	0	24.7	0	8.6	23.9	124.4	14.6	49.9	20.1	48.7	22.3	37	7	0	43.4	15.7	43.3	124.3	61.4	35.6	21.9	96.8	0	154.8	21.7	31	0	0	0	69.9	82.7	0	11.2	4.7	7.3	5	13.3	0
WBGene00002081	ina-1	44.8	221.6	111.8	2.2	21.8	191.1	0	108.7	67.6	119.1	101.4	123.5	57.4	0	45.3	135.5	77.2	48.3	114.1	64.8	56.2	22.3	20.2	65.6	112.7	79.1	125.7	156.3	37.8	0	0	400.7	110.8	45.6	268.6	0	0	0	19.3	406.2	893	156.8	35.8	10.1	29.3	0	1.9	196.2
WBGene00002083	inf-1	153.2	101.4	375.1	54.3	118.8	167.5	58.2	250.7	176.3	190.7	277.3	96.6	139	0	200.9	28.3	123.4	186	282.4	0.1	0	98.7	0.6	92.3	69.1	123.5	132.3	353	96.4	367.4	45.5	173.5	93	75.8	31.5	0	249	253.7	0	120.8	0	182.9	57.1	68	117.2	97.4	103.7	48.2
WBGene00002084	ins-1	0	0	0	49	0	3115.8	60.3	448.2	623.5	15.3	0	0	0	0	2.8	0	0	0	30.9	54.5	72.2	382.8	0	9.2	545.8	16.6	27.8	0	30.5	0	0	223.4	0	0	0	0	222.3	76.1	44.6	0	0	2482.3	0	0	7.5	11.2	3.3	0
WBGene00002085	ins-2	49.4	1066.2	0	0	16.9	238.2	0	466.4	7.4	0	83.4	173.1	36.9	0	0	0	24	94.5	31.3	23.9	74.8	240.1	41.7	235.9	3.4	269.7	36.6	0	0	0	68.2	228	152.3	0	101.6	0	217.1	425.6	0	16.6	0	222.4	113.1	0	0	101.4	30.1	116.6
WBGene00002086	ins-3	0	0	186.5	25.7	89.2	0	0	0	0	0	0	9.6	26.8	0	0	0	0	0	0	129	172	66.9	0	150.2	1011.3	41.8	0	0	0	0	0	0	0	0	0	0	3305.8	37.2	48.6	0	0	3.5	9.4	0	2.3	0	1.3	9
WBGene00002087	ins-4	0	0	0	10.1	0	0	0	0	0	0	0	0	0	0	0	0	0	0	0	0	0	0	0	138.9	0	0	0	0	0	0	0	0	0	0	0	0	0	0	0	0	0	0	0	0	0	0	0	0
WBGene00002088	ins-5	0	0	0	11.7	0	0	0	0	0	0	0	0	0	0	0	0	0	0	0	0	0	0	0	58.1	0	0	0	0	0	0	0	0	0	0	0	0	0	0	0	0	0	0	26.8	0	0	0	0	0
WBGene00002089	ins-6	1.4	78.5	0	442.3	11.8	0	0	0	31.9	0	0	16.4	11.1	44.5	7.6	0	0	0	2.5	0	214.7	69.4	3.8	6031.3	223.7	8.4	0	58	54	0	0	237.8	0	0	15.8	0	0	18.8	0	0	0	19.5	229.1	60.3	28.7	312.9	203.7	21.7
WBGene00002090	ins-7	0	0	0	0	0	0	0	0	0	0	0	0	0	0	0	0	0	0	0	0	0	0	0	0	0	0	0	0	0	0	0	0	0	0	0	0	0	0	0	0	0	0	0	0	0	0	0	0
WBGene00002091	ins-8	0	0	0	0	0	0	0	0	0	0	0	0	0	0	0	0	0	0	0	0	0	0	0	0	0	0	0	0	0	0	0	0	0	0	0	0	0	0	0	0	0	0	0	0	0	0	0	0
WBGene00002092	ins-9	0	0	0	0	0	0	0	0	0	0	0	0	0	0	0	0	0	0	0	0	0	0	0	0	0	0	0	0	0	0	0	0	0	0	0	0	272.1	0	0	0	0	0	0	0	0	0	0	0
WBGene00002093	ins-10	0	0	0	0	0	72.7	0	0	0	41	0	0	33.5	0	0	0	0	0	0	0	0	0	0	0	23.7	0	0	0	0	0	0	0	0	0	0	0	0	0	0	0	0	0	0	0	2.1	0	4.4	0
WBGene00002094	ins-11	0	0	0	724.8	0	0	0	0	0	0	0	22.5	0	0	0	0	0	0	0	0	0	0	0	35.7	0	0	0	0	0	0	0	0	0	0	0	0	0	0	0	0	0	0	0	0	0	0	4	0
WBGene00002095	ins-12	0	0	0	0	0	0	0	0	0	0	0	0	0	0	0	0	0	0	0	0	0	0	0	0	0	0	0	0	0	0	0	0	0	0	0	0	0	0	0	0	0	0	0	0	0	0	0	0
WBGene00002096	ins-13	0	0	0	0	0	0	0	0	0	0	0	0	0	0	0	0	0	0	0	0	0	0	0	0	0	0	0	0	0	0	0	0	0	0	0	0	0	0	0	0	0	0	4.1	0	0	0	0	0
WBGene00002097	ins-14	0	0	0	190.4	4767.7	0	0	0	0	0	0	0	0	0	0	0	0	0	3.4	0	43.6	0	19.4	0	0	29.1	0	0	0	0	0	0	0	0	0	0	90.8	53.7	358.1	0	31.8	0	0	0	0	0	2.5	13.6
WBGene00002098	ins-15	0	0	0	0	114.5	0	0	0	0	0	0	0	0	0	0	0	0	0	0	0	0	0	0	0	0	0	0	0	0	0	0	0	0	0	0	0	0	0	0	0	0	0	0	0	0	0	0	0
WBGene00002099	ins-16	0	0	0	0	0	0	0	0	0	0	0	0	0	0	0	0	0	0	0	0	0	0	0	0	0	0	0	0	0	0	0	0	0	0	0	0	0	0	0	0	0	0	0	0	0	0	0	0
WBGene00002100	ins-17	0	0	0	17.9	536.9	13.3	0	0	677.8	35.1	328.8	52.5	0	0	1.4	0	0	0	0	0	12	0	0	0	0	0	13.1	65.9	0	300.7	220.8	31.1	0	0	60.6	46.9	40.7	0	12.8	25.3	2.3	0	3.9	0	0	0	0	0
WBGene00002101	ins-18	0	0	2484	5.5	117.8	15612.4	0	0	49.4	0	0	0	0	20.9	4.4	0	13.9	6.1	0	62.8	30.5	31.4	0	6.2	22.9	0	0	0	0	0	0	0	0	0	0	0	2942.1	180	235.1	0	0	6.3	0	0	0	7.1	0	0
WBGene00002102	ins-19	0	0	0	0	0	0	0	0	0	0	0	0	0	0	0	0	0	0	0	0	0	0	0	0	0	0	0	0	0	0	0	0	0	0	0	0	0	0	0	0	0	0	0	0	0	0	0	0
WBGene00002103	ins-20	0	0	0	0	0	0	0	0	0	0	0	0	0	0	0	0	0	0	0	0	0	0	0	0	0	0	0	0	0	0	0	0	0	0	31.1	0	0	0	0	0	0	0	0	0	0	0	2.7	0
WBGene00002104	ins-21	0	0	0	0	0	0	0	0	0	0	0	0	0	0	0	0	0	0	0	0	0	0	0	0	0	0	0	0	0	0	0	0	0	0	0	0	0	0	21.3	0	0	0	0	0	0	0	0	0
WBGene00002105	ins-22	0	0	0	98.4	118.1	0	0	0	0	11.3	59.9	0	0	0	0	0	17.4	0	0	19671.2	1957.5	17.7	0	0	0	0	27.4	0	0	0	0	0	0	0	0	0	485.3	56.6	123.4	0	0	8.3	0	0	0.2	0	1.2	0
WBGene00002106	ins-23	0	0	0	4.4	0	0	0	0	0	0	0	0	0	0	0	0	0	0	0	2415	0	0	0	0	0	0	0	0	0	0	0	0	0	0	0	0	0	0	0	0	0	0	0	0	0	0	0	0
WBGene00002107	ins-24	0	0	6.6	0	0	0	0	36.5	0	0	0	0	0	0	0	0	0	0	0	0	0	0	0	0	167.9	0	15.3	0	0	0	0	0	0	0	0	0	0	0	0	46.3	0	0	0	0	0	0	3.1	0
WBGene00002108	ins-25	0	0	0	0	0	0	0	0	0	0	0	0	0	0	0	0	0	0	0	0	0	0	0	0	0	0	0	0	0	0	0	0	0	0	21.3	0	0	0	0	0	0	0	0	0	0	0	0	0
WBGene00002109	ins-26	0	0	0	32.4	0	0	0	0	0	0	0	0	0	0	0	0	0	0	0	767.1	108.8	0	0	0	76.4	0	0	0	0	0	0	0	0	0	0	0	60.4	0	0	0	0	0	0	0	0	0	0	0
WBGene00002110	ins-27	0	0	0	0	0	0	0	0	0	0	0	0	0	0	0	0	0	0	4.2	0	0	0	0	0	0	0	0	0	0	91.8	0	0	0	0	12	0	0	0	0	0	0	7.5	6.2	0	60.7	40.8	1.3	0
WBGene00002111	ins-28	0	0	0	0	0	0	0	0	0	0	0	0	0	0	4.8	0	0	0	0	0	0	0	0	0	0	0	0	0	0	0	0	0	29	0	0	0	44.1	0	0	0	0	0	4.4	0	0	0	2.6	0
WBGene00002112	ins-29	0	0	0	0	0	0	0	0	0	0	0	0	0	0	0	0	0	0	0	0	0	0	0	0	0	0	0	0	0	0	0	0	0	0	0	0	0	0	0	0	0	0	0	0	0	0	0	0
WBGene00002113	ins-30	57.1	0	50.9	6.4	17.4	12.7	44.3	0	0	0	8.4	0	0	0	3.6	4.6	0	0	3.3	576.2	384	11	7.7	29.4	6019.5	0	0	0	36.1	41.2	100.9	11.1	48.3	0	0	0	458.7	0	266	8796.8	220.1	10.4	6.5	29.6	0.3	29	18.7	0
WBGene00002114	ins-31	0	0	0	0	0	0	0	0	0	0	0	0	0	0	0	0	0	0	0	0	0	0	0	0	0	0	0	0	0	0	0	0	0	0	0	0	0	0	0	0	0	0	0	0	0	0	0	0
WBGene00002115	ins-32	0	0	0	0	0	0	0	0	0	0	0	0	0	0	0	0	0	0	0	0	0	0	0	0	0	0	0	0	0	0	0	0	0	0	0	0	0	0	0	0	0	0	0	0	0	0	0	0
WBGene00002116	ins-33	0	0	0	0	0	0	0	0	0	0	0	0	0	0	0	37.8	0	0	0	0	0	0	0	0	0	0	0	0	0	0	0	0	0	0	0	0	0	0	0	0	0	0	0	0	0	0	0	0
WBGene00002117	ins-34	0	23.2	0	10.9	25.7	0	0	0	0	0	197	0	9.4	0	18.9	0	15.7	1.8	0	0	0	4.2	0	51.2	0	0	4.2	0	0	58.4	0	0	18.4	0	7.6	0	0	0	0	825.1	0	39.5	0	0	0	13.7	5.1	15.6
WBGene00002118	ins-35	8.9	0	12	0	13	25.5	0	88	80.4	15.3	0	23.1	0	0	0	0	0	0	1.8	376.2	287.9	16.6	54.6	0	0	0	0	0	66.6	0	0	14.7	0	0	0	0	0	0	1747.5	0	0	119	19	0	6.6	0	1.4	0
WBGene00002119	ins-36	9.9	0	0	18.4	0	0	0	0	0	0	0	29.6	0	0	1.7	0	0	0	4.7	0	0	2.4	0	0	0	0	0	0	0	0	0	0	5.6	0	0	0	0	0	0	0	0	0	0	0	0	0	4.6	10.5
WBGene00002120	ins-37	8.6	31.1	0	0	0	0	0	0	0	0	0	0	0	0	0	0	0	0	0	0	0	0	0	0	0	0	0	0	0	0	0	7.2	0	0	0	0	0	0	0	0	0	0	0	0	5.6	0	1.9	0
WBGene00002121	ins-38	0	0	0	0	0	0	0	0	0	0	0	0	0	0	0	0	0	0	0	0	0	0	0	0	0	0	0	0	0	0	0	0	0	0	0	0	0	0	0	0	0	0	0	0	0	0	0	0
WBGene00002123	inx-1	7.2	24.3	0	0	75	560.1	147.8	85.6	24.7	306.8	243.4	0	180.4	275	1.4	18.6	0	100.5	0	28	75.7	108.2	250.6	26.2	23.5	22.4	75.3	190.5	624.4	63.5	206.4	320	50.7	54.5	22.3	82.5	0	69.7	55.2	74.5	0	93.5	64.7	79.9	34.1	59.1	60.5	0
WBGene00002124	inx-2	28.1	44.3	196.3	70.5	23	188.6	51.6	212.2	178.9	93.6	0	94.5	94.5	60.8	22.5	95.1	162.2	306.8	138.3	0	0	170.1	70.4	83	3.3	0	290.8	107.9	82.5	219	117	75.3	319.1	37.7	108.9	0	27.5	137.4	0	204.8	43.3	60.7	120.3	63.6	33	43.1	40.3	204.7
WBGene00002125	inx-3	108.7	127	165.1	38.1	235.3	636.2	0	362	933.9	167.8	12.4	279.9	9.8	63.1	13.3	25.4	125.2	544	212.7	50.4	30.3	126.9	22.4	62.2	131	41.8	389.7	71	71.9	241.8	461.8	140	399.9	593.1	286.4	0	60.1	233.2	0	608.9	36.4	72.1	74.8	12.9	32.9	4.5	40.6	151.9
WBGene00002127	inx-5	0	342	0	21.6	0	0	0	19.1	0	18.2	0	0	19.1	0	726.9	52.9	7	1.7	0	0	0	0	12.7	0	19.8	0	0	0	0	47.8	5.4	0	0	0	0	0	0	2.3	0	154	214.3	0	7.4	0	0	0	0	6
WBGene00002128	inx-6	0	0	0	0	17.4	0	0	90.6	36	10	0	15.3	0	0.5	0	0	3.2	19.3	0	0	0	0	0	0	0	0	0	0	24.2	28.8	80.1	27	0	0	0	0	0	0	18.1	0	0	27	4.7	0	1.6	22.2	2.2	0
WBGene00002129	inx-7	66.6	0	146.2	6.6	28.7	238.2	137.7	345.6	41.2	18.8	187.3	264.5	70.6	45.7	20	27.2	50.1	91.8	221.4	137	98.1	58	56	61.8	31.7	50.5	106	73.2	30.3	0	0	99.8	259.3	0	7.3	0	0	67.6	57.1	254	11.3	80.7	20.1	56.6	12.8	30.4	39.7	204.1
WBGene00002130	inx-8	0	0	0	0	0	0	0	0	0	0	0	0	0	0	0	0	0	0	0	0	0	0	0	0	0	0	0	0	0	0	0	0	0	0	0	0	0	0	0	0	0	0	0	0	0	0	0	0
WBGene00002131	inx-9	0	0	0	0	0	0	0	0	0	0	0	0	0	0	0	0	0	0	0	0	0	0	0	0	0	0	0	0	0	0	0	0	0	0	0	0	0	0	0	0	0	0	0	0	0	0	0	0
WBGene00002132	inx-10	69.6	0	0	30.7	9.7	20.1	0	0	44.6	9.5	150	70.8	0	0	9.1	0	0	0	67	49.4	43.3	15.8	56.4	35	13.4	49.2	0	74.7	0	0	0	27.9	92.8	129.1	0	128	16	6.6	64.3	0	0	20.8	9.6	24.6	15	8.3	60.8	0
WBGene00002133	inx-11	19.2	0	77.7	0	0	0	35.4	0	0	0	0	0	0	0	6.5	0.6	116.8	25.2	0	0	0	0	0	8.6	0	0	0	0	0	38	0	0	0	0	0	0	0	0	0	23.8	0	5.2	4.4	32.4	7.9	6.6	0	0
WBGene00002134	inx-12	0	985.7	21	25	64.1	16.9	0	0	0	11.5	0	0	147.2	0	1539.5	211.7	6.3	186.4	0	0	0	17.9	44.4	0	73.2	0	0	12.6	0	0	41	0	0	0	0	10.8	0	0	0	2252.5	1826.9	4.2	32.9	0	0	0	0	755.7
WBGene00002135	inx-13	0	711.6	0	0	0	39.8	29.1	224.1	0	17.3	14.7	0	96.4	0	1812.9	76.7	52.7	337.2	0	24.7	0	0	2.9	0	0	0	0	56.3	0	0	85.8	0	177.7	9.2	0	28.1	0	38	0	1829.4	1696.4	0	29.4	0	26.3	10.5	8	767.4
WBGene00002136	inx-14	7.6	0	0	0	0	0	0	0	0	6.8	54.7	0	0	0	0	0.3	0	0	0	0	0	0	0	0	0	14.2	0	0	0	0	0	0	0	0	0	76.3	0	0	0	0	0	0	0	0	0	8.7	2.1	11.5
WBGene00002137	inx-15	0	7.9	7.9	0	0	16.3	0	0	0	0	0	0	0	48.8	4.3	0	0	20.8	0	0	0	0	0	7.8	0	3.6	8.4	124.2	0	0	14.9	0	54.8	0	0	0	0	5	0	67.7	27.1	1.9	0	16.2	20.1	0	0	25.4
WBGene00002138	inx-16	0	0	0	0	0	0	0	0	0	0	0	0	0	0	7.3	8.1	0	0	2.5	0	0	3.5	0	0	10.4	0	0	0	0	0	0	0	0	0	0	0	0	0	0	0	3.6	0	0	0	0	0	0	0
WBGene00002139	inx-17	50.4	48.6	18	0	0	12	0	0	0	0	0	0	23.9	0	0	0	16.6	65.2	6.3	0	0	0	0	0	0	4.9	24.4	0	0	0	0	13.1	27.1	48.7	0	0	0	0	33.3	81.1	0	0	13.2	0	0	0	0.6	28
WBGene00002140	inx-18	5.3	0	0	364.2	0	0	54.3	0	0	41.7	0	0	0	0	1.8	0	0	0	0	11	0	0	0	0	1.9	379	26.8	0	0	0	0	0	0	0	3.1	0	0	0	40	0	15.4	0	1361.3	1335.1	1934.1	1132.7	1279.3	8.3
WBGene00002141	inx-19	19.9	0	169.1	15.1	263.2	1563	31.3	4833.6	751.8	509.2	0	0	0	0	0.1	0	0	24	45.4	142.5	120.4	30.3	536.8	377.1	0	28.8	60.2	0	199.3	1250	0	26.6	28.9	65.8	254.8	0	685.6	534.9	785.3	0	0	1434.9	3.7	0	0	0	3.2	9.1
WBGene00002142	inx-20	0	30	0	0	0	12.6	0	0	0	0	0	15.8	0	13.5	0	13.4	0	21.1	0	0	0	2.8	0	0	0	0	0	0	0	0	0	0	61.2	0	0	0	0	0	0	0	0	0	0	0	0	3.6	1.9	7.3
WBGene00002143	inx-21	0	0	0	0	0	0	0	0	0	0	0	0	0	0	0	0	0	0	3.5	0	0	0	0	6.7	0	0	56	0	0	0	0	0	49.6	0	26.8	0	0	0	31	24	0	7.7	0	0	0	12.1	0	0
WBGene00002144	inx-22	0	0	0	0	0	0	0	0	0	0	10.6	0	0	0	5.5	0	0	0	0	0	0	0	0	0	0	3.3	0	0	0	0	0	0	5	0	0	0	0	0	0	0	0	0	0	0	0	0	0	0
WBGene00002146	ipp-5	0	0	29	31	30.8	0	59.1	84.1	57.6	69.8	0	31	16	90.8	0	0	0	0	0	24.5	54.6	25.7	63.5	32.5	28.8	34.2	33.1	57.3	30.7	170.9	36.6	77.5	58	80.6	33.5	0	60.7	0	0	0	2.5	13.9	4.4	0	5.9	31.8	23.8	0
WBGene00002147	ire-1	31.4	50.5	31.9	23.9	0	13.1	0	0	0	45.9	47	10.2	46.5	0	9.5	0	35.2	16.2	26.5	2.2	0	12.6	57.9	7.2	70.5	26.5	26.3	0	41.4	0	0	0	121.7	69.6	24.1	52.6	0	19	0	129.8	11.3	0	0.4	14.6	4.5	0	7.4	0
WBGene00002148	gon-14	17.6	50.9	8.8	12.3	0	0	0	101.3	29.9	0	0	61.9	22.1	12.6	42.1	0	15.1	35.4	45.7	0	0.6	54.5	0	22.1	15.2	33.8	42.2	27	28.7	113.3	0	79	0	115.8	34.3	0	33.9	92.6	20.1	0	29	11.2	0.1	27.8	8.7	12.6	7.9	18.6
WBGene00002149	irk-1	0	0	0	0	0	0	0	0	0	134.4	72.5	14.7	0	140.4	0	0	0	0	0	0	7.6	0	0	0	0	0	0	62.5	0	0	0	13.7	0	0	75.5	114.5	0	0	0	0	0	19.9	0	0	0	0	0	10.7
WBGene00002150	irk-2	0	0	81.4	12.3	368.7	0	0	72.9	0	0	0	15.1	0	0	26	0	0	0	0	0	7.3	121.5	0	0	0	0	0	0	0	0	0	0	0	0	0	0	0	0	0	0	0	0	0	0	0	0	0	0
WBGene00002151	irk-3	0	0	0	52.8	91.9	0	0	0	0	29.3	0	0	0	0	0	0	0	0	6.2	0	14.7	13.5	47	0	59.8	35.1	40.6	0	0	0	0	13	0	0	86.5	38.2	0	89.3	115.5	0	0	0	0	16.2	0	0	2.6	29.1
WBGene00002152	iars-1	108.5	0	0	43.6	33.5	94.9	187.2	200	132.2	71.7	44.3	56.1	5.2	0	107.5	0	0	5.2	93.2	0	48.6	23.3	3.7	78.3	67.2	23.3	0	0	98.7	0	146.1	74.1	0	69.5	3.3	45.8	47	37.2	97.8	14.5	16.8	64	64.8	55.3	53.7	17	32.9	17.8
WBGene00002153	iars-2	17.6	0	0	0	0	23.8	0	0	6.3	27.2	0	0	0	23.8	6.8	0	0	22.8	11.3	0	0	0	30.4	0	32.7	0	5.9	0	0	0	46.7	0	0	0	10.2	0	0	0	0	0	0	24.9	2.8	0	9.7	35.4	8.6	20.2
WBGene00002162	isp-1	237.1	376	151.8	314	232	235.5	221.9	123.6	164.3	195.3	169.7	266.1	234.3	85.8	197.7	225.6	144.4	108.9	205.7	102.6	137.6	147	126.9	211.9	289.7	79	266.3	59.4	327.4	108.3	203.6	226	233.7	425.1	154.2	121.4	213	136.5	244.2	208.9	58.6	158.9	368.8	267.2	1013	523.3	325.9	295.6
WBGene00002163	ist-1	0	0	0	0	115.1	0	0	0	0	0	0	0	0	0	5.1	0	0	0	63.8	129.7	90	238.5	107.4	17.7	0	23.5	8.4	61.9	0	0	0	57.3	0	0	0	0	0	0	157.8	0	0	82.1	0	0	0	0	0	0
WBGene00002169	isw-1	21.9	34.5	173.3	84.6	233.1	52.1	31.4	278.6	33.8	90.9	96.9	75.3	26.6	22.6	26.2	0	7.9	29.3	33.9	26.2	90.7	20.2	112.3	100.7	86.6	3.9	73.3	14.6	20.9	18.4	0	88.5	140	56.6	28.7	0	0	94.2	0	40.4	3.4	63.4	28.3	0	3.2	2.9	15.2	33
WBGene00002173	itr-1	8.1	0	0	6.6	26.6	0	0	0	0	0	54.8	0	0	0	51	232.2	0	0	7.4	25.8	0	27.2	54.8	0	0	0	0	0	17.4	0	0	0	0	0	0	0	0	49.8	0	0	8.7	0	12.8	31.1	6.6	0	0.2	0
WBGene00002174	itx-1	0	0	0	0	0	0	0	0	0	0	0	0	0	0	0	0	0	0	0.7	0	0	0	0	0	0	0	0	0	41.9	0	0	0	0	0	0	0	0	13	46.2	0	0	4.9	0	0	2	3.2	0.1	11.2
WBGene00002175	jac-1	337.1	0	127.2	39.3	0	75.3	388.7	0	389.8	55.4	371.7	98.8	34.3	0	35.9	24.6	36.8	84.5	40	121.6	0	33.4	29.2	132.4	22.9	106.8	97.5	131.8	92.1	128.1	130.2	481.2	103.8	251.1	0	24	175.8	0	48.3	0	42.9	172.3	24.3	4.3	0	0	15.1	51.4
WBGene00002176	jip-1	88.8	0	0	20.2	132.8	150.9	0	71.4	71.1	112.6	0	207.5	297.8	75.7	9.9	0	12.8	17.5	69.7	8.1	91.8	34.9	19	33.9	77.7	58.9	32.7	47.3	113.6	46.5	190.2	247.7	65.2	408.3	3.8	35.6	144.6	14.4	86.1	0	38	166.2	2.7	14.8	1.9	3.2	0	212.1
WBGene00002177	jkk-1	181.6	29.8	118.6	71.1	137.7	686.8	499.8	729.8	702.7	248.6	729.9	341.5	346.5	155.6	0	19.8	19.1	0	391.7	344.3	299.3	179.2	71.1	210.2	123.2	260.4	237.7	261.4	145.4	290.8	543.6	759.1	310.7	1106.4	121.5	299.6	234.5	375.8	181	0	21.1	671.4	8.7	0	1.7	0	3	354.7
WBGene00002178	jnk-1	320.2	0	153.9	136.8	283	232.2	337.4	651.4	357.1	135.8	104.1	212.4	80.1	231.9	0	10	9.6	33	274.1	291.2	248.3	232.5	94.3	126.8	70.1	119	341.3	801.3	217.8	683.5	362	832.7	264.9	373.9	65.4	57.1	635.8	320.4	429.6	46.3	0	524.1	4.9	0	12.6	6.6	2	188.8
WBGene00002179	jph-1	25	23.2	0	26.2	22	127.6	401.4	325.1	46.4	139.5	360.4	19.4	0	19.3	8.5	0	0	18.7	72.2	185.9	99.1	39	66.2	28.2	57.9	68	55.8	218	82.2	90.1	98.4	108.7	0	0	0	64.1	118.7	22.2	31.4	0	4.1	219.1	84.7	36.8	106.8	120.2	87.3	0
WBGene00002180	jtr-1	0	0	0	0	0	0	0	0	0	33.7	0	0.8	0	0	15.1	0	28.1	21.9	9.2	22.9	0	18.1	0	0	31.6	17	0	0	0	87.2	89.5	25.3	3.1	0	0	0	52.5	0	23.3	0	10.1	0	4.3	8.2	7.8	0	2.3	0
WBGene00002181	kal-1	83.1	188.8	0	16.8	89	32.5	57.1	291.4	258.8	32.6	0	31.5	0	0	8.4	23.1	6.1	40.2	21.1	188.6	43.1	24.8	9.7	402.4	13.7	47.4	221.1	0.1	64.4	203.4	39.3	41.4	30.8	0	80.6	0	54.2	40.2	297.1	37	58.9	47.6	19.5	3.6	0	15.1	0	81.5
WBGene00002182	kap-1	716.5	4.5	186.1	298.2	338.1	533.5	479.7	426.9	538.4	282.1	438.8	441.7	474.6	323.5	14.8	0	34.7	93.4	660.8	456.5	529.1	376.6	100.3	407	214.3	577	227.1	37.7	127.3	498.1	511.7	507.5	298.3	525.1	228.6	404.5	240.8	476.2	492.6	68.8	0	440.8	46.3	45.9	55.3	27.7	31.9	260.2
WBGene00002183	kat-1	29.8	0	0	24.9	16.6	4.5	84.9	59.2	0	0	61	26.2	18.3	0	45.5	0	0	0	16.3	21.4	0	2.5	0	22.9	5.1	44.2	16.7	82.3	2.4	0	0	0	12.8	0	11.5	64.7	25.8	15.6	24.8	41.4	27.2	9	29.5	8.6	103.1	47.6	4.1	31
WBGene00002184	kel-1	32.6	0	6.4	49.6	0	33.8	0	0	100.5	11.6	48.8	77.7	36.7	0	0	0	18.4	0	85.8	26.5	87.5	33.3	62.5	0	27.5	26.2	74.5	0	59.9	0	149.7	79.8	97.2	54.3	0	73.3	0	0	121	0	0	46.4	13.9	69.7	25.9	7.1	10.8	4.4
WBGene00002185	kel-3	16.1	0	0	50.6	17.3	2.5	0	0	140.5	109.1	42.7	30.7	41.8	29.2	26.4	63.5	49.6	7.2	47.2	0	22.7	82	3.9	41.4	35.4	40.3	48.8	101.7	25.6	0	93.6	46.7	37.6	117.4	29.7	0	42.7	10.8	43.4	19.8	0	0.5	4.1	6.1	5.5	31.9	22	82.1
WBGene00002186	kel-10	0	0	0	0	0	0	0	0	0	0	0	0	0	0	0	0	0	0	0	0	0	0	0	0	0	0	0	0	0	0	0	0	0	0	0	0	0	0	0	0	10.4	0	0	0	0	0	0	0
WBGene00002187	kgb-1	19.7	0	0	135.1	128	52.4	117.5	263.4	22.7	20.3	248.8	0	99.4	4.9	116.3	27.7	13	52.7	40.9	34.8	119.4	20.3	61.1	98.8	182.7	61.2	108.3	0	0	0	0	0	191.4	159.4	28	37.5	88.3	42.3	56.9	0	3.1	82.7	6.9	0	40.7	29.5	17.6	0
WBGene00002188	kgb-2	0	0	0	0	0	0	0	0	0	0	0	0	0	0	0	0	0	0	0	0	0	0	0	0	0	0	0	0	0	0	0	0	0	0	0	0	0	0	0	0	0	0	0	0	0	0	0	17.9
WBGene00002189	kin-1	0	45.7	103.2	224.3	268.3	148.3	178.3	0	97.5	572.6	125.9	24.9	0	14.9	54.2	0	145.7	90.6	71.6	449	300.1	394.9	234.1	176.1	1165.2	101.4	430.6	1071.1	437.7	47.9	526.3	435	169.9	0	372.4	524.9	213.5	141.2	396.1	0	0	3418.1	177.8	162.2	90.2	200	168.6	835.8
WBGene00002190	kin-2	171.8	18.5	458.7	371.5	606.8	116.7	608.7	358.4	135.1	247.1	68.2	249.1	152.2	206.4	66.2	93.4	8	0	123.1	153.2	220.2	190.5	467.7	213	512.1	262.2	320.2	335	489.8	146.7	515.9	289.2	229.7	39.5	580.7	994.8	220.9	221.6	279	0	33.8	280.3	161.2	304.5	198.2	136.5	226.8	1238.7
WBGene00002191	kin-3	229.4	150.6	163.5	126.2	27.5	65	238.4	49.9	28	10.6	230.2	348.5	154.4	71.2	151.7	22.8	51.5	73.3	174.3	110.4	71.8	176.7	201.7	187.9	247.6	195.6	228.4	230.1	383.7	155.1	271.9	148.5	99.1	90.1	111.6	219.9	247.3	257.9	98.3	186	80.8	123.4	65.2	160.5	134.5	102.8	93.2	165.5
WBGene00002192	kin-4	52.2	92.8	98	47.3	245.9	199	0	53.5	67.4	88.7	63.9	30.7	97.1	0	58.5	0	20.9	1	26.2	177.7	106.3	126.8	25.5	40.6	65.1	60.5	103.8	0	100	133.8	177	64.2	761.2	146.4	296.2	164.1	149.9	12.1	255.9	69.9	3.9	471.6	27	26.5	21	20	20.5	498.2
WBGene00002193	kin-5	0	0	0	0	0	0	0	0	0	0	0	0	0	0	0	0	0	0	0	0	18.3	0	0	0	0	0	0	0	0	0	0	0	0	0	0	0	0	0	0	0	0	0	0	0	0	0	0	0
WBGene00002194	kin-6	0	0	0	0	0	0	0	0	0	0	0	0	0	0	0	0	0	0	0	0	0	0	0	0	0	0	0	0	0	0	0	0	0	0	0	0	0	0	0	0	0	0	0	0	0	0	0	0
WBGene00002195	kin-9	0	0	0	0	0	0	0	0	0	0	0	0	0	0	11.6	0	0	0	0	0	0	0	0	0	0	0	0	0	0	0	0	0	0	0	0	0	0	0	0	0	0	0	0	0	0	0	0	0
WBGene00002196	kin-10	354.6	265.2	278.5	165.6	232.5	167.9	71	108.8	604.4	157.9	98.8	229.5	261.4	165.5	181.9	189.3	106	80.1	282.7	99.9	117.1	164.3	70.1	206	195.2	249.7	338.2	346.8	96.9	338.6	69.1	174	110	420.9	199.6	0	53.8	254.3	48.4	345.3	75.3	253.5	136.7	135.9	74.4	113.1	89	130.9
WBGene00002198	kin-14	0	0	61	4.1	0	0	0	0	101.9	26.9	41.3	0	0	16.3	1.8	0	0	23.3	0	0	0	0	61.8	0	0	20.4	0	0	0	0	0	0	0	0	0	0	0	0	35.1	0	9.1	24.5	0	0	0	10.5	0	0
WBGene00002199	kin-15	0	0	0	0	0	0	0	0	0	0	0	0	0	0	0	0	0	0	0	0	0	0	0	0	0	0	0	0	0	0	0	0	0	0	0	0	0	0	0	0	0	0	0	0	0	0	0	0
WBGene00002200	kin-16	0	0	0	0	0	0	0	0	0	0	0	0	0	0	0	0	0	0	0	0	0	0	0	0	0	0	0	0	0	0	0	0	0	0	0	0	0	0	0	0	0	0	0	0	0	0	0	0
WBGene00002201	kin-18	5	22.7	44.9	30.4	80.2	43.3	0	33.9	41.4	14.1	0	18	0	1.8	162.8	56.3	1.6	51.9	44.8	94.9	16.9	50.6	17.4	11.5	33.4	52.1	8.2	31	21.5	4.3	0	33.6	0	0	30.2	0	109.8	20.6	0	116.8	7.9	22.4	2.3	0	8.2	0	4.5	0
WBGene00002202	kin-19	314.4	154.6	250.3	251.5	150.6	146.7	125.2	578	253.2	190.2	413	348.3	74.5	105	74.3	146.7	166.4	83.8	360.3	274.7	200.8	175.1	236.2	168.1	103.9	256.6	188.4	247.3	147.4	319.4	320	244.4	335.8	474.1	108.8	327.2	162	266.3	184.7	150.9	24.7	222.7	94.7	150	100.2	70.7	102.3	204.3
WBGene00002203	kin-20	14	58.9	0	64.4	71.3	44.4	26.3	0	105	8.6	123	91.3	37.4	0	89	153.6	74.6	95.4	9.5	72.9	40.2	79.1	0	30	0	34.8	57.9	46.6	31	108.8	26.4	61.3	17.6	0	93.4	0	0	44.3	76.1	24.6	38.2	10.5	40.7	2.5	19.2	39.2	28.8	10
WBGene00002204	kin-21	0	0	0	0	0	0	0	0	0	0	0	0	0	0	0	0	0	0	0	0	0	0	0	0	0	0	0	0	0	0	0	0	0	0	0	0	0	0	0	0	0	0	0	0	0	0	0	0
WBGene00002205	kin-23	0	0	0	0	0	0	0	0	0	0	0	0	0	0	0	0	0	0	0	0	0	0	0	0	0	0	0	0	0	0	0	0	0	0	0	0	0	0	0	0	0	0	0	0	0	0	0	0
WBGene00002206	kin-24	0	0	0	0	0	0	0	72.8	0	0	0	0	0	0	0	0	0	0	0	0	0	0	0	0	0	0	0	0	0	0	0	0	0	0	0	0	0	0	0	0	0	0	0	0	0	0	0	19.5
WBGene00002207	sid-3	66.5	84.3	0	116	36.9	19.6	36.1	185.1	37.3	19.1	47	30.7	57.4	11.7	17	0	5.2	93.1	28.2	83.6	0	69.2	72.8	26	21.8	66	167.6	45.5	95.9	0	0	9.7	53	38.7	67.6	119.5	22.6	51.8	0	86.7	63.7	27.2	6.4	6.3	11.5	28.2	1.2	86.8
WBGene00002208	kin-26	0	0	0	0	0	0	0	0	0	0	0	0	0	0	0	0	0	0	0	0	0	0	0	0	0	0	0	0	0	0	0	0	0	0	0	0	0	0	0	0	0	0	0	0	0	0	0	0
WBGene00002210	kin-29	61.6	103.4	32.7	166.8	40.1	193.5	38.9	67.9	97	77.2	65	133.9	61.6	82.9	45.7	34.4	14.9	8.7	11.8	82.6	14.1	105	143.4	157.1	132.2	107.3	90	155.3	261.1	260.7	133.5	183.2	102.7	156.2	48.1	102.9	103.1	28.6	93.5	0	0	138.8	19.7	40.6	18.2	21.4	29.5	213.3
WBGene00002211	kin-30	0	0	0	0	0	0	0	0	0	0	0	0	0	0	0	0	0	0	0	0	0	0	0	0	0	0	0	0	0	0	0	0	0	0	0	0	0	0	0	0	0	0	0	0	0	0	0	0
WBGene00002213	kin-32	34	50.6	0	30.3	9.4	38.3	0	0.6	75.3	0	128.4	472.7	40.9	0	44.1	0	0	21	19.1	0	0	48.7	0	22.8	0	24	0	0	49.5	23.7	17.2	0	9.2	0	19.5	0	0	0	9.7	149.8	0	83.2	55	202.1	46.6	43.5	80.8	3.3
WBGene00002214	klc-1	0	26.8	115.2	12.7	5.4	38.4	0	0	0	0	0	0.8	0	0	3.8	0	0	0	0	0	13.1	19	25.9	13.9	16.4	19.5	0	0	0	0	49.3	0	0	0	0	0	0	19.4	0	0	2.3	18.6	7.4	0	1.8	0	7.2	0
WBGene00002215	klc-2	461.8	58.4	223.7	125.9	57.2	248.4	95.8	435.4	392.6	0	305.1	595.2	821.3	539.5	98.7	39.7	66	43.5	272.9	199.7	174.6	272.3	108.3	184.1	265.5	298.9	201.2	749.1	254.9	436.7	374.2	652.3	224.4	357	438.5	657.1	202.6	206	50.5	298.3	38	211.6	20.4	90.4	144.5	104.9	44.1	229.4
WBGene00002216	klp-3	106.2	139.6	0	79.1	14.1	89	0	0	264.9	49.9	0	50	53.8	22.1	0	0	0	23.3	138.8	34.4	51.2	98	69.7	63.3	90.2	38.3	148.9	0	58.1	146.8	98.5	30	64.3	67.2	1.4	0	0	65.3	107	0	0	159.1	2.8	22.8	113.6	37.6	10.2	27.2
WBGene00002217	klp-4	0	0	0	0	23.5	46.9	316.9	0	8.5	21.9	0	24.6	0	121.7	0	0	0	29.1	0	53.7	0	3.9	28.2	0	0	16.6	177.2	606.7	227.2	380.1	237.5	673.2	73.9	66.5	287.5	401.4	0	26.4	0	0	0	0	0	0	3.4	38.1	11.1	0
WBGene00002218	klp-6	0	41.7	0	5	0	0	0	0	0	0	0	0	0	18	867.7	0	0	0	0	0	16	0	0	0	0	16.3	0	0	0	0	0	0	0	0	0	0	0	0	0	0	45.2	6.3	4.1	0	2.8	16.4	0	0
WBGene00002219	klp-7	332.8	0	0	63.4	0	10.1	37.2	61	177.3	0	109.6	129.8	199.1	634.7	0	0	73.6	13.2	54.2	60.9	27.1	49.6	8.8	83.3	0	68.9	0	0	110.8	0	44.9	78.7	122.3	0	0	56	30	12.7	99.2	0	0	19.3	19.7	51.8	6.1	23.3	8.8	33.4
WBGene00002220	gcc-1	6.1	30.5	213.6	14.1	11.3	17.5	0	0	0	0	0	37.8	69.3	0	23.9	57.9	21.8	213.9	9.7	0	0	16.2	0	5.8	17.1	44.3	6.4	47.4	39.4	0	18.7	11.5	40.7	72.7	23.7	0	0	53.4	0	0	66.1	41	0	11.9	0	6.3	12.2	13.4
WBGene00002222	klp-11	98.8	19	108	154.9	4.7	213.4	123.3	399.7	49.3	95.9	114.2	32.3	167.2	116.7	0	32	31.6	100.5	142.3	78.9	86.7	51.6	11.6	196.7	72.6	57.6	17.1	369.8	110.8	121.6	143.4	106.8	117.2	187.7	31.1	298.2	228.7	138	49.8	0	2.9	139.5	42.1	48.8	121.2	8.8	30.2	99.6
WBGene00002223	klp-12	198.7	12.9	0	102.8	0	57.3	193	1.9	28.6	56.1	0	303.5	0	126.7	122.7	180.1	47.8	96.1	117.8	8.7	1	67.4	55.4	4.8	6.4	87.7	159.4	77.9	64.5	0	63.6	167	143.9	50	52	199.7	165.3	156.7	58	1063	32.2	70.1	131.9	21.4	9.2	69.2	128.6	156.6
WBGene00002224	klp-13	84.2	0	274.3	555.1	169.3	0	0	0	44.4	35.5	69.7	1.3	0	0	4.1	0	17.3	0	84.1	350.2	502.7	574.1	400.9	567.9	496.3	783.2	0	0	0	0	0	11.7	0	45.9	0	35	392.7	527.4	297.7	0	0	171.9	0	0	0	0	0	12.9
WBGene00002225	klp-15	10.9	22	0	0	17.8	14.4	0	0	0	5.1	0	0	0	20.3	0	0	0	0	0	0	0	3.4	0	11.7	0	0	0	0	0	0	0	0	0	0	0	0	13.4	0	0	0	7.5	15.1	0	0	0	0	1.6	0
WBGene00002226	klp-16	18.7	27	0	18.4	27.3	13.8	0	0	0	72.4	0	23.3	0	0.5	2.2	0	5.7	0	15.7	40.9	11.2	9	0	15.2	0	0	0	0	17.4	28.5	0	0	0	0	13.7	0	0	0	0	0	0	36	0	0	6.9	8.2	6.5	0.7
WBGene00002227	klp-17	0	0	0	0	0	0	0	0	0	0	0	0	0	0	0	0	0	0	0	0	0	0	0	0	0	0	0	0	0	0	0	0	0	0	0	0	0	0	0	0	0	0	0	0	0	0	0	0
WBGene00002228	klp-18	0	11	0	2.1	0	25.2	45.8	13.7	8.1	0	0	0	0	48.4	0	0	0	25	4.5	0	0	0	0	10.5	0	0	23.4	0	0	0	70.2	0	0	0	0	0	0	0	0	0	0	11.8	0	0	3.2	0	0	0
WBGene00002229	klp-19	3.1	0	54.4	8.2	7.8	46.9	0	0	0	0.3	66.7	40.7	6.2	0	0	37	19.8	73.3	15.3	1.9	0	25.6	17.4	44.5	0	11	57.1	82.9	0	26	0	58.5	96.4	35.2	0	20.1	7.3	48.2	0	8.6	0	34.5	9	61.2	7	0.2	8.3	5.1
WBGene00002230	klp-20	251.9	0	27.5	114.9	7.6	14.2	75.7	105.6	62	13	106.8	12.4	106	33.2	0	0	5	56.7	75.7	108.7	62.5	73.2	81.6	80.1	42.2	62.3	0	43.1	65.8	0	42.9	20.8	38.8	128.9	16.9	60.5	149.8	101.1	71.8	74.5	2.4	80	33	60.2	20.1	7.6	42.1	80.1
WBGene00002231	knl-1	29.9	0	0	10.2	0	34	0	0	0	0	0	10.9	79.7	0	10.6	0	4.5	49.3	25.6	5.1	7.8	1	0	14.2	11.5	0	33.1	1444.4	142.9	28.8	183.9	24	22.7	112.9	0	22	0	12.1	0	0	11.5	10.5	10.5	0	1.9	11.2	0.1	14.7
WBGene00002232	kpc-1	0	26.7	67.5	50.3	71.8	302.8	390.2	243	304.3	229.1	158.1	227.7	211.9	0	0	155	15.6	74.2	204.9	0	0	6.2	163.4	96	6.2	115.7	64	0	498.3	17.9	457.2	420.8	60.3	0	221.1	148.6	39.1	146.1	17.9	141.6	165	80.3	46.2	19.3	67.2	17.4	25.5	52
WBGene00002233	kqt-1	15	0	184.6	83.6	43.5	0	0	51.3	91.9	28	0	12.3	92.6	313.4	13.6	0	0	0	215.6	284.4	264.8	118.8	163.1	116.6	119.8	17	0	7	0	87.7	0	141.2	21.1	0	0	60.2	0	381.3	124.1	0	16.1	17.7	20.1	0	8.6	15.8	10.1	9.4
WBGene00002234	kqt-2	0	17.9	0	0	0	0	0	0	49.2	0	0	0	0	23.4	0	0	0	0	0.6	9.8	0	0	17.9	0	0	3.5	0	0	0	56.5	0	0	0	0	42.5	0	0	0	0	0	1.4	9	0	0	0	0	9.8	0
WBGene00002235	kqt-3	0	0	172.4	382.6	22	34.3	0	0	0	0	0	0	0	710.2	2.4	22.2	0	0	6.6	7	32.1	201.3	273.4	33.9	73.1	0	0	0	0	0	0	0	0	0	0	25.6	35.6	36.9	37.1	0	0	0	0	0	0	0	0	0
WBGene00002238	kars-1	10	15.8	0	6.8	9.4	0	0	40.3	43.2	0	0	0	26.3	8	76.3	0	6.7	0	8.8	0	48.5	0	52.8	13.6	21.4	14.1	183.4	0	0	0	89.9	16.2	37.8	0	38.5	58.9	114	31.7	32	0	4	0	9.6	89	30	91.1	28.8	29
WBGene00002239	ksr-1	5.5	38	2.1	65.3	48.3	12.6	61.4	0	50.7	0	52.9	98.4	45.9	2	0.4	0	5.8	25.8	27.6	124.2	19.3	114.3	12.1	5.1	49.9	47.4	93.3	0	0	36.5	0	24.8	0	0	18.7	307.2	93.2	27.4	35.6	0	19.3	33.2	17.4	0.2	18.1	13.3	10.7	40.1
WBGene00002240	ksr-2	8.5	0	0	42.3	24.5	8.4	0	39.7	0	25.1	52.4	23.6	27.7	0	100.6	0	0	19.9	11.1	0	1.4	23.3	0	5.1	0	20.4	0	50.6	95.6	0	0	0	0	0	14.5	0	0	0	0	0	0	6.5	4.7	0	0	0	0.5	0
WBGene00002241	kup-1	3.4	969	0	23.5	15.9	26.6	26.2	54.3	139.1	53	57.2	12.2	4.7	70.3	15.6	0	46.5	50.2	73.7	35.5	38.9	6.4	67.7	46.3	23.3	0	110.8	89.2	33.5	100.5	143.1	44.3	0	133.6	49.2	0	21.5	33.2	27.3	145.4	0	14.9	11.2	0	3.1	0	6.3	28.2
WBGene00002242	kvs-1	0	0	0	251.5	0	0	0	0	0	0	0	111.4	0	0	1.9	13.9	0	0	0	0	4.8	0	112.2	14.2	0	0	369.2	0	0	0	0	0	0	0	0	0	0	0	74.3	0	0	157.3	0	0	0	0	0	0
WBGene00002243	lad-2	0	22	0	39.1	16.3	1612.2	161.1	90.9	0	103.5	0	0	42.9	0	9.5	0	38.5	14.6	66.3	3.2	41.4	4.4	415.6	104.3	7.2	30.8	106.7	0	1285.9	562.1	2175	5.3	2708.5	1440.5	171.8	334	0	125.7	0	0	0	41.2	19.6	0	77.9	2.3	0	45.2
WBGene00002244	laf-1	37.7	18.1	0	72.5	0	33.8	28.1	0	37.8	15.7	57.4	93.2	11	8.2	2.3	43.8	0	131.9	89.5	77.7	31.4	84	36	10.8	67.1	136.3	27.1	0	59.4	23.3	99.9	22.9	29.4	52.1	21.7	0	0	88.2	69.3	61.1	9.4	109.2	0.8	0	25.6	50.2	6.5	115.7
WBGene00002245	lag-1	0	14.8	1507.5	0	81.1	40.1	117.9	6981.9	24.5	0	342.4	0	0	38.9	29.4	30.6	0	42.7	393	50.4	60.4	18.2	16.8	57.4	0	6.7	73.9	37.8	317.4	0	59.5	0	150.4	0	0	0	366.2	167	2.4	188	32.8	217	0	0	14.7	0	1.4	18.1
WBGene00002246	lag-2	0	0	0	0	0	0	0	0	0	1.3	0	0	0	0	0	0	0	0	0	0	0	0	0	0	0	0	0	0	0	0	0	0	0	0	0	0	0	0	0	0	0	0	0	0	0	0	0	0
WBGene00002247	lam-1	40.4	34.3	7.5	0	0	0	29.9	38.8	84.4	107.7	0	74.4	39.2	0	0	5.4	0	28.8	0	24	0	0	79.2	0	0	55.9	9	21	0	0	39.4	34.6	80.2	0	25.2	0	0.8	33.3	14.6	5.4	0	8.8	30.8	70.5	11.1	3.2	57.1	13.3
WBGene00002248	lam-3	0	0	0	0	43.1	14.1	0	41.7	14.1	32.9	21.2	17.7	61.9	33.8	4.8	0	146.9	106.1	7.2	0	0	2.7	46.1	0	58.4	0	80	0	0	49.7	229.2	64.7	150.8	245.8	40	0	0	0	0	0	0	29.5	7.7	0	0	1.3	0	11
WBGene00002249	lap-1	111.9	143.3	0	48.6	29.4	61.7	185.9	0	171.7	101.7	0	124.9	101.2	7.3	73.1	103.9	9.1	29.5	58.3	21.2	41.4	98.2	44.9	44.7	0	91.1	109.5	63.8	54.1	157.9	0	45.6	31.2	55.1	59.2	0	243.6	34.5	40.1	0	79.6	96.6	31.2	104.7	57.2	9.8	50.2	81.3
WBGene00002250	lap-2	13.2	15.1	78.6	54.9	80.9	48.1	421.4	193.2	48.7	0	0	177.8	80.6	43.9	32.1	66.3	18.4	0	79.3	105.8	66.8	50.1	37.7	38.5	123	47	25.7	25.5	70.4	8.9	1184.3	25.1	94	32.5	57.2	81.7	221.8	47.7	24.8	25.3	0	50.8	46.8	0	28.4	15.4	13.1	134.3
WBGene00002251	lat-1	44.4	285.6	194	74.3	156	21.4	664.3	46.9	482.8	64.3	215.5	68.1	61.3	332.6	0	0	55.2	33.5	349.2	74.2	129.3	106.5	36.3	8.6	0	93.9	520.7	0	452.5	58.1	0	175.6	405.9	167.2	47	2.6	106.9	418.3	284.2	228.9	42	246.7	31.6	6.2	8.5	16.1	22.2	38.1
WBGene00002252	lat-2	0	0	0	10.3	0	0	0	0	0	0	0	0	0	0	49.1	125.5	286	18.5	0	0	0	0	0	0	0	0	0	0	42.8	0	0	0	0	0	0	0	61.3	0	0	24.5	0	0	0	0	6.7	3	3.3	0
WBGene00002253	lbp-1	902	211.1	1372.3	278.9	437.8	781.8	79.4	299	119.7	543.2	523.7	238.6	91.7	574.5	160.5	652.3	0	1098.4	341.2	619.3	21.3	13.7	386.9	118.5	32.6	282.4	1778.5	2275.5	662.5	1365.8	2065.3	1875.3	2280.5	723.7	281.3	221.1	288.5	1132.5	0	590	24.2	810	602.2	284.9	498	127.7	160.5	2160.3
WBGene00002254	lbp-2	13.8	0	0	0	11.3	0	0	0	0	0	0	0	37.3	0	3.7	21.8	0	5.7	0	0	0	5.3	18	14.3	37.4	0	0	29.1	0	14.3	114.9	0	107.9	0	53.7	0	0	73.5	0	0	0	0	45.1	97.5	2	8.3	70.8	33.1
WBGene00002255	lbp-3	180.4	45.7	40.4	0	37.8	173.9	115	0	195.2	228.3	52.1	80.4	0	39.2	29.8	54.4	0	99	0	195.8	0	0	0	0	23.4	0	37.1	375.5	332.3	0	393.1	349.6	967.9	0	86.4	51.7	0	163.9	25.7	4.4	0	110.3	1184.2	1614.4	91.9	223.3	3712.7	340.8
WBGene00002256	lbp-4	41.1	0	0	0.1	0	7.4	28.7	30.2	0	29.4	0	0	0	5.5	8.5	16.6	24.9	0	13.8	0	13.6	50.3	0	25.3	15.5	27.5	25.1	0	28.9	0	0	63.2	56.5	0	0	0	0	12.8	70.2	0	28.1	10.5	0	0	0	5.7	8.3	14.3
WBGene00002257	lbp-5	0	0	30.9	36.2	26	0	42.1	0	0	0	0	0	14.1	0	15.6	99.9	0	4.5	0	14.4	0	25.5	17.5	37.3	0	52.7	54.4	0	54.3	10.8	0	0	0	0	37.1	0	0	6.7	53.5	0	100.8	6.3	1.4	0	16.8	0.9	16	56.5
WBGene00002258	lbp-6	0	0	0	13.7	54.2	0	91.5	0	0	6.9	56.5	24.1	16.3	2.7	23.7	0	12.1	18.4	0	0	0	32	3.8	5.3	60.1	0	0	50.2	128.4	0	23	0	0	55.7	7	0	0	0	8.9	0	0	0	5.6	22.6	0	0	22.3	10
WBGene00002259	lbp-7	13	20.5	46.8	23.7	15.6	0	0	81	0	45.4	49.2	0	0	9.7	24.1	24.9	22.2	0	4.9	5.2	0	83	0	24.4	115.1	6.2	0	0	19.4	0	0	19.1	55.3	0	0	0	60.5	73.1	0	0	0	4.7	2.2	19.7	0	0	3.3	11.1
WBGene00002260	lbp-8	0	0	0	0	0	0	0	0	0	0	0	0	0	0	0	0	0	0	0	0	0	0	0	0	0	0	0	0	0	0	0	0	0	0	0	0	0	0	0	0	5.2	0	0	0	0	0	0	0
WBGene00002261	ldb-1	245.9	68.6	349.3	141.3	134.9	299.4	375.5	382.2	477.9	75.3	375.1	539.5	448	259	13.8	0	32.2	149.5	256	148.3	240.4	190.2	77.8	166	104.2	245.4	398.7	459.6	206.8	207.7	498.3	297.7	384.3	594.9	176.8	209.9	269.1	2197.7	94.5	221.6	136.8	113.1	85.2	124.3	104.4	85.2	107	90.9
WBGene00002262	ldh-1	0	30.5	0	143.5	100.8	16.3	109.4	20	43.5	125.7	54.6	0	23.9	69.2	124.5	52.2	8.4	11.1	38.8	1.7	125.9	10.5	84.8	67	137	15.4	75.3	333.7	364.4	24.4	0	77.5	42.1	31.5	73.3	133.5	107.4	0.5	28.7	79.7	25.9	164.9	282	118.2	67.3	251.3	124.9	0
WBGene00002263	lea-1	0	0	0	69.5	0	0	0	0	41.2	0	0	0	27.8	253.1	10.8	0	18.1	0	32.5	9.3	0	22.8	18.3	19.6	156	0	1.2	0	40	0	0	0	4.3	0	73	0	0	0	40.5	0	2.2	0	77.5	95.1	64.9	102.5	34.7	12.7
WBGene00002264	lec-1	113.9	46.3	42.6	135.3	84.7	0	0	120.4	36.2	6.3	147.4	23.4	91.7	95.4	259.8	96.4	393.2	160.8	27.2	102.6	156.5	144.9	17.1	88.6	73.7	72.7	0	43.8	60	138.4	0	245.8	10	58.8	54.3	82.6	0	22.2	0	0	163.6	44.1	49.6	34.6	76.2	77.5	50.8	185.6
WBGene00002265	lec-2	21.9	0	102.3	382	8.7	0	60.1	131.2	3.9	0	29.7	3.1	0	0.1	1237.2	0	59.4	64.9	0	0	0	0	0	9.3	32.8	70.5	11.7	32.2	57.5	33.8	221.4	492.1	133.9	102.2	35.7	523.9	0	50	66	0	74.2	43.1	575.3	734.9	531.3	663.6	761.7	66.1
WBGene00002266	lec-3	32.2	22.8	286.1	187.1	298.2	309.3	733.9	1127	446.4	335.2	303.4	281	68.7	300.6	303.2	0	119.1	49.2	9.6	116.1	192.3	299.4	14	328.6	311.8	255.7	467.8	392.6	746.7	487.9	403.7	587.6	341.8	382.7	782.1	952.6	455.3	302.4	230.8	0	89.6	626.9	361.7	242.3	305.8	297.8	369.8	141.3
WBGene00002267	lec-4	0	0	37.7	304.3	22	0	56.7	0	0	3.6	0	0	0	0	213.5	42.3	622.2	128.1	0	2.4	0	9.3	239.8	35.3	538.7	46.5	0	0	0	0	0	17.4	0	0	7.9	21.3	111.2	16.8	175	0	38.7	0	14.5	0	3.7	0	4.2	14.5
WBGene00002268	lec-5	0	0	0	58.3	0	4.6	0	0	4.8	238.1	0	27.2	0	0	38.1	0	30.1	17.1	10.1	0	0	46.1	0	23	0	0	106.7	0	191.2	90.7	54.8	0	17.6	23.2	0	45	0	26	5	0	0	0	3150.7	5924.6	248.7	1814.9	5452.6	48.5
WBGene00002269	lec-6	16.8	0	0	2.1	0	0	0	0	0	66.8	0	0	0	6.9	0	0	19.4	20.2	1.8	15.4	0	16.5	0	11.3	8.7	0	0	0	115.3	0	0	0	0	0	64.6	0	0	0	5.2	0	11.3	78.2	17.1	5.2	15.4	0	10	9.7
WBGene00002270	lec-7	0	0	0	0	0	0	0	0	0	0	0	0	0	0	0	0	0	0	0	0	0	0	0	0	0	0	0	0	0	0	0	93.2	0	0	0	0	0	0	0	0	0	0	0	0	0	0	0	0
WBGene00002271	lec-8	19.2	0	55	0	53.8	31	18.8	2.9	0	106.6	72.3	36	5.3	0	0	0	27.6	23.3	0	0	0	0	0	0	44.9	0	0	0	2.9	0	125.2	34	34	0	35.3	0	36.3	0	0	0	1.6	38.2	0	18.1	18.1	23.1	14.4	39.1
WBGene00002272	lec-9	0	0	16.9	211.2	110.1	84.3	12.6	103.3	0	373.2	244.5	0	0	0	0	0	0	0	0	0	0	0	3.7	0	0	59.5	48.1	0	0	243.6	41	125.3	23.2	171.9	156.5	291.7	55.1	0	291.1	0	47.8	0	84.4	156.3	85.2	94.2	114.9	143.7
WBGene00002273	lec-10	0	9.4	45.9	53	0	0	0	81.7	6.3	0	0	0	0	15.6	0	0	7.3	14.7	0	0	0	1.1	0	6	0	34.6	0	173.8	21.3	0	35.8	0	15.6	71.3	35.4	0	0	0	0	0	15.6	0	44.4	43	22.9	19.3	28.1	0
WBGene00002274	lec-11	0	0	0	2.5	0	0	0	0	0	0	0	0	0	0	0	0	0	0	0	0	0	0	0	0	6.3	3.1	0	0	0	0	0	24.5	0	0	0	0	0	0	0	0	0	0	0.2	0	0	0.5	0	10.7
WBGene00002275	lem-2	0	0	0	0	0	20.4	0	0	0	0	0	17.8	0	0	0	0	26.6	0	0	0	31.5	0	0	11.2	0	0	0	0	0	0	0	0	0	0	0	0	0	0	0	0	0	0	0	0	0	0	0	0
WBGene00002276	lem-3	14.3	0	61.9	17.3	0	0	33	34.6	4.5	0	0	11.9	57.2	9.9	0	0	7.4	7.6	0	0	0	4.9	0	0.6	0	0	0	0	0	0	0	26.4	57.5	158.1	0	23.7	0	13.4	0	0	17	0	18.6	19.9	5.6	0	12.1	13.8
WBGene00002278	lep-2	25.6	11.6	0	13	0	0	0	0	0	0	0	12.5	0	17.3	3.4	0	0	0	16.7	0	37.2	7.7	8.7	20.9	0	10.3	7.5	16.6	0	0	0	0	4.1	0	0	0	54.2	5.2	0	0	0	8.5	5.5	0	0	0	1.5	0
WBGene00002280	let-2	1	0	102.7	0	0	41.4	202.6	0	0	0	0	23.8	0	0	0	53.1	0	0	0	0	0	0	0	0	0	0	0	67.5	150.5	10.2	0	22.6	0	25.1	0	0	0	0	0	0	0	0	2280.5	2002	1927	2976.8	2657.5	36.6
WBGene00002282	let-4	21.9	466.5	8.7	0	18.3	0	0	0	0	36	0	0	0	0	58.9	53.1	0	9.5	0	0	0	0	6.6	21.8	0	0	23.9	0	0	0	0	0	0	44.5	19.4	0	0	9.7	19.6	360.5	47.4	8	3.2	0	0.6	0	3.6	29
WBGene00002295	let-19	181.6	42	166.3	148.3	112.7	240.5	157.2	345.2	361.3	204.4	337.1	293.9	143.1	26.7	16.9	5.2	59.4	127	230.9	120.4	116.8	136	198.8	236.4	119.9	161.5	394.8	265	74.8	217.5	123.9	85.8	347.4	273.3	111.2	81	185.3	339.5	92.9	211.7	43.5	134.3	103.1	11.9	54.7	81.2	70.5	330.5
WBGene00002297	ect-2	0	0	26.6	0	0	0	0	0	0	19.6	0	0	0	23.8	12	0	0	5.2	0	0	0	10.6	0	0	0.8	2.7	11.9	0	0	0	0	0	0	0	0	0	0	0	0	0	0	7.6	2	0	0	0	2.4	0
WBGene00002299	let-23	0	0	0	0	0	0	0	0	0	0	0	1018.2	0	0	10.7	0	0	364.4	0	10	0	0	10.4	4.6	23.1	0	0	0	0	0	0	0	0	0	0	0	0	0	0	0	7.1	17.4	3.1	15.8	0	0	0	0
WBGene00002324	let-49	27.5	50	0	18.4	20.1	0	0	86.1	102.3	116.2	0	0	73.9	0	16.9	0	39.8	13.7	15.5	0	7	4.9	0	3.6	5.2	18.9	16.9	9.3	38.5	209.5	19.1	0	116.8	79.6	0.5	0	35.4	51.7	24.4	0	0	19.1	23.7	0	7.8	12.5	4.2	17.7
WBGene00002335	let-60	182.8	11.2	231.6	73	89.7	129.6	83.8	273.5	317.7	93	314.9	195.8	77	0	59.5	40.8	56.7	62.2	127.2	219.7	63.9	172.9	215.4	190	102.1	206	306.1	440	252	4.1	454	209.2	266.8	115.9	264.6	227.6	51.5	98.9	223.2	57.2	45	190.7	44.6	118.3	75.3	36.3	26.7	114.2
WBGene00002344	let-70	312.3	409	1158.5	673.8	564.1	557.6	575.5	704.9	645.8	703.8	826.1	609.2	716	367	276.2	340.2	368.3	183.3	559.3	455.1	811.6	623.3	717.6	706.7	921.8	865.6	846	702.8	1038.6	493.6	714.5	792.2	424.8	466.8	647.2	976.2	659.5	637.7	771.1	472.3	326.9	699.2	389.2	519.5	388.5	404.2	400.7	550.5
WBGene00002348	myo-1	33.3	28.1	0	3.2	31.2	0	54	0	0	19.9	0	0	45.9	0	7.5	0	0	0	0	0	0	0	0	1.1	0	0	70.7	0	0	67.1	0	0	34.2	0	34.2	14	0	21.8	7.4	0	0	0	0	8.3	0	0	9.3	0
WBGene00002363	let-92	260.1	0	83.5	348	157.6	37.8	129.3	260.8	355.9	375.2	13.9	207.8	196.2	21.1	12.5	4.8	58	89.7	229	420.8	342.6	265.4	306.8	256	163.8	376.5	240.5	19.7	0	260.2	281.8	212.3	2.4	409.1	14.7	147	109.7	187.1	466.7	97.8	0	281.1	61.8	24.6	101.8	82.7	70	169.5
WBGene00002368	let-99	0	0	0	10.6	0	0	0	0	0	2.8	0	0	0	0	4.9	0	0	0	9.4	0	0	10.1	0	7	0	0	0	0	0	0	0	26.1	33.8	0	22.5	0	20.7	0	46.1	0	0	16.9	8.7	0	2.7	6.3	8.7	0
WBGene00002393	lpr-1	37.4	5632.3	0	0	0	0	40.5	0	11.7	0	674	0	21.1	0	0	101.7	0	0	0	0	0	0	0	0	0	0	0	0	0	0	0	4.1	0	5.3	0	0	0	0	0	58.7	409.6	0	8.4	20.2	0	0	0	0
WBGene00002497	let-268	13.8	16.9	0	0	42	0	0	0	4.9	10.8	0	0	14.9	7.1	0	35.6	0	0	0	0	0	11.1	3.3	0	18.7	10.9	0	0	23.4	0	48.2	44.4	3.9	0	87.6	0	0	0	0	0	8.9	29.3	36.5	3.2	5.2	29.7	22.9	26.3
WBGene00002583	let-363	141.1	0	117.5	48.3	118.8	17.8	61.5	0	0	168.4	0	84.5	141.9	68	38.8	41.1	11.5	45.2	116.1	39.1	74.7	33.1	54	39.9	104.9	45.5	77	0	0	84.1	23.1	131.8	24.9	36.3	16.5	117	175.3	5	0	23.4	21.4	94.7	45.1	55.4	43.4	21.4	42.2	169.4
WBGene00002601	let-381	0	0	40.5	0	0	19	0	0	0	8.6	0	14.8	0	0	2.7	0	0	0	3.5	12.9	0	0	0	4.9	0	0	23.1	0	0	0	0	0	30.6	0	32.1	0	0	0	0	0	5.6	31.4	1.9	0	4	14.5	0	2.4
WBGene00002632	let-413	16.9	85.2	9.2	21.7	18.2	13.1	37.2	0	57.7	8.3	0.6	0	38.9	15.6	35.8	0	0	13.3	104.1	4.6	3	7	10.5	29.6	31.5	8.1	36.3	99.4	0	1.3	0	105.6	0	0	13.8	69.1	66.8	0	29.3	248.7	13.8	15.6	17.5	0	5.2	17.1	12.4	25.3
WBGene00002637	let-418	285.5	61.8	286.8	129.8	118.1	300.9	241.7	440.4	310.3	100.9	166.4	272.4	202.6	44.8	27.2	40.3	195.6	379.8	206.9	68.1	137.5	236.5	268.2	248.6	94.1	49.3	579.3	541.2	76.5	348.8	402	210.9	264.1	113.1	96.6	85.6	202.2	175.9	183.7	186.2	29.1	126.5	79.3	85.7	38.5	14.7	30.3	265.2
WBGene00002694	let-502	46.8	33.4	44.6	78.6	58.7	61.2	11.3	0	0	67.7	39.7	22.7	41.9	31.2	23.3	98.6	53.3	202.6	40	32.2	42.5	43	0.8	11.7	6.8	101	121.8	9.3	0	0	92.9	0	135.3	148.1	26.7	0	10.3	65	0	0	12.8	67	5.6	0	0	20.1	17.4	40.8
WBGene00002696	let-504	143.5	134.2	0	118.1	73.8	300.5	112.8	268.4	262.2	259.4	246.7	113.3	31.9	100.5	31.6	13	17.6	49.3	257.8	0	178.3	110.9	117.3	190.1	28.6	110.4	381.1	67.4	42.8	6	77.8	162.2	192.8	379.6	92	77.4	211	163.3	98.2	180.9	80.1	100.7	62.6	112.5	13.9	23.3	33.7	142
WBGene00002717	let-526	256.3	138.2	178.3	266.8	233.6	270.7	225.6	0	156.8	239.9	159.3	424.7	268	86.5	74.5	143.9	109.6	175.2	462	249	262.3	446.5	280.4	486.3	394.6	509.8	375.5	309.2	97.1	120.2	412	416.9	264.6	582.2	129	281.6	156.8	278.3	162.2	130.4	15.9	175.6	62.6	44.6	63.6	4.7	53.2	183.1
WBGene00002783	let-607	70.4	89.7	48.5	142.5	210.2	80.2	129.3	122.2	108.4	177	43.1	138.2	10.6	15.6	176.6	75.9	28.1	3.7	66.3	58.9	143.4	26.6	167.7	87	73.5	129.5	107.3	0	27.5	171	306	0	276.1	136.1	175.4	28.1	42.1	32.7	47.1	148.7	5.1	94.1	24.5	0	9.5	1	12.6	79.8
WBGene00002804	let-630	13.6	0	96.4	4	0	0	31.3	0	129.4	41.6	110.9	24.6	11	0	15.6	0	2.6	13.5	28.7	0	1.6	16.3	13.2	10.3	0	4.1	102.3	9.1	40.2	0	0	0	0	0	0	20.4	113.1	28	0	0	0	13.5	16.3	11.6	63.8	29.8	14.3	16.6
WBGene00002827	let-653	23.2	0	0	14.7	0	9.7	0	0	0	0	1.6	0	0	10.1	5.2	19.9	0	11.8	0	0	9.4	25.6	0	3.4	0	0	86.1	7.1	0	0	0	7.1	69.1	40.1	0	0	0	13.6	0	0	7.9	11.7	5.1	0	0	7	0	0
WBGene00002845	let-711	175.8	48.4	181.9	34.2	81.3	91	0	0	121.7	0	191.3	56.8	159.8	18	13.7	58.5	150.5	147.3	180.1	53.1	0	105.9	75.7	165.8	101.7	56.2	472.7	82.2	110.8	103.2	156.3	60.7	427.2	309.9	94.6	51.2	0	97.7	86.3	127.8	36.6	126.1	70.2	37.8	42.5	37.1	34.7	872
WBGene00002850	let-716	0	50.2	0	8.5	2.7	21.5	0	136.3	96.6	60.4	0	59.5	126.1	48.6	39.1	27.4	0	44	16.9	3.6	0	10.7	26.5	1.9	52.6	1.9	76.1	35.1	0	0	23	0	145.3	51.8	30.3	15.2	94.4	44.2	13.6	104.2	0.6	51.8	17.4	0	10.3	25.1	26.7	5.9
WBGene00002855	let-721	44.6	0	161.9	17.6	59.3	37.5	99.2	0	83	16.4	0	37.5	0	5.1	22.7	0	5.4	106	21.7	45.4	11.4	0	0	29.2	27.8	43.3	0	21.1	10.7	302.2	120.8	0	12.7	0	31.1	133.7	138.7	122.5	33.4	3.8	21	50.6	126	64.4	245.8	160.4	113.3	18
WBGene00002879	let-754	59	0	81.3	11.6	0	0	0	88.4	0	0	0	0	0	0	56.9	0	0	0	2.4	0	0	0	41.8	9.5	61.5	14.2	10.9	0	47	0	0	0	0	0	8.6	0	0	9.2	25.3	0	9.8	49.2	4.4	0	7.7	7.2	1.3	0
WBGene00002881	let-756	0	0	0	0	0	0	0	0	0	0	0	0	0	0	0	0	0	0	0	0	0	0	0	0	0	0	0	0	0	0	0	0	0	0	0	0	0	0	0	0	0	0	9.5	61.5	31.3	28	61.7	0
WBGene00002889	let-765	15.4	0	10.1	6.8	27.6	0	37.1	0	0	15.2	0	17.6	0	4.3	11.8	0	6.1	2.8	147.2	0	76.3	18.9	0	6.6	0	74	0	0	53.6	58.4	82.2	27.6	77.6	0	16.6	81.5	51.7	31.3	35.3	21.8	0	13.8	26.7	3.8	5.8	6.9	4.9	10.4
WBGene00002891	let-767	185.1	40.8	0	36.1	77.9	80.5	14.6	46.5	129.7	85.3	32.1	6.7	18.5	31	40	0	0	160.4	90.6	74.3	149.6	10.8	52	73.1	73.4	3.3	80.7	101.1	6.3	5.4	263.5	38.2	39.1	131.5	0	23.2	0	112.3	28.6	58	27.9	67.4	69.5	0	24.8	21.5	17.2	46
WBGene00002915	let-805	0	1.5	19.6	1.1	0	0	0	0	0	0	34.8	0	32.9	6.3	0	0	12.4	504.1	0	35.8	0	0	0	4.5	62.8	16.1	0	0	0	16.2	88.2	56.8	0	0	17.5	0	0	3.5	0	0	471	0	4.4	0	19.7	1.2	13.8	0
WBGene00002957	let-858	12.5	70.7	110.8	74.4	80.7	55.4	136.3	0	0	151	205.3	137.9	26.8	107.4	28	36.4	14.8	67.9	88.3	10.2	5.5	31.8	126.7	95.9	63.3	79.4	72.2	0	127.5	83.3	72.8	115.6	49.3	247.2	34.2	13.3	30	0	146.6	118.1	18.6	46.5	20.8	45.6	38.8	59.3	22.8	7.7
WBGene00002974	lev-1	113.6	0	20.8	0	6.7	0	23.5	0	36.3	40.7	0	0	22.4	0	0	11.4	0	0	4.3	0	53.1	14.5	30.2	23.5	0	45.3	0.1	0	2132.6	0	0	39.7	31.7	57	3.3	310.6	172.7	0	71.1	0	0	32.6	726.3	1044.8	967.3	942	695.3	8.2
WBGene00002975	lev-8	28.9	0	0	0	0	0	0	0	0	0	0	0	0	0	0	0	0	0	7.1	20.3	47.8	0	0	0	0	6.1	0	0	0	0	0	16.1	59.2	0	8.9	0	0	0	23.7	0	0	0	40.4	10.5	204.8	133.7	20.8	0
WBGene00002976	lev-9	15.2	0	0	1.7	0	0	0	66.9	0	0	0	0	0	0	2.6	0	0	0	0	0	0	0	0	0	0	0	0	0	71.9	0	0	0	0	0	0	0	0	0	27.1	0	32.1	0	298.4	215.9	24.1	205.4	333.6	15.7
WBGene00002977	lev-10	0	0	126.2	12.2	0	45.8	0	56	56.2	97.8	0	12.5	0	8	0	0.7	164.4	14.4	4.5	56	37.1	0	49.1	37.9	85.5	15.5	77.6	2457.3	1508.1	0	332	0	93.6	0	91.8	132.4	140.4	45.2	49.4	60.9	0	26.5	115	152.1	139	179.3	140.7	0
WBGene00002978	lev-11	0	820.1	0	38.4	32.5	133.9	163	175	1090.4	31.6	564.2	139.7	115.1	101	71.4	150.9	0	318.2	0	0	0	0	82.8	46.9	0	0	0	173.8	396.9	0	0	214.3	0	118.4	763.8	251.4	76.1	98.9	0	0	0	0	19795.7	14957.7	13109.5	16857.9	17457.7	139.4
WBGene00002979	lfe-2	46.9	29.7	0	6.9	0	6.2	0	0	0	0	0	0	11.3	0	29	122.6	33.4	0	0	14.3	7.8	26.1	46.4	0	3.4	0	0	0	0	115.2	0	0	0	0	0	0	0	0	23.3	0	126	2.8	2.4	0	7.2	1	4.5	0
WBGene00002980	lgg-1	1544	1751	825.7	1254.7	1397.3	1790.6	2008.9	828.5	1499.7	1264.3	956.8	1440	2007.8	1416.3	347.1	1039.4	691.1	881.8	1247.9	1226.5	916	1260.8	1143.7	1136.9	1280.3	1763.1	1143.7	927.8	1067.9	1509.8	1677.1	1744.4	1913.1	2202.4	965.7	1682.2	2114.7	1453.3	1781.8	561.7	637.2	1302.9	494.8	326.5	708.9	631.5	618.4	1664.4
WBGene00002981	lgg-2	426.3	254.3	490.1	335.2	448	785.2	549.8	450	732.8	556.6	298.6	453.8	351.5	323.5	85.1	237.2	148.8	234.5	383	354.6	256.5	430.3	250.3	336	246.3	339.6	362.7	463.7	450.5	571.1	248.4	871.8	977.8	635.8	178.1	816.8	360.1	367.9	350.5	351.4	202	265.4	175.3	213.4	179.6	135	239.7	377.5
WBGene00002982	lgg-3	59.9	0	0	8.3	16.5	22.6	0	0	108.6	0	50.4	27.8	0	9.5	4.1	46.8	0	0	56	0	1.9	35.1	0	16.8	57.1	14.2	40.9	12.2	35.3	61.3	0	0	0	0	24.1	63.1	0	5.6	104.4	0	11	28.9	8.1	0	3.1	23	11.1	66
WBGene00002983	lgx-1	10.9	0	0	47.2	25.6	0	0	49.1	0	36.7	182.4	32.6	79.4	0	0	0	526.1	53.7	0	0	0	0	0.6	0	69.1	25.9	50	0	0	59.3	5.4	6.7	57.6	54	0	0	0	45.8	1.3	0	0	20.6	3.8	0	15.2	0	0	344.2
WBGene00002985	lig-1	0	0	2.4	1.8	34.5	24.3	31.8	21.9	0	75.3	52.4	31.7	49.8	1.9	7.8	23.9	0	56.6	27.5	5.1	9.5	74.2	29.8	20	0	6.3	65.3	0	2.4	149.6	94.6	60.2	0	34.1	23.8	0	9.3	110.1	0	0	0	12.9	23.1	0	1.3	17.5	1.4	58.1
WBGene00002986	lig-4	0	0	0	17.2	5.8	0	50.8	0	44.2	0	0	20.8	0	0	8.4	33.8	19.2	0	14.3	0	5.8	0	41.5	20.8	17.2	25.5	20.7	13.1	0	0	0	27.4	0.1	0	38.1	0	3.8	0	49	22.5	6.3	15.9	0	0	14.5	2.9	15.5	22.5
WBGene00002987	lim-4	0	0	0	17.2	0	166.3	31.6	98.1	64.6	35	341.7	62.1	0	8.1	1.2	0	0	27.1	29.1	78.6	0	0	0	64.6	0	1.9	0	0	138.2	0	0	0	64.3	102.1	7.5	50.3	84.4	869.4	81.7	0	0	0	0.7	0	8.6	0	3.9	0
WBGene00002988	lim-6	23	0	0	0	19.2	0	0	65.9	0	14.2	0	38	0	0	2.7	0	0	34.3	3.8	2214.7	19.5	10.6	0	0	65	8.5	0	0	0	127.7	20.4	94.1	0	0	28	3619.5	38	0	15.8	0	4.7	14.6	2	0	0	0	0.3	0
WBGene00002989	lim-7	0	0	129.7	4	101.1	0	5401	1913.2	39.1	46.5	0	3399	0	46.6	0	16.5	14.7	79.3	58.7	20.2	0	0	0	15.7	26.7	38.8	127.7	51.5	2030.9	0	33.9	0	60.9	58.3	10.3	58.9	43.9	110.8	0	0	44.7	1152.8	14.7	31.7	14.5	0	0	42.8
WBGene00002990	lin-1	0	0	5.1	0.5	0	34.5	0	0	0	32.8	0	0	0	2.1	0.2	24.7	0	16.2	0	0	0	0	0	3.6	0	0	0	0	0	0	0	0	59.3	0	0	0	0	0	0	185	0	5.3	27.3	0	35.3	25.9	22	0
WBGene00002991	lin-2	43.1	0	41.8	8.8	37.5	457.3	2209.1	862.2	332.1	2.9	115.8	197.1	0	66.9	0	0	2.9	30.6	30.1	75.8	25.7	82.9	119	52.2	9	44.5	154.6	279	279.1	652.7	799.1	150.2	826.8	570.3	188.1	82.1	61.3	562	39.7	37.1	0	223.5	172	39.5	51.5	199.8	128.8	3.8
WBGene00002992	lin-3	0	0	0	0	0	0	0	0	0	0	0	0	16.7	0	0	0	0	17.6	0	0	20.3	3.9	0	0	0	1.9	0	0	0	0	0	25.5	0	0	0	0	0	0	0	0	0	0	0	23.9	8.5	5.7	0	0
WBGene00002994	lin-5	541.8	175.5	360.1	240.3	271.6	748.7	614.2	1858.2	632.2	231.8	1489.7	414.8	1448.9	2356.8	4.1	122.8	154.3	50.4	780.4	568.5	434.4	192.3	49.1	341.2	201.4	411.9	1265.5	105.3	167.8	806.6	143.9	921.5	976.6	294.4	201.4	105.4	180.6	298.2	435	808.1	38.7	372.3	38.3	30.2	75.6	10.1	28.4	156.9
WBGene00002996	lin-7	9.3	0	0	0	0	0	0	155.4	16.8	0	65.7	0	0	25	0	0	0	0	0	0	0	0	0	0	0	0	30.8	0	0	0	0	0	0	0	0	0	0	0	0	0	0	0	7	0	0	0	4.2	6.7
WBGene00002997	lin-8	60.7	118.8	0	14.1	0	56.4	102.5	184.4	89	86.1	54.4	26.8	27.8	3.4	10.4	9	41.2	20.5	65.1	71.2	0	13.9	2.8	10.4	18.4	53.6	56.2	42.4	92.2	61.9	55	36.8	0	192	8.7	72.9	61	121	103.8	74.1	13.6	24.7	20.3	0	1.5	6.1	11.1	21.9
WBGene00002998	lin-9	55.9	0	0	21.9	0	0	0	0	0	31.9	55.3	40.2	14.9	16.7	10.2	0	22.8	54.6	19.2	0	9.8	1	71.8	14.2	79.9	14.6	71.6	0	3.6	3.9	58.7	0	0	128.7	0	0	0	75.9	0	36.1	26.5	28.1	11.8	8	0	8.5	1.3	0.1
WBGene00002999	lin-10	323.9	107.2	168.1	130.2	131.5	416.8	211.3	0	419.2	190.2	710.1	376.9	151.2	77.3	16.2	40.7	3.3	77.4	217.1	273	46.3	89.7	33.6	148.8	66.3	122.5	494.9	97.3	232.2	257.1	211.4	1178.8	394.4	371.3	60.8	415.8	67.9	135.5	202.1	266.2	3.5	260.9	32.1	119.4	22.9	17.2	18.3	86.4
WBGene00003000	lin-11	13.1	16.1	1897.7	1061.2	28.7	29.3	36.1	0	304.3	9.1	93.4	26.6	0	9.5	0	0	37.7	6.3	10.2	43.7	38.2	1746.3	377.7	49.4	170.5	5.5	34.7	1564.6	75.7	3295.6	2723.9	3637	167.1	4321.8	69.8	0	432	163.7	5.4	123	0	12.2	0	0	9.8	2.3	0	0
WBGene00003001	lin-12	31.4	0	0	36.2	0	7.5	73.8	0	0	0	0	0	0	0	14.3	0	0	33.9	2.8	0	0	0	47.9	0	21.8	0	6.2	87.6	0	0	0	2.8	0	0	27.6	0	0	0	0	22.9	39.7	4.9	0	0	11.9	0	0	0
WBGene00003002	lin-13	14	34.5	51.1	94.2	79.3	142.8	370.9	77.6	167.5	40.5	119.5	111.3	193.4	80.3	62.9	0	15.4	63.9	139.5	69.3	61.6	68.7	3.2	80.1	61.1	71.8	6.7	117.4	97.6	73.4	0	85.1	121.8	158	66	42.8	295.4	98.1	144.8	67.9	50.8	101.7	47.4	31	39	14.1	45.8	135.1
WBGene00003003	lin-14	12.8	0	0	22.8	14.8	13.9	54.9	0	34.4	0	0	0	0	40.6	0	14.2	0	0	3.3	36.1	0	17.3	0	53.6	22.5	32.4	0	63.6	112.7	0	0	28.5	0	0	22.4	0	0	36.9	21.5	0	0	9.8	12.8	2	12.6	9.7	12.4	58.2
WBGene00003006	lin-17	141.5	0	0	0	0	30.1	0	31.9	61.3	10.6	0	54.6	0	0	5.8	0	1.2	35.7	9.3	0	0	47.9	6.2	33	68.6	0	2.3	110.9	4.8	89.9	0	142.1	0	115.1	79.1	385.4	0	6	0	21.2	31.6	1.1	5.3	60.4	7.1	5.8	9.5	141.6
WBGene00003007	lin-18	0	0	0	0	0	0	51.1	0	0	34.3	0	39.4	28	0	3.2	0	0	0	0	10.5	0	7	0	0	20.8	0	0	235.2	192	0	34.6	0	167	75	212.6	145.8	0	42.6	0	0	0	47.7	158.6	40.5	5	190.9	120.5	24.9
WBGene00003008	lin-22	0	0	0	0	0	0	0	0	0	0	0	0	0	0	0	0	0	0	0	0	0	0	0	0	0	0	0	0	0	0	0	0	0	0	0	0	0	0	0	0	0	0	0	0	0	0	0	0
WBGene00003009	lin-23	98.2	0	46.5	140.3	0	37.9	101.9	103.8	42.3	55.8	74.4	69.8	8.1	0	22.7	7	98.2	59	18	12.2	0	45.3	14.1	48.6	95.4	111	55.2	46.7	35.9	0	0	123.8	25.5	133.3	27.4	0	36.6	51.8	148	21.4	25.9	6.1	30.3	30.6	10.9	25.8	8.8	60.1
WBGene00003010	lin-24	34.9	493.1	0	28.8	209.7	9.1	193.7	490.1	5.5	352.7	271.5	460.9	0	28.7	1.6	39.4	60.1	87.8	28.2	230.9	348.7	39.5	335.7	162.3	56	327.2	177.9	113.7	1089.9	389.3	738.9	190	154.9	246.9	258.2	0	0	266.6	4.3	523.5	28.8	414.1	3.9	7	87.4	12.1	31.9	248.3
WBGene00003011	lin-25	317.9	89.4	140.9	59.4	130	236.3	117.5	106.2	310.8	155	153.8	167.8	178	6.7	30.1	60.7	0	46.7	238.7	101.1	147.8	103.1	31.2	195.2	115.1	205.9	81.2	34.6	72.2	434.3	70	86.3	81	0	29.8	0	116.3	234.2	118	69.5	22.3	120.2	36	0.2	15	18.7	9.6	112.5
WBGene00003012	lin-26	10.3	467.6	48.4	70.2	68.2	50.4	113.7	256.1	27.4	35	49.3	108.5	8.6	0	16.5	243.2	0	0	21.5	18.5	0	52	7.3	0	29.7	52.6	38.2	24	0	0	83.1	24.3	130.1	135	0	59.4	164.6	35.9	75.4	966.3	116.1	103.9	15.8	0	3.7	16.1	3.4	144.9
WBGene00003014	lin-28	418.2	293.2	91.4	220.7	248.3	316.4	206.7	108.6	329.9	220.8	468.4	211.4	107.5	120.2	190.2	39	142.7	114.6	325.8	152.7	176.1	283.7	317.2	315.7	165.4	454.8	440.6	287.9	212.9	438.8	127.2	248.9	210.1	157.5	189.1	193.9	150.6	149.7	145	261.2	30.4	114.8	53	33.4	58.8	37.6	48.7	115.2
WBGene00003015	lin-29	0	0	0	0	0	0	0	0	0	0	0	0	0	0	0	0	56.3	0	0	0	0	13.7	0	0	0	0	0	0	0	0	0	0	0	0	0	0	0	0	0	0	6.1	0	0	0	0	5.2	0	0
WBGene00003017	lin-31	2273.9	0	0	0	0	0	0	0	44.6	0	0	0	0	0	0	0	0	0	0	85.4	0	11.8	0	0	32.4	0	0	0	0	1356.6	0	0	32.8	142.3	0	0	0	0	0	0	2.4	13.7	0.2	0	2.1	0	1.3	11.3
WBGene00003018	lin-32	70	16.5	271.6	245.5	0	44.5	0	0	0	15.2	79.1	23.8	142.5	0	7.9	21.6	16.9	61.1	10.7	73.7	6.5	0	16.8	0	1	0	273.9	84.7	0	0	321.3	0	0	175.8	71.8	219.9	0	436.3	0	7.2	202	10.9	0	17	34	7	0	264.4
WBGene00003019	lin-33	87.8	0	462.9	207.3	27.5	242.3	353	163.3	107	85.8	155.1	48	485.4	103	164.4	29.5	0	46	128.2	62.1	58.3	229.1	22.1	41.9	105.1	30.6	14.9	433.4	117.1	300.9	366.5	531	509.2	0	217.4	414.5	267.6	117.2	501.7	0	23.7	21.1	14.8	19.1	45.1	3.3	13.1	21.1
WBGene00003020	lin-35	13.7	20.3	0	27.1	35.2	0	0	122.7	24.6	18.5	30.6	1.1	19.5	46	21	2.5	0	91.8	46.7	81.3	0	12.2	20.3	17.2	0	0.5	101.1	78.9	0	25	132.8	19.6	104.7	135.8	53.2	0	103.2	24.7	0	34.1	15	37.2	11.8	0	0	0	7.4	59.4
WBGene00003021	lin-36	66.7	46.8	85.8	17.1	44.7	22.6	87.7	22.7	0	74.4	44.6	51.6	104.1	5.4	0	0	4.9	32.6	57.8	1	0	31.2	64	15.3	20.2	26.3	17.4	5.4	90.3	174.2	134.3	33.7	124.1	57.1	15.8	0	52.2	30.9	38.6	78.5	6.4	27.7	11.9	12.2	89.3	26.1	9.1	33.6
WBGene00003022	lin-37	45	57.7	22.4	33.4	90	89.1	135.1	51.6	47	62.9	76.8	100.2	34.6	24	3	18.3	4.8	0	76.9	24.2	127.7	42.4	58.3	26.6	13	3.4	112.7	19.4	33.1	82.1	173.2	11.3	2.7	148.2	0	13.3	0	25.7	35.9	78.4	0	29.6	28.2	0	3.6	21.3	0.8	31.1
WBGene00003024	lin-39	0	0	60.5	8	0	1.5	0	0	0	61.1	0	6.2	0	0	4.1	0	13.5	0	0	0	8.9	0	0	0	0	0	0	0	0	0	0	19.1	0	0	56.8	77.6	117.8	4.7	0	0	0	0	0	9.2	6.9	0	138.3	0
WBGene00003025	lin-40	268.4	38.1	78.8	115	126.1	66.5	272.7	462.4	202.2	78.5	238.9	137.8	51.7	72.1	13.8	149	40	199.1	364.8	197.5	208.9	134.5	52.5	279.2	335.1	140.5	161.6	118.7	0	172.2	185.5	182.4	114.4	326.1	134	192.4	38.4	195.2	288.3	277.5	4.2	207.5	73.7	56.1	35.8	56.1	72.9	135
WBGene00003026	lin-41	0	0	0	0	0	0	0	0	0	0	0	0	0	0	0	0	0	0	0	0	0	0	0	0	0	0	0	0	0	0	0	0	33.6	0	0	0	0	0	0	0	0	0	0	0	0	5	0	0
WBGene00003029	lin-44	0	0	0	0	0	19.6	26	0	19.2	0	0	0	0	34.5	0	0	3.8	13.4	0	0	0	0	0	1	3.1	4.5	44.3	0	0	47.5	35.7	31.4	0	65	14.2	0	0	0	13.5	0	779.1	21.4	0	18.8	0	0	7.4	0
WBGene00003030	lin-45	0	0	0	80.7	35.7	12.8	0	0	26.8	0	0	17.7	0	19.2	9.9	0	84.7	0	11.4	39.7	7.1	26.6	43.8	50.4	81.8	8.4	7.2	0	4.1	83.5	58.7	30.8	0	0	16.9	0	0	0	0	0	11.5	22.2	35.4	3.1	5.3	17.2	33.4	12.8
WBGene00003031	lin-46	0	0	0	0	0	0	0	0	0	0	0	0	0	0	6.3	0	0	0	0	0	0	1.8	0	0	0	0	34.8	0	0	89.4	0	0	0	0	0	0	0	0	0	75.2	0	0	5.2	0	0	0	2.3	0
WBGene00003033	lin-48	0	0	0	0	0	0	0	0	0	0	0	0	0	0	2.6	112.4	0	0	0	0	0	0	0	0	0	0	0	0	0	0	0	0	0	0	0	0	0	0	22.2	0	122.8	0	0	0	0	0	2.7	0
WBGene00003034	lin-49	53.3	58.1	141.4	38.2	36.7	121.8	0	93.6	57.1	32.4	71	78.1	0	0	0	9.4	3.8	49.5	33	161.8	86.5	92	2.8	68	67.9	42.7	55.2	102.5	158.9	65.8	42.1	117.3	18.1	98.6	83.5	64.3	24	882.6	35.9	17.7	0	80.5	17.9	13.7	11.2	7.6	7.7	41.6
WBGene00003035	lin-52	57.6	4.8	177.3	9.2	4.9	176.8	0	46.9	83.1	0	29.5	8.8	92.9	65	8.4	10.3	0	29.5	66.8	27.9	46.4	16.1	40.2	73.3	48.8	58.6	111.2	48.2	16.9	38.5	0	33.5	54.8	61.1	35	224.8	93.7	97.5	28.6	0	0	81.2	15.7	34.5	8.4	40.8	17.7	6.2
WBGene00003036	lin-53	76.9	0	49.6	91.7	25.5	51.2	0	202.4	0	35.6	113.4	26.8	62.3	48	25.4	0	20.4	60	83.9	8.3	48.7	35	38.9	64.6	0	29.5	178.8	0	0	293.1	211.7	89.9	227.8	14.1	81.2	0	0	38.9	32.5	208.6	16.5	83.5	20.4	22.1	28.4	0	24.1	116.2
WBGene00003037	lin-54	18.4	33.3	0	2.1	8.8	0	0	31.9	45.8	0	50.3	0	0	24.1	0	0	4.4	16.6	0.5	0	0	0	35	17.9	23.6	1.9	2.3	64	0	61.4	104.9	0	96.4	0	29.4	0	1.9	0	0	0	15.3	19.9	18.1	0	4.4	0	10.3	58.2
WBGene00003038	lin-56	39.2	0	0.6	12.7	29.7	51.9	102.9	93.2	0	4	31.3	46.6	152.1	44.3	11.9	58.6	31.7	40.7	91.5	6.9	7.3	50.6	0	43.8	9.3	17.7	67.7	94	0	0	0	0	23.6	0	0	0	0	35.1	23.5	16	6.1	54	30.2	0	24.4	6.4	24.1	26.6
WBGene00003040	lin-59	238.1	136.7	0	210.1	276.5	256.7	71.3	14.3	19.8	161.2	122.1	116	30.9	88.2	16.8	70.8	8.2	193.2	207.2	112.6	279.2	253.4	31.6	252.4	294.4	477.7	289.3	356.4	5.2	79.7	116	179.4	374.2	205.2	37.1	67.6	119.9	549.1	79.1	68.9	44.9	165.5	39.4	22.8	26.3	46.3	62.2	181
WBGene00003041	lin-61	0	18.8	0	46.4	3	12.5	83.4	26.4	56.1	0	0	10.5	0	23.4	32.6	0	7.7	2.7	43.4	20.1	49.4	32.1	14.3	21.4	73.3	6.2	113.4	0	3.2	0	31.4	36.1	65.1	0	46.6	0	68.1	0	125.3	38.8	0	27.3	28.7	0	18.2	0	3.9	20.2
WBGene00003043	lip-1	0	25.2	0	30.9	19.7	16.8	0	0	0	0	0	14.6	18.8	46.2	4.3	0	0	0	13.5	10.8	0	11	0	4	21.7	9	0	0	0	96.4	0	4.6	0	0	67.9	0	0	0	38.4	0	0	0	12.5	4.4	1.6	9.3	20.5	0
WBGene00003044	lir-1	92.5	220.8	112	93.8	52.8	87	274.1	217.7	64.4	41.7	202	74.1	55.1	48.8	45.2	83.8	11.2	25.8	133.1	105.7	71.9	86	24.8	80.3	147.7	193.4	97.5	0	52.9	161.9	56.7	262.2	120.1	110	172.3	285.4	308.9	22.6	75.8	441.1	123	109.7	25.9	73.1	52.6	45.3	28.4	114.9
WBGene00003045	lir-2	262.7	147	88	80.6	153.6	261.9	205.3	359.9	151.8	118.8	108.9	180.2	128.5	137.1	56.7	110.2	45.5	183.4	197.4	124.8	78.9	135.4	0	126.8	64.5	216.6	213.9	344.3	214.5	188.9	231.8	309.8	33.2	628.5	81.6	236.4	32	99.6	72.5	110.4	0	168.8	56	43.5	25.4	24.7	38.1	106.9
WBGene00003046	lir-3	38.6	71.4	8	24.7	0	31.1	41.9	122.2	0	35.1	0	0	81.1	65.4	0	0	0	7.9	25.2	36.1	27.2	80.7	0	55.8	27.5	21.9	0	0	0	5.3	0	61.4	47.3	0	58.8	0	0	0	41.5	76.1	18	5.6	13	12.7	13.6	23.2	6.4	39.2
WBGene00003047	lis-1	17.7	20.3	29.6	29.3	7	74.8	43.2	0	47.9	43.8	0	61.7	0	24.6	0	37.2	0	0	16.1	20.1	27.6	44.4	37.4	37.4	69.4	30	68.1	57.5	0	33.6	47.3	49.1	66.2	80.7	145.8	39.8	42.7	13.3	23.4	0	3.6	16	6.1	13.7	7.6	12.5	21.3	67.2
WBGene00003048	lit-1	215.2	104.7	0	38.3	21.2	154.7	123.5	277.8	311	78.2	143.8	258.1	198.7	0	31.9	182.3	290.9	156.5	135.6	71.6	105.9	131.3	14.9	35.7	67.7	49	168.6	107.8	241.4	205.9	90.1	394	43.5	147.6	56	0	2.1	2.6	0	520.3	66.2	123.4	61.9	63.1	67.5	34.6	61.6	175.3
WBGene00003052	lmn-1	405.4	0	780	480.6	581.1	71.4	32.8	304.8	7.4	420.7	23.6	0	226.9	260	422.3	25.8	12.9	113.3	486.9	548.8	719.1	990	773.5	1116.9	706.8	1360.6	358.7	0	91.4	144.4	0	389.2	303.3	271.9	48.1	115.2	714.3	208.7	774.9	0	1032.4	214.1	96.9	95.1	141.6	104.4	89.5	141.2
WBGene00003053	lmp-1	101.1	44.3	252.8	136.4	149.3	221.9	158.7	171.3	238.4	206.7	0	213.3	179.3	224.3	516.8	153.2	161.5	120.6	154.8	182.2	76	189.4	366.4	243	268.2	126.5	320.4	19.6	94.4	306.2	288.7	569.6	271.8	145.4	50.1	261.3	9.6	133	147.3	15.5	40.6	139.9	10.3	27.7	57.3	58.7	63.3	114.5
WBGene00003055	lon-1	0	0	0	0	0	0	0	0	0	42.6	0	0	0	0	0	0	0	0	0	0	0	0	35.5	0	0	0	0	0	0	0	0	0	0	0	0	0	0	0	0	24.2	4.2	0	0	0	0	0	0	16.8
WBGene00003056	lon-2	557.7	53.6	16.2	0	51.5	8.6	41.9	51.7	1692.9	111.3	0	204.6	0	0	0	30.4	66.3	30.6	13	73.5	10.1	11.8	0	1.6	191.9	0	59.7	569.4	1086.4	3823	405.1	615.5	1284.3	2725.1	51.5	95.9	252.1	1353.2	0	0	14.1	97.4	0	26.3	6	19.9	26.8	29.3
WBGene00003057	lon-3	0	14.8	37.3	0	0	0	0	79.5	0	10.2	0	27.3	0	0	1	1	10	0	0	0	0.2	27.4	0	40.6	4.9	0	0	0	0	0	25.8	0	0	0	5.8	0	49.8	0	0	0	12.5	3.1	1.8	14.5	16	2.5	0	0
WBGene00003058	lov-1	0	0	0	0	0	0	0	0	0	0	0	0	0	0	0	0	0	0	0	0	0	0	0	0	0	0	0	0	0	0	0	0	0	0	0	0	0	0	0	0	0	0	0	0	0	0	0	0
WBGene00003059	lpd-2	37	0	70.7	22.5	0	13.2	0	0	0	1.8	0	0	0	2.9	36.6	0	0	51.7	15.6	6.6	14	0	0	5.7	41.2	4.8	0	0	0	0	81.7	62.3	62.5	0	36.6	0	8.7	0	18.8	163.5	16.5	9.1	0	20.3	5.7	0	18.1	4.2
WBGene00003060	lpd-3	65.1	13.1	112.8	44.2	2.9	61.1	0	72.1	12.5	62.3	81.6	56.8	26.3	0	42.2	11.6	8.2	175.7	36.7	52.3	55.5	37.1	12.3	9.3	46.5	25.6	47.2	0	69.3	0	40.8	0	0	0	22.4	0	0	57.2	80.4	0	0	60.1	23.7	5.8	2	13.7	1.9	26.8
WBGene00003061	lpd-5	29.6	0	162.1	181.6	34.1	36.3	96.6	74.2	26.3	0	99.6	128.2	76	23.4	142	25.9	42.6	23.9	132	167.8	64.4	54.4	227.4	137	42.1	49	47.6	124.7	81.4	154	54.6	53	54.1	177	93.5	0	373.2	153.8	76.5	38.6	6.7	85.1	168.4	152.1	338.8	199.2	120.6	72.7
WBGene00003062	lpd-6	8.9	0	40.5	33.3	2.1	0	0	0	36.1	55.8	0	36.4	0	0	26.7	20.1	15.4	0	26.5	0	0	42.2	0	1.7	0	27.7	0	0	0	0	42.8	48.6	107	0	0	0	109.6	15.2	0	116.5	0	10.7	6.6	27.7	44.5	4	18.6	10.7
WBGene00003063	lpd-7	82.5	4	44.7	58	62.3	64	0	48.9	21.6	40.5	112.3	85	4.6	4.3	114.5	19.6	54	30.6	130.1	10.7	52.9	36.3	119.1	144.2	50	123.5	167.5	112.2	0	38.6	123.6	75.2	0	24.6	33.8	115.7	25.5	128.8	106.6	462.4	14.7	70.5	63.4	51.8	35.3	67.8	77.1	17.6
WBGene00003064	lpd-8	90.5	72.6	51.7	58.5	32.3	121.4	133.9	0	102.3	16	128.7	124.5	1.1	17.5	37	57.4	0	0	97.5	40.3	97.1	72.1	59.1	97.8	0	105.9	102.3	52.6	81.8	29.8	25.3	12.7	0	26.2	21.3	49.4	44.5	46.4	135.2	82.3	18.5	21.1	82.1	29.7	126.6	97.7	43	50.9
WBGene00003065	lpd-9	5.1	0	112.1	37.1	69.3	5.6	119.2	0	0	32.5	191.5	102.3	104.7	77.4	24.9	49.7	0	0	80.6	71.3	34.2	50.2	26.7	50.5	37.5	79	32.3	55.7	48.3	85.5	28.1	5.6	49.7	0	32.5	86.4	52.7	0	77.3	57.9	8.9	110	145.3	24.2	189.3	106.9	67.2	122.1
WBGene00003066	lpl-1	96.9	24.2	17.7	0	103.6	120.9	36.3	78.5	0	0	8.2	38.1	22.9	24.9	32.7	20.2	26.9	0	68.2	22.9	0	75.7	21	4.6	24.7	41.9	2	140.1	1.8	197	79.2	9.1	62.7	0	11.8	0	75.7	70.2	0	145.9	1.3	87.8	87.4	150.1	184.1	200	114	54.5
WBGene00003068	lrk-1	36.3	61.8	0	25.2	42.9	75.9	34.7	59.7	98.4	41	107.6	98.9	46.3	82.3	4.1	15.4	54.3	0	119.4	25.9	54.9	18.1	74.1	28.6	20.5	63.8	3.7	51.1	10.2	0	123.5	150.6	117.3	0	23	101.2	17.7	125.1	78.7	69.2	0	14.3	38.3	23.6	36.1	5.5	10.4	0
WBGene00003071	lrp-1	33.6	0	0	0	0	5.5	0	0	0	0	61.9	7.1	36.2	7.8	1.3	21.3	7.5	0	0	0	13.4	7.4	0	0	11.5	9.9	0	0	0	0	0	0	0	0	3.4	0	0	1	28.4	0	108.3	0	0	0	0	8.4	0	0
WBGene00003072	lrp-2	145.4	96.9	0	17.8	12.3	95.1	342.2	87.2	115.1	36.2	0	401.4	82.3	6.8	3.3	33.6	68.8	113.1	121.1	12.2	15.6	61.3	0	95.6	10.4	14	164	208.6	22.6	17.6	87.2	50	270.3	259.8	21.4	13.9	21.7	171.2	8.2	74.7	0	74.5	28.7	10	18	31	6.3	16.8
WBGene00003073	lars-1	88.6	13.1	21.1	125.7	7.1	5.1	89.1	184.1	0	99.2	54.3	8.9	45.6	0	33.5	33.8	57.7	0	58.4	157.1	21	49.8	91.5	82.8	9.8	16.5	0	0	6.6	50.9	103.4	97.8	116.3	0	42	91.8	64.1	103	0	60	0	74	39.1	21.4	39.2	19.1	33.1	18.8
WBGene00003074	lars-2	0	0	0	1.8	0	0	34.4	12.9	0	0	0	22.5	0	0	0	0	0	0	2.6	0	0	15.5	12.4	0	0	31.9	0	0	93.4	0	0	0	61.9	0	0	0	0	0	0	84.4	0	0	3.4	0	24.9	5	5.8	10.9
WBGene00003075	lrx-1	0	0	0	20.2	0	25.1	0	0	0	0	0	14.9	27.2	0	0	0	4.4	0	0	0	0	0	0	0	0	31.6	0	0	0	0.2	25.9	0	0	36.3	0	0	0	0	0	0	7.9	0	6.4	32.6	0	0	23.2	0
WBGene00003076	lsm-1	25	17.5	56.3	42.9	16.7	45.3	30.1	74.9	93.2	13	54.6	83.2	39.2	47.9	16.3	0	10.4	0	106.4	55.7	145	56.9	51.5	92.7	79.8	80.2	85.9	0	87.6	111.1	91.6	131.2	27.6	0	0	62.6	0	70.2	190.8	73.3	21.5	124.7	19.4	13.6	25.7	23.5	46.2	91.8
WBGene00003077	lsm-3	186.2	119.6	117	27.8	106.6	90.7	60.6	401.6	204.3	111.5	180.3	204.6	25.8	57.9	84.4	136.5	0	9.7	218.9	185.4	27.3	252.1	138.4	192.2	141.1	141.1	214.7	10	43.8	36.2	252.7	235.1	23.2	146.3	126.7	286	183.2	244.9	114.2	169.9	38.9	85.6	87.8	7.2	21.4	64.9	20.5	211.9
WBGene00003078	lsm-4	149.6	48.6	187.8	47	4.6	15.3	14.2	39.5	235.7	95.2	10.5	197.3	207.3	360	5.4	0	54.7	25.4	206	173.8	105.3	118.9	206.9	199.8	63.4	194	239.3	44.4	4.4	280.8	52.1	29.5	101	176.8	9.2	146	160.4	67.8	58.2	4.4	0	99.1	67.7	0	30.5	24.3	24.4	126.9
WBGene00003079	lsm-5	261.1	95.2	151.9	287.7	206.7	360.8	197.4	341.1	280.9	315.7	292	133.4	285.1	58.5	58.7	87.6	45.4	160.4	526.9	163.4	125.3	376.8	131.3	241.4	31.5	171.5	234.7	95.6	86	170.5	253.2	193.1	277	40.8	214.3	231	54.2	389.8	210.8	302.5	25.9	183.6	143.8	46.2	70.4	41	45.5	148.9
WBGene00003080	lsm-6	0	0	38.9	8.5	30.6	21.4	0	3.3	93.4	20	100.8	77.9	55.5	36.5	5.5	12.7	0	12.8	84.7	8.9	28.8	40.7	18.1	49	21.4	8.4	78.1	0	2.2	0	43.9	40.3	71.1	52.7	36.8	106.6	117.2	42.4	75.7	40.5	0	18.5	39.4	43	15.5	8.9	8.8	15
WBGene00003081	lsm-7	12.8	19	0	62.3	63.1	35	0	102.1	0	37.7	0	19.9	114.1	31.1	2.6	53.9	0	15.1	51.6	42.5	17.3	68.5	73	27.6	74.5	56.8	34.1	0	19.4	0	0	6.2	16	125.9	0	67.7	0	63	82.9	16.9	27.2	81.2	7.4	71.2	17.6	27.4	4.8	43.6
WBGene00003082	lsm-8	64.6	9.2	62.9	184.3	78.6	49.8	66.8	113.6	105.5	13.1	35.1	113.2	37.2	0	1.8	144.6	0	57.6	208	68.5	88.6	72.5	32.7	187.5	104	35.8	89.5	106.3	20.8	66.3	23	0	0	0	25.1	166.1	382.4	136.4	123.3	114.9	0	63.7	118.9	70	26.7	36.4	94.3	60
WBGene00003083	lst-1	0.3	0	0	0	32.2	16.9	41.8	0	0	10.4	0	13.9	0	0	9.9	0	0	0	0.3	0	0	13.6	46.1	41.8	0	0	24.4	72	0	0	0	0	106.2	0	0	0	0.7	0	0	0	0	10.2	12.2	0	1.2	5.8	8.8	0
WBGene00003084	lst-2	16.5	0	90.4	31.1	74.6	0	0	0	0	0	0	3.5	0	51.1	13	7.9	31.6	0	21.6	11.9	17.2	19.9	19.8	0	19.5	16	0	47.8	0	58.2	0	0	0	0	17.4	0	0	5.8	0	0	0	42.7	22.4	0.9	12.3	6.4	0.5	10.7
WBGene00003085	ccar-1	194.5	54.2	198.3	122.7	54.4	336.9	108.8	435.3	268.1	211.2	274.5	213.6	158.4	94.5	87.1	33.6	28.5	180.2	251.4	88.6	132.5	294.7	28.9	174.6	181.6	151	472.7	99.4	177.1	0	249.1	115.6	211.2	236.8	180.9	0	269.6	161.5	426.2	149.7	0	186.1	89.6	61.3	73.5	15.5	33.5	153.7
WBGene00003086	lst-4	0	51.2	0	11.1	18.7	262.5	0	31.2	126.1	4.5	70.7	52.1	12	19.2	11.4	9.9	8.2	35.4	14	28.3	5.8	10	0	2.8	24.7	15.6	32.3	4004.5	85.9	0	137.2	91.5	0	0	0	363.7	0	32.8	0	18.3	3	69.1	0.2	0	19	0	7.4	19.5
WBGene00003087	lsy-2	187.7	0	0	110.2	100.8	111.8	250.5	140.8	126.9	44.9	79.7	207.3	49.9	87.9	23.8	44	78.1	0	145.6	148.1	58	114.7	53.6	82.8	137.3	53.9	292.1	293.7	155.5	270.5	78.8	99.6	118.2	263	40.7	52.2	58.4	59.5	4.3	165.1	31.6	118.1	73.1	0	37.3	16.9	29.9	70.7
WBGene00003089	ltd-1	36.4	555.4	45.9	22.7	7.4	0	85.3	0	0	51.9	39	0	0	32	0.1	0	4.6	67.1	16	0	2.5	4	0	3.8	0	0	16	0	8.9	27.2	69.6	0	55.4	0	0	0	5.4	0	0	351.5	30.8	61.4	25.6	25.3	0	12.4	4.6	19.5
WBGene00003090	lys-1	16.1	0	0	27.7	15.1	0	43.2	0	0	0	0	0	0	0	0	0	22.3	0	4.5	0	21.3	0	13.5	0	0	0	0	54.6	0	0	37.1	0	0	55	0	0	55.1	0	0	0	0	0	0	23.7	0	9	1.8	3.6
WBGene00003091	lys-2	0	0	0	0	0	0	0	0	0	7.6	0	0	0	7.4	0	29	0	0	0	0	0	2	0	1.2	0	0	0	0	0	0	0	0	0	0	4.2	0	97.7	0	0	0	0	0	0	8.3	10.1	2.1	0	5.1
WBGene00003092	lys-3	0	0	0	0	0	0	0	0	0	0	0	0	0	0	0	0	0	0	0	0	0	0	0	0	0	0	0	0	0	0	0	0	0	0	0	0	0	0	37.8	0	0	0	0	0	0	0	0.5	0
WBGene00003093	lys-4	0	0	0	0	2.8	0	0	0	0	0	0	0	0	0	0.1	0	24.3	0	4.1	0	0	0	0	0	0	13.8	0	0	0	0	0	0	0	0	0	0	0	0	0	0	0	17.2	0	0	0	12.3	0	0
WBGene00003094	lys-5	0	0	0	0	0	0	0	0	0	0	0	0	0	0	0	0	0	0	0	0	0	0	0	0	0	0	0	0	0	0	0	0	0	0	0	0	0	0	0	0	0	0	0	0	0	0	0	15.6
WBGene00003095	lys-6	0	0	0	0	0	0	22.6	0	0	0	0	0	0	0	0	0	20.4	0	1.8	0	0	0	0	0	0	0	0	0	0	0	0	0	0	0	0	0	0	0	0	0	0	0	0	0	4.2	0	0	18.7
WBGene00003096	lys-7	0	0	0	0	0	0	0	0	0	0	0	0	0	0	0	0	0	0	0	0	0	0	0	0	0	0	0	0	0	0	0	0	0	0	0	0	0	0	0	0	0	0	0	0	0	0	0	0
WBGene00003097	lys-8	0	0	0	3.1	0	0	0	0	50.1	0	0	7.9	0	29.2	0	22.2	0	0	0	0	0	11.8	0	0	0	3.8	0	0	0	0	0	33.3	86.5	57	7.9	0	44.7	0	0	0	17.7	9.1	15	0	2.2	0	0	1.8
WBGene00003098	lys-9	0	0	0	0	0	0	0	0	0	0	0	0	0	0	0	0	0	0	0	0	0	0	0	0	0	0	0	0	0	0	0	0	0	0	0	0	0	0	0	0	0	0	0	0	0	0	0	0
WBGene00003099	lys-10	0	0	50.3	0	0	0	0	0	0	0	0	0	0	0	0	0	0	0	0	0	0	0	0	0	0	0	38.1	0	0	0	0	0	0	0	0	0	0	0	0	0	5.9	0	0	0	0	0	0	0
WBGene00003100	mab-3	0	0	0	0	0	0	0	0	0	0	0	0	0	0	0	0	0	0	0	0	0	0	0	0	0	0	0	0	0	0	0	0	0	0	0	0	0	0	0	0	0	0	4.1	2.4	7.5	0	0	0
WBGene00003102	mab-5	0	0	0	0	40.9	0	44	67	113.3	0	0	0	0	0	0.9	0	0	0	53.2	0	0	7.6	0	11.7	0	9.6	0	157.3	0	0	0	9.4	20.4	72.2	0	34	0	6.4	0	0	0	10.2	13	18.3	0	0	25.9	0
WBGene00003104	mab-7	15.3	437.4	0	41.5	0	7.6	0	0	0	0	0	3.5	0	0	0	32.9	327.9	0	0	0	0	0	12.3	0	0	54.9	26.3	0	124.8	0	22.6	0	9.4	10.7	0	0	9	0	23.2	66.8	750.5	0	0	0	9.3	0	0	0
WBGene00003106	mab-9	0	0	0	7.1	78.6	51.6	0	0	0	0	0	47.5	0	3.1	0	24.5	0	0	0	0	0	0	0	10.2	20.5	0	29.1	91.7	0	0	0	206.7	100.4	0	10	0	0	0	0	1231.6	208.2	0	2.9	23.7	0	0	2.5	8.1
WBGene00003107	mab-10	0	0	0	0	0	0	0	0	0	0	0	0	0	0	0	0	0	0	0	0	0	0	0	7.3	0	0	0	0	0	0	0	0	0	0	0	0	0	0	0	0	0	0	0	0	0	0	0	0
WBGene00003111	mab-20	2564.9	1280.2	371.3	198.3	167.5	2999.7	2286.1	1308.8	3115.6	395.7	1401.1	2667	1760.3	285.8	44	128.2	149	495	1642.4	473.9	466.7	616.2	266.8	354.6	202.9	400.5	1176.8	2980	1716.2	2258.8	6988.6	876	1686.5	3593.8	1967.4	1183.3	387.6	1336.5	232.4	2249.3	178.5	479	103.4	74.3	40	47.1	62.2	1301.3
WBGene00003112	mab-21	2953.4	10.6	0	0	0	242.7	3142.7	0	0	14.3	0	79	0	0	0	0	0	12.3	46.8	7.7	0	17.8	0	20.9	0	14.1	66.8	0	24.3	40.4	0	0	190.9	161.4	82	12	52.7	0	0	0	29.8	8	152.3	0	4.2	75.9	10.9	1.2
WBGene00003114	mab-23	0	0	0	0	0	0	0	0	0	0	0	0	0	0	0	0	0	0	0	0	0	0	0	0	0	0	0	0	0	0	0	0	0	0	0	0	0	0	0	0	0	0	0	0	0	0	0	0
WBGene00003119	mac-1	20.6	21.3	1.5	7.3	10.1	61.6	0	0	33.8	25.7	0	4.3	21.5	33.8	14.2	0	0	16.3	14.9	63.7	33.8	22.6	16.8	37.6	0	0	34.8	0	64.7	0	42.2	0	30	73.2	2.6	72.5	0	83.6	45.8	177.3	7	5.4	0.5	4.8	4.6	0	4.9	3.4
WBGene00003123	mag-1	521.1	243.7	218.7	303.1	203.4	309.9	521.3	116.1	566.7	321.1	212.2	351.7	382.1	302.7	144.7	2	65.3	169	579.6	69.8	246.9	369.1	162.7	325.2	79.5	257.1	594.7	271.5	463.1	183.3	382.6	328.7	255.8	421.2	268.1	289.9	569	363.2	512.8	679	68.7	196.4	93.7	83.6	68.3	77.4	92.7	392.4
WBGene00003124	mai-1	0	0	35.7	36.6	0	37.9	43.9	0	0	240.6	0	40	0	0	4.4	0	3.2	0	6.8	24.5	156.1	42.8	41.9	18.1	24	77.5	23.5	42	41.8	0	0	0	0	51.1	5.1	0	121.9	114.5	37.1	72	0	97.1	52.9	47.8	12.5	28.5	45.3	12.5
WBGene00003129	map-1	15.5	0	0	106.7	21.2	47.3	0	0	36.8	0	57	0	0	45.1	11.1	8.7	0	13.9	65.2	36.1	14	151.2	12.6	64.8	73.6	96.1	23.2	0	27.4	79.5	134.8	8.5	0	0	12.6	0	211.6	68.9	0	53.3	0	30	32.3	0	26.5	29.7	21.9	32.3
WBGene00003130	map-2	47.1	85.2	0	3.5	59.3	0	77.1	0	0	6.1	0	23.8	63	11.4	32.5	0	0	39.8	41.5	1.8	11	6.4	0	0.3	0	48.4	35.6	48.6	40	52.2	188.6	19.9	38.8	43.6	35.1	0	0	11.9	35.8	43.3	21.5	34.2	34.3	10.5	8.8	16.9	28.8	22.1
WBGene00003132	mat-1	35.6	29.5	18.9	18.9	93.4	86.4	0	141.2	63.2	45.2	154.1	52.6	94.7	5	22.5	0	0	36.1	68.7	77.5	33.3	6.5	14.2	41.4	0	72.9	40.3	0	113.3	29.3	100.9	113.8	25.9	0	75.2	94.3	26.8	23.2	56.5	10.5	0	88.1	25.3	21	28	54.5	26.8	23.3
WBGene00003133	mat-2	7.7	0	0	55	0	0	0	62.4	32.2	108.9	13.1	43.1	0	12.8	3.1	0	0	18.9	32.9	22.6	31.1	0	51.4	9.5	53.6	12.4	33.3	0	0	0	0	15.9	44.2	0	0	0	51.8	0	42.7	0	0	29.9	0	0	0	0	3.6	1.8
WBGene00003134	mat-3	21.4	8.3	43.9	39	1.3	75.6	32.1	0	36.6	0	2.7	54.5	0	3.2	2.9	0	24.7	0	34.7	90.9	26.7	9.7	0	17.4	0	0	70.8	0	0	0	47.4	26	47.2	0	0	0	0	37.1	28.7	71.6	0	0	1.3	19.8	14	25.3	0	18.1
WBGene00003136	mau-2	7.9	0	0	60.4	0	41.1	34.4	68.8	0	22.3	0	0	0	0	0.2	0	0	14.3	32.8	0	0	23.9	0	37.1	5.8	0	0	0	0	0	0	69.6	0	84.8	25.7	35.6	51	0	0	31.6	2.3	28.2	21.3	13.1	2.5	7	2.3	14.3
WBGene00003142	mau-8	649.1	73.8	79.3	168.5	66.5	474	361.3	454.7	530.1	202.7	604.8	446.4	356.7	214.4	52.1	21	38.6	19.6	410.2	198.9	283.8	335.1	97.8	267.2	132.4	194.7	295	436.4	163.6	358.5	440.4	299.9	318	330.3	82.1	89.8	355.7	391	127.5	77	14.7	472.6	38.5	0	25.7	4.3	12.6	162.2
WBGene00003143	max-1	303.7	67.8	11.7	31.8	142.6	148.2	249.3	57.9	565.5	58.6	332.2	149.1	432.4	391.7	0	30.2	13.5	24.3	205	37	65.9	188.5	10.4	141.6	12.6	28.6	103.4	358.6	325.5	78.3	158.2	402.4	283.5	586.1	79.3	402.8	264.8	83.5	0	81.6	49.2	207.5	0	0	14.6	5.6	0.5	8.3
WBGene00003144	max-2	75.3	26.7	5.9	4.1	103.5	12.1	41.8	0	9.6	0	0	83.2	0	80.4	24.3	0	42.1	12	56.3	13	0	47	0	0	0	33.3	0	57.4	0	0	49.6	19.5	112.6	217.2	0	0	0	62.9	79.6	22.9	12.8	19.3	0	0	7.4	13.1	11.1	21.7
WBGene00003148	mbf-1	31.7	4.2	0	85.4	91.2	95.1	144.7	55.6	0	0	201.5	96.5	54.7	123.1	68.3	11.7	21.4	4.8	131.4	144.8	141.4	142.7	112.5	190.3	80.9	148.8	160	108.3	102.7	203	67.2	56.1	0	34.2	59.7	68.8	124.6	54.9	216.8	37.3	6.6	103.7	56.7	89.9	61.5	64.3	76.4	117.4
WBGene00003149	mbk-1	23.9	0	163.3	19.4	54.5	31.1	27	450.5	59.7	122.7	103.4	27.9	0	51.5	7.8	50.1	20.6	94.8	58.9	0	0	49	18.4	70	32.1	44.9	69.7	4.2	7.9	0	229.7	15.8	127.8	139.7	37	14.5	16.4	15.3	54.4	37.5	38.7	61.8	50.9	27.6	149.5	78.6	63.3	101.8
WBGene00003150	mbk-2	456.7	306.8	512.2	318.9	378	657.9	533.1	319.6	223.1	214	448.1	399.9	744.1	163.8	71.6	16.3	92.6	294.7	234.4	261.9	198.2	313.9	243	159.4	211.9	170	644.4	753.9	368.9	691	734.6	455.5	173.3	482.1	328.8	217.9	610.9	281.6	298.6	370.6	102.7	306.6	37.8	65.2	93.9	75.8	53.6	141
WBGene00003151	mca-1	6.7	0	0	13.8	0	0	0	0	0	0	0	0	0	0	0	4.1	48.8	0	0.3	0	10.2	0	0	0	25.9	0	0	0	3.5	0	0	0	53.4	0	0	0	0	40.6	0	0	3.6	0.5	2.3	0	0	0.5	0	0
WBGene00003153	mca-3	41.4	20.4	265.8	216.6	151.6	74.7	17.8	203	95.9	169.1	267.4	144	19.5	179.2	249.4	13.6	33	43.8	82.6	48.7	109.1	78.8	252.5	116	208.5	83	256.5	558.8	436.6	374.8	40.3	179.6	220.4	167.5	136.7	83.2	268.8	159.1	165.5	66.8	57.6	95.6	141.3	103.1	178.8	160.4	157.8	137.5
WBGene00003154	mcm-2	0	0	91.2	34.7	0	24.6	0	55.8	62.9	32.3	0	0	53.2	7.6	0	0	79.6	65	31	0	0	4.5	6.6	0	2.6	27.8	0	96.9	0	26.7	40.2	23.1	0	277.7	6.1	0	0	24.7	0	0	0	12	23.7	0	12.2	0	3.8	25
WBGene00003155	mcm-3	0	0	0	0	4.9	22.1	0	50.6	0	0	0	18	16	17.2	5.8	0	3.9	46.2	1.2	27.9	14.8	7.2	82.6	0	10.2	10.5	123.1	34.7	0	23.7	97.5	38.4	51.6	114.7	40.8	68	89.6	0	0	0	17.1	0	3.2	0	22.5	27.7	6.1	21.2
WBGene00003156	mcm-4	3.1	75.7	95	59.3	7.5	9.1	0	15.6	23.8	51.6	6.7	29.6	0	40.2	6.6	56	34.7	85.7	0	0	4.2	14.9	10.5	19.5	48.1	0	12.9	0	85.6	0	121.5	0	92	0	52	144.6	196	44.4	14.7	9.4	10	0	2.6	0	7.4	7.4	5.4	50.4
WBGene00003157	mcm-5	34	0	124.1	8.3	73.2	103.9	23.7	0	86.3	28	0	54.6	0	0	0	24.5	78.1	41.2	16.2	30	35.1	0.3	89.5	0	15.3	9.3	0	78.4	47.8	188.2	580	44.3	151	159.7	39.5	0	14.9	25.3	71.4	25	0	70.7	24.9	16.9	9.9	0	13.9	70.7
WBGene00003158	mcm-6	14.1	0	48.6	13.4	0	30.6	0	42.3	0	0	0	0	0	49.6	0	1.4	54.1	76.8	6.2	0	6.9	5.1	69.8	3.6	60.5	50.3	15.1	0	49.5	0	39.4	25	0.2	0	13.8	48.2	0	26.1	65.4	16.4	42.6	12.9	22.7	0	4	37	1.1	31.3
WBGene00003159	mcm-7	23.4	32.3	172.4	44.1	89.1	158	52.3	424.4	0	41.3	0.2	0.3	200.6	53.7	47.7	0	28.3	239.5	97.4	0	110.4	44.5	241.7	35.3	170.1	96.4	191.1	273.1	0.6	204.4	63.3	67.1	56.2	184.1	102.6	37.3	111.8	86.6	0	27.6	25.1	93.4	34.7	0	48.2	3.2	21.2	114.8
WBGene00003160	mdf-1	51.5	7.4	75.1	30.7	0	29.8	0	5.5	0	0	1.5	0	43.9	22.1	13.8	69.9	0	75.5	54.9	63.3	18.8	25.9	61.4	19.7	47.7	35.6	114.7	0	14.7	2.5	0	52.4	91.8	146.6	40.9	0	0	73.4	0	54.8	7.9	14.3	9.8	0	26.3	12.1	6.2	16.2
[truncated: 18,223 more rows]
[truncated: 606 more columns]
