# Supplementary material for: A conserved expression signature predicts growth rate and reveals cell & lineage-specific differences
Source: PLoS Comput Biol. 2021 Nov 11;17(11):e1009582. doi: 10.1371/journal.pcbi.1009582 (PMC8610284; doi:10.1371/journal.pcbi.1009582)
Supplement: S11 Table — (TSV) [file pcbi.1009582.s020.tsv]

name	name	fast	slow
-	-	chrXVI:880295-880369	12.2815	18.2308
HML	HML	chrIII:11145-14849	0	0
HMR	HMR	chrIII:292387-295034	0	0
MATALPHA	MATALPHA	chrIII:197620-205397	0	0
Q0010	Q0010	chrMito:3951-4415	0	0
Q0017	Q0017	chrMito:3951-4415	0	0
Q0032	Q0032	chrMito:11666-11957	0	0
Q0045	COX1	chrMito:13817-26701	0.509844	1.38667
Q0050	AI1	chrMito:13817-26701	1.33216	1.23563
Q0055	AI2	chrMito:13817-26701	0.907174	1.97016
Q0060	AI3	chrMito:13817-26701	0	0
Q0065	AI4	chrMito:13817-26701	0	0.579547
Q0070	AI5_ALPHA	chrMito:13817-26701	0	0
Q0075	AI5_BETA	chrMito:13817-26701	0.341952	0.544257
Q0080	ATP8	chrMito:27665-27812	0	0
Q0085	ATP6	chrMito:28486-29266	0	0.787862
Q0092	Q0092	chrMito:30873-31014	0	0
Q0105	COB	chrMito:36539-43647	0	1.4241
Q0110	BI2	chrMito:36539-43647	0	0
Q0115	BI3	chrMito:36539-43647	0.0925894	0
Q0120	BI4	chrMito:36539-43647	0	0
Q0130	OLI1	chrMito:46722-46953	3.15944	5.78239
Q0140	VAR1	chrMito:48900-50097	0	0
Q0142	Q0142	chrMito:51051-51228	0	0
Q0143	Q0143	chrMito:51276-51429	0	0
Q0144	Q0144	chrMito:54108-54438	0	0
Q0160	SCEI	chrMito:58008-62447	0.183997	0.397648
Q0182	Q0182	chrMito:65769-66179	0	0.334523
Q0250	COX2	chrMito:73757-75984	1.11785	1.03856
Q0255	Q0255	chrMito:73757-75984	0.137065	0.316751
Q0275	COX3	chrMito:79212-80022	0.109301	1.96764
Q0297	Q0297	chrMito:85294-85777	0	0
R0010W	FLP1	2-micron:251-1523	261.06	318.705
R0020C	REP1	2-micron:1886-3008	404.99	487.217
R0030W	RAF1	2-micron:3270-3816	462.642	624.062
R0040C	REP2	2-micron:5307-6198	523.402	509.936
YAL001C	TFC3	chrI:147593-151166	15.569	22.7432
YAL002W	VPS8	chrI:143706-147531	11.3221	10.9428
YAL003W	EFB1	chrI:142173-143160	5443.04	4292.78
YAL004W	YAL004W	chrI:139502-141431	95.2075	163.661
YAL005C	SSA1	chrI:139502-141431	248.241	384.187
YAL007C	ERP2	chrI:137697-138345	182.727	190.66
YAL008W	FUN14	chrI:136913-137510	54.033	47.684
YAL009W	SPO7	chrI:135853-136633	47.3247	51.5103
YAL010C	MDM10	chrI:134183-135665	18.8784	23.8279
YAL011W	SWC3	chrI:132198-134076	26.8072	31.5856
YAL012W	CYS3	chrI:130798-131983	208.757	354.647
YAL013W	DEP1	chrI:129269-130487	53.1439	60.0982
YAL014C	SYN8	chrI:128251-129019	78.3325	82.347
YAL015C	NTG1	chrI:126902-128102	35.2989	47.8051
YAL016C-A	YAL016C-A	chrI:124754-126786	8.15519	3.10583
YAL016C-B	YAL016C-B	chrI:124306-124492	175.815	179.523
YAL016W	TPD3	chrI:124754-126786	111.049	101.348
YAL017W	PSK1	chrI:120224-124295	7.70951	9.55939
YAL018C	YAL018C	chrI:118563-119541	0.723651	0.707963
YAL019W	FUN30	chrI:114918-118314	39.6999	46.1015
YAL019W-A	YAL019W-A	chrI:113613-114819	24.6103	34.4227
YAL020C	ATS1	chrI:113613-114819	13.5581	18.9253
YAL021C	CCR4	chrI:110845-113359	18.2292	21.1679
YAL022C	FUN26	chrI:108876-110430	37.2107	35.8994
YAL023C	PMT2	chrI:106271-108551	114.893	141.05
YAL024C	LTE1	chrI:101564-105872	9.08084	11.3376
YAL025C	MAK16	chrI:100224-101145	421.02	360.393
YAL026C	DRS2	chrI:94686-99868	29.2972	31.7981
YAL026C-A	YAL026C-A	chrI:94686-99868	127.354	87.8393
YAL027W	SAW1	chrI:94686-99868	50.2371	49.3414
YAL028W	FRT2	chrI:92899-94486	4.93702	5.71242
YAL029C	MYO4	chrI:87854-92270	43.1626	40.6752
YAL030W	SNC1	chrI:87285-87752	201.355	200.843
YAL031C	GIP4	chrI:84668-87031	13.4412	13.9001
YAL031W-A	YAL031W-A	chrI:84668-87031	13.2579	8.39657
YAL032C	PRP45	chrI:83334-84474	37.8503	32.202
YAL033W	POP5	chrI:82705-83227	74.0182	59.7043
YAL034C	FUN19	chrI:80709-81951	20.8624	23.5764
YAL034C-B	YAL034C-B	chrI:79488-80587	3.06344	1.68208
YAL034W-A	MTW1	chrI:79488-80587	46.2823	62.8289
YAL035W	FUN12	chrI:76426-79435	289.521	279.44
YAL036C	RBG1	chrI:75042-76152	170.509	151.223
YAL037C-A	YAL037C-A	chrI:73425-73518	101.527	362.834
YAL037C-B	YAL037C-B	chrI:71785-73300	1979.2	1861.26
YAL037W	YAL037W	chrI:74019-74823	10.7288	13.9653
YAL038W	CDC19	chrI:71785-73300	1967.46	1840.18
YAL039C	CYC3	chrI:68715-69525	56.8517	71.8094
YAL040C	CLN3	chrI:65777-67520	55.8403	55.0485
YAL041W	CDC24	chrI:62839-65404	30.3858	27.3555
YAL042C-A	YAL042C-A	chrI:61230-62563	0.98752	0
YAL042W	ERV46	chrI:61230-62563	155.769	148.465
YAL043C	PTA1	chrI:58694-61052	40.7872	39.9034
YAL044C	GCV3	chrI:57949-58462	382.946	543.723
YAL044W-A	YAL044W-A	chrI:57487-57850	275.469	278.253
YAL045C	YAL045C	chrI:57487-57850	0.485028	0
YAL046C	AIM1	chrI:57028-57385	155.595	210.065
YAL047C	SPC72	chrI:54988-56857	20.6004	22.8732
YAL047W-A	YAL047W-A	chrI:52800-54913	4.62824	4.47055
YAL048C	GEM1	chrI:52800-54913	8.87943	13.0602
YAL049C	AIM2	chrI:51854-52595	50.7939	47.5755
YAL051W	OAF1	chrI:48563-51707	21.7625	21.7432
YAL053W	FLC2	chrI:45898-48250	69.2063	65.4914
YAL054C	ACS1	chrI:42880-45022	9.40116	13.1764
YAL055W	PEX22	chrI:42176-42719	37.5704	39.4617
YAL056C-A	YAL056C-A	chrI:37463-39046	79.3365	73.8218
YAL056W	GPB2	chrI:39258-41901	37.3449	36.5648
YAL058W	CNE1	chrI:37463-39046	15.5838	19.6578
YAL059C-A	YAL059C-A	chrI:36495-37147	0	0
YAL059W	ECM1	chrI:36495-37147	410.829	341.614
YAL060W	BDH1	chrI:35154-36303	127.897	140.752
YAL061W	BDH2	chrI:33447-34701	11.249	37.7526
YAL062W	GDH3	chrI:31566-32940	19.0483	19.6745
YAL063C	FLO9	chrI:23999-27968	2.72157	3.41032
YAL063C-A	YAL063C-A	chrI:22394-22685	6.78344	17.8789
YAL064C-A	YAL064C-A	chrI:13362-13743	5.80039	9.7024
YAL064W	YAL064W	chrI:21565-21850	11.6868	8.42204
YAL064W-B	YAL064W-B	chrI:12045-12426	2.01592	1.47958
YAL065C	YAL065C	chrI:11564-11951	0.728006	1.09136
YAL066W	YAL066W	chrI:10090-10399	0	0
YAL067C	SEO1	chrI:7234-9016	4.07288	10.3514
YAL067W-A	YAL067W-A	chrI:2479-2707	1.50001	0
YAL068C	PAU8	chrI:1806-2169	0	0.994807
YAL068W-A	YAL068W-A	chrI:334-792	0	0
YAL069W	YAL069W	chrI:334-792	2.71449	0
YAR002C-A	ERP1	chrI:154064-154724	368.908	423.68
YAR002W	NUP60	chrI:152256-153876	106.866	94.5368
YAR003W	SWD1	chrI:155004-156285	35.5903	43.6014
YAR007C	RFA1	chrI:156753-158619	60.5819	105.506
YAR008W	SEN34	chrI:158965-159793	36.7813	71.7867
YAR009C	YAR009C	chrI:160596-164187	1.41598	1.84195
YAR010C	YAR010C	chrI:164543-165866	0	0
YAR014C	BUD14	chrI:166741-168871	44.1747	58.6647
YAR015W	ADE1	chrI:169374-170295	161.432	267.79
YAR018C	KIN3	chrI:170395-171703	43.9864	9.68845
YAR019C	CDC15	chrI:172210-175330	7.9651	9.12637
YAR019W-A	YAR019W-A	chrI:172210-175330	2.61883	2.29406
YAR020C	PAU7	chrI:176855-177023	100.97	64.5518
YAR023C	YAR023C	chrI:179280-179820	9.02269	15.067
YAR027W	UIP3	chrI:183769-184477	79.4939	80.9711
YAR028W	YAR028W	chrI:184891-185596	32.2937	25.3334
YAR029W	YAR029W	chrI:186320-187732	66.9629	67.0359
YAR030C	YAR030C	chrI:186320-187732	31.5544	22.4205
YAR031W	PRM9	chrI:186320-187732	12.3412	12.9884
YAR033W	MST28	chrI:188106-188811	9.81902	4.4702
YAR035C-A	YAR035C-A	chrI:192336-192417	123.625	0
YAR035W	YAT1	chrI:190192-192256	2.12604	10.3185
YAR042W	SWH1	chrI:192618-196185	20.4718	28.599
YAR047C	YAR047C	chrI:201466-201787	1.91074	1.80014
YAR050W	FLO1	chrI:203402-208016	1.53151	1.651
YAR053W	YAR053W	chrI:208366-208663	56.3245	67.258
YAR060C	YAR060C	chrI:217156-217492	0	0
YAR061W	YAR061W	chrI:218139-218343	0	0
YAR062W	YAR062W	chrI:218548-219145	0	0
YAR064W	YAR064W	chrI:220197-220497	2.36337	1.3377
YAR066W	YAR066W	chrI:221048-221660	0.713526	1.18391
YAR068W	YAR068W	chrI:222405-222891	0	0.393797
YAR069C	YAR069C	chrI:224010-224304	0	0
YAR070C	YAR070C	chrI:224562-224862	0	0.2647
YAR071W	PHO11	chrI:225459-226863	10.3519	3.73766
YAR073W	IMD1	chrI:227741-229317	0.813789	1.58529
YAR075W	YAR075W	chrI:227741-229317	2.59624	1.4318
YBL001C	ECM15	chrII:237152-237467	650.246	765.04
YBL002W	HTB2	chrII:236491-236887	1968.23	2068.24
YBL003C	HTA2	chrII:235393-235792	827.946	1012.21
YBL004W	UTP20	chrII:227635-235117	29.5971	22.8841
YBL005W	PDR3	chrII:217469-220400	36.4707	43.4915
YBL005W-A	YBL005W-A	chrII:221329-226598	0	0
YBL005W-B	YBL005W-B	chrII:221329-226598	5.56004	6.96333
YBL006C	LDB7	chrII:216586-217129	73.5173	73.3177
YBL006W-A	YBL006W-A	chrII:216586-217129	628.879	645.157
YBL007C	SLA1	chrII:212631-216366	45.1476	47.574
YBL008W	HIR1	chrII:209652-212175	15.6114	18.4865
YBL008W-A	YBL008W-A	chrII:209408-209648	0.612001	0
YBL009W	ALK2	chrII:207193-209224	29.8678	38.8004
YBL010C	YBL010C	chrII:206106-206949	27.353	31.5956
YBL011W	SCT1	chrII:203405-205817	45.2962	46.2203
YBL012C	YBL012C	chrII:203405-205817	4.28675	2.66814
YBL013W	FMT1	chrII:202055-203261	2.65489	3.0487
YBL014C	RRN6	chrII:199063-201748	30.5009	25.7974
YBL015W	ACH1	chrII:194121-195702	24.5872	29.8771
YBL016W	FUS3	chrII:192450-193512	77.1845	84.1572
YBL017C	PEP1	chrII:186843-191583	33.1872	30.6255
YBL018C	POP8	chrII:185997-186474	182.492	207.149
YBL019W	APN2	chrII:184352-185915	16.325	17.0502
YBL020W	RFT1	chrII:182400-184125	54.6532	45.2663
YBL021C	HAP3	chrII:181659-182094	46.6986	41.6353
YBL022C	PIM1	chrII:177873-181275	58.8474	57.9237
YBL023C	MCM2	chrII:174919-177526	25.808	24.1685
YBL024W	NCL1	chrII:172533-174588	180.601	146.684
YBL025W	RRN10	chrII:171480-171918	105.168	87.936
YBL026W	LSM2	chrII:170622-171038	470.207	348.368
YBL027W	RPL19B	chrII:168422-169376	8485.67	5965.25
YBL028C	YBL028C	chrII:167517-167838	1087.77	802.178
YBL029C-A	YBL029C-A	chrII:164487-164772	159.38	178.212
YBL029W	YBL029W	chrII:166133-167264	21.5451	22.3172
YBL030C	PET9	chrII:163040-163997	698.157	761.749
YBL031W	SHE1	chrII:161698-162715	25.5348	29.0886
YBL032W	HEK2	chrII:160183-161329	137.9	83.5008
YBL033C	RIB1	chrII:158655-159693	73.3976	115.6
YBL034C	STU1	chrII:153847-158389	10.9727	14.3086
YBL035C	POL12	chrII:151492-153610	17.1259	34.2799
YBL036C	YBL036C	chrII:150446-151220	265.547	233.598
YBL037W	APL3	chrII:147208-150286	16.4207	19.6771
YBL038W	MRPL16	chrII:146186-146885	188.357	177.752
YBL039C	URA7	chrII:143988-145728	340.256	296.065
YBL039C-A	YBL039C-A	chrII:143988-145728	0	0
YBL039W-B	YBL039W-B	chrII:143392-143572	313.585	353.124
YBL040C	ERD2	chrII:142111-142868	176.012	175.622
YBL041W	PRE7	chrII:141246-141972	389.722	281.441
YBL042C	FUI1	chrII:138340-140260	33.0228	56.5374
YBL043W	ECM13	chrII:136687-137461	18.9995	35.5258
YBL044W	YBL044W	chrII:135997-136366	2.91999	0
YBL045C	COR1	chrII:134142-135516	137.194	139.626
YBL046W	PSY4	chrII:132423-133749	39.7965	55.0987
YBL047C	EDE1	chrII:127894-132040	44.4214	39.9914
YBL048W	RRT1	chrII:127298-127610	9.29728	10.9084
YBL049W	MOH1	chrII:126827-127244	29.9575	33.763
YBL050W	SEC17	chrII:125124-126119	141.231	139.222
YBL051C	PIN4	chrII:122752-124759	48.2786	48.5454
YBL052C	SAS3	chrII:119334-121874	27.5708	24.8438
YBL053W	YBL053W	chrII:119334-121874	3.04615	5.06021
YBL054W	TOD6	chrII:117588-119166	96.281	86.3869
YBL055C	YBL055C	chrII:115572-116829	58.0968	59.2859
YBL056W	PTC3	chrII:113761-115168	108.545	97.5295
YBL057C	PTH2	chrII:112800-113427	111.98	88.8457
YBL058W	SHP1	chrII:111436-112708	168.114	121.581
YBL059C-A	CMC2	chrII:110124-110539	211.219	289.917
YBL059W	YBL059W	chrII:110593-111244	26.9671	21.516
YBL060W	YEL1	chrII:107931-109995	33.5187	29.9468
YBL061C	SKT5	chrII:105307-107406	47.4063	52.6754
YBL062W	YBL062W	chrII:105307-107406	1.06479	1.58404
YBL063W	KIP1	chrII:101885-105221	13.4996	13.513
YBL064C	PRX1	chrII:100370-101156	67.0851	66.9367
YBL065W	YBL065W	chrII:96668-100307	1.79966	2.50338
YBL066C	SEF1	chrII:96668-100307	7.8362	10.1677
YBL067C	UBP13	chrII:93638-95882	44.358	28.5897
YBL068W	PRS4	chrII:92413-93394	179.702	161.098
YBL068W-A	YBL068W-A	chrII:90604-92030	113.732	111.794
YBL069W	AST1	chrII:90604-92030	80.8076	77.6607
YBL070C	YBL070C	chrII:90604-92030	19.6889	7.66971
YBL071C	YBL071C	chrII:89977-90531	329.674	352.922
YBL071C-B	YBL071C-B	chrII:89457-89556	28.7331	100.324
YBL071W-A	KTI11	chrII:89977-90531	973.735	995.362
YBL072C	RPS8A	chrII:88522-89440	766.662	518.532
YBL073W	YBL073W	chrII:86721-87957	12.2427	12.7403
YBL074C	AAR2	chrII:86721-87957	15.1478	18.2586
YBL075C	SSA3	chrII:84498-86448	33.0607	39.1175
YBL076C	ILS1	chrII:80896-84261	287.713	282.467
YBL077W	YBL077W	chrII:80896-84261	153.826	109.391
YBL078C	ATG8	chrII:80377-80731	60.9165	105.161
YBL079W	NUP170	chrII:75258-79767	31.4198	26.3134
YBL080C	PET112	chrII:73069-74695	11.1192	16.3703
YBL081W	YBL081W	chrII:71865-72972	75.2015	79.3101
YBL082C	ALG3	chrII:69712-71127	41.4381	41.5551
YBL083C	YBL083C	chrII:69712-71127	50.778	39.9449
YBL084C	CDC27	chrII:67168-69445	10.7839	14.007
YBL085W	BOI1	chrII:63875-66818	42.5065	47.2566
YBL086C	YBL086C	chrII:61201-62602	28.7753	39.7906
YBL087C	RPL23A	chrII:59821-60739	5736.46	3877.7
YBL088C	TEL1	chrII:51018-59382	6.67561	6.08576
YBL089W	AVT5	chrII:49573-50953	19.3467	18.8471
YBL090W	MRP21	chrII:48824-49358	116.265	118.271
YBL091C	MAP2	chrII:47362-48628	213.599	191.778
YBL091C-A	SCS22	chrII:46564-47180	56.86	45.4136
YBL092W	RPL32	chrII:45644-46370	4102.49	2854.5
YBL093C	ROX3	chrII:44255-44918	177.799	216.56
YBL094C	YBL094C	chrII:43173-44097	81.1134	76.1544
YBL095W	YBL095W	chrII:43173-44097	21.2544	22.549
YBL096C	YBL096C	chrII:43173-44097	4.45544	2.40589
YBL097W	BRN1	chrII:40830-43095	9.95759	10.6376
YBL098W	BNA4	chrII:39144-40527	35.1829	27.0438
YBL099W	ATP1	chrII:36988-38690	349.212	341.159
YBL100C	YBL100C	chrII:36988-38690	66.303	66.0845
YBL100W-A	YBL100W-A	chrII:29934-35248	0.00137943	1.03509
YBL100W-B	YBL100W-B	chrII:29934-35248	1.7605	2.03493
YBL100W-C	YBL100W-C	chrII:28426-28546	50.7349	20.7418
YBL101C	ECM21	chrII:24945-28299	17.0524	15.9866
YBL102W	SFT2	chrII:24097-24745	81.315	88.3929
YBL103C	RTG3	chrII:22075-23536	30.5961	45.6386
YBL104C	YBL104C	chrII:18176-21293	17.8388	18.4331
YBL105C	PKC1	chrII:14240-17696	32.7858	31.9385
YBL106C	SRO77	chrII:10846-13879	19.1688	13.5824
YBL107C	YBL107C	chrII:9960-10551	139.153	158.931
YBL107W-A	YBL107W-A	chrII:9267-9372	723.321	770.811
YBL108C-A	PAU9	chrII:7604-7733	0	0
YBL108W	YBL108W	chrII:8176-8482	0.289984	2.02114
YBL109W	YBL109W	chrII:5789-6125	1.54236	1.76947
YBL111C	YBL111C	chrII:2906-5009	0	0
YBL112C	YBL112C	chrII:279-2899	0	0
YBL113C	YBL113C	chrII:279-2899	2.93669	6.2142
YBL113W-A	YBL113W-A	chrII:279-2899	0	0
YBR001C	NTH2	chrII:238940-241283	20.093	32.6591
YBR002C	RER2	chrII:241707-242568	63.5453	71.5094
YBR003W	COQ1	chrII:242808-244230	61.2883	53.8351
YBR004C	GPI18	chrII:244365-245667	47.0906	44.2692
YBR005W	RCR1	chrII:245905-246547	26.8295	39.9873
YBR006W	UGA2	chrII:247009-248503	26.7109	32.0604
YBR007C	DSF2	chrII:248805-251016	21.1771	21.6184
YBR008C	FLR1	chrII:252562-254209	20.4625	30.7489
YBR009C	HHF1	chrII:255372-255684	2702.31	2938.55
YBR010W	HHT1	chrII:256330-256741	2236.06	2833.9
YBR011C	IPP1	chrII:257111-257975	1787.85	1751.32
YBR012C	YBR012C	chrII:259146-259566	90.9866	210.506
YBR012W-A	YBR012W-A	chrII:259868-265140	0	0
YBR012W-B	YBR012W-B	chrII:259868-265140	1.48734	2.7771
YBR013C	YBR013C	chrII:265491-265881	53.8082	43.2137
YBR014C	GRX7	chrII:266724-267336	182.957	136.814
YBR015C	MNN2	chrII:267709-269503	112.406	147.386
YBR016W	YBR016W	chrII:270246-270633	115.235	118.914
YBR017C	KAP104	chrII:270946-273703	59.0554	53.9143
YBR018C	GAL7	chrII:274426-275527	5.02856	4.01428
YBR019C	GAL10	chrII:276252-278352	6.2242	7.06075
YBR020W	GAL1	chrII:279020-280607	9.89051	11.9212
YBR021W	FUR4	chrII:281442-283344	37.6665	60.497
YBR022W	POA1	chrII:283737-284271	70.8216	105.804
YBR023C	CHS3	chrII:284427-287925	43.4874	51.6245
YBR024W	SCO2	chrII:289444-290350	31.3319	33.4223
YBR025C	OLA1	chrII:290680-291865	1072.62	774.214
YBR026C	ETR1	chrII:292876-294019	85.2801	96.9483
YBR027C	YBR027C	chrII:294023-294356	17.7174	19.6437
YBR028C	YBR028C	chrII:294424-296002	55.693	78.1636
YBR029C	CDS1	chrII:296368-297742	234.35	206.92
YBR030W	RKM3	chrII:298291-299950	68.2049	60.9432
YBR031W	RPL4A	chrII:300165-301254	874.883	642.184
YBR032W	YBR032W	chrII:301518-301821	118.901	54.3152
YBR033W	EDS1	chrII:301943-304703	7.18083	6.41454
YBR034C	HMT1	chrII:304929-305976	559.008	523.633
YBR035C	PDX3	chrII:306268-306955	220.114	321.471
YBR036C	CSG2	chrII:309080-310313	122.198	127.949
YBR037C	SCO1	chrII:310564-311452	15.37	16.1867
YBR038W	CHS2	chrII:311897-314789	46.1888	5.72697
YBR039W	ATP3	chrII:315574-316510	438.624	343.884
YBR040W	FIG1	chrII:316967-317864	3.45399	8.61846
YBR041W	FAT1	chrII:318265-320275	41.0313	39.888
YBR042C	CST26	chrII:320415-321609	91.2203	77.3035
YBR043C	QDR3	chrII:321875-323945	34.4145	41.9386
YBR044C	TCM62	chrII:324340-326059	36.0342	38.0536
YBR045C	GIP1	chrII:328172-330092	10.1137	24.0118
YBR046C	ZTA1	chrII:330506-331511	88.844	222.359
YBR047W	FMP23	chrII:331832-332360	166.548	280.145
YBR048W	RPS11B	chrII:332830-333812	4236.05	3192.82
YBR049C	REB1	chrII:334385-336818	44.9249	39.3333
YBR050C	REG2	chrII:337182-338338	18.889	18.7157
YBR051W	YBR051W	chrII:337182-338338	11.5207	15.3291
YBR052C	RFS1	chrII:338719-339352	230.724	237.008
YBR053C	YBR053C	chrII:339674-340751	62.2791	54.0375
YBR054W	YRO2	chrII:343100-344135	21.2558	13.6415
YBR055C	PRP6	chrII:344601-347301	36.2833	36.2722
YBR056C-B	YBR056C-B	chrII:351254-351455	218.161	1803.46
YBR056W	YBR056W	chrII:347878-349384	51.2523	50.6467
YBR056W-A	YBR056W-A	chrII:351254-351455	38.9071	97.1466
YBR057C	MUM2	chrII:352192-353293	99.9426	101.182
YBR058C	UBP14	chrII:353671-356017	54.3726	51.7924
YBR058C-A	TSC3	chrII:356323-356566	1290.12	1256.2
YBR059C	AKL1	chrII:356860-360187	24.0616	24.7793
YBR060C	ORC2	chrII:360651-362514	51.9872	46.7327
YBR061C	TRM7	chrII:364786-365719	96.4402	92.0337
YBR062C	YBR062C	chrII:365975-366600	111.955	114.108
YBR063C	YBR063C	chrII:366969-368191	37.3527	36.4864
YBR064W	YBR064W	chrII:366969-368191	21.2194	25.008
YBR065C	ECM2	chrII:368583-369678	19.2488	28.7683
YBR066C	NRG2	chrII:370036-370699	104.741	110.148
YBR067C	TIP1	chrII:372102-372735	270.492	537.58
YBR068C	BAP2	chrII:373860-375690	195.632	272.737
YBR069C	TAT1	chrII:376573-378433	289.036	225.66
YBR070C	ALG14	chrII:379220-379934	64.825	111.296
YBR071W	YBR071W	chrII:380410-381046	52.921	62.2546
YBR072C-A	YBR072C-A	chrII:382859-383021	0	41.2219
YBR072W	HSP26	chrII:382029-382674	24.6164	247.346
YBR073W	RDH54	chrII:383111-385988	47.4265	78.1411
YBR074W	YBR074W	chrII:386285-389216	34.4653	36.0065
YBR076C-A	YBR076C-A	chrII:391350-391617	26.3354	20.4208
YBR076W	ECM8	chrII:390226-391291	7.16423	5.99958
YBR077C	SLM4	chrII:391804-392293	141.328	124.258
YBR078W	ECM33	chrII:393122-394742	742.519	630.626
YBR079C	RPG1	chrII:395382-398277	336.404	325.767
YBR080C	SEC18	chrII:398613-400890	84.458	80.9587
YBR081C	SPT7	chrII:401252-405251	26.4561	30.1293
YBR082C	UBC4	chrII:406627-407169	998.037	786.444
YBR083W	TEC1	chrII:409168-410629	75.109	63.7123
YBR084C-A	RPL19A	chrII:414185-415261	5845.4	4160.08
YBR084W	MIS1	chrII:411053-413981	136.931	105.463
YBR085C-A	YBR085C-A	chrII:418906-419164	1810.83	1799.05
YBR085W	AAC3	chrII:415982-416906	14.4684	15.8794
YBR086C	IST2	chrII:420200-423041	55.5625	51.2946
YBR087W	RFC5	chrII:423764-424829	102.688	96.1035
YBR088C	POL30	chrII:424989-425782	86.8944	179.244
YBR089C-A	NHP6B	chrII:426189-427058	133.933	114.365
YBR089W	YBR089W	chrII:424989-425782	209.986	394.326
YBR090C	YBR090C	chrII:426189-427058	12.1944	15.0814
YBR091C	TIM12	chrII:427154-427484	133.512	139.306
YBR092C	PHO3	chrII:427697-429101	223.608	110.725
YBR093C	PHO5	chrII:429547-430951	59.844	23.5048
YBR094W	PBY1	chrII:432035-434297	34.0381	26.8146
YBR095C	RXT2	chrII:434405-435698	54.8524	54.4879
YBR096W	YBR096W	chrII:436020-436713	172.369	136.78
YBR097W	VPS15	chrII:436950-441315	5.93153	5.34491
YBR098W	MMS4	chrII:441514-443590	8.65668	8.78075
YBR099C	YBR099C	chrII:441514-443590	26.1021	18.8706
YBR101C	FES1	chrII:443820-444693	215.228	346.539
YBR102C	EXO84	chrII:445061-447323	35.3031	36.294
YBR103C-A	YBR103C-A	chrII:449319-449463	0	34.8824
YBR103W	SIF2	chrII:447708-449316	27.7608	32.2771
YBR104W	YMC2	chrII:449666-450656	154.93	145.438
YBR105C	VID24	chrII:450880-451969	297.361	444.697
YBR106W	PHO88	chrII:452657-453224	1989.7	1777.48
YBR107C	IML3	chrII:453792-454530	43.5499	33.2552
YBR108W	AIM3	chrII:454821-457665	6.08853	8.04632
YBR109C	CMD1	chrII:457918-458362	1378	1131.95
YBR109W-A	YBR109W-A	chrII:458607-458832	12.4597	5.73166
YBR110W	ALG1	chrII:458871-460221	79.9978	73.5584
YBR111C	YSA1	chrII:461177-461873	293.344	230.558
YBR111W-A	SUS1	chrII:462138-462579	407.762	405.411
YBR112C	CYC8	chrII:462869-466048	25.5871	32.2419
YBR113W	YBR113W	chrII:462869-466048	36.9968	65.2178
YBR114W	RAD16	chrII:467247-469620	40.8751	39.1714
YBR115C	LYS2	chrII:469747-473926	143.22	159.844
YBR116C	YBR116C	chrII:474198-476437	5.88798	10.6636
YBR117C	TKL2	chrII:474198-476437	9.39822	9.25911
YBR118W	TEF2	chrII:477670-479047	1096.86	877.364
YBR119W	MUD1	chrII:479337-480323	52.5779	53.9689
YBR120C	CBP6	chrII:480434-480923	75.6471	99.9225
YBR121C	GRS1	chrII:481363-483367	475.503	482.926
YBR121C-A	YBR121C-A	chrII:481363-483367	427.731	625.141
YBR122C	MRPL36	chrII:483969-484503	212.402	232.952
YBR123C	TFC1	chrII:484741-486866	27.1445	21.7862
YBR124W	YBR124W	chrII:484741-486866	13.8845	9.87516
YBR125C	PTC4	chrII:487198-488380	57.2771	67.5471
YBR126C	TPS1	chrII:488904-490392	115.598	141.84
YBR126W-A	YBR126W-A	chrII:490849-491070	2593.04	1849.69
YBR126W-B	YBR126W-B	chrII:490849-491070	1815.79	2161.1
YBR127C	VMA2	chrII:491268-492822	572.106	519.181
YBR128C	ATG14	chrII:493080-494115	9.19872	11.991
YBR129C	OPY1	chrII:494352-495339	39.055	44.9821
YBR130C	SHE3	chrII:495591-496869	139.78	117.219
YBR131C-A	YBR131C-A	chrII:497162-499277	427.016	180.627
YBR131W	CCZ1	chrII:497162-499277	18.9254	21.8069
YBR132C	AGP2	chrII:499651-501442	12.4302	25.2534
YBR133C	HSL7	chrII:501803-504644	27.2273	27.1058
YBR134W	YBR134W	chrII:501803-504644	4.31033	9.87781
YBR135W	CKS1	chrII:504853-505306	190.316	193.228
YBR136W	MEC1	chrII:505667-512774	4.5428	4.30048
YBR137W	YBR137W	chrII:513043-513583	101.816	130.577
YBR138C	YBR138C	chrII:513761-515336	18.7926	9.44979
YBR139W	YBR139W	chrII:515663-517190	27.097	16.517
YBR140C	IRA1	chrII:517349-526628	10.8043	11.9192
YBR141C	YBR141C	chrII:527024-528038	57.5283	47.0437
YBR141W-A	YBR141W-A	chrII:527024-528038	1966.02	1037.47
YBR142W	MAK5	chrII:528316-530638	110.462	93.8718
YBR143C	SUP45	chrII:530868-532182	750.031	648.609
YBR144C	YBR144C	chrII:533234-533549	9.89166	6.20968
YBR145W	ADH5	chrII:533761-534817	165.483	461.818
YBR146W	MRPS9	chrII:535259-536096	180.549	178.884
YBR147W	RTC2	chrII:536574-537465	31.9122	83.5498
YBR148W	YSW1	chrII:537875-539705	13.9823	15.1881
YBR149W	ARA1	chrII:539986-541021	201.757	244.608
YBR150C	TBS1	chrII:541208-544493	12.56	18.5513
YBR151W	APD1	chrII:545027-545978	102.433	87.1274
YBR152W	SPP381	chrII:546375-547251	27.5648	29.4043
YBR153W	RIB7	chrII:547459-548194	103.685	117.793
YBR154C	RPB5	chrII:548361-549009	599.211	465.582
YBR155W	CNS1	chrII:549770-550928	281.948	287.342
YBR156C	SLI15	chrII:551103-553200	21.7555	35.1903
YBR157C	ICS2	chrII:553542-554310	25.2446	24.1541
YBR158W	AMN1	chrII:556548-558198	326.408	110.64
YBR159W	IFA38	chrII:558684-559728	213.278	187.018
YBR160W	CDC28	chrII:560077-560974	106.496	126.32
YBR161W	CSH1	chrII:561633-562764	16.4103	17.2557
YBR162C	TOS1	chrII:563202-564570	487.013	380.249
YBR162W-A	YSY6	chrII:565230-565428	4369.86	3517.82
YBR163W	EXO5	chrII:565722-567480	50.4889	37.8594
YBR164C	ARL1	chrII:567874-568426	340.623	261.675
YBR165W	UBS1	chrII:568851-569685	53.1652	55.5165
YBR166C	TYR1	chrII:569841-571200	97.9437	107.089
YBR167C	POP7	chrII:571467-571890	153.206	142.898
YBR168W	PEX32	chrII:572370-573612	20.6581	20.6908
YBR169C	SSE2	chrII:573914-575996	19.5641	43.5695
YBR170C	NPL4	chrII:576343-578086	39.1735	40.8962
YBR171W	SEC66	chrII:578363-578984	313.898	305.774
YBR172C	SMY2	chrII:579149-581372	70.9619	67.7124
YBR173C	UMP1	chrII:581725-582172	282.264	235.288
YBR174C	YBR174C	chrII:582337-583355	1.89641	2.03546
YBR175W	SWD3	chrII:582337-583355	36.9434	31.5865
YBR176W	ECM31	chrII:583719-584658	39.8623	32.8215
YBR177C	EHT1	chrII:584806-586445	146.075	126.193
YBR178W	YBR178W	chrII:584806-586445	9.49157	10.9043
YBR179C	FZO1	chrII:586546-589114	34.2917	37.4344
YBR180W	DTR1	chrII:589740-591459	3.08083	3.0187
YBR181C	RPS6B	chrII:591711-592774	1161.75	838.209
YBR182C	SMP1	chrII:593505-594864	5.76364	8.29087
YBR182C-A	YBR182C-A	chrII:595360-595555	4.07004	23.276
YBR183W	YPC1	chrII:596114-597065	17.7361	23.2461
YBR184W	YBR184W	chrII:597362-598934	3.49465	5.17101
YBR185C	MBA1	chrII:599122-599959	44.1699	51.9395
YBR186W	PCH2	chrII:600552-602360	11.9185	9.03116
YBR187W	GDT1	chrII:602633-603476	108.232	113.684
YBR188C	NTC20	chrII:603684-604107	137.713	169.007
YBR189W	RPS9B	chrII:604507-605508	8323.36	6010.38
YBR190W	YBR190W	chrII:605965-607140	3.29121	9.47801
YBR191W	RPL21A	chrII:605965-607140	5815.06	4406.01
YBR191W-A	YBR191W-A	chrII:607148-607223	9885.83	6636.64
YBR192W	RIM2	chrII:607651-608785	70.008	80.1839
YBR193C	MED8	chrII:609081-609753	49.6918	51.6843
YBR194W	AIM4	chrII:610037-610409	84.4022	64.8082
YBR195C	MSI1	chrII:610613-611882	17.9789	18.919
YBR196C	PGI1	chrII:612235-613900	1073.57	1080.18
YBR196C-A	YBR196C-A	chrII:614023-614173	58.3772	58.8351
YBR196C-B	YBR196C-B	chrII:614525-614630	748.087	858.721
YBR197C	YBR197C	chrII:615202-615856	28.0735	30.879
YBR198C	TAF5	chrII:616126-618523	40.1068	40.892
YBR199W	KTR4	chrII:618908-620303	141.578	132.075
YBR200W	BEM1	chrII:620871-622527	39.9084	38.81
YBR200W-A	YBR200W-A	chrII:622982-623147	0	7.65033
YBR201C-A	YBR201C-A	chrII:624492-624696	82.5025	106.177
YBR201W	DER1	chrII:623575-624211	39.6028	35.3394
YBR202W	MCM7	chrII:625771-628309	47.3187	34.0422
YBR203W	COS111	chrII:629167-631942	7.3029	8.33073
YBR204C	YBR204C	chrII:632253-633381	21.4297	22.6546
YBR205W	KTR3	chrII:633621-634924	103.834	95.7373
YBR206W	YBR206W	chrII:633621-634924	83.7132	64.0035
YBR207W	FTH1	chrII:635145-636543	170.633	134.633
YBR208C	DUR1%2C2	chrII:636702-642210	6.21308	19.0122
YBR209W	YBR209W	chrII:642582-642900	0	0.400147
YBR210W	ERV15	chrII:645549-645978	114.49	141.55
YBR211C	AME1	chrII:646157-647132	53.3306	47.8575
YBR212W	NGR1	chrII:647885-649904	28.1763	31.1608
YBR213W	MET8	chrII:650367-651192	7.17279	8.81762
YBR214W	SDS24	chrII:651414-652998	14.3789	22.7441
YBR215W	HPC2	chrII:653355-655317	30.925	36.2694
YBR216C	YBP1	chrII:655575-657600	17.9529	20.7268
YBR217W	ATG12	chrII:657831-658392	41.3639	30.2644
YBR218C	PYC2	chrII:658706-662249	52.5925	73.8523
YBR219C	YBR219C	chrII:662498-664677	0.693361	0
YBR220C	YBR220C	chrII:662498-664677	39.7364	39.0386
YBR221C	PDB1	chrII:665152-666253	390.268	412.132
YBR221W-A	YBR221W-A	chrII:666537-666642	86.6277	53.6505
YBR222C	PCS60	chrII:666719-668351	46.7224	50.0062
YBR223C	TDP1	chrII:668662-673565	7.14132	10.966
YBR223W-A	YBR223W-A	chrII:668662-673565	113.62	54.7859
YBR224W	YBR224W	chrII:668662-673565	1.76596	0.764692
YBR225W	YBR225W	chrII:668662-673565	8.13045	10.9104
YBR226C	YBR226C	chrII:668662-673565	31.6713	25.3015
YBR227C	MCX1	chrII:673571-675134	53.9896	62.6541
YBR228W	SLX1	chrII:675312-676227	35.2292	36.9596
YBR229C	ROT2	chrII:676356-679221	24.3633	23.0871
YBR230C	OM14	chrII:679548-680050	245.88	231.56
YBR230W-A	YBR230W-A	chrII:680361-680562	168.812	230.903
YBR231C	SWC5	chrII:682178-683090	39.3662	43.5961
YBR232C	YBR232C	chrII:683372-684669	1.06158	4.27733
YBR233W	PBP2	chrII:683372-684669	49.8164	53.3341
YBR233W-A	DAD3	chrII:684976-685261	179.868	107.197
YBR234C	ARC40	chrII:685437-686592	144.301	125.022
YBR235W	YBR235W	chrII:686900-690263	14.4256	12.9567
YBR236C	ABD1	chrII:690382-691693	67.9596	64.8801
YBR237W	PRP5	chrII:691968-694518	29.2259	35.1647
YBR238C	YBR238C	chrII:695106-697302	66.424	65.9455
YBR239C	ERT1	chrII:698353-699943	17.5253	17.5033
YBR240C	THI2	chrII:700489-701842	4.10952	5.13819
YBR241C	YBR241C	chrII:702588-704055	9.69658	12.6808
YBR242W	YBR242W	chrII:704669-705386	111.261	88.1419
YBR243C	ALG7	chrII:705446-706793	60.316	64.9315
YBR244W	GPX2	chrII:707527-708016	113.963	116.11
YBR245C	ISW1	chrII:708149-711539	53.1339	58.8927
YBR246W	RRT2	chrII:711590-712754	69.9065	76.943
YBR247C	ENP1	chrII:713003-714455	206.872	171.966
YBR248C	HIS7	chrII:714806-716465	123.377	197.573
YBR249C	ARO4	chrII:716881-717994	810.757	906.485
YBR250W	SPO23	chrII:719032-720604	6.09453	11.1671
YBR251W	MRPS5	chrII:721389-722313	58.9523	58.7219
YBR252W	DUT1	chrII:722610-723054	367.249	323.285
YBR253W	SRB6	chrII:723269-723635	236.98	203.758
YBR254C	TRS20	chrII:723735-724263	66.6202	73.558
YBR255C-A	YBR255C-A	chrII:726617-727074	125.888	92.5293
YBR255W	MTC4	chrII:724455-726540	19.8578	23.9353
YBR256C	RIB5	chrII:727385-728102	174.679	315.941
YBR257W	POP4	chrII:728884-729724	81.7935	85.9257
YBR258C	SHG1	chrII:729733-730162	117.675	153.749
YBR259W	YBR259W	chrII:730386-732453	14.4866	14.5539
YBR260C	RGD1	chrII:732638-734639	32.7365	30.6713
YBR261C	TAE1	chrII:734831-735530	111.836	131.687
YBR262C	AIM5	chrII:735719-736040	194.023	270.47
YBR263W	SHM1	chrII:736263-737736	228.02	200.295
YBR264C	YPT10	chrII:737769-738369	69.3232	74.5428
YBR265W	TSC10	chrII:738581-739544	121.282	100.532
YBR266C	SLM6	chrII:739840-741022	99.4273	91.2109
YBR267W	REI1	chrII:739840-741022	112.311	101.432
YBR268W	MRPL37	chrII:741298-741616	169.985	203.412
YBR269C	FMP21	chrII:742159-742576	154.928	205.857
YBR270C	BIT2	chrII:742760-744398	12.4488	11.8413
YBR271W	YBR271W	chrII:744851-746111	75.0886	68.8103
YBR272C	HSM3	chrII:746360-747803	30.0193	24.9963
YBR273C	UBX7	chrII:748060-749371	47.6325	46.032
YBR274W	CHK1	chrII:749593-751177	26.1143	26.2123
YBR275C	RIF1	chrII:751355-757106	13.6761	24.2717
YBR276C	PPS1	chrII:757619-760043	32.0583	33.7489
YBR277C	YBR277C	chrII:760214-760899	0	0
YBR278W	DPB3	chrII:760214-760899	75.3722	80.4573
YBR279W	PAF1	chrII:761256-762594	128.633	110.707
YBR280C	SAF1	chrII:762783-764697	5.20801	8.47118
YBR281C	DUG2	chrII:764969-767606	24.205	29.2495
YBR282W	MRPL27	chrII:768239-768680	147.374	149.688
YBR283C	SSH1	chrII:768942-770415	300.712	240.503
YBR284W	YBR284W	chrII:771238-773632	4.27334	6.1736
YBR285W	YBR285W	chrII:773921-774356	23.679	26.7774
YBR286W	APE3	chrII:774699-776313	766.566	821.904
YBR287W	YBR287W	chrII:776570-777854	77.2871	58.6309
YBR288C	APM3	chrII:778011-779463	54.2397	44.6373
YBR289W	SNF5	chrII:779666-782384	9.05914	11.2606
YBR290W	BSD2	chrII:782590-783556	74.1614	79.3623
YBR291C	CTP1	chrII:783672-784572	307.085	232.494
YBR292C	YBR292C	chrII:784701-785073	9.97772	13.2805
YBR293W	VBA2	chrII:787005-788430	30.8975	31.1839
YBR294W	SUL1	chrII:789234-791814	12.3387	21.5546
YBR295W	PCA1	chrII:792848-796499	13.9058	10.2986
YBR296C	PHO89	chrII:796797-798522	147.886	195.462
YBR296C-A	YBR296C-A	chrII:800122-800242	313.111	591.054
YBR297W	MAL33	chrII:800522-801929	60.458	82.0063
YBR298C	MAL31	chrII:802630-804475	27.0391	27.8547
YBR298C-A	YBR298C-A	chrII:805034-805256	1.55445	0
YBR299W	MAL32	chrII:805350-807105	1.14409	1.19165
YBR300C	YBR300C	chrII:808599-809419	2.28791	0.484147
YBR301W	PAU24	chrII:808599-809419	3.57296	3.97784
YBR302C	COS2	chrII:810339-811479	0	0
YCL001W	RER1	chrIII:111915-112482	189.101	205.197
YCL001W-A	YCL001W-A	chrIII:113079-113541	10.393	4.87027
YCL001W-B	YCL001W-B	chrIII:113769-114024	15.2381	57.4364
YCL002C	YCL002C	chrIII:110807-111675	57.735	65.1427
YCL004W	PGS1	chrIII:109104-110670	18.7245	20.0027
YCL005W	LDB16	chrIII:108020-108791	33.8913	37.0863
YCL005W-A	VMA9	chrIII:106973-107417	1643.49	1303.73
YCL007C	YCL007C	chrIII:106973-107417	47.6627	40.0016
YCL008C	STP22	chrIII:105695-106853	35.517	35.0493
YCL009C	ILV6	chrIII:104618-105548	307.362	529.12
YCL010C	SGF29	chrIII:103570-104350	57.1474	78.4405
YCL011C	GBP2	chrIII:102074-103358	223.414	198.562
YCL012C	YCL012C	chrIII:101316-101788	91.3565	67.2406
YCL014W	BUD3	chrIII:96280-101191	13.2732	9.07231
YCL016C	DCC1	chrIII:94620-95763	20.7668	18.4597
YCL017C	NFS1	chrIII:92776-94270	64.6326	70.9309
YCL018W	LEU2	chrIII:91323-92418	975.908	1118.77
YCL019W	YCL019W	chrIII:85101-90415	0.526633	0.565905
YCL020W	YCL020W	chrIII:85101-90415	0	0
YCL021W-A	YCL021W-A	chrIII:83619-83997	56.8645	49.4442
YCL022C	YCL022C	chrIII:78948-82275	11.2622	22.7372
YCL023C	YCL023C	chrIII:78948-82275	0	2.39682
YCL024W	KCC4	chrIII:78948-82275	5.46016	19.5864
YCL025C	AGP1	chrIII:76017-77919	37.3691	83.5591
YCL026C-A	FRM2	chrIII:74703-75285	17.0527	116.3
YCL026C-B	HBN1	chrIII:73404-73986	15.6837	38.0078
YCL027W	FUS1	chrIII:71802-73341	22.205	33.8368
YCL028W	RNQ1	chrIII:70149-71367	84.5891	88.9301
YCL029C	BIK1	chrIII:68598-69921	34.7774	46.6117
YCL030C	HIS4	chrIII:65933-68333	108.64	396.271
YCL031C	RRP7	chrIII:64674-65568	270.283	209.881
YCL032W	STE50	chrIII:63440-64481	29.0759	29.4407
YCL033C	MXR2	chrIII:62775-63282	50.5805	73.9139
YCL034W	LSB5	chrIII:61657-62722	41.5844	44.146
YCL035C	GRX1	chrIII:60840-61173	864.501	1169.84
YCL036W	GFD2	chrIII:59025-60726	55.8759	48.2537
YCL037C	SRO9	chrIII:57373-58678	7.77998	7.64979
YCL038C	ATG22	chrIII:54940-56527	22.8788	22.6306
YCL039W	GID7	chrIII:52644-54882	20.8486	23.0021
YCL040W	GLK1	chrIII:48652-52340	124.21	212.525
YCL041C	YCL041C	chrIII:48652-52340	2.13089	2.68492
YCL042W	YCL042W	chrIII:48652-52340	2.41571	3.0197
YCL043C	PDI1	chrIII:48652-52340	730.131	647.062
YCL044C	MGR1	chrIII:47110-48364	34.5666	32.8905
YCL045C	EMC1	chrIII:44622-46963	99.5464	91.2043
YCL046W	YCL046W	chrIII:44622-46963	143.469	175.942
YCL047C	YCL047C	chrIII:43660-44437	27.9659	29.2192
YCL048W	SPS22	chrIII:42164-43556	3.58611	5.77122
YCL048W-A	YCL048W-A	chrIII:41487-41727	25.2639	46.1979
YCL049C	YCL049C	chrIII:39785-40724	43.6493	32.2909
YCL050C	APA1	chrIII:37835-38801	416.704	430.49
YCL051W	LRE1	chrIII:35864-37616	22.6086	23.2922
YCL052C	PBN1	chrIII:34142-35393	56.6834	52.0365
YCL054W	SPB1	chrIII:31448-33974	190.93	200.398
YCL055W	KAR4	chrIII:27928-28936	125.204	189.543
YCL056C	YCL056C	chrIII:26924-27359	109.648	140.722
YCL057C-A	YCL057C-A	chrIII:24031-24325	615.762	557.818
YCL057W	PRD1	chrIII:24767-26906	93.4781	78.1215
YCL058C	FYV5	chrIII:23522-23981	18.0141	14.5829
YCL058W-A	ADF1	chrIII:23522-23981	440.547	381.125
YCL059C	KRR1	chrIII:22428-23379	395.972	331.48
YCL061C	MRC1	chrIII:18815-22106	15.5621	35.1693
YCL063W	VAC17	chrIII:17289-18561	42.4997	28.2392
YCL064C	CHA1	chrIII:15797-16880	339.81	152.259
YCL065W	YCL065W	chrIII:11145-14849	0	0
YCL066W	HMLALPHA1	chrIII:11145-14849	0	0
YCL067C	HMLALPHA2	chrIII:11145-14849	0	0
YCL068C	YCL068C	chrIII:11145-14849	0	0
YCL069W	VBA3	chrIII:9705-11082	0	0
YCL073C	YCL073C	chrIII:6478-8326	0	0.147256
YCL074W	YCL074W	chrIII:2823-3750	0	0
YCL075W	YCL075W	chrIII:1391-2566	0	1.1474
YCL076W	YCL076W	chrIII:1391-2566	0	0
YCR001W	YCR001W	chrIII:115684-115999	40.3495	32.9807
YCR002C	CDC10	chrIII:117379-118348	178.494	154.195
YCR003W	MRPL32	chrIII:118619-119171	131.77	152.132
YCR004C	YCP4	chrIII:119574-120318	143.95	157.076
YCR005C	CIT2	chrIII:120945-122328	237.1	477.18
YCR006C	YCR006C	chrIII:122529-123003	2.4592	4.48185
YCR007C	YCR007C	chrIII:126010-126730	15.9934	22.0646
YCR008W	SAT4	chrIII:128469-130281	64.5839	57.0892
YCR009C	RVS161	chrIII:130744-131542	290.548	272.155
YCR010C	ADY2	chrIII:132272-133124	7.28705	6.19819
YCR011C	ADP1	chrIII:133723-136873	33.6501	34.0028
YCR012W	PGK1	chrIII:137745-139049	1961.87	1874.76
YCR013C	YCR013C	chrIII:137745-139049	1120.13	1034.58
YCR014C	POL4	chrIII:139184-140933	27.0952	33.1713
YCR015C	YCR015C	chrIII:141216-142170	36.867	37.8362
YCR016W	YCR016W	chrIII:143633-144506	380.342	288.999
YCR017C	CWH43	chrIII:144772-147634	67.5502	69.9112
YCR018C	SRD1	chrIII:148237-148903	159.918	132.993
YCR018C-A	YCR018C-A	chrIII:151607-151862	257.565	250.881
YCR019W	MAK32	chrIII:152836-153928	26.4326	23.1103
YCR020C	PET18	chrIII:154011-154659	23.0505	27.7993
YCR020C-A	MAK31	chrIII:154829-155096	328.215	327.961
YCR020W-B	HTL1	chrIII:155319-155556	618.785	684.139
YCR021C	HSP30	chrIII:156108-157107	12.2427	18.02
YCR022C	YCR022C	chrIII:157420-157765	7.19562	2.73699
YCR023C	YCR023C	chrIII:158537-160373	29.6259	39.8105
YCR024C	SLM5	chrIII:160743-162222	20.0582	26.4888
YCR024C-A	PMP1	chrIII:162944-163067	19169.5	6896.25
YCR024C-B	YCR024C-B	chrIII:162598-162865	2272.84	915.395
YCR025C	YCR025C	chrIII:163445-163856	13.1666	16.7546
YCR026C	NPP1	chrIII:164110-166339	33.1383	44.8135
YCR027C	RHB1	chrIII:167369-167999	39.4669	47.5848
YCR028C	FEN2	chrIII:170885-172424	26.1643	31.0826
YCR028C-A	RIM1	chrIII:172949-173440	739.394	646.579
YCR030C	SYP1	chrIII:173825-176438	23.6167	25.342
YCR031C	RPS14A	chrIII:177499-178220	7334.99	5466.05
YCR032W	BPH1	chrIII:179519-186023	7.23274	6.54286
YCR033W	SNT1	chrIII:186488-190169	31.6864	36.8463
YCR034W	FEN1	chrIII:190591-191635	266.82	237.625
YCR035C	RRP43	chrIII:191833-193018	137.599	139.807
YCR036W	RBK1	chrIII:193296-194298	63.9954	68.1349
YCR037C	PHO87	chrIII:194413-197185	37.2128	38.7556
YCR038C	BUD5	chrIII:197620-205397	6.80401	5.81271
YCR038W-A	YCR038W-A	chrIII:197620-205397	46.9044	35.4425
YCR039C	MATALPHA2	chrIII:197620-205397	0	0
YCR040W	MATALPHA1	chrIII:197620-205397	0	0
YCR041W	YCR041W	chrIII:197620-205397	8.75353	8.11832
YCR042C	TAF2	chrIII:197620-205397	24.4907	22.717
YCR043C	YCR043C	chrIII:206260-206644	345.978	312.694
YCR044C	PER1	chrIII:206876-207950	62.1447	64.8231
YCR045C	RRT12	chrIII:208134-209610	11.101	12.7342
YCR045W-A	YCR045W-A	chrIII:208134-209610	25.7454	31.23
YCR046C	IMG1	chrIII:209913-210423	96.5304	109.798
YCR047C	BUD23	chrIII:210717-211545	58.5726	50.1999
YCR047W-A	YCR047W-A	chrIII:210717-211545	488.631	413.461
YCR048W	ARE1	chrIII:211870-213772	31.2999	36.4995
YCR049C	YCR049C	chrIII:211870-213772	0.110324	0.119867
YCR050C	YCR050C	chrIII:211870-213772	173.075	179.052
YCR051W	YCR051W	chrIII:214070-214739	160.435	152.43
YCR052W	RSC6	chrIII:214993-216445	60.4536	62.9568
YCR053W	THR4	chrIII:216696-218241	426.051	633.59
YCR054C	CTR86	chrIII:218375-220067	33.2313	37.5907
YCR057C	PWP2	chrIII:220456-223228	103.111	90.416
YCR059C	YIH1	chrIII:223453-224230	76.9889	82.2033
YCR060W	TAH1	chrIII:224398-224734	165.622	175.094
YCR061W	YCR061W	chrIII:225562-227458	7.11296	10.3171
YCR063W	BUD31	chrIII:228094-228791	28.4146	23.6399
YCR064C	YCR064C	chrIII:228094-228791	0.727077	4.6256
YCR065W	HCM1	chrIII:229309-231004	43.4527	54.2472
YCR066W	RAD18	chrIII:231499-232963	25.8746	26.8194
YCR067C	SED4	chrIII:233124-236322	19.5978	19.5929
YCR068W	ATG15	chrIII:237213-238776	11.7909	18.6687
YCR069W	CPR4	chrIII:239054-240011	107.75	116.127
YCR071C	IMG2	chrIII:240102-240543	153.397	170.857
YCR072C	RSA4	chrIII:240804-242352	120.914	114.368
YCR073C	SSK22	chrIII:242587-246583	11.5447	12.2365
YCR073W-A	SOL2	chrIII:246962-247910	42.4878	43.8891
YCR075C	ERS1	chrIII:248032-248815	21.9512	25.7859
YCR075W-A	YCR075W-A	chrIII:248974-249202	212.635	168.31
YCR076C	YCR076C	chrIII:249292-250045	29.4953	41.7572
YCR077C	PAT1	chrIII:250237-252628	53.7911	57.9771
YCR079W	PTC6	chrIII:252844-254173	17.6314	20.1007
YCR081C-A	YCR081C-A	chrIII:254370-258654	82.6395	73.9078
YCR081W	SRB8	chrIII:254370-258654	10.2306	13.9596
YCR082W	AHC2	chrIII:258882-259269	517.006	362.57
YCR083W	TRX3	chrIII:259577-259961	250.34	211.559
YCR084C	TUP1	chrIII:260310-262452	63.6504	71.772
YCR085W	YCR085W	chrIII:262915-263269	11.8216	11.9201
YCR086W	CSM1	chrIII:263391-263964	43.9798	49.5441
YCR087C-A	YCR087C-A	chrIII:263975-264491	186.375	143.662
YCR087W	YCR087W	chrIII:263975-264491	14.0268	7.05633
YCR088W	ABP1	chrIII:265067-266846	104.416	95.511
YCR089W	FIG2	chrIII:267433-272263	8.44517	12.8224
YCR090C	YCR090C	chrIII:272314-272863	181.342	146.656
YCR091W	KIN82	chrIII:274403-276566	6.91038	9.87325
YCR092C	MSH3	chrIII:276763-279820	18.4087	21.4272
YCR093W	CDC39	chrIII:280116-286443	29.643	28.0216
YCR094W	CDC50	chrIII:286761-287937	63.5046	61.7553
YCR095C	OCA4	chrIII:288169-289258	58.0493	60.8929
YCR095W-A	YCR095W-A	chrIII:289638-289797	31.861	119.271
YCR096C	HMRA2	chrIII:292387-295034	0	0
YCR097W	HMRA1	chrIII:292387-295034	500.928	429.072
YCR097W-A	YCR097W-A	chrIII:292387-295034	0	0
YCR098C	GIT1	chrIII:297048-298605	3.48922	2.8583
YCR099C	YCR099C	chrIII:300831-302221	30.1836	19.8313
YCR100C	YCR100C	chrIII:300831-302221	7.19339	11.1923
YCR101C	YCR101C	chrIII:302481-303030	6.36377	7.43399
YCR102C	YCR102C	chrIII:304360-305467	1.26719	3.07561
YCR102W-A	YCR102W-A	chrIII:306734-306932	1.12779	0
YCR104W	PAU3	chrIII:307800-308175	0.974275	2.35121
YCR105W	ADH7	chrIII:309069-310155	13.4505	19.3802
YCR106W	RDS1	chrIII:310957-313456	8.4604	13.8372
YCR107W	AAD3	chrIII:313889-314981	18.582	23.7613
YCR108C	YCR108C	chrIII:315996-316188	3.23693	0
YDL001W	RMD1	chrIV:447983-449276	52.8156	46.7093
YDL002C	NHP10	chrIV:446966-447578	229.044	206.02
YDL003W	MCD1	chrIV:444682-446383	75.7134	159.495
YDL004W	ATP16	chrIV:443028-443511	810.489	638.738
YDL005C	MED2	chrIV:441013-442309	54.8355	57.1867
YDL006W	PTC1	chrIV:439908-440754	44.9901	48.599
YDL007C-A	YDL007C-A	chrIV:436566-436824	0	0
YDL007W	RPT2	chrIV:438046-439360	333.081	261.48
YDL008W	APC11	chrIV:433496-433994	86.4918	70.5835
YDL009C	YDL009C	chrIV:432307-433248	83.5629	84.6994
YDL010W	GRX6	chrIV:432307-433248	75.6642	119.87
YDL011C	YDL011C	chrIV:432307-433248	0	0.492291
YDL012C	YDL012C	chrIV:431107-431517	120.645	95.5612
YDL013W	SLX5	chrIV:429066-430926	39.4257	44.7251
YDL014W	NOP1	chrIV:427363-428347	840.918	793.656
YDL015C	TSC13	chrIV:426001-426934	399.792	367.35
YDL016C	YDL016C	chrIV:424208-425872	194.56	158.858
YDL017W	CDC7	chrIV:424208-425872	24.3032	30.7217
YDL018C	ERP3	chrIV:422832-423510	39.41	74.2312
YDL019C	OSH2	chrIV:417662-421514	16.846	23.5701
YDL020C	RPN4	chrIV:415112-416708	157.973	194.807
YDL021W	GPM2	chrIV:413952-414888	33.6108	47.5998
YDL022C-A	YDL022C-A	chrIV:408450-410056	0	0.346163
YDL022W	GPD1	chrIV:411760-413000	130.972	195.748
YDL023C	YDL023C	chrIV:411760-413000	1.26879	4.33024
YDL024C	DIA3	chrIV:408450-410056	5.07546	7.3055
YDL025C	RTK1	chrIV:405343-407206	18.3527	37.1951
YDL025W-A	YDL025W-A	chrIV:405343-407206	899.053	971.872
YDL026W	YDL026W	chrIV:403694-405060	25.9635	32.6231
YDL027C	YDL027C	chrIV:403694-405060	18.5078	18.6155
YDL028C	MPS1	chrIV:400996-403291	21.1911	24.0453
YDL029W	ARP2	chrIV:399339-400638	137.755	126.759
YDL030W	PRP9	chrIV:397536-399129	27.649	31.3431
YDL031W	DBP10	chrIV:394216-397204	112.971	100.617
YDL032W	YDL032W	chrIV:392658-394001	20.0362	19.9201
YDL033C	SLM3	chrIV:392658-394001	11.9361	12.7521
YDL034W	YDL034W	chrIV:389171-392127	25.9826	30.0106
YDL035C	GPR1	chrIV:389171-392127	24.9203	31.6132
YDL036C	PUS9	chrIV:387512-388901	37.3781	32.6862
YDL037C	BSC1	chrIV:384600-385587	18.2859	24.1161
YDL039C	PRM7	chrIV:381984-384081	42.4196	42.4083
YDL040C	NAT1	chrIV:378873-381438	95.6859	91.826
YDL041W	YDL041W	chrIV:376756-378455	20.7917	34.2599
YDL042C	SIR2	chrIV:376756-378455	22.6379	29.2668
YDL043C	PRP11	chrIV:375679-376480	61.1676	66.9232
YDL044C	MTF2	chrIV:373966-375289	27.3256	27.932
YDL045C	FAD1	chrIV:372687-373608	42.3235	41.7691
YDL045W-A	MRP10	chrIV:372247-372535	284.929	326.24
YDL046W	NPC2	chrIV:371239-371761	306.203	270.845
YDL047W	SIT4	chrIV:369770-370706	136.97	122.998
YDL048C	STP4	chrIV:366738-368211	29.6692	23.6844
YDL049C	KNH1	chrIV:365067-365874	69.6951	51.5101
YDL050C	YDL050C	chrIV:363951-364817	452.649	358.952
YDL051W	LHP1	chrIV:363951-364817	325.625	282.568
YDL052C	SLC1	chrIV:362671-363583	169.981	145.805
YDL053C	PBP4	chrIV:361698-362256	124.749	124.574
YDL054C	MCH1	chrIV:359824-361285	26.479	45.0079
YDL055C	PSA1	chrIV:355673-356759	1557.62	1128.56
YDL056W	MBP1	chrIV:352876-355378	27.9594	29.5433
YDL057W	YDL057W	chrIV:351433-352420	7.87436	10.4228
YDL058W	USO1	chrIV:345664-351037	29.2198	34.179
YDL059C	RAD59	chrIV:344236-344953	8.54744	12.5551
YDL060W	TSR1	chrIV:341618-343985	118.407	115.38
YDL061C	RPS29B	chrIV:340627-341219	1040.38	894.929
YDL062W	YDL062W	chrIV:338271-340282	89.6513	77.4982
YDL063C	YDL063C	chrIV:338271-340282	100.571	88.9073
YDL064W	UBC9	chrIV:337486-338070	198.128	196.372
YDL065C	PEX19	chrIV:336248-337277	93.1691	108.252
YDL066W	IDP1	chrIV:334834-336121	374.95	566.712
YDL067C	COX9	chrIV:334216-334396	1629.57	1760.44
YDL068W	YDL068W	chrIV:333120-333829	39.9944	33.7452
YDL069C	CBS1	chrIV:333120-333829	37.4367	35.8727
YDL070W	BDF2	chrIV:330665-332940	47.6093	21.4502
YDL071C	YDL071C	chrIV:330665-332940	5.28639	4.7553
YDL072C	YET3	chrIV:329835-330447	262.852	210.974
YDL073W	YDL073W	chrIV:326612-329567	40.5485	39.9798
YDL074C	BRE1	chrIV:324046-326149	95.9052	86.4442
YDL075W	RPL31A	chrIV:322225-322988	17436.4	12286.5
YDL076C	RXT3	chrIV:320667-321552	54.752	56.2853
YDL077C	VAM6	chrIV:316970-320120	17.024	17.7248
YDL078C	MDH3	chrIV:315356-316388	120.555	90.2799
YDL079C	MRK1	chrIV:312950-314748	18.2678	18.1326
YDL080C	THI3	chrIV:310641-312471	17.1847	17.5154
YDL081C	RPP1A	chrIV:309801-310122	13573.4	10473.8
YDL082W	RPL13A	chrIV:308423-309388	3176.19	2365.05
YDL083C	RPS16B	chrIV:306925-307789	6717.42	5101.13
YDL084W	SUB2	chrIV:305236-306577	671.202	482.631
YDL085C-A	YDL085C-A	chrIV:302463-302670	3133.51	2821.24
YDL085W	NDE2	chrIV:303210-304848	3.04168	12.0369
YDL086C-A	YDL086C-A	chrIV:301412-302234	177.815	180.645
YDL086W	YDL086W	chrIV:301412-302234	77.3714	74.0538
YDL087C	LUC7	chrIV:300213-300999	16.4289	25.2614
YDL088C	ASM4	chrIV:298416-300003	53.3098	50.4357
YDL089W	NUR1	chrIV:296819-298274	23.3648	20.709
YDL090C	RAM1	chrIV:295033-296329	23.645	20.7438
YDL091C	UBX3	chrIV:293391-294759	14.9058	18.1126
YDL092W	SRP14	chrIV:292780-293221	554.198	509.516
YDL093W	PMT5	chrIV:289571-292140	17.9412	24.1837
YDL094C	YDL094C	chrIV:289571-292140	5.81008	4.64632
YDL095W	PMT1	chrIV:286997-289512	74.1914	91.3147
YDL096C	OPI6	chrIV:286997-289512	1.44972	2.34218
YDL097C	RPN6	chrIV:285390-286695	298.03	250.083
YDL098C	SNU23	chrIV:284580-285165	88.7536	89.7543
YDL099W	BUG1	chrIV:283418-284444	200.624	203.547
YDL100C	GET3	chrIV:282111-283176	391.173	349.725
YDL101C	DUN1	chrIV:280306-281848	26.9631	45.9852
YDL102W	POL3	chrIV:276871-280165	25.3988	31.1781
YDL103C	QRI1	chrIV:275147-276581	52.4663	71.8017
YDL104C	QRI7	chrIV:273652-274876	11.2966	14.6206
YDL105W	NSE4	chrIV:272388-273597	14.0881	18.1023
YDL106C	PHO2	chrIV:270221-271901	28.7559	31.531
YDL107W	MSS2	chrIV:268920-269976	23.5011	27.7583
YDL108W	KIN28	chrIV:267697-268699	51.481	46.7233
YDL109C	YDL109C	chrIV:265257-267201	9.26063	12.4334
YDL110C	TMA17	chrIV:264511-264964	69.073	88.0027
YDL111C	RRP42	chrIV:263312-264110	156.21	146.946
YDL112W	TRM3	chrIV:258914-263225	37.5061	33.355
YDL113C	ATG20	chrIV:256632-258555	26.1759	30.2577
YDL114W	YDL114W	chrIV:255603-256530	0.976645	2.8118
YDL114W-A	YDL114W-A	chrIV:253994-255126	316.595	328.08
YDL115C	IWR1	chrIV:253994-255126	52.5941	62.1549
YDL116W	NUP84	chrIV:251565-253746	41.681	42.2721
YDL117W	CYK3	chrIV:248580-251238	47.4857	30.9952
YDL118W	YDL118W	chrIV:246688-247682	29.5459	18.8273
YDL119C	YDL119C	chrIV:246688-247682	16.8079	11.8482
YDL120W	YFH1	chrIV:245922-246447	99.4804	105.162
YDL121C	YDL121C	chrIV:245132-245582	288.774	251.518
YDL122W	UBP1	chrIV:242551-244981	122.351	114.088
YDL123W	SNA4	chrIV:241417-241840	68.1584	66.1649
YDL124W	YDL124W	chrIV:240258-241197	388.477	342.496
YDL125C	HNT1	chrIV:239018-239606	678.129	583.596
YDL126C	CDC48	chrIV:236156-238664	367.517	316.768
YDL127W	PCL2	chrIV:234926-235853	74.1207	53.7391
YDL128W	VCX1	chrIV:232651-233887	101.54	72.7467
YDL129W	YDL129W	chrIV:231023-231899	37.6743	33.8023
YDL130W	RPP1B	chrIV:229905-230527	12198.8	8512.96
YDL130W-A	STF1	chrIV:229170-229431	429.233	511.09
YDL131W	LYS21	chrIV:227392-228715	575.184	715.776
YDL132W	CDC53	chrIV:224303-226751	68.678	56.8075
YDL133C-A	RPL41B	chrIV:221723-221801	28089.9	19567.5
YDL133W	YDL133W	chrIV:222426-223740	45.2477	43.1171
YDL134C	PPH21	chrIV:219661-220771	124.772	89.5255
YDL135C	RDI1	chrIV:218679-219288	310.251	321.651
YDL136W	RPL35B	chrIV:217599-218367	996.699	651.263
YDL137W	ARF2	chrIV:216157-217074	282.347	245.945
YDL138W	RGT2	chrIV:213350-215642	14.8924	15.9754
YDL139C	SCM3	chrIV:211374-212046	38.4805	56.4285
YDL140C	RPO21	chrIV:205359-210561	68.6007	79.4706
YDL141W	BPL1	chrIV:203038-205111	30.3065	32.8949
YDL142C	CRD1	chrIV:201718-202570	35.3264	29.773
YDL143W	CCT4	chrIV:199995-201582	295.681	224.943
YDL144C	YDL144C	chrIV:198661-199732	37.6797	37.9225
YDL145C	COP1	chrIV:194570-198176	107.748	106.392
YDL146W	LDB17	chrIV:192749-194225	25.1933	19.9692
YDL147W	RPN5	chrIV:190923-192261	342.034	321.499
YDL148C	NOP14	chrIV:188153-190586	180.842	162.109
YDL149W	ATG9	chrIV:184924-187918	6.9347	5.47068
YDL150W	RPC53	chrIV:183317-184611	163.82	146.378
YDL151C	BUD30	chrIV:183317-184611	2.38612	2.0953
YDL152W	YDL152W	chrIV:181185-183187	82.9681	52.4461
YDL153C	SAS10	chrIV:181185-183187	257.098	223.484
YDL154W	MSH5	chrIV:178333-181039	6.09866	9.32784
YDL155W	CLB3	chrIV:176772-178056	60.1364	57.2739
YDL156W	YDL156W	chrIV:174917-176486	10.6152	22.2379
YDL157C	YDL157C	chrIV:174231-174588	296.892	346.525
YDL158C	YDL158C	chrIV:172480-174174	214.564	202.947
YDL159C-B	YDL159C-B	chrIV:172480-174174	134.051	162.588
YDL159W	STE7	chrIV:172480-174174	27.8236	28.0009
YDL159W-A	YDL159W-A	chrIV:172181-172313	0	0
YDL160C	DHH1	chrIV:170409-171930	66.72	54.7119
YDL160C-A	YDL160C-A	chrIV:169365-169608	273.093	199.565
YDL161W	ENT1	chrIV:167358-169078	56.5038	67.826
YDL162C	YDL162C	chrIV:167358-169078	0.143336	0.312306
YDL163W	YDL163W	chrIV:164986-167258	30.0287	50.4772
YDL164C	CDC9	chrIV:164986-167258	30.8839	51.6453
YDL165W	CDC36	chrIV:164289-164865	68.6368	62.7376
YDL166C	FAP7	chrIV:163448-164042	219.388	164.542
YDL167C	NRP1	chrIV:160994-163154	77.5385	73.1816
YDL168W	SFA1	chrIV:159603-160764	138.874	145.338
YDL169C	UGX2	chrIV:158063-158735	17.1065	19.5218
YDL170W	UGA3	chrIV:156317-157904	43.3086	83.2656
YDL171C	GLT1	chrIV:149202-155640	22.8108	46.9644
YDL172C	YDL172C	chrIV:148190-149086	34.9248	55.5368
YDL173W	PAR32	chrIV:148190-149086	40.2167	82.1726
YDL174C	DLD1	chrIV:145825-147589	55.885	75.1902
YDL175C	AIR2	chrIV:144483-145518	31.4414	35.5767
YDL176W	YDL176W	chrIV:142096-144223	20.7606	18.8069
YDL177C	YDL177C	chrIV:141208-141721	76.124	96.7635
YDL178W	DLD2	chrIV:139521-141114	72.9325	109.703
YDL179W	PCL9	chrIV:138290-139205	72.9288	12.8695
YDL180W	YDL180W	chrIV:135895-137539	22.3205	28.3722
YDL181W	INH1	chrIV:135178-135436	124.148	123.622
YDL182W	LYS20	chrIV:133436-134723	1641.45	1548.37
YDL183C	YDL183C	chrIV:130870-131833	93.358	77.955
YDL184C	RPL41A	chrIV:130406-130484	22946.9	14843.3
YDL185C-A	YDL185C-A	chrIV:126607-130002	29.3728	26.7298
YDL185W	VMA1	chrIV:126607-130002	213.469	209.401
YDL186W	YDL186W	chrIV:125508-126449	8.74505	10.9207
YDL187C	YDL187C	chrIV:125508-126449	0.271992	0.0780948
YDL188C	PPH22	chrIV:123864-124998	56.4343	53.6021
YDL189W	RBS1	chrIV:122077-123589	78.0443	71.2453
YDL190C	UFD2	chrIV:118706-121592	26.6165	24.9864
YDL191W	RPL35A	chrIV:117663-118517	779.399	550.645
YDL192W	ARF1	chrIV:116320-116866	1891.66	1616.59
YDL193W	NUS1	chrIV:114671-115799	83.9864	76.4057
YDL194W	SNF3	chrIV:111579-114234	9.7931	10.1657
YDL195W	SEC31	chrIV:107207-111029	59.9585	70.6189
YDL196W	YDL196W	chrIV:106740-107070	4.53901	1.48885
YDL197C	ASF2	chrIV:104916-106494	20.2434	37.6254
YDL198C	GGC1	chrIV:103648-104551	189.422	402.063
YDL199C	YDL199C	chrIV:101289-103353	7.47226	11.362
YDL200C	MGT1	chrIV:100500-101067	109.894	91.8396
YDL201W	TRM8	chrIV:99560-100421	216.071	178.559
YDL202W	MRPL11	chrIV:98474-99224	115.131	106.618
YDL203C	ACK1	chrIV:96081-97953	25.6467	24.105
YDL204W	RTN2	chrIV:94604-95786	13.3999	20.8153
YDL205C	HEM3	chrIV:92761-93745	74.8501	84.1497
YDL206W	YDL206W	chrIV:90175-92464	8.32533	10.1519
YDL207W	GLE1	chrIV:88247-89864	48.8063	47.5518
YDL208W	NHP2	chrIV:87511-87982	1901.99	1444.93
YDL209C	CWC2	chrIV:86206-87226	35.4746	28.8169
YDL210W	UGA4	chrIV:84269-85985	5.03384	8.41586
YDL211C	YDL211C	chrIV:79293-80412	17.1012	25.8453
YDL212W	SHR3	chrIV:78425-79058	403.659	350.624
YDL213C	NOP6	chrIV:77288-77966	376.274	268.66
YDL214C	PRR2	chrIV:74445-76545	6.38266	10.0792
YDL215C	GDH2	chrIV:70639-73918	60.1827	80.0945
YDL216C	RRI1	chrIV:68996-70319	10.0838	10.8707
YDL217C	TIM22	chrIV:67982-68606	67.6245	76.1726
YDL218W	YDL218W	chrIV:66492-67446	3.39172	2.54483
YDL219W	DTD1	chrIV:65241-65765	158.15	168.85
YDL220C	CDC13	chrIV:62010-65018	4.9386	7.1896
YDL221W	YDL221W	chrIV:62010-65018	2.54202	3.85336
YDL222C	FMP45	chrIV:60871-61801	4.01442	8.48027
YDL223C	HBT1	chrIV:57264-60405	11.6123	24.9617
YDL224C	WHI4	chrIV:54396-56346	44.6596	45.44
YDL225W	SHS1	chrIV:52444-54100	79.6578	73.4546
YDL226C	GCS1	chrIV:51114-52173	95.6825	103.991
YDL227C	HO	chrIV:46270-48031	80.7436	5.41621
YDL228C	YDL228C	chrIV:44064-45918	1026.93	851.046
YDL229W	SSB1	chrIV:44064-45918	684.832	615.423
YDL230W	PTP1	chrIV:42699-43707	25.411	23.6291
YDL231C	BRE4	chrIV:38866-42244	26.7749	27.1033
YDL232W	OST4	chrIV:38486-38597	1182.88	765.926
YDL233W	YDL233W	chrIV:36796-38173	21.9891	23.7812
YDL234C	GYP7	chrIV:34236-36477	32.1974	48.1202
YDL235C	YPD1	chrIV:33414-33918	293.441	212.703
YDL236W	PHO13	chrIV:32295-33234	198.206	178.467
YDL237W	AIM6	chrIV:30656-31829	69.0274	88.257
YDL238C	GUD1	chrIV:28984-30454	3.05599	4.88287
YDL239C	ADY3	chrIV:26402-28775	9.0153	9.11942
YDL240C-A	YDL240C-A	chrIV:22470-22608	13.9447	0
YDL240W	LRG1	chrIV:22822-25876	24.6288	27.1182
YDL241W	YDL241W	chrIV:20634-21006	60.9453	55.0857
YDL242W	YDL242W	chrIV:18958-19312	17.3618	7.09799
YDL243C	AAD4	chrIV:17576-18566	11.866	15.3756
YDL244W	THI13	chrIV:16203-17226	1.12305	1.26918
YDL245C	HXT15	chrIV:11656-13360	0.448104	0.605694
YDL246C	SOR2	chrIV:8682-9756	0.133576	0
YDL247W	MPH2	chrIV:5984-7814	0.110545	0.503554
YDL247W-A	YDL247W-A	chrIV:3761-3836	2903.67	1924.6
YDL248W	COS7	chrIV:1801-2953	6.28345	7.81561
YDR001C	NTH1	chrIV:450219-452475	52.8701	70.9278
YDR002W	YRB1	chrIV:453044-453650	1769.68	1469.04
YDR003W	RCR2	chrIV:454121-454754	85.2744	89.6541
YDR003W-A	YDR003W-A	chrIV:454781-454904	1993.42	1557.22
YDR004W	RAD57	chrIV:455200-456583	48.5171	47.0896
YDR005C	MAF1	chrIV:456835-458103	46.5251	50.0049
YDR006C	SOK1	chrIV:458541-461247	99.2761	100.371
YDR007W	TRP1	chrIV:461841-462602	98.1045	83.0444
YDR008C	YDR008C	chrIV:461841-462602	222.224	188.46
YDR009W	GAL3	chrIV:463433-464996	9.63531	17.2364
YDR010C	YDR010C	chrIV:465050-465383	9.55727	20.7728
YDR011W	SNQ2	chrIV:465918-470424	47.4277	58.3317
YDR012W	RPL4B	chrIV:471852-472941	414.997	293.751
YDR013W	PSF1	chrIV:473156-473783	80.1206	77.1646
YDR014W	RAD61	chrIV:474045-475989	10.2034	14.3589
YDR014W-A	HED1	chrIV:477796-478285	4.31737	3.27386
YDR015C	YDR015C	chrIV:477796-478285	3.7198	7.22164
YDR016C	DAD1	chrIV:478473-478758	241.722	263.716
YDR017C	KCS1	chrIV:479114-482267	51.4257	49.5834
YDR018C	YDR018C	chrIV:482669-483860	11.2837	16.4112
YDR019C	GCV1	chrIV:484162-485365	38.033	90.0479
YDR020C	DAS2	chrIV:485745-486444	68.7777	70.6065
YDR021W	FAL1	chrIV:486803-488003	109.644	101.814
YDR022C	CIS1	chrIV:488071-488662	34.9776	30.6832
YDR023W	SES1	chrIV:489507-490896	786.902	630.617
YDR024W	FYV1	chrIV:491016-491502	1.98501	1.27695
YDR025W	RPS11A	chrIV:491514-492324	5527.99	3963.92
YDR026C	YDR026C	chrIV:492555-494268	50.9573	54.1828
YDR027C	VPS54	chrIV:494648-497318	26.146	31.22
YDR028C	REG1	chrIV:497834-500879	39.3851	44.0923
YDR029W	YDR029W	chrIV:501099-501414	18.1811	27.4642
YDR030C	RAD28	chrIV:501752-503273	8.94591	10.7295
YDR031W	MIC14	chrIV:503497-503863	79.4146	48.9868
YDR032C	PST2	chrIV:504098-504695	477.457	520.912
YDR033W	MRH1	chrIV:508146-509109	811.545	222.918
YDR034C	LYS14	chrIV:509736-512109	67.1284	88.4365
YDR034C-A	YDR034C-A	chrIV:520515-520692	24284.6	18484.6
YDR034C-C	YDR034C-C	chrIV:514042-519356	0	0
YDR034C-D	YDR034C-D	chrIV:514042-519356	2.26216	2.76429
YDR034W-B	YDR034W-B	chrIV:521313-521469	63.6708	81.3425
YDR035W	ARO3	chrIV:521815-522928	375.008	634.765
YDR036C	EHD3	chrIV:523210-524713	53.2167	49.7354
YDR037W	KRS1	chrIV:525439-527215	1092.27	1163.05
YDR038C	ENA5	chrIV:527421-530697	3.91006	3.85537
YDR039C	ENA2	chrIV:531306-534582	0	0
YDR040C	ENA1	chrIV:535191-538467	10.1351	38.084
YDR041W	RSM10	chrIV:539802-540414	100.134	142.35
YDR042C	YDR042C	chrIV:540600-541203	10.8018	12.1139
YDR043C	NRG1	chrIV:542673-543369	15.877	49.4435
YDR044W	HEM13	chrIV:546641-547628	46.2095	56.8512
YDR045C	RPC11	chrIV:547977-548310	319.412	294.06
YDR046C	BAP3	chrIV:548761-550576	114.021	183.371
YDR047W	HEM12	chrIV:551859-552948	136.108	146.447
YDR048C	YDR048C	chrIV:553083-555152	2.6879	1.46157
YDR049W	VMS1	chrIV:553083-555152	53.7039	46.1891
YDR050C	TPI1	chrIV:555725-556472	7244.09	5444.06
YDR051C	DET1	chrIV:557055-558060	77.1599	67.8901
YDR052C	DBF4	chrIV:558510-560644	48.3478	57.7834
YDR053W	YDR053W	chrIV:558510-560644	27.4381	40.1456
YDR054C	CDC34	chrIV:561439-562327	154.286	135.426
YDR055W	PST1	chrIV:563526-564861	131.886	9.62159
YDR056C	YDR056C	chrIV:565022-565640	319.491	227.748
YDR057W	YOS9	chrIV:565926-567555	41.4017	33.8416
YDR058C	TGL2	chrIV:567722-568703	20.0226	23.6555
YDR059C	UBC5	chrIV:569233-569770	80.8807	83.8765
YDR060W	MAK21	chrIV:570648-573726	187.866	160.457
YDR061W	YDR061W	chrIV:574163-575783	34.1994	45.9735
YDR062W	LCB2	chrIV:576473-578159	144.275	133.266
YDR063W	AIM7	chrIV:578662-579112	361.909	324.715
YDR064W	RPS13	chrIV:579457-580452	7324.51	5767.49
YDR065W	RRG1	chrIV:580686-581784	20.1835	23.0784
YDR066C	RTR2	chrIV:581907-582498	30.4962	28.7458
YDR067C	OCA6	chrIV:582790-583465	74.4723	71.98
YDR068W	DOS2	chrIV:583712-584645	101.619	101.05
YDR069C	DOA4	chrIV:584938-587719	12.602	15.2603
YDR070C	FMP16	chrIV:588097-588379	16.6773	74.274
YDR071C	PAA1	chrIV:588826-589402	516.633	340.952
YDR072C	IPT1	chrIV:589760-591344	135.292	110.842
YDR073W	SNF11	chrIV:592438-592948	170.343	132.295
YDR074W	TPS2	chrIV:593892-596583	41.3855	90.838
YDR075W	PPH3	chrIV:597155-598082	100.488	97.9037
YDR076W	RAD55	chrIV:598467-599688	16.0349	21.9744
YDR077W	SED1	chrIV:600792-601809	543.666	707.159
YDR078C	SHU2	chrIV:602197-602869	42.1393	40.1219
YDR079C-A	TFB5	chrIV:603592-603811	564.687	672.49
YDR079W	PET100	chrIV:603063-603399	138.845	168.502
YDR080W	VPS41	chrIV:604007-606986	17.62	19.2686
YDR081C	PDC2	chrIV:607303-610081	35.1052	35.4983
YDR082W	STN1	chrIV:610440-611925	30.0876	29.7267
YDR083W	RRP8	chrIV:612072-613251	238.18	193.588
YDR084C	TVP23	chrIV:613404-614004	75.0255	67.9336
YDR085C	AFR1	chrIV:614287-616150	12.6473	13.5883
YDR086C	SSS1	chrIV:616927-617170	3093.72	2996.39
YDR087C	RRP1	chrIV:617469-618306	346.149	248.416
YDR088C	SLU7	chrIV:618496-619645	72.0134	83.8559
YDR089W	YDR089W	chrIV:622111-624721	11.4609	19.47
YDR090C	YDR090C	chrIV:625065-625998	48.0266	55.9546
YDR091C	RLI1	chrIV:626707-628534	179.936	172.736
YDR092W	UBC13	chrIV:629875-630605	392.658	336.204
YDR093W	DNF2	chrIV:631281-636527	25.9127	35.4411
YDR094W	YDR094W	chrIV:631281-636527	113.517	114.782
YDR095C	YDR095C	chrIV:631281-636527	1.19764	1.16276
YDR096W	GIS1	chrIV:637138-639823	14.6716	15.5
YDR097C	MSH6	chrIV:640108-643837	31.15	62.2896
YDR098C	GRX3	chrIV:644177-645035	165.536	152.394
YDR098C-A	YDR098C-A	chrIV:645857-651126	0	0
YDR098C-B	YDR098C-B	chrIV:645857-651126	0.468954	0.29119
YDR099W	BMH2	chrIV:652780-654428	182.167	165.993
YDR100W	TVP15	chrIV:655012-655444	98.1848	134.608
YDR101C	ARX1	chrIV:655685-657467	236.13	193.959
YDR102C	YDR102C	chrIV:657647-657980	12.2577	11.034
YDR103W	STE5	chrIV:658349-661103	41.1508	39.6534
YDR104C	SPO71	chrIV:661172-664910	12.5689	13.6551
YDR105C	TMS1	chrIV:665348-666770	33.3064	36.938
YDR106W	ARP10	chrIV:667003-667858	3.06487	3.26089
YDR107C	TMN2	chrIV:669015-671034	17.4565	17.1131
YDR108W	TRS85	chrIV:671268-673365	21.7038	23.3029
YDR109C	YDR109C	chrIV:673519-675667	23.8285	28.6302
YDR110W	FOB1	chrIV:676101-677802	56.4817	60.0975
YDR111C	ALT2	chrIV:678240-679852	31.7457	48.3021
YDR112W	IRC2	chrIV:678240-679852	42.6363	59.9865
YDR113C	PDS1	chrIV:680495-681617	45.4572	79.5805
YDR114C	YDR114C	chrIV:681923-682492	2.07983	2.41855
YDR115W	YDR115W	chrIV:681923-682492	151.643	204.876
YDR116C	MRPL1	chrIV:682723-683581	58.9563	54.8951
YDR117C	TMA64	chrIV:683945-685643	45.4153	35.2316
YDR118W	APC4	chrIV:685881-687884	15.3364	13.3281
YDR118W-A	YDR118W-A	chrIV:685881-687884	178.239	177.119
YDR119W	VBA4	chrIV:688226-690533	56.9457	54.2857
YDR119W-A	YDR119W-A	chrIV:691013-691214	11.4356	101.752
YDR120C	TRM1	chrIV:691548-693261	168.276	168.415
YDR121W	DPB4	chrIV:693584-694175	133.501	98.7487
YDR122W	KIN1	chrIV:694699-697894	13.7876	14.7437
YDR123C	INO2	chrIV:698553-699468	81.2178	88.992
YDR124W	YDR124W	chrIV:700314-701289	31.4989	27.8053
YDR125C	ECM18	chrIV:701396-702758	13.6783	14.9959
YDR126W	SWF1	chrIV:703233-704244	27.4637	34.685
YDR127W	ARO1	chrIV:704483-709250	58.2764	88.2974
YDR128W	MTC5	chrIV:709548-712995	25.5347	26.3226
YDR129C	SAC6	chrIV:713339-715379	192.443	190.43
YDR130C	FIN1	chrIV:715746-716622	22.6731	27.3816
YDR131C	YDR131C	chrIV:716789-718460	18.1022	17.8407
YDR132C	YDR132C	chrIV:718815-720303	12.7093	14.4163
YDR133C	YDR133C	chrIV:720961-721481	383.743	392.494
YDR134C	YDR134C	chrIV:720961-721481	666.259	582.67
YDR135C	YCF1	chrIV:723003-727551	41.8151	40.2163
YDR136C	VPS61	chrIV:727710-730250	0.399168	0.880759
YDR137W	RGP1	chrIV:727710-730250	30.4372	31.6674
YDR138W	HPR1	chrIV:730577-732836	38.4438	42.3275
YDR139C	RUB1	chrIV:733617-733924	1491.79	1277.29
YDR140W	MTQ2	chrIV:734137-734803	60.0891	65.602
YDR141C	DOP1	chrIV:734900-739997	13.1766	14.124
YDR142C	PEX7	chrIV:740472-741600	33.0535	31.5579
YDR143C	SAN1	chrIV:742041-743874	46.9959	42.8011
YDR144C	MKC7	chrIV:744310-746101	48.6335	49.9869
YDR145W	TAF12	chrIV:746737-748357	42.6046	44.5184
YDR146C	SWI5	chrIV:748612-750742	57.4747	9.2101
YDR147W	EKI1	chrIV:751630-753235	50.8426	56.1791
YDR148C	KGD2	chrIV:753674-755066	81.7018	77.7541
YDR149C	YDR149C	chrIV:755554-763874	0	0
YDR150W	NUM1	chrIV:755554-763874	20.6042	15.9135
YDR151C	CTH1	chrIV:764177-765155	105.874	110.009
YDR152W	GIR2	chrIV:765705-766503	437.876	373.546
YDR153C	ENT5	chrIV:766735-767971	118.43	121.475
YDR154C	YDR154C	chrIV:768402-769000	2677.28	1855.27
YDR155C	CPR1	chrIV:768402-769000	3809.1	3034.74
YDR156W	RPA14	chrIV:769524-770332	321.723	257.219
YDR157W	YDR157W	chrIV:769524-770332	26.5353	20.0251
YDR158W	HOM2	chrIV:770356-771454	727.805	1120.63
YDR159W	SAC3	chrIV:771876-775782	18.9011	16.8304
YDR160W	SSY1	chrIV:776162-778721	15.349	15.6742
YDR161W	YDR161W	chrIV:779042-780206	192.799	152.074
YDR162C	NBP2	chrIV:780389-781100	78.3618	111.235
YDR163W	CWC15	chrIV:781422-781950	69.5616	97.4508
YDR164C	SEC1	chrIV:782040-784215	40.1028	42.067
YDR165W	TRM82	chrIV:784870-786205	178.987	152.322
YDR166C	SEC5	chrIV:786305-789221	23.9778	26.4111
YDR167W	TAF10	chrIV:789448-790069	86.9536	78.7657
YDR168W	CDC37	chrIV:790327-791848	167.612	142.515
YDR169C	STB3	chrIV:792347-793889	39.8051	38.2904
YDR169C-A	YDR169C-A	chrIV:794573-794723	45.603	31.1738
YDR170C	SEC7	chrIV:796192-802222	38.2983	33.1789
YDR170W-A	YDR170W-A	chrIV:803194-804517	11.3611	19.9705
YDR171W	HSP42	chrIV:806620-807748	13.6401	294.907
YDR172W	SUP35	chrIV:808323-810381	296.284	271.421
YDR173C	ARG82	chrIV:810564-811632	30.8406	30.5073
YDR174W	HMO1	chrIV:812109-812850	311.093	310.981
YDR175C	RSM24	chrIV:813192-814152	77.6601	81.7843
YDR176W	NGG1	chrIV:814451-816560	35.7267	33.2452
YDR177W	UBC1	chrIV:816877-817525	245.447	218.47
YDR178W	SDH4	chrIV:817949-818495	97.3272	135.883
YDR179C	CSN9	chrIV:818707-819196	109.373	142.317
YDR179W-A	YDR179W-A	chrIV:819432-820824	29.6699	31.6488
YDR180W	SCC2	chrIV:821294-825776	14.1851	15.6606
YDR181C	SAS4	chrIV:825909-827355	43.3522	50.1188
YDR182W	CDC1	chrIV:827581-829057	53.6571	51.591
YDR182W-A	YDR182W-A	chrIV:829150-829354	47.7364	74.8754
YDR183C-A	YDR183C-A	chrIV:830396-831513	266.992	184.473
YDR183W	PLP1	chrIV:829584-830277	96.7961	129.777
YDR184C	ATC1	chrIV:830396-831513	198.831	156.012
YDR185C	UPS3	chrIV:831933-832473	54.5344	54.6173
YDR186C	YDR186C	chrIV:832858-835492	65.8356	83.1991
YDR187C	YDR187C	chrIV:836227-838061	4.53814	3.89041
YDR188W	CCT6	chrIV:836227-838061	222.361	219.772
YDR189W	SLY1	chrIV:838391-840392	73.9905	68.1738
YDR190C	RVB1	chrIV:840603-841995	187.792	163.084
YDR191W	HST4	chrIV:842336-843449	35.6116	29.8496
YDR192C	NUP42	chrIV:843568-844952	13.7762	11.9418
YDR193W	YDR193W	chrIV:843568-844952	52.0307	44.3601
YDR194C	MSS116	chrIV:845951-847946	171.671	172.584
YDR194W-A	YDR194W-A	chrIV:848070-848223	0	0
YDR195W	REF2	chrIV:848598-850200	63.1724	51.6834
YDR196C	CAB5	chrIV:850273-850999	110.999	107.28
YDR197W	CBS2	chrIV:851227-852397	38.946	37.5302
YDR198C	RKM2	chrIV:852532-853972	36.5216	31.8456
YDR199W	YDR199W	chrIV:854174-856093	16.4703	13.9688
YDR200C	VPS64	chrIV:854174-856093	41.7894	44.1415
YDR201W	SPC19	chrIV:856316-856814	47.4877	54.0382
YDR202C	RAV2	chrIV:856897-857999	46.9171	39.6035
YDR203W	YDR203W	chrIV:856897-857999	47.2012	39.0342
YDR204W	COQ4	chrIV:858136-859144	29.0455	24.4872
YDR205W	MSC2	chrIV:859345-861520	19.2656	18.6596
YDR206W	EBS1	chrIV:862053-864708	32.7239	30.9727
YDR207C	UME6	chrIV:865011-867522	20.8669	17.1054
YDR208W	MSS4	chrIV:868223-870563	44.5902	49.1936
YDR209C	YDR209C	chrIV:871035-871449	97.7566	90.9589
YDR210C-C	YDR210C-C	chrIV:878658-883927	0.143276	1.36987
YDR210C-D	YDR210C-D	chrIV:878658-883927	0.87135	1.16724
YDR210W	YDR210W	chrIV:871035-871449	879.901	777.222
YDR210W-A	YDR210W-A	chrIV:872111-877425	0.652685	0.224921
YDR210W-B	YDR210W-B	chrIV:872111-877425	0.309791	0.263275
YDR211W	GCD6	chrIV:884726-886865	134.208	114.733
YDR212W	TCP1	chrIV:887231-888911	200.089	164.807
YDR213W	UPC2	chrIV:889750-892492	12.7569	12.4981
YDR214W	AHA1	chrIV:892874-893927	93.3811	106.558
YDR215C	YDR215C	chrIV:894088-894502	0.148921	0.757592
YDR216W	ADR1	chrIV:895034-899006	24.3842	28.0153
YDR217C	RAD9	chrIV:899550-903480	26.4104	31.2173
YDR218C	SPR28	chrIV:903780-905052	2.58144	3.20339
YDR219C	MFB1	chrIV:905454-906852	40.5341	45.0652
YDR220C	YDR220C	chrIV:906999-907293	3.17763	1.23642
YDR221W	GTB1	chrIV:907329-909438	26.4956	31.7481
YDR222W	YDR222W	chrIV:910053-911301	23.4089	27.0148
YDR223W	CRF1	chrIV:912098-913502	10.6604	12.0468
YDR224C	HTB1	chrIV:914316-914712	4778.85	4397.91
YDR225W	HTA1	chrIV:915529-915928	3129.07	2564.58
YDR226W	ADK1	chrIV:916485-917154	2081.75	1543.45
YDR227W	SIR4	chrIV:917570-921647	18.1129	20.1156
YDR228C	PCF11	chrIV:921925-923806	32.6333	26.705
YDR229W	IVY1	chrIV:924784-926146	44.7491	47.8188
YDR230W	YDR230W	chrIV:926222-926910	10.7474	13.2221
YDR231C	COX20	chrIV:926222-926910	34.764	31.7995
YDR232W	HEM1	chrIV:927451-929098	98.6193	118.402
YDR233C	RTN1	chrIV:929469-930357	823.311	710.883
YDR234W	LYS4	chrIV:931128-933210	137.943	179.655
YDR235W	PRP42	chrIV:933503-935138	43.417	39.465
YDR236C	FMN1	chrIV:935235-935892	71.0361	87.4917
YDR237W	MRPL7	chrIV:936614-937493	71.7646	69.9934
YDR238C	SEC26	chrIV:937894-940816	89.5876	86.5591
YDR239C	YDR239C	chrIV:941056-943420	21.4913	23.0794
YDR240C	SNU56	chrIV:943673-945438	37.4071	37.3802
YDR241W	BUD26	chrIV:943673-945438	6.84037	2.81145
YDR242W	AMD2	chrIV:946806-948456	15.0317	23.1985
YDR243C	PRP28	chrIV:948517-950284	24.7752	28.4453
YDR244W	PEX5	chrIV:950562-952401	23.7828	27.7861
YDR245W	MNN10	chrIV:952799-953981	192.867	165.752
YDR246W	TRS23	chrIV:954287-954947	36.1012	30.9241
YDR246W-A	YDR246W-A	chrIV:955132-955333	24.2028	36.228
YDR247W	VHS1	chrIV:956012-957398	12.9551	19.8965
YDR248C	YDR248C	chrIV:957757-958339	90.8155	91.4622
YDR249C	YDR249C	chrIV:958680-959802	32.9527	36.6915
YDR250C	YDR250C	chrIV:960085-960361	0.445209	0
YDR251W	PAM1	chrIV:960613-963106	39.4485	39.0065
YDR252W	BTT1	chrIV:963411-963861	41.3988	45.7823
YDR253C	MET32	chrIV:963989-964565	41.8329	100.062
YDR254W	CHL4	chrIV:965112-966489	17.6053	16.387
YDR255C	RMD5	chrIV:966556-967822	17.2604	20.4129
YDR256C	CTA1	chrIV:968132-969680	18.6444	22.3531
YDR257C	RKM4	chrIV:969989-971474	64.6775	78.1778
YDR258C	HSP78	chrIV:971807-974243	32.1483	204.094
YDR259C	YAP6	chrIV:974630-975782	14.6215	17.6022
YDR260C	SWM1	chrIV:976716-977229	88.1094	101.809
YDR261C	EXG2	chrIV:977520-979209	56.6226	49.1686
YDR261C-C	YDR261C-C	chrIV:987533-992349	0	0
YDR261C-D	YDR261C-D	chrIV:987533-992349	2.01297	1.79867
YDR261W-A	YDR261W-A	chrIV:981461-986775	0	1.20647
YDR261W-B	YDR261W-B	chrIV:981461-986775	2.61197	2.18035
YDR262W	YDR262W	chrIV:993133-993952	129.792	148.643
YDR263C	DIN7	chrIV:994241-995534	29.1697	21.3745
YDR264C	AKR1	chrIV:996028-998323	148.973	134.424
YDR265W	PEX10	chrIV:998863-999877	42.7358	41.9151
YDR266C	YDR266C	chrIV:1000103-1002023	47.1505	42.905
YDR267C	CIA1	chrIV:1002509-1003502	69.9922	65.8744
YDR268W	MSW1	chrIV:1004003-1005143	27.5094	25.9235
YDR269C	YDR269C	chrIV:1005664-1008766	0	1.0319
YDR270W	CCC2	chrIV:1005664-1008766	40.7272	38.361
YDR271C	YDR271C	chrIV:1005664-1008766	134.469	84.5035
YDR272W	GLO2	chrIV:1009009-1009834	135.873	163.476
YDR273W	DON1	chrIV:1010175-1011273	26.075	25.7729
YDR274C	YDR274C	chrIV:1011588-1011960	54.7036	36.9538
YDR275W	BSC2	chrIV:1012251-1012959	121.876	83.3698
YDR276C	PMP3	chrIV:1013475-1013643	3177.62	2222.87
YDR277C	MTH1	chrIV:1014400-1015702	43.7029	54.7173
YDR278C	YDR278C	chrIV:1017000-1017318	0	0
YDR279W	RNH202	chrIV:1019367-1020420	64.8972	75.6476
YDR280W	RRP45	chrIV:1020746-1021664	113.989	104.758
YDR281C	PHM6	chrIV:1022006-1022321	202.606	108.606
YDR282C	YDR282C	chrIV:1023510-1024755	15.2231	15.8158
YDR283C	GCN2	chrIV:1025069-1030049	17.4519	16.6301
YDR284C	DPP1	chrIV:1030549-1031419	100.801	88.5226
YDR285W	ZIP1	chrIV:1032435-1035063	15.2959	17.5677
YDR286C	YDR286C	chrIV:1035230-1035575	87.3363	75.0521
YDR287W	INM2	chrIV:1035994-1036873	51.2833	49.8077
YDR288W	NSE3	chrIV:1037194-1038106	64.7069	56.4151
YDR289C	RTT103	chrIV:1038279-1039699	53.8241	53.6226
YDR290W	YDR290W	chrIV:1038279-1039699	3.92942	5.02995
YDR291W	HRQ1	chrIV:1039727-1042961	15.6657	14.7669
YDR292C	SRP101	chrIV:1043145-1045011	91.2392	73.1977
YDR293C	SSD1	chrIV:1045639-1049392	38.1431	38.713
YDR294C	DPL1	chrIV:1050458-1052228	68.5408	63.1055
YDR295C	HDA2	chrIV:1052622-1054647	27.1662	30.912
YDR296W	MHR1	chrIV:1055211-1055892	60.861	66.1914
YDR297W	SUR2	chrIV:1056550-1057600	173.821	207.59
YDR298C	ATP5	chrIV:1058175-1058814	431.844	359.058
YDR299W	BFR2	chrIV:1059626-1061231	285.467	226.657
YDR300C	PRO1	chrIV:1061504-1062791	136.46	130.241
YDR301W	CFT1	chrIV:1063351-1067425	22.5559	20.7573
YDR302W	GPI11	chrIV:1067730-1068390	100.25	111.439
YDR303C	RSC3	chrIV:1068728-1071386	33.8729	29.0328
YDR304C	CPR5	chrIV:1071879-1072557	457.699	471.36
YDR305C	HNT2	chrIV:1072745-1073488	55.0128	43.8347
YDR306C	YDR306C	chrIV:1073734-1075171	31.2607	39.2838
YDR307W	YDR307W	chrIV:1075864-1077853	18.3326	22.4716
YDR308C	SRB7	chrIV:1078026-1078449	152.764	164.04
YDR309C	GIC2	chrIV:1079047-1080199	205.616	259.328
YDR310C	SUM1	chrIV:1081127-1084316	26.965	26.5699
YDR311W	TFB1	chrIV:1085064-1086993	35.5254	35.7121
YDR312W	SSF2	chrIV:1087580-1088942	126.45	117.791
YDR313C	PIB1	chrIV:1089218-1090079	25.4719	20.8323
YDR314C	RAD34	chrIV:1090432-1092511	6.96057	10.1684
YDR315C	IPK1	chrIV:1092740-1093586	26.4263	25.5737
YDR316W	OMS1	chrIV:1093762-1095178	50.4859	52.616
YDR316W-A	YDR316W-A	chrIV:1096063-1101332	0	0
YDR316W-B	YDR316W-B	chrIV:1096063-1101332	0	0
YDR317W	HIM1	chrIV:1102183-1103428	20.8271	21.2419
YDR318W	MCM21	chrIV:1103757-1104947	25.2742	27.1168
YDR319C	YDR319C	chrIV:1105002-1105827	36.8835	34.4971
YDR320C	SWA2	chrIV:1106094-1108101	40.0843	37.1463
YDR320C-A	DAD4	chrIV:1108279-1108621	616.563	484.29
YDR320W-B	YDR320W-B	chrIV:1108279-1108621	39.0927	12.4993
YDR321W	ASP1	chrIV:1108701-1109847	188.894	157.891
YDR322C-A	TIM11	chrIV:1112002-1112293	616.1	582.656
YDR322W	MRPL35	chrIV:1110588-1111692	76.4685	75.3818
YDR323C	PEP7	chrIV:1112479-1114027	19.4052	21.1415
YDR324C	UTP4	chrIV:1114432-1116763	138.506	123.762
YDR325W	YCG1	chrIV:1117125-1120233	16.5691	18.7017
YDR326C	YSP2	chrIV:1120608-1124925	33.0449	33.5288
YDR327W	YDR327W	chrIV:1125301-1126018	225.93	174.413
YDR328C	SKP1	chrIV:1125301-1126018	416.654	374.749
YDR329C	PEX3	chrIV:1126269-1127595	46.5966	43.4482
YDR330W	UBX5	chrIV:1127871-1129374	43.831	36.3749
YDR331W	GPI8	chrIV:1129587-1130823	65.1257	62.7346
YDR332W	IRC3	chrIV:1131000-1133070	22.6575	25.1747
YDR333C	YDR333C	chrIV:1133259-1135431	59.4229	61.2981
YDR334W	SWR1	chrIV:1135931-1140476	24.4107	22.9698
YDR335W	MSN5	chrIV:1141167-1144842	36.3404	38.5684
YDR336W	YDR336W	chrIV:1145091-1146036	43.579	34.3498
YDR337W	MRPS28	chrIV:1146318-1147179	79.2601	78.6026
YDR338C	YDR338C	chrIV:1147378-1149466	13.5649	13.8296
YDR339C	FCF1	chrIV:1149950-1150520	409.842	332.56
YDR340W	YDR340W	chrIV:1150841-1151183	511.117	470.513
YDR341C	YDR341C	chrIV:1151802-1153626	320.784	386.521
YDR342C	HXT7	chrIV:1154215-1155928	2.60808	5.73008
YDR343C	HXT6	chrIV:1159607-1161320	1.44198	0.418451
YDR344C	YDR344C	chrIV:1162005-1162449	7.5069	4.71663
YDR345C	HXT3	chrIV:1162956-1164660	2202.39	1803.81
YDR346C	SVF1	chrIV:1167213-1168659	328.605	269.663
YDR347W	MRP1	chrIV:1169177-1170143	110.656	116.25
YDR348C	YDR348C	chrIV:1170325-1171825	58.8218	67.2171
YDR349C	YPS7	chrIV:1172385-1174176	69.795	71.9119
YDR350C	ATP22	chrIV:1176119-1178174	27.0588	30.5886
YDR351W	SBE2	chrIV:1178665-1181260	31.9168	27.5201
YDR352W	YDR352W	chrIV:1181800-1182754	31.6846	30.5717
YDR353W	TRR1	chrIV:1183298-1184258	816.148	512.475
YDR354C-A	YDR354C-A	chrIV:1184746-1185889	1279.4	1539.49
YDR354W	TRP4	chrIV:1184746-1185889	111.285	155.403
YDR355C	YDR355C	chrIV:1186066-1188941	0	0
YDR356W	SPC110	chrIV:1186066-1188941	29.6267	43.2498
YDR357C	CNL1	chrIV:1189198-1189567	188.821	170.221
YDR358W	GGA1	chrIV:1190058-1191732	14.3632	17.018
YDR359C	EAF1	chrIV:1191935-1195032	12.9793	15.236
YDR360W	OPI7	chrIV:1191935-1195032	3.70505	6.33289
YDR361C	BCP1	chrIV:1195411-1196263	263.767	215.388
YDR362C	TFC6	chrIV:1196678-1198697	23.2296	32.3225
YDR363W	ESC2	chrIV:1199182-1200553	32.4949	32.4095
YDR363W-A	SEM1	chrIV:1202127-1202397	2756.58	1988.64
YDR364C	CDC40	chrIV:1202842-1204210	40.2196	33.4994
YDR365C	ESF1	chrIV:1204496-1206383	304.683	357.695
YDR365W-A	YDR365W-A	chrIV:1206996-1212265	0	0
YDR365W-B	YDR365W-B	chrIV:1206996-1212265	0.338418	0.372049
YDR366C	YDR366C	chrIV:1212437-1212836	676.154	484.797
YDR367W	KEI1	chrIV:1212847-1213614	79.0437	58.1893
YDR368W	YPR1	chrIV:1213903-1214842	126.971	114.958
YDR369C	XRS2	chrIV:1215015-1217580	5.95748	8.44788
YDR370C	YDR370C	chrIV:1217781-1219110	71.8144	67.1829
YDR371C-A	YDR371C-A	chrIV:1219412-1220948	677.32	314.103
YDR371W	CTS2	chrIV:1219412-1220948	41.1578	43.1257
YDR372C	VPS74	chrIV:1221111-1222149	236.595	220.386
YDR373W	FRQ1	chrIV:1222758-1223331	191.913	192.379
YDR374C	YDR374C	chrIV:1223473-1224394	2.20787	0.867421
YDR374W-A	YDR374W-A	chrIV:1224756-1225026	158.031	175.352
YDR375C	BCS1	chrIV:1225165-1226536	36.7968	43.1501
YDR376W	ARH1	chrIV:1226821-1228303	32.6648	32.9162
YDR377W	ATP17	chrIV:1228610-1228916	710.555	553.019
YDR378C	LSM6	chrIV:1229348-1229609	535.771	506.299
YDR379C-A	YDR379C-A	chrIV:1233277-1233517	120.603	240.054
YDR379W	RGA2	chrIV:1230166-1233196	27.6165	27.5927
YDR380W	ARO10	chrIV:1234217-1236125	15.0734	81.2345
YDR381C-A	YDR381C-A	chrIV:1238311-1238850	188.656	279.798
YDR381W	YRA1	chrIV:1236557-1238004	915.099	870.643
YDR382W	RPP2B	chrIV:1239491-1239824	14779.1	12132
YDR383C	NKP1	chrIV:1239959-1240676	60.4583	33.6131
YDR384C	ATO3	chrIV:1241203-1242031	251.159	328.183
YDR385W	EFT2	chrIV:1243229-1245758	107.209	97.9077
YDR386W	MUS81	chrIV:1246083-1247982	19.8542	24.8907
YDR387C	YDR387C	chrIV:1248153-1249821	11.3446	10.7068
YDR388W	RVS167	chrIV:1250185-1251634	112.452	104.379
YDR389W	SAC7	chrIV:1252536-1254501	53.1681	49.2595
YDR390C	UBA2	chrIV:1254936-1256847	58.4658	55.1692
YDR391C	YDR391C	chrIV:1257357-1258056	84.1674	103.832
YDR392W	SPT3	chrIV:1258695-1259709	53.51	52.8597
YDR393W	SHE9	chrIV:1259900-1261271	29.9462	35.7748
YDR394W	RPT3	chrIV:1261680-1262967	252.001	182.977
YDR395W	SXM1	chrIV:1263323-1266158	72.6802	69.568
YDR396W	YDR396W	chrIV:1266294-1266898	26.042	19.7889
YDR397C	NCB2	chrIV:1266294-1266898	314.116	321.605
YDR398W	UTP5	chrIV:1267470-1269402	214.763	196.397
YDR399W	HPT1	chrIV:1270067-1270733	698.15	606.076
YDR400W	URH1	chrIV:1271062-1272085	47.9612	73.4889
YDR401W	YDR401W	chrIV:1272222-1273703	0.167706	0.452909
YDR402C	DIT2	chrIV:1272222-1273703	3.59841	5.04272
YDR403W	DIT1	chrIV:1274601-1276212	11.7542	16.3696
YDR404C	RPB7	chrIV:1276653-1277169	132.963	124.385
YDR405W	MRP20	chrIV:1277645-1278437	61.5075	71.3212
YDR406W	PDR15	chrIV:1279209-1284044	6.1432	7.51544
YDR406W-A	YDR406W-A	chrIV:1279209-1284044	6.61024	7.95867
YDR407C	TRS120	chrIV:1284068-1287938	25.4542	28.0773
YDR408C	ADE8	chrIV:1288214-1288859	78.6938	90.3062
YDR409W	SIZ1	chrIV:1289405-1292120	10.8661	13.5664
YDR410C	STE14	chrIV:1292371-1293091	41.4374	40.8064
YDR411C	DFM1	chrIV:1293368-1294394	46.783	54.0973
YDR412W	RRP17	chrIV:1294692-1295411	71.5397	57.1232
YDR413C	YDR413C	chrIV:1294692-1295411	175.953	147.223
YDR414C	ERD1	chrIV:1295597-1296686	39.477	33.2703
YDR415C	YDR415C	chrIV:1297036-1298161	33.6665	34.5625
YDR416W	SYF1	chrIV:1298431-1301011	28.1804	26.9454
YDR417C	YDR417C	chrIV:1301554-1302113	1.2944	2.11214
YDR418W	RPL12B	chrIV:1301554-1302113	6050.37	4224.11
YDR419W	RAD30	chrIV:1303173-1305072	19.1098	18.3488
YDR420W	HKR1	chrIV:1306266-1311675	13.7115	13.4937
YDR421W	ARO80	chrIV:1312039-1314892	11.1043	11.2299
YDR422C	SIP1	chrIV:1315325-1317773	25.4945	24.0456
YDR423C	CAD1	chrIV:1318045-1319275	27.1234	30.4116
YDR424C	DYN2	chrIV:1319386-1319841	555.936	640.437
YDR425W	SNX41	chrIV:1320063-1322006	13.5063	11.4722
YDR426C	YDR426C	chrIV:1320063-1322006	61.3817	52.6872
YDR427W	RPN9	chrIV:1322204-1323386	312.84	235.177
YDR428C	BNA7	chrIV:1323453-1324239	70.9663	66.4243
YDR429C	TIF35	chrIV:1324476-1325301	597.219	457.254
YDR430C	CYM1	chrIV:1325500-1328701	25.2944	24.6938
YDR431W	YDR431W	chrIV:1325500-1328701	2.48803	1.49525
YDR432W	NPL3	chrIV:1328782-1330040	335.157	305.542
YDR433W	YDR433W	chrIV:1328782-1330040	90.3847	115.938
YDR434W	GPI17	chrIV:1331236-1332841	61.7653	60.2456
YDR435C	PPM1	chrIV:1332982-1333969	24.9917	20.4331
YDR436W	PPZ2	chrIV:1334820-1336953	12.0599	14.24
YDR437W	GPI19	chrIV:1337351-1337774	16.453	21.4674
YDR438W	THI74	chrIV:1338273-1339386	20.2607	18.7708
YDR439W	LRS4	chrIV:1339675-1340719	38.5954	31.4331
YDR440W	DOT1	chrIV:1342492-1344241	37.6169	48.8857
YDR441C	APT2	chrIV:1344516-1345062	113.56	116.945
YDR442W	YDR442W	chrIV:1345646-1349938	1.43313	0.575604
YDR443C	SSN2	chrIV:1345646-1349938	7.30331	6.92092
YDR444W	YDR444W	chrIV:1350289-1352589	27.027	28.9148
YDR445C	YDR445C	chrIV:1350289-1352589	31.3867	25.4445
YDR446W	ECM11	chrIV:1353724-1354633	0.783192	0.43995
YDR447C	RPS17B	chrIV:1354828-1355553	5405.55	3953.95
YDR448W	ADA2	chrIV:1356064-1357369	25.9606	28.7466
YDR449C	UTP6	chrIV:1357579-1358902	203.203	187.32
YDR450W	RPS18A	chrIV:1359922-1360798	10210.8	7094
YDR451C	YHP1	chrIV:1361119-1362181	52.793	33.3284
YDR452W	PPN1	chrIV:1362877-1364902	105.692	100.871
YDR453C	TSA2	chrIV:1365071-1365662	44.4449	130.216
YDR454C	GUK1	chrIV:1366263-1366827	684.427	579.536
YDR455C	YDR455C	chrIV:1367372-1369386	5.00042	3.14953
YDR456W	NHX1	chrIV:1367372-1369386	54.822	40.0286
YDR457W	TOM1	chrIV:1369789-1379596	15.6287	12.5151
YDR458C	HEH2	chrIV:1380054-1382046	55.7541	55.5497
YDR459C	PFA5	chrIV:1382318-1383443	46.6431	47.0626
YDR460W	TFB3	chrIV:1383810-1384776	84.5097	89.1861
YDR461C-A	YDR461C-A	chrIV:1385523-1385766	227.572	209.77
YDR461W	MFA1	chrIV:1385175-1385286	12443.1	16705.1
YDR462W	MRPL28	chrIV:1386072-1386516	97.3103	85.9295
YDR463W	STP1	chrIV:1386815-1388375	54.7934	63.5091
YDR464C-A	YDR464C-A	chrIV:1388871-1393179	108.831	97.3841
YDR464W	SPP41	chrIV:1388871-1393179	27.1311	33.35
YDR465C	RMT2	chrIV:1393335-1394574	197.329	175.542
YDR466W	PKH3	chrIV:1395120-1397909	25.1517	27.4001
YDR467C	YDR467C	chrIV:1395120-1397909	90.6913	76.2626
YDR468C	TLG1	chrIV:1398025-1398700	173.117	181.625
YDR469W	SDC1	chrIV:1399014-1399542	160.335	186.141
YDR470C	UGO1	chrIV:1399705-1401214	25.4035	29.4083
YDR471W	RPL27B	chrIV:1401769-1402564	4413.22	3257.67
YDR472W	TRS31	chrIV:1403321-1404173	59.9715	45.5569
YDR473C	PRP3	chrIV:1404444-1405854	34.9534	51.815
YDR475C	JIP4	chrIV:1407463-1410094	12.8547	15.1615
YDR476C	YDR476C	chrIV:1410452-1411127	132.826	124.32
YDR477W	SNF1	chrIV:1412372-1414274	61.2918	63.6744
YDR478W	SNM1	chrIV:1414574-1415171	22.0685	27.8418
YDR479C	PEX29	chrIV:1415209-1416874	25.522	29.3572
YDR480W	DIG2	chrIV:1417398-1418370	23.8495	28.2493
YDR481C	PHO8	chrIV:1418549-1420250	115.386	114.073
YDR482C	CWC21	chrIV:1420430-1420838	68.9885	85.4303
YDR483W	KRE2	chrIV:1421156-1422485	363.421	352.211
YDR484W	VPS52	chrIV:1422762-1424688	19.724	18.9348
YDR485C	VPS72	chrIV:1424819-1427207	39.7129	48.736
YDR486C	VPS60	chrIV:1427430-1428120	167.443	136.701
YDR487C	RIB3	chrIV:1428353-1428980	332.235	400.589
YDR488C	PAC11	chrIV:1429187-1430789	10.261	20.4385
YDR489W	SLD5	chrIV:1431011-1431896	61.8055	88.6709
YDR490C	PKH1	chrIV:1431967-1434268	14.9365	13.7884
YDR491C	YDR491C	chrIV:1434499-1435874	61.3684	40.9895
YDR492W	IZH1	chrIV:1434499-1435874	287.428	220.556
YDR493W	MZM1	chrIV:1436216-1436588	138.219	153.585
YDR494W	RSM28	chrIV:1436929-1438015	79.3098	80.0291
YDR495C	VPS3	chrIV:1438114-1441150	19.9449	24.4808
YDR496C	PUF6	chrIV:1441432-1443403	300.444	263.677
YDR497C	ITR1	chrIV:1443712-1445467	1103.92	787.675
YDR498C	SEC20	chrIV:1445842-1446994	76.3537	65.3377
YDR499W	LCD1	chrIV:1447829-1450073	25.9882	27.9825
YDR500C	RPL37B	chrIV:1450197-1450853	9811.28	6565.29
YDR501W	PLM2	chrIV:1451352-1452918	16.1641	34.9453
YDR502C	SAM2	chrIV:1453309-1454464	1005.32	649.175
YDR503C	LPP1	chrIV:1455041-1455866	24.3481	41.9117
YDR504C	SPG3	chrIV:1456310-1456694	51.9013	39.6513
YDR505C	PSP1	chrIV:1456694-1459220	17.2071	20.1976
YDR506C	YDR506C	chrIV:1459727-1461554	9.50326	11.5247
YDR507C	GIN4	chrIV:1462357-1465786	45.44	72.3277
YDR508C	GNP1	chrIV:1466452-1468573	374.103	408.276
YDR509W	YDR509W	chrIV:1466452-1468573	361.307	402.539
YDR510C-A	YDR510C-A	chrIV:1469399-1469811	19046.5	16956.2
YDR510W	SMT3	chrIV:1469399-1469811	2356.93	1994.26
YDR511W	ACN9	chrIV:1470016-1470418	52.3749	57.6865
YDR512C	EMI1	chrIV:1470499-1471448	44.6122	51.6793
YDR513W	GRX2	chrIV:1470499-1471448	419.419	422.474
YDR514C	YDR514C	chrIV:1471547-1472999	43.0614	38.0296
YDR515W	SLF1	chrIV:1473428-1474772	64.2856	60.8936
YDR516C	EMI2	chrIV:1474973-1476476	45.9562	105.729
YDR517W	GRH1	chrIV:1477238-1478357	44.7546	42.3289
YDR518W	EUG1	chrIV:1478607-1480161	49.354	64.3888
YDR519W	FPR2	chrIV:1480424-1480832	257.07	215.664
YDR520C	URC2	chrIV:1481084-1483476	12.1459	11.7286
YDR521W	YDR521W	chrIV:1481084-1483476	6.91668	9.44387
YDR522C	SPS2	chrIV:1483794-1485303	11.1737	9.46569
YDR523C	SPS1	chrIV:1485565-1487038	12.4925	5.23962
YDR524C	AGE1	chrIV:1487541-1488990	41.7457	33.7226
YDR524C-A	YDR524C-A	chrIV:1489870-1490234	5.58596	16.8401
YDR524C-B	YDR524C-B	chrIV:1489597-1489798	77892	59264.5
YDR524W-C	YDR524W-C	chrIV:1489402-1489492	122354	97116.7
YDR525W	API2	chrIV:1489870-1490234	1.55791	3.53157
YDR525W-A	SNA2	chrIV:1490595-1490835	150.514	192.923
YDR526C	YDR526C	chrIV:1491074-1492413	0.178553	0.0952857
YDR527W	RBA50	chrIV:1491074-1492413	122.744	115.887
YDR528W	HLR1	chrIV:1494585-1495857	36.3204	58.901
YDR529C	QCR7	chrIV:1496164-1496548	670.159	598.402
YDR530C	APA2	chrIV:1496790-1497768	48.741	80.1411
YDR531W	CAB1	chrIV:1498231-1499335	141.603	178.225
YDR532C	KRE28	chrIV:1499395-1500553	46.6545	50.482
YDR533C	HSP31	chrIV:1501446-1502160	54.7415	78.2102
YDR534C	FIT1	chrIV:1503313-1504900	4.9946	3.92008
YDR535C	YDR535C	chrIV:1506605-1507362	0.484906	1.30065
YDR536W	STL1	chrIV:1508004-1509714	5.80106	7.28543
YDR537C	YDR537C	chrIV:1510855-1511630	0.819109	1.84592
YDR538W	PAD1	chrIV:1510855-1511630	27.4644	32.0324
YDR539W	FDC1	chrIV:1512093-1513605	39.4911	55.1275
YDR540C	IRC4	chrIV:1517135-1517675	15.51	20.0862
YDR541C	YDR541C	chrIV:1519663-1520698	23.8364	26.7447
YDR542W	PAU10	chrIV:1523248-1523611	0.728347	0.740902
YDR543C	YDR543C	chrIV:1524633-1524933	0	0.430212
YDR544C	YDR544C	chrIV:1525094-1525523	0.761347	1.54513
YDR545C-A	YDR545C-A	chrIV:1526320-1531711	0	0
YDR545W	YRF1-1	chrIV:1526320-1531711	0	0
YEL001C	IRC22	chrV:150300-150978	199.087	175.384
YEL002C	WBP1	chrV:148721-150014	194.966	183.604
YEL003W	GIM4	chrV:148175-148599	932.442	617.597
YEL004W	YEA4	chrV:146950-147979	21.4051	32.7709
YEL005C	VAB2	chrV:145906-146755	26.686	28.632
YEL006W	YEA6	chrV:144326-145334	64.4373	49.4184
YEL007W	YEL007W	chrV:141891-143892	14.8946	18.5732
YEL008C-A	YEL008C-A	chrV:140511-140892	131.697	111.327
YEL008W	YEL008W	chrV:140511-140892	8.56734	9.69034
YEL009C	GCN4	chrV:138917-139763	1669.6	1538.13
YEL009C-A	YEL009C-A	chrV:136278-136778	1.11796	1.81631
YEL010W	YEL010W	chrV:136278-136778	0	0.663679
YEL011W	GLC3	chrV:133119-135234	6.06681	11.8184
YEL012W	UBC8	chrV:131771-132551	42.0684	66.2386
YEL013W	VAC8	chrV:128824-130561	56.5991	44.9982
YEL014C	YEL014C	chrV:128302-128608	39.4382	69.6225
YEL015W	EDC3	chrV:126628-128284	71.0885	69.6315
YEL016C	NPP2	chrV:124736-126218	17.4728	19.8945
YEL017C-A	PMP2	chrV:122797-122929	7643.01	3812.75
YEL017W	GTT3	chrV:123656-124670	41.6437	41.9298
YEL018C-A	YEL018C-A	chrV:121454-122310	0	0
YEL018W	EAF5	chrV:121454-122310	79.5015	67.8092
YEL019C	MMS21	chrV:120497-121301	9.94777	17.4241
YEL020C	YEL020C	chrV:118616-120299	16.7913	18.9782
YEL020C-B	YEL020C-B	chrV:117182-117474	1.3479	8.5421
YEL020W-A	TIM9	chrV:117182-117474	1188.89	1136.87
YEL021W	URA3	chrV:116166-116970	0	0
YEL022W	GEA2	chrV:111420-115800	42.1826	35.2944
YEL023C	YEL023C	chrV:108503-110552	14.4213	14.3556
YEL024W	RIP1	chrV:107259-107907	136.497	159.403
YEL025C	YEL025C	chrV:102580-106147	16.4715	15.9776
YEL026W	SNU13	chrV:101942-102323	4065.81	2886.4
YEL027W	VMA3	chrV:100768-101251	1444.69	1195.92
YEL028W	YEL028W	chrV:98667-99129	20.5238	14.0078
YEL029C	BUD16	chrV:96857-97796	47.1365	59.8162
YEL030C-A	YEL030C-A	chrV:94582-96578	0	0
YEL030W	ECM10	chrV:94582-96578	8.70848	14.3444
YEL031W	SPF1	chrV:90257-93905	140.302	136.234
YEL032C-A	YEL032C-A	chrV:86936-89852	183.599	257.067
YEL032W	MCM3	chrV:86936-89852	48.1607	43.1201
YEL033W	MTC7	chrV:85612-86598	787.117	663.149
YEL034C-A	YEL034C-A	chrV:85612-86598	120.16	101.105
YEL034W	HYP2	chrV:85612-86598	5284.34	4881.52
YEL035C	UTR5	chrV:85044-85545	0.331359	1.16537
YEL036C	ANP1	chrV:83049-84552	79.5703	83.7467
YEL037C	RAD23	chrV:81406-82603	200.834	162.834
YEL038W	UTR4	chrV:80461-81145	97.7256	80.7192
YEL039C	CYC7	chrV:79635-79977	14.1022	64.8202
YEL040W	UTR2	chrV:78052-79456	395.554	307.859
YEL041W	YEF1	chrV:75943-77431	18.9845	18.261
YEL042W	GDA1	chrV:73770-75327	180.661	208.098
YEL043W	YEL043W	chrV:70477-73348	32.3516	32.9123
YEL044W	IES6	chrV:69756-70257	75.8268	74.1535
YEL045C	YEL045C	chrV:68839-69265	1.7261	2.02778
YEL046C	GLY1	chrV:67628-68792	521.602	662.234
YEL047C	YEL047C	chrV:65384-66797	179.732	366.407
YEL048C	TCA17	chrV:64708-65167	91.7788	97.4234
YEL049W	PAU2	chrV:63727-64090	28.0223	22.8306
YEL050C	RML2	chrV:59548-60851	76.7306	66.7345
YEL050W-A	YEL050W-A	chrV:59548-60851	388.538	286.06
YEL051W	VMA8	chrV:58377-59148	530.829	482.086
YEL052W	AFG1	chrV:56570-58100	46.5909	49.54
YEL053C	MAK10	chrV:53900-56102	40.2513	43.613
YEL053W-A	YEL053W-A	chrV:52720-53255	819.283	644.173
YEL054C	RPL12A	chrV:52720-53255	2204	1515.87
YEL055C	POL5	chrV:48470-51539	62.8835	56.9924
YEL056W	HAT2	chrV:47167-48373	45.2213	37.634
YEL057C	YEL057C	chrV:45019-45721	29.0632	29.9594
YEL058W	PCM1	chrV:43251-44925	65.1197	65.5231
YEL059C-A	SOM1	chrV:42399-42624	128.748	155.685
YEL059W	HHY1	chrV:42651-42960	1.77816	4.3095
YEL060C	PRB1	chrV:40045-41953	71.9889	106.736
YEL061C	CIN8	chrV:36534-39537	16.9702	27.4485
YEL062W	NPR2	chrV:34406-36254	17.2783	19.4074
YEL063C	CAN1	chrV:31693-33466	0	0
YEL064C	AVT2	chrV:29796-31239	17.6627	20.5311
YEL065W	SIT1	chrV:27656-29543	257.03	189.633
YEL066W	HPA3	chrV:26188-27206	128.657	166.112
YEL067C	YEL067C	chrV:26188-27206	23.8779	18.5588
YEL068C	YEL068C	chrV:25645-25978	76.9668	136.086
YEL069C	HXT13	chrV:21536-23231	0.694875	1.25492
YEL070W	DSF1	chrV:19588-21097	0.659483	0.737482
YEL071W	DLD3	chrV:16354-17845	920.136	1073.87
YEL072W	RMD6	chrV:13719-14415	25.4807	28.8274
YEL073C	YEL073C	chrV:7229-7553	374.532	336.995
YEL074W	YEL074W	chrV:6125-6464	27.9069	19.7131
YEL075C	YEL075C	chrV:4184-5713	0	0
YEL075W-A	YEL075W-A	chrV:4184-5713	0	0
YEL076C	YEL076C	chrV:4184-5713	0	0.0908745
YEL076C-A	YEL076C-A	chrV:4184-5713	0	0
YEL077C	YEL077C	chrV:263-4097	1.75268	2.57077
YEL077W-A	YEL077W-A	chrV:263-4097	0	0.278546
YER001W	MNN1	chrV:153519-155808	32.8898	45.3952
YER002W	NOP16	chrV:156802-157498	560.872	458.141
YER003C	PMI40	chrV:157735-159118	212.894	350.926
YER004W	FMP52	chrV:159579-160275	190.644	153.775
YER005W	YND1	chrV:160549-162442	42.2007	40.2954
YER006C-A	YER006C-A	chrV:164343-166083	12.6158	9.84408
YER006W	NUG1	chrV:162722-164285	328.503	256.29
YER007C-A	TMA20	chrV:166236-166885	659.637	532.304
YER007W	PAC2	chrV:164343-166083	19.9197	21.9881
YER008C	SEC3	chrV:167807-171818	28.0338	27.6908
YER009W	NTF2	chrV:172114-172492	1862.77	1568.05
YER010C	YER010C	chrV:172633-173338	62.8474	68.1686
YER011W	TIR1	chrV:175247-176012	9.67157	7.32299
YER012W	PRE1	chrV:177834-178431	391.436	317.101
YER013W	PRP22	chrV:178840-182278	17.0458	22.8456
YER014C-A	BUD25	chrV:182599-186775	17.4765	19.8523
YER014W	HEM14	chrV:182599-186775	23.9162	29.4232
YER015W	FAA2	chrV:182599-186775	9.04211	8.78641
YER016W	BIM1	chrV:188276-189311	72.6039	100.816
YER017C	AFG3	chrV:189502-191788	43.5465	47.1812
YER018C	SPC25	chrV:191958-192624	13.2034	16.6399
YER019C-A	SBH2	chrV:194272-194539	1493.81	1241.1
YER019W	ISC1	chrV:192796-194230	32.2502	33.5337
YER020W	GPA2	chrV:195167-196517	23.3305	32.2215
YER021W	RPN3	chrV:196947-198519	192.853	160.889
YER022W	SRB4	chrV:198811-200875	44.1123	40.6042
YER023C-A	YER023C-A	chrV:201075-201936	861.127	621.665
YER023W	PRO3	chrV:201075-201936	307.552	230.381
YER024W	YAT2	chrV:202191-204963	17.2592	60.1469
YER025W	GCD11	chrV:205250-206834	389.761	339.712
YER026C	CHO1	chrV:207643-208474	836.151	643.667
YER027C	GAL83	chrV:208978-210232	42.7708	45.1123
YER028C	MIG3	chrV:210691-211876	42.9994	40.2854
YER029C	SMB1	chrV:212586-213177	150.29	123.791
YER030W	CHZ1	chrV:213436-213898	769.505	688.192
YER031C	YPT31	chrV:214075-214747	346.78	261.217
YER032W	FIR1	chrV:215062-217693	23.8944	27.2446
YER033C	ZRG8	chrV:218056-221287	3.71487	3.50138
YER034W	YER034W	chrV:221845-222403	137.857	114.908
YER035W	EDC2	chrV:222638-223076	148.59	123.716
YER036C	ARB1	chrV:223366-225199	612.446	525.507
YER037W	PHM8	chrV:225888-226854	71.8074	67.6935
YER038C	KRE29	chrV:226857-228252	26.1021	31.5806
YER038W-A	YER038W-A	chrV:228450-229205	0	0
YER039C	HVG1	chrV:228450-229205	6.75201	12.9346
YER039C-A	YER039C-A	chrV:229262-229481	23.8893	31.2323
YER040W	GLN3	chrV:229794-231987	15.3097	24.5798
YER041W	YEN1	chrV:232460-234740	19.569	20.869
YER042W	MXR1	chrV:234936-235491	64.562	103.536
YER043C	SAH1	chrV:235769-237119	1819.49	1593.42
YER044C	ERG28	chrV:237569-238016	246.155	196.642
YER044C-A	MEI4	chrV:238459-239774	11.0826	12.9204
YER045C	ACA1	chrV:240031-241501	14.8237	17.1549
YER046W	SPO73	chrV:243179-243611	75.6676	64.175
YER046W-A	YER046W-A	chrV:243699-246503	15.5547	5.08221
YER047C	SAP1	chrV:243699-246503	20.5026	23.2763
YER048C	CAJ1	chrV:246981-248157	159.235	132.829
YER048W-A	ISD11	chrV:250717-251002	1120.15	990.026
YER049W	TPA1	chrV:251727-253662	259.751	224.397
YER050C	RSM18	chrV:253970-254387	276.042	280.904
YER051W	JHD1	chrV:254655-256134	18.7549	15.1633
YER052C	HOM3	chrV:256374-257958	274.054	402.514
YER053C	PIC2	chrV:258736-259639	43.6194	64.1826
YER053C-A	YER053C-A	chrV:260932-261046	62.9781	409.619
YER054C	GIP2	chrV:262051-263698	7.51116	8.25101
YER055C	HIS1	chrV:264891-265785	525.833	630.92
YER056C	FCY2	chrV:266511-268113	419.326	495.531
YER056C-A	RPL34A	chrV:269422-270185	6311.58	4676.32
YER057C	HMF1	chrV:270736-271126	724.442	754.371
YER058W	PET117	chrV:271767-272091	54.1145	63.2233
YER059W	PCL6	chrV:272623-273886	25.7442	28.2771
YER060W	FCY21	chrV:274566-276153	19.9448	24.5647
YER060W-A	FCY22	chrV:276571-278164	5.17657	5.04125
YER061C	CEM1	chrV:278297-279626	13.9592	23.47
YER062C	HOR2	chrV:279929-280682	246.119	289.437
YER063W	THO1	chrV:281709-282366	153.219	100.224
YER064C	YER064C	chrV:282704-284222	54.8611	86.4706
YER065C	ICL1	chrV:285240-286914	38.6849	35.2554
YER066C-A	YER066C-A	chrV:291702-292563	5.68338	4.54313
YER066W	RRT13	chrV:290241-290799	20.5643	21.8475
YER067C-A	YER067C-A	chrV:291702-292563	31.3899	86.7859
YER067W	RGI1	chrV:291702-292563	23.4047	73.9525
YER068C-A	YER068C-A	chrV:295300-298001	1.05531	2.29073
YER068W	MOT2	chrV:293049-294813	48.095	56.809
YER069W	ARG5%2C6	chrV:295300-298001	103.277	185.621
YER070W	RNR1	chrV:298949-301616	230.862	401.108
YER071C	YER071C	chrV:301946-302327	171.439	115.428
YER072W	VTC1	chrV:302805-303195	1789.5	1372.19
YER073W	ALD5	chrV:304029-305592	231.436	344.737
YER074W	RPS24A	chrV:306322-307196	6237.47	4262.58
YER074W-A	YOS1	chrV:307652-308123	828.283	634.955
YER075C	PTP3	chrV:308412-311199	43.5079	38.0374
YER076C	YER076C	chrV:312589-313737	9.20527	11.2515
YER076W-A	YER076W-A	chrV:312589-313737	14.2117	16.4749
YER077C	YER077C	chrV:314533-316600	44.99	33.1387
YER078C	ICP55	chrV:316806-318342	43.7476	29.4101
YER078W-A	YER078W-A	chrV:318645-318810	45.2427	16.8621
YER079C-A	YER079C-A	chrV:319901-321846	0	0
YER079W	YER079W	chrV:318919-319552	70.4055	149.838
YER080W	AIM9	chrV:319901-321846	118.064	98.7155
YER081W	SER3	chrV:322211-324095	99.3564	145.489
YER082C	UTP7	chrV:324271-325936	131.079	123.801
YER083C	GET2	chrV:326173-327031	109.764	119.554
YER084W	YER084W	chrV:327064-327451	5.05231	6.25716
YER084W-A	YER084W-A	chrV:327597-328140	0.130153	0.141909
YER085C	YER085C	chrV:327597-328140	1.72123	4.56882
YER086W	ILV1	chrV:328476-330207	254.431	334.453
YER087C-A	YER087C-A	chrV:330575-332368	24.5473	19.8823
YER087C-B	SBH1	chrV:332581-332830	2097.56	2007.57
YER087W	AIM10	chrV:330575-332368	12.1832	15.9187
YER088C	DOT6	chrV:333175-335188	46.319	46.9227
YER088C-A	YER088C-A	chrV:335695-337340	112.256	85.7164
YER088W-B	YER088W-B	chrV:335695-337340	49.8043	97.8766
YER089C	PTC2	chrV:335695-337340	75.5287	79.3725
YER090C-A	YER090C-A	chrV:337948-339472	3530.02	4937.66
YER090W	TRP2	chrV:337948-339472	203.661	249.882
YER091C	MET6	chrV:339863-342167	159.811	323.352
YER091C-A	YER091C-A	chrV:342389-342611	0	0
YER092W	IES5	chrV:342854-343232	192.05	183.778
YER093C	TSC11	chrV:343319-347612	12.3093	15.3141
YER093C-A	AIM11	chrV:347911-348400	40.5965	45.1847
YER094C	PUP3	chrV:348728-349346	399.4	360.736
YER095W	RAD51	chrV:349979-351182	66.923	114.436
YER096W	SHC1	chrV:351697-353236	2.66006	5.84392
YER097W	YER097W	chrV:355139-357730	3.56596	5.28865
YER098W	UBP9	chrV:355139-357730	12.3227	13.6935
YER099C	PRS2	chrV:358104-359061	85.6357	68.2905
YER100W	UBC6	chrV:359561-360314	198.509	153.19
YER101C	AST2	chrV:360501-361794	21.3983	29.2878
YER102W	RPS8B	chrV:362732-363702	574.262	361.686
YER103W	SSA4	chrV:364588-366517	31.0508	236.653
YER104W	RTT105	chrV:366801-367428	12.5707	20.4543
YER105C	NUP157	chrV:367837-372013	32.247	26.7455
YER106W	MAM1	chrV:372325-373234	3.32859	6.52616
YER107C	GLE2	chrV:373447-374714	70.0061	59.5505
YER107W-A	YER107W-A	chrV:373447-374714	139.395	121.785
YER109C	FLO8	chrV:375214-377614	12.5115	14.411
YER110C	KAP123	chrV:378761-382103	137.963	122.563
YER111C	SWI4	chrV:382594-385876	20.6158	27.6187
YER112W	LSM4	chrV:387231-387795	337.838	306.574
YER113C	TMN3	chrV:387931-390052	29.818	34.1196
YER114C	BOI2	chrV:390589-393712	26.1273	22.9652
YER115C	SPR6	chrV:394291-394867	56.4315	41.1578
YER116C	SLX8	chrV:395347-396172	38.4925	39.8913
YER117W	RPL23B	chrV:396768-397653	7809.84	5993.38
YER118C	SHO1	chrV:397951-399055	70.6362	82.6813
YER119C	AVT6	chrV:399495-400842	15.4964	18.5503
YER119C-A	YER119C-A	chrV:400866-401869	4.51033	3.51327
YER120W	SCS2	chrV:400866-401869	490.71	371.662
YER121W	YER121W	chrV:402374-402719	11.5368	10.2247
YER122C	GLO3	chrV:402870-404352	181.136	183.59
YER123W	YCK3	chrV:404812-406387	75.3012	92.4032
YER124C	DSE1	chrV:407341-409063	190.67	46.2658
YER125W	RSP5	chrV:410188-412618	50.0802	43.3956
YER126C	NSA2	chrV:413393-414179	772.572	624.768
YER127W	LCP5	chrV:414480-415554	161.738	136.92
YER128W	YER128W	chrV:415858-416470	42.1327	50.476
YER129W	SAK1	chrV:417280-420709	28.1169	25.1293
YER130C	YER130C	chrV:421114-422446	44.6156	41.0241
YER131W	RPS26B	chrV:423590-424311	2409.13	1847.42
YER132C	PMD1	chrV:425187-430449	12.0837	10.7222
YER133W	GLC7	chrV:432494-433958	514.765	467.83
YER133W-A	YER133W-A	chrV:437190-437803	42.139	30.2296
YER134C	YER134C	chrV:437190-437803	81.9773	87.7434
YER135C	YER135C	chrV:437951-438344	1.84017	8.35046
YER136W	GDI1	chrV:439615-440971	199.717	230.472
YER137C	YER137C	chrV:441372-441880	35.5328	38.6902
YER137C-A	YER137C-A	chrV:443755-449024	0	0
YER137W-A	YER137W-A	chrV:441372-441880	36.529	44.6782
YER138C	YER138C	chrV:443755-449024	0	0
YER138W-A	YER138W-A	chrV:449473-449578	4852.93	2453.14
YER139C	RTR1	chrV:450562-451243	57.4615	52.6372
YER140W	YER140W	chrV:451564-453235	24.9795	22.1984
YER141W	COX15	chrV:453458-454919	38.9727	52.4008
YER142C	MAG1	chrV:455145-456036	72.0512	42.5529
YER143W	DDI1	chrV:456318-457605	66.3368	61.6651
YER144C	UBP5	chrV:457805-460223	33.3107	32.0657
YER145C	FTR1	chrV:460525-461740	355.686	237.277
YER145C-A	YER145C-A	chrV:462385-462866	29.3155	15.9549
YER146W	LSM5	chrV:462385-462866	455.594	328.141
YER147C	SCC4	chrV:462967-464842	16.7828	18.4947
YER147C-A	YER147C-A	chrV:465202-466025	56.721	46.0008
YER148W	SPT15	chrV:465202-466025	408.504	366.062
YER148W-A	YER148W-A	chrV:466184-467470	1.08347	2.18399
YER149C	PEA2	chrV:466184-467470	41.7989	39.2467
YER150W	SPI1	chrV:468369-468816	61.6096	164.439
YER151C	UBP3	chrV:469685-472424	57.8559	57.026
YER152C	YER152C	chrV:472656-474805	26.1254	17.1226
YER152W-A	YER152W-A	chrV:472656-474805	40.3639	24.2483
YER153C	PET122	chrV:472656-474805	6.25788	5.43602
YER154W	OXA1	chrV:475019-476228	64.0455	58.6716
YER155C	BEM2	chrV:476344-482848	33.2941	30.0483
YER156C	YER156C	chrV:483324-484341	132.741	133.224
YER157W	COG3	chrV:484787-487193	24.6777	25.6841
YER158C	YER158C	chrV:488856-490578	9.64303	12.7353
YER158W-A	YER158W-A	chrV:491486-491958	128.981	132.846
YER159C	BUR6	chrV:491486-491958	280.44	337.924
YER159C-A	YER159C-A	chrV:492855-498124	0	0
YER160C	YER160C	chrV:492855-498124	0	0
YER161C	SPT2	chrV:499346-500348	104.389	114.312
YER162C	RAD4	chrV:500629-502894	14.7315	21.4559
YER163C	YER163C	chrV:503083-503782	59.7103	57.9721
YER164W	CHD1	chrV:505391-509798	20.8796	26.2104
YER165C-A	YER165C-A	chrV:512626-517459	5.07123	3.99968
YER165W	PAB1	chrV:510372-512106	847.51	855.162
YER166W	DNF1	chrV:512626-517459	22.225	19.7618
YER167W	BCK2	chrV:518215-520771	24.3073	22.3496
YER168C	CCA1	chrV:521028-522669	65.6223	62.4607
YER169W	RPH1	chrV:523368-525759	51.7091	42.8371
YER170W	ADK2	chrV:525973-526651	20.3976	33.5326
YER171W	RAD3	chrV:527081-529418	49.9755	55.0621
YER172C	BRR2	chrV:529529-536021	16.0086	12.7145
YER172C-A	YER172C-A	chrV:536274-538279	0	0
YER173W	RAD24	chrV:536274-538279	22.8396	18.225
YER174C	GRX4	chrV:538433-539168	45.7803	80.1927
YER175C	TMT1	chrV:539463-540363	82.4269	208.435
YER175W-A	YER175W-A	chrV:540649-540814	80.2406	104.587
YER176W	ECM32	chrV:541689-545055	33.9313	58.3053
YER177W	BMH1	chrV:545610-546414	1307.52	1268.58
YER178W	PDA1	chrV:546816-548079	531.263	544.199
YER179W	DMC1	chrV:548420-549517	15.3442	13.5728
YER180C	ISC10	chrV:549723-550527	62.0746	60.9698
YER180C-A	SLO1	chrV:550864-551122	96.6513	119.535
YER181C	YER181C	chrV:551472-551796	2.38083	0
YER182W	FMP10	chrV:552524-553259	31.5495	54.7628
YER183C	FAU1	chrV:553333-553969	82.8025	97.6898
YER184C	YER184C	chrV:556295-558680	5.44113	6.74811
YER185W	PUG1	chrV:559453-560365	6.64646	10.1097
YER186C	YER186C	chrV:561704-562625	65.316	80.0697
YER187W	YER187W	chrV:566229-566655	21.8664	23.3447
YER188C-A	YER188C-A	chrV:569607-569907	9.41012	9.68733
YER188W	YER188W	chrV:568039-568759	13.7422	16.4515
YER189W	YER189W	chrV:571154-576525	0	0
YER190C-A	YER190C-A	chrV:571154-576525	0	0
YER190C-B	YER190C-B	chrV:571154-576525	0	0
YER190W	YRF1-2	chrV:571154-576525	0.08781	0.0208016
YFL001W	DEG1	chrVI:147130-148459	65.4251	61.4832
YFL002C	SPB4	chrVI:145113-146934	82.9851	73.275
YFL002W-A	YFL002W-A	chrVI:138203-143517	0	0
YFL002W-B	YFL002W-B	chrVI:138203-143517	0	0
YFL003C	MSH4	chrVI:134520-137157	3.05277	2.99561
YFL004W	VTC2	chrVI:131809-134296	92.7353	81.4269
YFL005W	SEC4	chrVI:130333-130981	272.981	226.101
YFL007W	BLM10	chrVI:123478-129910	31.4761	21.3336
YFL008W	SMC1	chrVI:119428-123106	27.026	47.859
YFL009W	CDC4	chrVI:116144-118484	37.1808	37.3087
YFL010C	WWM1	chrVI:114989-115743	102.099	114.381
[truncated: 4,722 more rows]
